# Supplementary material for: A canonical trajectory of executive function maturation from adolescence to adulthood
Source: Nat Commun. 2023 Oct 30;14:6922. doi: 10.1038/s41467-023-42540-8 (PMC10616171; doi:10.1038/s41467-023-42540-8)
Supplement: Supplementary file 4 — Source Data [file 41467_2023_42540_MOESM4_ESM.zip]

Archive with 32 entries (31 files):
- SupportingData/
- __MACOSX/._SupportingData
- SupportingData/Figure1.csv
- SupportingData/Figure2.csv
- SupportingData/Sup9.csv
- SupportingData/.DS_Store
- __MACOSX/SupportingData/._.DS_Store
- SupportingData/Figure4.csv
- SupportingData/Sup7E.csv
- SupportingData/Sup12B.csv
- SupportingData/Sup14.famed.csv
- SupportingData/Sup15.income.csv
- SupportingData/Sup12A.csv
- SupportingData/Sup17.csv
- __MACOSX/SupportingData/._Sup17.csv
- SupportingData/Sup16.csv
- SupportingData/Sup13.csv
- SupportingData/Figure3BT.csv
- SupportingData/Figure3BV.csv
- SupportingData/Sup10.csv
- SupportingData/Figure5B.csv
- __MACOSX/SupportingData/._Figure5B.csv
- SupportingData/Figure5A.csv
- SupportingData/Sup2.csv
- SupportingData/Sup3.csv
- SupportingData/Sup1.csv
- __MACOSX/SupportingData/._Sup1.csv
- SupportingData/Figure3A.csv
- SupportingData/Sup4.csv
- SupportingData/Sup5.csv
- SupportingData/Sup7L.csv
- SupportingData/Sup6.csv
