# Supplementary material for: A canonical trajectory of executive function maturation from adolescence to adulthood
Source: Nat Commun. 2023 Oct 30;14:6922. doi: 10.1038/s41467-023-42540-8 (PMC10616171; doi:10.1038/s41467-023-42540-8)
Supplement: Supplementary file 4 — Source Data [file 41467_2023_42540_MOESM4_ESM.zip › SupportingData/Figure1.csv]

	outcome	group	dataset	type	outcomebydataset	pred	fit	sig
1	Accuracycomposite	Composite	Luna	acc	Accuracycomposite_Luna	8.03011635865845	-2.07440134625096	1
2	Accuracycomposite	Composite	Luna	acc	Accuracycomposite_Luna	8.13011635865845	-2.03575039087779	1
3	Accuracycomposite	Composite	Luna	acc	Accuracycomposite_Luna	8.23011635865845	-1.99710181523278	1
4	Accuracycomposite	Composite	Luna	acc	Accuracycomposite_Luna	8.33011635865845	-1.95845799904535	1
5	Accuracycomposite	Composite	Luna	acc	Accuracycomposite_Luna	8.43011635865845	-1.91982166906359	1
6	Accuracycomposite	Composite	Luna	acc	Accuracycomposite_Luna	8.53011635865845	-1.88119772430868	1
7	Accuracycomposite	Composite	Luna	acc	Accuracycomposite_Luna	8.63011635865845	-1.84259403802293	1
8	Accuracycomposite	Composite	Luna	acc	Accuracycomposite_Luna	8.73011635865845	-1.80402005484686	1
9	Accuracycomposite	Composite	Luna	acc	Accuracycomposite_Luna	8.83011635865845	-1.76548556335566	1
10	Accuracycomposite	Composite	Luna	acc	Accuracycomposite_Luna	8.93011635865845	-1.72700050464632	1
11	Accuracycomposite	Composite	Luna	acc	Accuracycomposite_Luna	9.03011635865845	-1.68857680706677	1
12	Accuracycomposite	Composite	Luna	acc	Accuracycomposite_Luna	9.13011635865845	-1.65022818369379	1
13	Accuracycomposite	Composite	Luna	acc	Accuracycomposite_Luna	9.23011635865845	-1.61196939172219	1
14	Accuracycomposite	Composite	Luna	acc	Accuracycomposite_Luna	9.33011635865845	-1.57381677814058	1
15	Accuracycomposite	Composite	Luna	acc	Accuracycomposite_Luna	9.43011635865845	-1.53578723997813	1
16	Accuracycomposite	Composite	Luna	acc	Accuracycomposite_Luna	9.53011635865845	-1.49789919996726	1
17	Accuracycomposite	Composite	Luna	acc	Accuracycomposite_Luna	9.63011635865845	-1.4601733240059	1
18	Accuracycomposite	Composite	Luna	acc	Accuracycomposite_Luna	9.73011635865845	-1.42263083859159	1
19	Accuracycomposite	Composite	Luna	acc	Accuracycomposite_Luna	9.83011635865845	-1.38529356426468	1
20	Accuracycomposite	Composite	Luna	acc	Accuracycomposite_Luna	9.93011635865845	-1.3481835721055	1
21	Accuracycomposite	Composite	Luna	acc	Accuracycomposite_Luna	10.0301163586585	-1.31132345800821	1
22	Accuracycomposite	Composite	Luna	acc	Accuracycomposite_Luna	10.1301163586584	-1.27473650630691	1
23	Accuracycomposite	Composite	Luna	acc	Accuracycomposite_Luna	10.2301163586584	-1.23844640437935	1
24	Accuracycomposite	Composite	Luna	acc	Accuracycomposite_Luna	10.3301163586585	-1.20247695599567	1
25	Accuracycomposite	Composite	Luna	acc	Accuracycomposite_Luna	10.4301163586585	-1.16685187228414	1
26	Accuracycomposite	Composite	Luna	acc	Accuracycomposite_Luna	10.5301163586585	-1.13159439273033	1
27	Accuracycomposite	Composite	Luna	acc	Accuracycomposite_Luna	10.6301163586584	-1.09672700611445	1
28	Accuracycomposite	Composite	Luna	acc	Accuracycomposite_Luna	10.7301163586584	-1.06227135381175	1
29	Accuracycomposite	Composite	Luna	acc	Accuracycomposite_Luna	10.8301163586585	-1.02824828292185	1
30	Accuracycomposite	Composite	Luna	acc	Accuracycomposite_Luna	10.9301163586585	-0.994678102108672	1
31	Accuracycomposite	Composite	Luna	acc	Accuracycomposite_Luna	11.0301163586585	-0.961580421117869	1
32	Accuracycomposite	Composite	Luna	acc	Accuracycomposite_Luna	11.1301163586584	-0.928974220312747	1
33	Accuracycomposite	Composite	Luna	acc	Accuracycomposite_Luna	11.2301163586584	-0.89687757990379	1
34	Accuracycomposite	Composite	Luna	acc	Accuracycomposite_Luna	11.3301163586585	-0.865306818312846	1
35	Accuracycomposite	Composite	Luna	acc	Accuracycomposite_Luna	11.4301163586585	-0.834276606973881	1
36	Accuracycomposite	Composite	Luna	acc	Accuracycomposite_Luna	11.5301163586585	-0.803800131143555	1
37	Accuracycomposite	Composite	Luna	acc	Accuracycomposite_Luna	11.6301163586584	-0.773887465657362	1
38	Accuracycomposite	Composite	Luna	acc	Accuracycomposite_Luna	11.7301163586584	-0.744546677647604	1
39	Accuracycomposite	Composite	Luna	acc	Accuracycomposite_Luna	11.8301163586585	-0.715784004945243	1
40	Accuracycomposite	Composite	Luna	acc	Accuracycomposite_Luna	11.9301163586585	-0.687602976395402	1
41	Accuracycomposite	Composite	Luna	acc	Accuracycomposite_Luna	12.0301163586585	-0.660005335664672	1
42	Accuracycomposite	Composite	Luna	acc	Accuracycomposite_Luna	12.1301163586585	-0.632991702752345	1
43	Accuracycomposite	Composite	Luna	acc	Accuracycomposite_Luna	12.2301163586584	-0.606561473704794	1
44	Accuracycomposite	Composite	Luna	acc	Accuracycomposite_Luna	12.3301163586585	-0.580711965729352	1
45	Accuracycomposite	Composite	Luna	acc	Accuracycomposite_Luna	12.4301163586585	-0.555438324308593	1
46	Accuracycomposite	Composite	Luna	acc	Accuracycomposite_Luna	12.5301163586585	-0.530732922198561	1
47	Accuracycomposite	Composite	Luna	acc	Accuracycomposite_Luna	12.6301163586585	-0.506585097622875	1
48	Accuracycomposite	Composite	Luna	acc	Accuracycomposite_Luna	12.7301163586584	-0.4829811647174	1
49	Accuracycomposite	Composite	Luna	acc	Accuracycomposite_Luna	12.8301163586585	-0.459905279801175	1
50	Accuracycomposite	Composite	Luna	acc	Accuracycomposite_Luna	12.9301163586585	-0.437340277269617	1
51	Accuracycomposite	Composite	Luna	acc	Accuracycomposite_Luna	13.0301163586585	-0.41526867524284	1
52	Accuracycomposite	Composite	Luna	acc	Accuracycomposite_Luna	13.1301163586585	-0.393672566054512	1
53	Accuracycomposite	Composite	Luna	acc	Accuracycomposite_Luna	13.2301163586584	-0.372532927125053	1
54	Accuracycomposite	Composite	Luna	acc	Accuracycomposite_Luna	13.3301163586585	-0.351829722052612	1
55	Accuracycomposite	Composite	Luna	acc	Accuracycomposite_Luna	13.4301163586585	-0.33154213659331	1
56	Accuracycomposite	Composite	Luna	acc	Accuracycomposite_Luna	13.5301163586585	-0.311649109435311	1
57	Accuracycomposite	Composite	Luna	acc	Accuracycomposite_Luna	13.6301163586585	-0.292129550442401	1
58	Accuracycomposite	Composite	Luna	acc	Accuracycomposite_Luna	13.7301163586584	-0.272962235033154	1
59	Accuracycomposite	Composite	Luna	acc	Accuracycomposite_Luna	13.8301163586585	-0.254125982348097	1
60	Accuracycomposite	Composite	Luna	acc	Accuracycomposite_Luna	13.9301163586585	-0.235599931275506	1
61	Accuracycomposite	Composite	Luna	acc	Accuracycomposite_Luna	14.0301163586585	-0.217363620465095	1
62	Accuracycomposite	Composite	Luna	acc	Accuracycomposite_Luna	14.1301163586585	-0.199396960458501	1
63	Accuracycomposite	Composite	Luna	acc	Accuracycomposite_Luna	14.2301163586584	-0.181680408629834	1
64	Accuracycomposite	Composite	Luna	acc	Accuracycomposite_Luna	14.3301163586585	-0.16419518850588	1
65	Accuracycomposite	Composite	Luna	acc	Accuracycomposite_Luna	14.4301163586585	-0.146923389236306	1
66	Accuracycomposite	Composite	Luna	acc	Accuracycomposite_Luna	14.5301163586585	-0.12984773111318	1
67	Accuracycomposite	Composite	Luna	acc	Accuracycomposite_Luna	14.6301163586585	-0.112951735039429	1
68	Accuracycomposite	Composite	Luna	acc	Accuracycomposite_Luna	14.7301163586584	-0.0962205515159149	1
69	Accuracycomposite	Composite	Luna	acc	Accuracycomposite_Luna	14.8301163586585	-0.0796412979351714	1
70	Accuracycomposite	Composite	Luna	acc	Accuracycomposite_Luna	14.9301163586585	-0.063203570244966	1
71	Accuracycomposite	Composite	Luna	acc	Accuracycomposite_Luna	15.0301163586585	-0.0468989087882795	1
72	Accuracycomposite	Composite	Luna	acc	Accuracycomposite_Luna	15.1301163586585	-0.0307204462376391	1
73	Accuracycomposite	Composite	Luna	acc	Accuracycomposite_Luna	15.2301163586584	-0.0146625319152486	1
74	Accuracycomposite	Composite	Luna	acc	Accuracycomposite_Luna	15.3301163586585	0.00127926925288284	1
75	Accuracycomposite	Composite	Luna	acc	Accuracycomposite_Luna	15.4301163586585	0.0171079723991388	1
76	Accuracycomposite	Composite	Luna	acc	Accuracycomposite_Luna	15.5301163586585	0.0328254582284256	1
77	Accuracycomposite	Composite	Luna	acc	Accuracycomposite_Luna	15.6301163586585	0.0484321502841316	1
78	Accuracycomposite	Composite	Luna	acc	Accuracycomposite_Luna	15.7301163586584	0.0639268179603049	1
79	Accuracycomposite	Composite	Luna	acc	Accuracycomposite_Luna	15.8301163586585	0.0793060891321172	1
80	Accuracycomposite	Composite	Luna	acc	Accuracycomposite_Luna	15.9301163586585	0.0945652300782671	1
81	Accuracycomposite	Composite	Luna	acc	Accuracycomposite_Luna	16.0301163586585	0.109698169706667	1
82	Accuracycomposite	Composite	Luna	acc	Accuracycomposite_Luna	16.1301163586584	0.124697266810901	1
83	Accuracycomposite	Composite	Luna	acc	Accuracycomposite_Luna	16.2301163586584	0.139553592842319	1
84	Accuracycomposite	Composite	Luna	acc	Accuracycomposite_Luna	16.3301163586585	0.154257245873762	1
85	Accuracycomposite	Composite	Luna	acc	Accuracycomposite_Luna	16.4301163586585	0.168797568538235	1
86	Accuracycomposite	Composite	Luna	acc	Accuracycomposite_Luna	16.5301163586585	0.183163287607409	1
87	Accuracycomposite	Composite	Luna	acc	Accuracycomposite_Luna	16.6301163586584	0.197342181127306	1
88	Accuracycomposite	Composite	Luna	acc	Accuracycomposite_Luna	16.7301163586584	0.211321080580586	1
89	Accuracycomposite	Composite	Luna	acc	Accuracycomposite_Luna	16.8301163586585	0.225086381501744	1
90	Accuracycomposite	Composite	Luna	acc	Accuracycomposite_Luna	16.9301163586585	0.238624205924757	1
91	Accuracycomposite	Composite	Luna	acc	Accuracycomposite_Luna	17.0301163586585	0.251920408344478	1
92	Accuracycomposite	Composite	Luna	acc	Accuracycomposite_Luna	17.1301163586584	0.264960722511825	1
93	Accuracycomposite	Composite	Luna	acc	Accuracycomposite_Luna	17.2301163586584	0.277731046042358	1
94	Accuracycomposite	Composite	Luna	acc	Accuracycomposite_Luna	17.3301163586585	0.290217536390092	1
95	Accuracycomposite	Composite	Luna	acc	Accuracycomposite_Luna	17.4301163586585	0.302406578613687	1
96	Accuracycomposite	Composite	Luna	acc	Accuracycomposite_Luna	17.5301163586585	0.314284937896085	1
97	Accuracycomposite	Composite	Luna	acc	Accuracycomposite_Luna	17.6301163586585	0.32583988222811	1
98	Accuracycomposite	Composite	Luna	acc	Accuracycomposite_Luna	17.7301163586584	0.337059202212747	1
99	Accuracycomposite	Composite	Luna	acc	Accuracycomposite_Luna	17.8301163586585	0.347931402865571	1
100	Accuracycomposite	Composite	Luna	acc	Accuracycomposite_Luna	17.9301163586585	0.35844605449961	1
101	Accuracycomposite	Composite	Luna	acc	Accuracycomposite_Luna	18.0301163586585	0.368593891242965	1
102	Accuracycomposite	Composite	Luna	acc	Accuracycomposite_Luna	18.1301163586585	0.37836664838293	1
103	Accuracycomposite	Composite	Luna	acc	Accuracycomposite_Luna	18.2301163586584	0.38775676757949	1
104	Accuracycomposite	Composite	Luna	acc	Accuracycomposite_Luna	18.3301163586585	0.39675736488559	1
105	Accuracycomposite	Composite	Luna	acc	Accuracycomposite_Luna	18.4301163586585	0.405362769512246	1
106	Accuracycomposite	Composite	Luna	acc	Accuracycomposite_Luna	18.5301163586585	0.413568693359294	1
107	Accuracycomposite	Composite	Luna	acc	Accuracycomposite_Luna	18.6301163586585	0.421372500606516	1
108	Accuracycomposite	Composite	Luna	acc	Accuracycomposite_Luna	18.7301163586584	0.428772786262705	1
109	Accuracycomposite	Composite	Luna	acc	Accuracycomposite_Luna	18.8301163586585	0.435768809466832	1
110	Accuracycomposite	Composite	Luna	acc	Accuracycomposite_Luna	18.9301163586585	0.442360635611666	1
111	Accuracycomposite	Composite	Luna	acc	Accuracycomposite_Luna	19.0301163586585	0.448550276497062	1
112	Accuracycomposite	Composite	Luna	acc	Accuracycomposite_Luna	19.1301163586585	0.454341027098626	1
113	Accuracycomposite	Composite	Luna	acc	Accuracycomposite_Luna	19.2301163586584	0.459737240040788	1
114	Accuracycomposite	Composite	Luna	acc	Accuracycomposite_Luna	19.3301163586585	0.464744305478363	1
115	Accuracycomposite	Composite	Luna	acc	Accuracycomposite_Luna	19.4301163586585	0.469368586386649	1
116	Accuracycomposite	Composite	Luna	acc	Accuracycomposite_Luna	19.5301163586585	0.473618051318506	1
117	Accuracycomposite	Composite	Luna	acc	Accuracycomposite_Luna	19.6301163586585	0.477502162142419	1
118	Accuracycomposite	Composite	Luna	acc	Accuracycomposite_Luna	19.7301163586584	0.481031611637701	1
119	Accuracycomposite	Composite	Luna	acc	Accuracycomposite_Luna	19.8301163586585	0.484218156232023	1
120	Accuracycomposite	Composite	Luna	acc	Accuracycomposite_Luna	19.9301163586585	0.487074370120682	1
121	Accuracycomposite	Composite	Luna	acc	Accuracycomposite_Luna	20.0301163586585	0.48961335575257	1
122	Accuracycomposite	Composite	Luna	acc	Accuracycomposite_Luna	20.1301163586585	0.491848497082995	1
123	Accuracycomposite	Composite	Luna	acc	Accuracycomposite_Luna	20.2301163586584	0.493793397859297	1
124	Accuracycomposite	Composite	Luna	acc	Accuracycomposite_Luna	20.3301163586585	0.495461959622331	1
125	Accuracycomposite	Composite	Luna	acc	Accuracycomposite_Luna	20.4301163586585	0.496868198039547	1
126	Accuracycomposite	Composite	Luna	acc	Accuracycomposite_Luna	20.5301163586585	0.498026167813435	1
127	Accuracycomposite	Composite	Luna	acc	Accuracycomposite_Luna	20.6301163586585	0.498949881009736	1
128	Accuracycomposite	Composite	Luna	acc	Accuracycomposite_Luna	20.7301163586584	0.499653298099436	1
129	Accuracycomposite	Composite	Luna	acc	Accuracycomposite_Luna	20.8301163586585	0.50015031356784	1
130	Accuracycomposite	Composite	Luna	acc	Accuracycomposite_Luna	20.9301163586585	0.500454537617953	1
131	Accuracycomposite	Composite	Luna	acc	Accuracycomposite_Luna	21.0301163586585	0.500579207510817	1
132	Accuracycomposite	Composite	Luna	acc	Accuracycomposite_Luna	21.1301163586585	0.500537358946258	1
133	Accuracycomposite	Composite	Luna	acc	Accuracycomposite_Luna	21.2301163586584	0.500341763346844	1
134	Accuracycomposite	Composite	Luna	acc	Accuracycomposite_Luna	21.3301163586585	0.500004691113676	1
135	Accuracycomposite	Composite	Luna	acc	Accuracycomposite_Luna	21.4301163586585	0.499537813183913	1
136	Accuracycomposite	Composite	Luna	acc	Accuracycomposite_Luna	21.5301163586585	0.498952249720808	1
137	Accuracycomposite	Composite	Luna	acc	Accuracycomposite_Luna	21.6301163586585	0.498258286226629	1
138	Accuracycomposite	Composite	Luna	acc	Accuracycomposite_Luna	21.7301163586584	0.497465197004542	1
139	Accuracycomposite	Composite	Luna	acc	Accuracycomposite_Luna	21.8301163586585	0.496581674111396	1
140	Accuracycomposite	Composite	Luna	acc	Accuracycomposite_Luna	21.9301163586585	0.49561592184723	1
141	Accuracycomposite	Composite	Luna	acc	Accuracycomposite_Luna	22.0301163586585	0.494575368159682	1
142	Accuracycomposite	Composite	Luna	acc	Accuracycomposite_Luna	22.1301163586585	0.493466839226635	1
143	Accuracycomposite	Composite	Luna	acc	Accuracycomposite_Luna	22.2301163586584	0.492296773627907	1
144	Accuracycomposite	Composite	Luna	acc	Accuracycomposite_Luna	22.3301163586585	0.491071344797816	1
145	Accuracycomposite	Composite	Luna	acc	Accuracycomposite_Luna	22.4301163586585	0.489796404164152	1
146	Accuracycomposite	Composite	Luna	acc	Accuracycomposite_Luna	22.5301163586585	0.488477119428974	1
147	Accuracycomposite	Composite	Luna	acc	Accuracycomposite_Luna	22.6301163586585	0.487117881929844	1
148	Accuracycomposite	Composite	Luna	acc	Accuracycomposite_Luna	22.7301163586584	0.485722485210473	1
149	Accuracycomposite	Composite	Luna	acc	Accuracycomposite_Luna	22.8301163586585	0.48429432550293	1
150	Accuracycomposite	Composite	Luna	acc	Accuracycomposite_Luna	22.9301163586585	0.482836569488783	1
151	Accuracycomposite	Composite	Luna	acc	Accuracycomposite_Luna	23.0301163586585	0.481352119592398	1
152	Accuracycomposite	Composite	Luna	acc	Accuracycomposite_Luna	23.1301163586585	0.479843609786014	1
153	Accuracycomposite	Composite	Luna	acc	Accuracycomposite_Luna	23.2301163586584	0.478313431853335	1
154	Accuracycomposite	Composite	Luna	acc	Accuracycomposite_Luna	23.3301163586585	0.476763697508472	1
155	Accuracycomposite	Composite	Luna	acc	Accuracycomposite_Luna	23.4301163586585	0.475196363877608	1
156	Accuracycomposite	Composite	Luna	acc	Accuracycomposite_Luna	23.5301163586585	0.473613328937575	1
157	Accuracycomposite	Composite	Luna	acc	Accuracycomposite_Luna	23.6301163586585	0.472016401975205	1
158	Accuracycomposite	Composite	Luna	acc	Accuracycomposite_Luna	23.7301163586584	0.470407227040018	1
159	Accuracycomposite	Composite	Luna	acc	Accuracycomposite_Luna	23.8301163586585	0.468787307781358	1
160	Accuracycomposite	Composite	Luna	acc	Accuracycomposite_Luna	23.9301163586585	0.467157951642021	1
161	Accuracycomposite	Composite	Luna	acc	Accuracycomposite_Luna	24.0301163586585	0.465520314811123	1
162	Accuracycomposite	Composite	Luna	acc	Accuracycomposite_Luna	24.1301163586585	0.463875491111523	1
163	Accuracycomposite	Composite	Luna	acc	Accuracycomposite_Luna	24.2301163586584	0.462224547627796	1
164	Accuracycomposite	Composite	Luna	acc	Accuracycomposite_Luna	24.3301163586585	0.460568524994488	1
165	Accuracycomposite	Composite	Luna	acc	Accuracycomposite_Luna	24.4301163586585	0.458908406620291	1
166	Accuracycomposite	Composite	Luna	acc	Accuracycomposite_Luna	24.5301163586585	0.457245108644419	1
167	Accuracycomposite	Composite	Luna	acc	Accuracycomposite_Luna	24.6301163586585	0.455579530331805	1
168	Accuracycomposite	Composite	Luna	acc	Accuracycomposite_Luna	24.7301163586584	0.453912536887044	1
169	Accuracycomposite	Composite	Luna	acc	Accuracycomposite_Luna	24.8301163586585	0.452244952745188	1
170	Accuracycomposite	Composite	Luna	acc	Accuracycomposite_Luna	24.9301163586585	0.450577560304621	1
171	Accuracycomposite	Composite	Luna	acc	Accuracycomposite_Luna	25.0301163586585	0.448911100582135	1
172	Accuracycomposite	Composite	Luna	acc	Accuracycomposite_Luna	25.1301163586585	0.447246282252727	1
173	Accuracycomposite	Composite	Luna	acc	Accuracycomposite_Luna	25.2301163586584	0.445583801468394	1
174	Accuracycomposite	Composite	Luna	acc	Accuracycomposite_Luna	25.3301163586585	0.443924308272394	1
175	Accuracycomposite	Composite	Luna	acc	Accuracycomposite_Luna	25.4301163586585	0.442268422702479	1
176	Accuracycomposite	Composite	Luna	acc	Accuracycomposite_Luna	25.5301163586585	0.440616753874091	1
177	Accuracycomposite	Composite	Luna	acc	Accuracycomposite_Luna	25.6301163586585	0.438969869749173	1
178	Accuracycomposite	Composite	Luna	acc	Accuracycomposite_Luna	25.7301163586584	0.437328286096096	1
179	Accuracycomposite	Composite	Luna	acc	Accuracycomposite_Luna	25.8301163586585	0.435692454862141	1
180	Accuracycomposite	Composite	Luna	acc	Accuracycomposite_Luna	25.9301163586585	0.434062762437101	1
181	Accuracycomposite	Composite	Luna	acc	Accuracycomposite_Luna	26.0301163586585	0.432439527692423	1
182	Accuracycomposite	Composite	Luna	acc	Accuracycomposite_Luna	26.1301163586585	0.430823055156135	1
183	Accuracycomposite	Composite	Luna	acc	Accuracycomposite_Luna	26.2301163586584	0.429213620531995	1
184	Accuracycomposite	Composite	Luna	acc	Accuracycomposite_Luna	26.3301163586585	0.427611406532989	1
185	Accuracycomposite	Composite	Luna	acc	Accuracycomposite_Luna	26.4301163586585	0.426016422434909	1
186	Accuracycomposite	Composite	Luna	acc	Accuracycomposite_Luna	26.5301163586585	0.424428449821073	1
187	Accuracycomposite	Composite	Luna	acc	Accuracycomposite_Luna	26.6301163586585	0.422847185259554	1
188	Accuracycomposite	Composite	Luna	acc	Accuracycomposite_Luna	26.7301163586584	0.421272300949194	1
189	Accuracycomposite	Composite	Luna	acc	Accuracycomposite_Luna	26.8301163586585	0.419703418009504	1
190	Accuracycomposite	Composite	Luna	acc	Accuracycomposite_Luna	26.9301163586585	0.418140110582943	1
191	Accuracycomposite	Composite	Luna	acc	Accuracycomposite_Luna	27.0301163586585	0.416581910883645	1
192	Accuracycomposite	Composite	Luna	acc	Accuracycomposite_Luna	27.1301163586585	0.415028279709603	1
193	Accuracycomposite	Composite	Luna	acc	Accuracycomposite_Luna	27.2301163586585	0.413478521219057	1
194	Accuracycomposite	Composite	Luna	acc	Accuracycomposite_Luna	27.3301163586585	0.411931817453586	1
195	Accuracycomposite	Composite	Luna	acc	Accuracycomposite_Luna	27.4301163586585	0.410387263082157	1
196	Accuracycomposite	Composite	Luna	acc	Accuracycomposite_Luna	27.5301163586585	0.408843896907477	1
197	Accuracycomposite	Composite	Luna	acc	Accuracycomposite_Luna	27.6301163586585	0.407300615869982	1
198	Accuracycomposite	Composite	Luna	acc	Accuracycomposite_Luna	27.7301163586585	0.405756205967459	1
199	Accuracycomposite	Composite	Luna	acc	Accuracycomposite_Luna	27.8301163586585	0.404209435424093	1
200	Accuracycomposite	Composite	Luna	acc	Accuracycomposite_Luna	27.9301163586585	0.402659035445173	1
201	Accuracycomposite	Composite	Luna	acc	Accuracycomposite_Luna	28.0301163586585	0.401103718958321	1
202	Accuracycomposite	Composite	Luna	acc	Accuracycomposite_Luna	28.1301163586585	0.399542197177266	1
203	Accuracycomposite	Composite	Luna	acc	Accuracycomposite_Luna	28.2301163586585	0.397973159103916	1
204	Accuracycomposite	Composite	Luna	acc	Accuracycomposite_Luna	28.3301163586585	0.396395272187835	1
205	Accuracycomposite	Composite	Luna	acc	Accuracycomposite_Luna	28.4301163586585	0.394807179690156	1
206	Accuracycomposite	Composite	Luna	acc	Accuracycomposite_Luna	28.5301163586585	0.393207495740248	1
207	Accuracycomposite	Composite	Luna	acc	Accuracycomposite_Luna	28.6301163586585	0.391594816317485	1
208	Accuracycomposite	Composite	Luna	acc	Accuracycomposite_Luna	28.7301163586585	0.389967735070692	1
209	Accuracycomposite	Composite	Luna	acc	Accuracycomposite_Luna	28.8301163586585	0.388324852253548	1
210	Accuracycomposite	Composite	Luna	acc	Accuracycomposite_Luna	28.9301163586585	0.386664810828998	1
211	Accuracycomposite	Composite	Luna	acc	Accuracycomposite_Luna	29.0301163586585	0.384986308708786	1
212	Accuracycomposite	Composite	Luna	acc	Accuracycomposite_Luna	29.1301163586585	0.383288063563319	1
213	Accuracycomposite	Composite	Luna	acc	Accuracycomposite_Luna	29.2301163586585	0.381568855935095	1
214	Accuracycomposite	Composite	Luna	acc	Accuracycomposite_Luna	29.3301163586585	0.3798275428651	1
215	Accuracycomposite	Composite	Luna	acc	Accuracycomposite_Luna	29.4301163586585	0.378063003657283	1
216	Accuracycomposite	Composite	Luna	acc	Accuracycomposite_Luna	29.5301163586585	0.376274170718506	1
217	Accuracycomposite	Composite	Luna	acc	Accuracycomposite_Luna	29.6301163586585	0.37446000007758	1
218	Accuracycomposite	Composite	Luna	acc	Accuracycomposite_Luna	29.7301163586585	0.372619476040471	1
219	Accuracycomposite	Composite	Luna	acc	Accuracycomposite_Luna	29.8301163586585	0.37075167048812	1
220	Accuracycomposite	Composite	Luna	acc	Accuracycomposite_Luna	29.9301163586585	0.368855750639654	1
221	Accuracycomposite	Composite	Luna	acc	Accuracycomposite_Luna	30.0301163586585	0.366930972380657	1
222	Accuracycomposite	Composite	Luna	acc	Accuracycomposite_Luna	30.1301163586585	0.364976740955362	1
223	Accuracycomposite	Composite	Luna	acc	Accuracycomposite_Luna	30.2301163586585	0.362992586383707	1
224	Accuracycomposite	Composite	Luna	acc	Accuracycomposite_Luna	30.3301163586585	0.360978235797266	1
225	Accuracycomposite	Composite	Luna	acc	Accuracycomposite_Luna	30.4301163586585	0.358933498724039	1
226	Accuracycomposite	Composite	Luna	acc	Accuracycomposite_Luna	30.5301163586585	0.356858186238095	1
227	Accuracycomposite	Composite	Luna	acc	Accuracycomposite_Luna	30.6301163586585	0.354752109413522	1
228	Accuracycomposite	Composite	Luna	acc	Accuracycomposite_Luna	30.7301163586585	0.352615084122686	1
229	Accuracycomposite	Composite	Luna	acc	Accuracycomposite_Luna	30.8301163586585	0.350447024655149	1
230	Accuracycomposite	Composite	Luna	acc	Accuracycomposite_Luna	30.9301163586585	0.348247939144351	1
231	Accuracycomposite	Composite	Luna	acc	Accuracycomposite_Luna	31.0301163586585	0.346017919890679	1
232	Accuracycomposite	Composite	Luna	acc	Accuracycomposite_Luna	31.1301163586585	0.343757212092251	1
233	Accuracycomposite	Composite	Luna	acc	Accuracycomposite_Luna	31.2301163586585	0.341466209629201	1
234	Accuracycomposite	Composite	Luna	acc	Accuracycomposite_Luna	31.3301163586585	0.339145339226268	1
235	Accuracycomposite	Composite	Luna	acc	Accuracycomposite_Luna	31.4301163586585	0.336795027608149	1
236	Accuracycomposite	Composite	Luna	acc	Accuracycomposite_Luna	31.5301163586585	0.334415701499547	1
237	Accuracycomposite	Composite	Luna	acc	Accuracycomposite_Luna	31.6301163586585	0.332007787705661	1
238	Accuracycomposite	Composite	Luna	acc	Accuracycomposite_Luna	31.7301163586585	0.32957176129155	1
239	Accuracycomposite	Composite	Luna	acc	Accuracycomposite_Luna	31.8301163586585	0.327108243110439	1
240	Accuracycomposite	Composite	Luna	acc	Accuracycomposite_Luna	31.9301163586585	0.324617996271666	1
241	Accuracycomposite	Composite	Luna	acc	Accuracycomposite_Luna	32.0301163586584	0.322101839086132	1
242	Accuracycomposite	Composite	Luna	acc	Accuracycomposite_Luna	32.1301163586585	0.31956059015029	1
243	Accuracycomposite	Composite	Luna	acc	Accuracycomposite_Luna	32.2301163586584	0.316995068060636	1
244	Accuracycomposite	Composite	Luna	acc	Accuracycomposite_Luna	32.3301163586585	0.314406091413612	1
245	Accuracycomposite	Composite	Luna	acc	Accuracycomposite_Luna	32.4301163586585	0.311794478805723	1
246	Accuracycomposite	Composite	Luna	acc	Accuracycomposite_Luna	32.5301163586584	0.30916104883337	1
247	Accuracycomposite	Composite	Luna	acc	Accuracycomposite_Luna	32.6301163586585	0.306506636662349	1
248	Accuracycomposite	Composite	Luna	acc	Accuracycomposite_Luna	32.7301163586584	0.303832145808561	1
249	Accuracycomposite	Composite	Luna	acc	Accuracycomposite_Luna	32.8301163586585	0.301138497410093	1
250	Accuracycomposite	Composite	Luna	acc	Accuracycomposite_Luna	32.9301163586585	0.298426612604881	1
251	Accuracycomposite	Composite	Luna	acc	Accuracycomposite_Luna	33.0301163586584	0.295697412530986	1
252	Accuracycomposite	Composite	Luna	acc	Accuracycomposite_Luna	33.1301163586585	0.292951818326385	1
253	Accuracycomposite	Composite	Luna	acc	Accuracycomposite_Luna	33.2301163586584	0.290190751129108	1
254	Accuracycomposite	Composite	Luna	acc	Accuracycomposite_Luna	33.3301163586585	0.28741513207712	1
255	Accuracycomposite	Composite	Luna	acc	Accuracycomposite_Luna	33.4301163586585	0.284625882308485	1
256	Accuracycomposite	Composite	Luna	acc	Accuracycomposite_Luna	33.5301163586584	0.281823922961194	1
257	Accuracycomposite	Composite	Luna	acc	Accuracycomposite_Luna	33.6301163586585	0.27901017473453	1
258	Accuracycomposite	Composite	Luna	acc	Accuracycomposite_Luna	33.7301163586584	0.276185508918515	1
259	Accuracycomposite	Composite	Luna	acc	Accuracycomposite_Luna	33.8301163586585	0.273350702760254	1
260	Accuracycomposite	Composite	Luna	acc	Accuracycomposite_Luna	33.9301163586585	0.270506522964738	1
261	Accuracycomposite	Composite	Luna	acc	Accuracycomposite_Luna	34.0301163586584	0.267653736236901	1
262	Accuracycomposite	Composite	Luna	acc	Accuracycomposite_Luna	34.1301163586585	0.264793109281676	1
263	Accuracycomposite	Composite	Luna	acc	Accuracycomposite_Luna	34.2301163586584	0.261925408804078	1
264	Accuracycomposite	Composite	Luna	acc	Accuracycomposite_Luna	34.3301163586585	0.259051401509059	1
265	Accuracycomposite	Composite	Luna	acc	Accuracycomposite_Luna	34.4301163586585	0.256171854101569	1
266	Accuracycomposite	Composite	Luna	acc	Accuracycomposite_Luna	34.5301163586584	0.253287533286569	1
267	Accuracycomposite	Composite	Luna	acc	Accuracycomposite_Luna	34.6301163586585	0.250399205769052	1
268	Accuracycomposite	Composite	Luna	acc	Accuracycomposite_Luna	34.7301163586584	0.247507638253959	1
269	Accuracycomposite	Composite	Luna	acc	Accuracycomposite_Luna	34.8301163586585	0.244613597446253	1
270	Accuracycomposite	Composite	Luna	acc	Accuracycomposite_Luna	34.9301163586585	0.24171785005092	1
271	Accuracycomposite	Composite	Luna	acc	Accuracycomposite_Luna	35.0301163586584	0.23882116277291	1
272	Anti_CRLat	ANTI	Luna	lat	Anti_CRLat_Luna	8.03011635865845	1.00910833374663	1
273	Anti_CRLat	ANTI	Luna	lat	Anti_CRLat_Luna	8.13011635865845	0.98888554454851	1
274	Anti_CRLat	ANTI	Luna	lat	Anti_CRLat_Luna	8.23011635865845	0.968662912284358	1
275	Anti_CRLat	ANTI	Luna	lat	Anti_CRLat_Luna	8.33011635865845	0.948440593888248	1
276	Anti_CRLat	ANTI	Luna	lat	Anti_CRLat_Luna	8.43011635865845	0.928218769102326	1
277	Anti_CRLat	ANTI	Luna	lat	Anti_CRLat_Luna	8.53011635865845	0.90799776050369	1
278	Anti_CRLat	ANTI	Luna	lat	Anti_CRLat_Luna	8.63011635865845	0.887778086401249	1
279	Anti_CRLat	ANTI	Luna	lat	Anti_CRLat_Luna	8.73011635865845	0.867560368771915	1
280	Anti_CRLat	ANTI	Luna	lat	Anti_CRLat_Luna	8.83011635865845	0.84734525230554	1
281	Anti_CRLat	ANTI	Luna	lat	Anti_CRLat_Luna	8.93011635865845	0.827133392088806	1
282	Anti_CRLat	ANTI	Luna	lat	Anti_CRLat_Luna	9.03011635865845	0.806925578914443	1
283	Anti_CRLat	ANTI	Luna	lat	Anti_CRLat_Luna	9.13011635865845	0.786722725917496	1
284	Anti_CRLat	ANTI	Luna	lat	Anti_CRLat_Luna	9.23011635865845	0.766525820996062	1
285	Anti_CRLat	ANTI	Luna	lat	Anti_CRLat_Luna	9.33011635865845	0.746335968354302	1
286	Anti_CRLat	ANTI	Luna	lat	Anti_CRLat_Luna	9.43011635865845	0.726154313896547	1
287	Anti_CRLat	ANTI	Luna	lat	Anti_CRLat_Luna	9.53011635865845	0.705982133128376	1
288	Anti_CRLat	ANTI	Luna	lat	Anti_CRLat_Luna	9.63011635865845	0.685820896854976	1
289	Anti_CRLat	ANTI	Luna	lat	Anti_CRLat_Luna	9.73011635865845	0.6656721298734	1
290	Anti_CRLat	ANTI	Luna	lat	Anti_CRLat_Luna	9.83011635865845	0.645537424385834	1
291	Anti_CRLat	ANTI	Luna	lat	Anti_CRLat_Luna	9.93011635865845	0.625418407016829	1
292	Anti_CRLat	ANTI	Luna	lat	Anti_CRLat_Luna	10.0301163586585	0.605316806687194	1
293	Anti_CRLat	ANTI	Luna	lat	Anti_CRLat_Luna	10.1301163586584	0.585234527282475	1
294	Anti_CRLat	ANTI	Luna	lat	Anti_CRLat_Luna	10.2301163586584	0.565173607796717	1
295	Anti_CRLat	ANTI	Luna	lat	Anti_CRLat_Luna	10.3301163586585	0.545136218089915	1
296	Anti_CRLat	ANTI	Luna	lat	Anti_CRLat_Luna	10.4301163586585	0.525124691278739	1
297	Anti_CRLat	ANTI	Luna	lat	Anti_CRLat_Luna	10.5301163586585	0.505141588110706	1
298	Anti_CRLat	ANTI	Luna	lat	Anti_CRLat_Luna	10.6301163586584	0.48518974378445	1
299	Anti_CRLat	ANTI	Luna	lat	Anti_CRLat_Luna	10.7301163586584	0.465272226334827	1
300	Anti_CRLat	ANTI	Luna	lat	Anti_CRLat_Luna	10.8301163586585	0.445392296680303	1
301	Anti_CRLat	ANTI	Luna	lat	Anti_CRLat_Luna	10.9301163586585	0.425553331608078	1
302	Anti_CRLat	ANTI	Luna	lat	Anti_CRLat_Luna	11.0301163586585	0.405758849162774	1
303	Anti_CRLat	ANTI	Luna	lat	Anti_CRLat_Luna	11.1301163586584	0.386012490815824	1
304	Anti_CRLat	ANTI	Luna	lat	Anti_CRLat_Luna	11.2301163586584	0.366318070553661	1
305	Anti_CRLat	ANTI	Luna	lat	Anti_CRLat_Luna	11.3301163586585	0.346679705396266	1
306	Anti_CRLat	ANTI	Luna	lat	Anti_CRLat_Luna	11.4301163586585	0.327101770035395	1
307	Anti_CRLat	ANTI	Luna	lat	Anti_CRLat_Luna	11.5301163586585	0.307588926208962	1
308	Anti_CRLat	ANTI	Luna	lat	Anti_CRLat_Luna	11.6301163586584	0.288146458193719	1
309	Anti_CRLat	ANTI	Luna	lat	Anti_CRLat_Luna	11.7301163586584	0.268780058618467	1
310	Anti_CRLat	ANTI	Luna	lat	Anti_CRLat_Luna	11.8301163586585	0.24949580717971	1
311	Anti_CRLat	ANTI	Luna	lat	Anti_CRLat_Luna	11.9301163586585	0.230300369401835	1
312	Anti_CRLat	ANTI	Luna	lat	Anti_CRLat_Luna	12.0301163586585	0.211200806455732	1
313	Anti_CRLat	ANTI	Luna	lat	Anti_CRLat_Luna	12.1301163586585	0.19220443666552	1
314	Anti_CRLat	ANTI	Luna	lat	Anti_CRLat_Luna	12.2301163586584	0.173318870459101	1
315	Anti_CRLat	ANTI	Luna	lat	Anti_CRLat_Luna	12.3301163586585	0.15455222751263	1
316	Anti_CRLat	ANTI	Luna	lat	Anti_CRLat_Luna	12.4301163586585	0.135913173687361	1
317	Anti_CRLat	ANTI	Luna	lat	Anti_CRLat_Luna	12.5301163586585	0.117411094647769	1
318	Anti_CRLat	ANTI	Luna	lat	Anti_CRLat_Luna	12.6301163586585	0.0990561833004158	1
319	Anti_CRLat	ANTI	Luna	lat	Anti_CRLat_Luna	12.7301163586584	0.080859454845905	1
320	Anti_CRLat	ANTI	Luna	lat	Anti_CRLat_Luna	12.8301163586585	0.0628325240435686	1
321	Anti_CRLat	ANTI	Luna	lat	Anti_CRLat_Luna	12.9301163586585	0.0449873785114198	1
322	Anti_CRLat	ANTI	Luna	lat	Anti_CRLat_Luna	13.0301163586585	0.027336096008923	1
323	Anti_CRLat	ANTI	Luna	lat	Anti_CRLat_Luna	13.1301163586585	0.00989087715281485	1
324	Anti_CRLat	ANTI	Luna	lat	Anti_CRLat_Luna	13.2301163586584	-0.00733575747988396	1
325	Anti_CRLat	ANTI	Luna	lat	Anti_CRLat_Luna	13.3301163586585	-0.0243310024398866	1
326	Anti_CRLat	ANTI	Luna	lat	Anti_CRLat_Luna	13.4301163586585	-0.0410818447802082	1
327	Anti_CRLat	ANTI	Luna	lat	Anti_CRLat_Luna	13.5301163586585	-0.0575752073656583	1
328	Anti_CRLat	ANTI	Luna	lat	Anti_CRLat_Luna	13.6301163586585	-0.073798017549753	1
329	Anti_CRLat	ANTI	Luna	lat	Anti_CRLat_Luna	13.7301163586584	-0.0897372839371553	1
330	Anti_CRLat	ANTI	Luna	lat	Anti_CRLat_Luna	13.8301163586585	-0.10538028531655	1
331	Anti_CRLat	ANTI	Luna	lat	Anti_CRLat_Luna	13.9301163586585	-0.120714641327945	1
332	Anti_CRLat	ANTI	Luna	lat	Anti_CRLat_Luna	14.0301163586585	-0.135728280585763	1
333	Anti_CRLat	ANTI	Luna	lat	Anti_CRLat_Luna	14.1301163586585	-0.150409384991535	1
334	Anti_CRLat	ANTI	Luna	lat	Anti_CRLat_Luna	14.2301163586584	-0.16474649101216	1
335	Anti_CRLat	ANTI	Luna	lat	Anti_CRLat_Luna	14.3301163586585	-0.178728621802145	1
336	Anti_CRLat	ANTI	Luna	lat	Anti_CRLat_Luna	14.4301163586585	-0.192345348089841	1
337	Anti_CRLat	ANTI	Luna	lat	Anti_CRLat_Luna	14.5301163586585	-0.205586640322211	1
338	Anti_CRLat	ANTI	Luna	lat	Anti_CRLat_Luna	14.6301163586585	-0.218442981657667	1
339	Anti_CRLat	ANTI	Luna	lat	Anti_CRLat_Luna	14.7301163586584	-0.230905907545017	1
340	Anti_CRLat	ANTI	Luna	lat	Anti_CRLat_Luna	14.8301163586585	-0.242968240938196	1
341	Anti_CRLat	ANTI	Luna	lat	Anti_CRLat_Luna	14.9301163586585	-0.254624447885753	1
342	Anti_CRLat	ANTI	Luna	lat	Anti_CRLat_Luna	15.0301163586585	-0.265870301687793	1
343	Anti_CRLat	ANTI	Luna	lat	Anti_CRLat_Luna	15.1301163586585	-0.276702666753673	1
344	Anti_CRLat	ANTI	Luna	lat	Anti_CRLat_Luna	15.2301163586584	-0.287119253018869	1
345	Anti_CRLat	ANTI	Luna	lat	Anti_CRLat_Luna	15.3301163586585	-0.297118636034539	1
346	Anti_CRLat	ANTI	Luna	lat	Anti_CRLat_Luna	15.4301163586585	-0.306700417836619	1
347	Anti_CRLat	ANTI	Luna	lat	Anti_CRLat_Luna	15.5301163586585	-0.315865036719708	1
348	Anti_CRLat	ANTI	Luna	lat	Anti_CRLat_Luna	15.6301163586585	-0.324614029643295	1
349	Anti_CRLat	ANTI	Luna	lat	Anti_CRLat_Luna	15.7301163586584	-0.332950205658403	1
350	Anti_CRLat	ANTI	Luna	lat	Anti_CRLat_Luna	15.8301163586585	-0.340878054144378	1
351	Anti_CRLat	ANTI	Luna	lat	Anti_CRLat_Luna	15.9301163586585	-0.348403150484258	1
352	Anti_CRLat	ANTI	Luna	lat	Anti_CRLat_Luna	16.0301163586585	-0.355532172501439	1
353	Anti_CRLat	ANTI	Luna	lat	Anti_CRLat_Luna	16.1301163586584	-0.362273116243163	1
354	Anti_CRLat	ANTI	Luna	lat	Anti_CRLat_Luna	16.2301163586584	-0.368635089152722	1
355	Anti_CRLat	ANTI	Luna	lat	Anti_CRLat_Luna	16.3301163586585	-0.374628062585926	1
356	Anti_CRLat	ANTI	Luna	lat	Anti_CRLat_Luna	16.4301163586585	-0.38026269991928	1
357	Anti_CRLat	ANTI	Luna	lat	Anti_CRLat_Luna	16.5301163586585	-0.385550256387104	1
358	Anti_CRLat	ANTI	Luna	lat	Anti_CRLat_Luna	16.6301163586584	-0.390502947498456	1
359	Anti_CRLat	ANTI	Luna	lat	Anti_CRLat_Luna	16.7301163586584	-0.395133989691044	1
360	Anti_CRLat	ANTI	Luna	lat	Anti_CRLat_Luna	16.8301163586585	-0.399457093833438	1
361	Anti_CRLat	ANTI	Luna	lat	Anti_CRLat_Luna	16.9301163586585	-0.403486344665555	1
362	Anti_CRLat	ANTI	Luna	lat	Anti_CRLat_Luna	17.0301163586585	-0.407236313645246	1
363	Anti_CRLat	ANTI	Luna	lat	Anti_CRLat_Luna	17.1301163586584	-0.410721985758635	1
364	Anti_CRLat	ANTI	Luna	lat	Anti_CRLat_Luna	17.2301163586584	-0.413958547191757	1
365	Anti_CRLat	ANTI	Luna	lat	Anti_CRLat_Luna	17.3301163586585	-0.41696123258019	1
366	Anti_CRLat	ANTI	Luna	lat	Anti_CRLat_Luna	17.4301163586585	-0.419745209726331	1
367	Anti_CRLat	ANTI	Luna	lat	Anti_CRLat_Luna	17.5301163586585	-0.422325464762851	1
368	Anti_CRLat	ANTI	Luna	lat	Anti_CRLat_Luna	17.6301163586585	-0.424716705731868	1
369	Anti_CRLat	ANTI	Luna	lat	Anti_CRLat_Luna	17.7301163586584	-0.426933322894116	1
370	Anti_CRLat	ANTI	Luna	lat	Anti_CRLat_Luna	17.8301163586585	-0.428989237019262	1
371	Anti_CRLat	ANTI	Luna	lat	Anti_CRLat_Luna	17.9301163586585	-0.430897640717073	1
372	Anti_CRLat	ANTI	Luna	lat	Anti_CRLat_Luna	18.0301163586585	-0.432670904115304	1
373	Anti_CRLat	ANTI	Luna	lat	Anti_CRLat_Luna	18.1301163586585	-0.434320674053955	1
374	Anti_CRLat	ANTI	Luna	lat	Anti_CRLat_Luna	18.2301163586584	-0.435858074214252	1
375	Anti_CRLat	ANTI	Luna	lat	Anti_CRLat_Luna	18.3301163586585	-0.437293719806705	1
376	Anti_CRLat	ANTI	Luna	lat	Anti_CRLat_Luna	18.4301163586585	-0.438637298324011	1
377	Anti_CRLat	ANTI	Luna	lat	Anti_CRLat_Luna	18.5301163586585	-0.439897431900093	1
378	Anti_CRLat	ANTI	Luna	lat	Anti_CRLat_Luna	18.6301163586585	-0.441081459647025	1
379	Anti_CRLat	ANTI	Luna	lat	Anti_CRLat_Luna	18.7301163586584	-0.442195762005852	1
380	Anti_CRLat	ANTI	Luna	lat	Anti_CRLat_Luna	18.8301163586585	-0.443246200868114	1
381	Anti_CRLat	ANTI	Luna	lat	Anti_CRLat_Luna	18.9301163586585	-0.444238010120801	1
382	Anti_CRLat	ANTI	Luna	lat	Anti_CRLat_Luna	19.0301163586585	-0.44517491134787	1
383	Anti_CRLat	ANTI	Luna	lat	Anti_CRLat_Luna	19.1301163586585	-0.446059634260902	1
384	Anti_CRLat	ANTI	Luna	lat	Anti_CRLat_Luna	19.2301163586584	-0.446894102537026	1
385	Anti_CRLat	ANTI	Luna	lat	Anti_CRLat_Luna	19.3301163586585	-0.447679458057676	1
386	Anti_CRLat	ANTI	Luna	lat	Anti_CRLat_Luna	19.4301163586585	-0.448416131190527	1
387	Anti_CRLat	ANTI	Luna	lat	Anti_CRLat_Luna	19.5301163586585	-0.449103404651439	1
388	Anti_CRLat	ANTI	Luna	lat	Anti_CRLat_Luna	19.6301163586585	-0.449739530458164	1
389	Anti_CRLat	ANTI	Luna	lat	Anti_CRLat_Luna	19.7301163586584	-0.450321952880304	1
390	Anti_CRLat	ANTI	Luna	lat	Anti_CRLat_Luna	19.8301163586585	-0.450847464209482	1
391	Anti_CRLat	ANTI	Luna	lat	Anti_CRLat_Luna	19.9301163586585	-0.451312404278554	1
392	Anti_CRLat	ANTI	Luna	lat	Anti_CRLat_Luna	20.0301163586585	-0.451712857219302	1
393	Anti_CRLat	ANTI	Luna	lat	Anti_CRLat_Luna	20.1301163586585	-0.452044802310688	1
394	Anti_CRLat	ANTI	Luna	lat	Anti_CRLat_Luna	20.2301163586584	-0.45230420125208	1
395	Anti_CRLat	ANTI	Luna	lat	Anti_CRLat_Luna	20.3301163586585	-0.452487052058792	1
396	Anti_CRLat	ANTI	Luna	lat	Anti_CRLat_Luna	20.4301163586585	-0.452589443453787	1
397	Anti_CRLat	ANTI	Luna	lat	Anti_CRLat_Luna	20.5301163586585	-0.452607694211891	1
398	Anti_CRLat	ANTI	Luna	lat	Anti_CRLat_Luna	20.6301163586585	-0.452538553511404	1
399	Anti_CRLat	ANTI	Luna	lat	Anti_CRLat_Luna	20.7301163586584	-0.45237899927163	1
400	Anti_CRLat	ANTI	Luna	lat	Anti_CRLat_Luna	20.8301163586585	-0.452126152179886	1
401	Anti_CRLat	ANTI	Luna	lat	Anti_CRLat_Luna	20.9301163586585	-0.451777640952241	1
402	Anti_CRLat	ANTI	Luna	lat	Anti_CRLat_Luna	21.0301163586585	-0.451331721235383	1
403	Anti_CRLat	ANTI	Luna	lat	Anti_CRLat_Luna	21.1301163586585	-0.450786954579515	1
404	Anti_CRLat	ANTI	Luna	lat	Anti_CRLat_Luna	21.2301163586584	-0.450142264746652	1
405	Anti_CRLat	ANTI	Luna	lat	Anti_CRLat_Luna	21.3301163586585	-0.449397222756953	1
406	Anti_CRLat	ANTI	Luna	lat	Anti_CRLat_Luna	21.4301163586585	-0.448552134739838	1
407	Anti_CRLat	ANTI	Luna	lat	Anti_CRLat_Luna	21.5301163586585	-0.447607946998012	1
408	Anti_CRLat	ANTI	Luna	lat	Anti_CRLat_Luna	21.6301163586585	-0.446566510831978	1
409	Anti_CRLat	ANTI	Luna	lat	Anti_CRLat_Luna	21.7301163586584	-0.445430728141498	1
410	Anti_CRLat	ANTI	Luna	lat	Anti_CRLat_Luna	21.8301163586585	-0.444204078787467	1
411	Anti_CRLat	ANTI	Luna	lat	Anti_CRLat_Luna	21.9301163586585	-0.442890476348412	1
412	Anti_CRLat	ANTI	Luna	lat	Anti_CRLat_Luna	22.0301163586585	-0.441494489827048	1
413	Anti_CRLat	ANTI	Luna	lat	Anti_CRLat_Luna	22.1301163586585	-0.440021154544037	1
414	Anti_CRLat	ANTI	Luna	lat	Anti_CRLat_Luna	22.2301163586584	-0.438475781033415	1
415	Anti_CRLat	ANTI	Luna	lat	Anti_CRLat_Luna	22.3301163586585	-0.436863840662867	1
416	Anti_CRLat	ANTI	Luna	lat	Anti_CRLat_Luna	22.4301163586585	-0.43519096404173	1
417	Anti_CRLat	ANTI	Luna	lat	Anti_CRLat_Luna	22.5301163586585	-0.433463046973334	1
418	Anti_CRLat	ANTI	Luna	lat	Anti_CRLat_Luna	22.6301163586585	-0.431686220309825	1
419	Anti_CRLat	ANTI	Luna	lat	Anti_CRLat_Luna	22.7301163586584	-0.429866720345985	1
420	Anti_CRLat	ANTI	Luna	lat	Anti_CRLat_Luna	22.8301163586585	-0.428010800943991	1
421	Anti_CRLat	ANTI	Luna	lat	Anti_CRLat_Luna	22.9301163586585	-0.426124684036465	1
422	Anti_CRLat	ANTI	Luna	lat	Anti_CRLat_Luna	23.0301163586585	-0.424214494939444	1
423	Anti_CRLat	ANTI	Luna	lat	Anti_CRLat_Luna	23.1301163586585	-0.42228621547499	1
424	Anti_CRLat	ANTI	Luna	lat	Anti_CRLat_Luna	23.2301163586584	-0.420345624052242	1
425	Anti_CRLat	ANTI	Luna	lat	Anti_CRLat_Luna	23.3301163586585	-0.418398191563635	1
426	Anti_CRLat	ANTI	Luna	lat	Anti_CRLat_Luna	23.4301163586585	-0.41644918517903	1
427	Anti_CRLat	ANTI	Luna	lat	Anti_CRLat_Luna	23.5301163586585	-0.414503770224421	1
428	Anti_CRLat	ANTI	Luna	lat	Anti_CRLat_Luna	23.6301163586585	-0.412566881974251	1
429	Anti_CRLat	ANTI	Luna	lat	Anti_CRLat_Luna	23.7301163586584	-0.410642999023858	1
430	Anti_CRLat	ANTI	Luna	lat	Anti_CRLat_Luna	23.8301163586585	-0.408736087840646	1
431	Anti_CRLat	ANTI	Luna	lat	Anti_CRLat_Luna	23.9301163586585	-0.406849295320457	1
432	Anti_CRLat	ANTI	Luna	lat	Anti_CRLat_Luna	24.0301163586585	-0.404985019197762	1
433	Anti_CRLat	ANTI	Luna	lat	Anti_CRLat_Luna	24.1301163586585	-0.403145305975107	1
434	Anti_CRLat	ANTI	Luna	lat	Anti_CRLat_Luna	24.2301163586584	-0.401332014948946	1
435	Anti_CRLat	ANTI	Luna	lat	Anti_CRLat_Luna	24.3301163586585	-0.399546783805257	1
436	Anti_CRLat	ANTI	Luna	lat	Anti_CRLat_Luna	24.4301163586585	-0.397790681157746	1
437	Anti_CRLat	ANTI	Luna	lat	Anti_CRLat_Luna	24.5301163586585	-0.396064076807897	1
438	Anti_CRLat	ANTI	Luna	lat	Anti_CRLat_Luna	24.6301163586585	-0.394367147860144	1
439	Anti_CRLat	ANTI	Luna	lat	Anti_CRLat_Luna	24.7301163586584	-0.392699644873758	1
440	Anti_CRLat	ANTI	Luna	lat	Anti_CRLat_Luna	24.8301163586585	-0.391060800492017	1
441	Anti_CRLat	ANTI	Luna	lat	Anti_CRLat_Luna	24.9301163586585	-0.389449318611068	1
442	Anti_CRLat	ANTI	Luna	lat	Anti_CRLat_Luna	25.0301163586585	-0.387863406066489	1
443	Anti_CRLat	ANTI	Luna	lat	Anti_CRLat_Luna	25.1301163586585	-0.386300900014353	1
444	Anti_CRLat	ANTI	Luna	lat	Anti_CRLat_Luna	25.2301163586584	-0.38475951506395	1
445	Anti_CRLat	ANTI	Luna	lat	Anti_CRLat_Luna	25.3301163586585	-0.38323656584824	1
446	Anti_CRLat	ANTI	Luna	lat	Anti_CRLat_Luna	25.4301163586585	-0.381729116474455	1
447	Anti_CRLat	ANTI	Luna	lat	Anti_CRLat_Luna	25.5301163586585	-0.380234163213307	1
448	Anti_CRLat	ANTI	Luna	lat	Anti_CRLat_Luna	25.6301163586585	-0.378748476247735	1
449	Anti_CRLat	ANTI	Luna	lat	Anti_CRLat_Luna	25.7301163586584	-0.377268574632171	1
450	Anti_CRLat	ANTI	Luna	lat	Anti_CRLat_Luna	25.8301163586585	-0.375790724150707	1
451	Anti_CRLat	ANTI	Luna	lat	Anti_CRLat_Luna	25.9301163586585	-0.374310970754321	1
452	Anti_CRLat	ANTI	Luna	lat	Anti_CRLat_Luna	26.0301163586585	-0.372825170487832	1
453	Anti_CRLat	ANTI	Luna	lat	Anti_CRLat_Luna	26.1301163586585	-0.371329140921871	1
454	Anti_CRLat	ANTI	Luna	lat	Anti_CRLat_Luna	26.2301163586584	-0.369818658582184	1
455	Anti_CRLat	ANTI	Luna	lat	Anti_CRLat_Luna	26.3301163586585	-0.368289385186738	1
456	Anti_CRLat	ANTI	Luna	lat	Anti_CRLat_Luna	26.4301163586585	-0.36673683486187	1
457	Anti_CRLat	ANTI	Luna	lat	Anti_CRLat_Luna	26.5301163586585	-0.365156379977795	1
458	Anti_CRLat	ANTI	Luna	lat	Anti_CRLat_Luna	26.6301163586585	-0.363543353047022	1
459	Anti_CRLat	ANTI	Luna	lat	Anti_CRLat_Luna	26.7301163586584	-0.361893090013066	1
460	Anti_CRLat	ANTI	Luna	lat	Anti_CRLat_Luna	26.8301163586585	-0.36020093951688	1
461	Anti_CRLat	ANTI	Luna	lat	Anti_CRLat_Luna	26.9301163586585	-0.358462277792401	1
462	Anti_CRLat	ANTI	Luna	lat	Anti_CRLat_Luna	27.0301163586585	-0.356672510857392	1
463	Anti_CRLat	ANTI	Luna	lat	Anti_CRLat_Luna	27.1301163586585	-0.354827125625049	1
464	Anti_CRLat	ANTI	Luna	lat	Anti_CRLat_Luna	27.2301163586585	-0.352921809928936	1
465	Anti_CRLat	ANTI	Luna	lat	Anti_CRLat_Luna	27.3301163586585	-0.350952431080962	1
466	Anti_CRLat	ANTI	Luna	lat	Anti_CRLat_Luna	27.4301163586585	-0.348915008392941	1
467	Anti_CRLat	ANTI	Luna	lat	Anti_CRLat_Luna	27.5301163586585	-0.346805675777627	1
468	Anti_CRLat	ANTI	Luna	lat	Anti_CRLat_Luna	27.6301163586585	-0.344620907859971	1
469	Anti_CRLat	ANTI	Luna	lat	Anti_CRLat_Luna	27.7301163586585	-0.342357459398085	1
470	Anti_CRLat	ANTI	Luna	lat	Anti_CRLat_Luna	27.8301163586585	-0.340012136182741	1
471	Anti_CRLat	ANTI	Luna	lat	Anti_CRLat_Luna	27.9301163586585	-0.337581876947734	1
472	Anti_CRLat	ANTI	Luna	lat	Anti_CRLat_Luna	28.0301163586585	-0.335063686066075	1
473	Anti_CRLat	ANTI	Luna	lat	Anti_CRLat_Luna	28.1301163586585	-0.332454578030518	1
474	Anti_CRLat	ANTI	Luna	lat	Anti_CRLat_Luna	28.2301163586585	-0.329751702673373	1
475	Anti_CRLat	ANTI	Luna	lat	Anti_CRLat_Luna	28.3301163586585	-0.326952356433474	1
476	Anti_CRLat	ANTI	Luna	lat	Anti_CRLat_Luna	28.4301163586585	-0.324054072579914	1
477	Anti_CRLat	ANTI	Luna	lat	Anti_CRLat_Luna	28.5301163586585	-0.321054791159945	1
478	Anti_CRLat	ANTI	Luna	lat	Anti_CRLat_Luna	28.6301163586585	-0.3179528336726	1
479	Anti_CRLat	ANTI	Luna	lat	Anti_CRLat_Luna	28.7301163586585	-0.314746877598588	1
480	Anti_CRLat	ANTI	Luna	lat	Anti_CRLat_Luna	28.8301163586585	-0.311435864302998	1
481	Anti_CRLat	ANTI	Luna	lat	Anti_CRLat_Luna	28.9301163586585	-0.308019309237881	1
482	Anti_CRLat	ANTI	Luna	lat	Anti_CRLat_Luna	29.0301163586585	-0.304497330075289	1
483	Anti_CRLat	ANTI	Luna	lat	Anti_CRLat_Luna	29.1301163586585	-0.300870195232499	1
484	Anti_CRLat	ANTI	Luna	lat	Anti_CRLat_Luna	29.2301163586585	-0.297138491974633	1
485	Anti_CRLat	ANTI	Luna	lat	Anti_CRLat_Luna	29.3301163586585	-0.293303156565283	1
486	Anti_CRLat	ANTI	Luna	lat	Anti_CRLat_Luna	29.4301163586585	-0.289365211540571	1
487	Anti_CRLat	ANTI	Luna	lat	Anti_CRLat_Luna	29.5301163586585	-0.285325834763342	1
488	Anti_CRLat	ANTI	Luna	lat	Anti_CRLat_Luna	29.6301163586585	-0.281186273128358	1
489	Anti_CRLat	ANTI	Luna	lat	Anti_CRLat_Luna	29.7301163586585	-0.276947829023869	1
490	Anti_CRLat	ANTI	Luna	lat	Anti_CRLat_Luna	29.8301163586585	-0.272611971720922	1
491	Anti_CRLat	ANTI	Luna	lat	Anti_CRLat_Luna	29.9301163586585	-0.268180330286517	1
492	Anti_CRLat	ANTI	Luna	lat	Anti_CRLat_Luna	30.0301163586585	-0.263654660313613	1
493	Anti_CRLat	ANTI	Luna	lat	Anti_CRLat_Luna	30.1301163586585	-0.259036905310036	1
494	Anti_CRLat	ANTI	Luna	lat	Anti_CRLat_Luna	30.2301163586585	-0.254329146116284	1
495	Anti_CRLat	ANTI	Luna	lat	Anti_CRLat_Luna	30.3301163586585	-0.249533648474526	1
496	Anti_CRLat	ANTI	Luna	lat	Anti_CRLat_Luna	30.4301163586585	-0.244652752934545	1
497	Anti_CRLat	ANTI	Luna	lat	Anti_CRLat_Luna	30.5301163586585	-0.239688801427186	1
498	Anti_CRLat	ANTI	Luna	lat	Anti_CRLat_Luna	30.6301163586585	-0.234644135883285	1
499	Anti_CRLat	ANTI	Luna	lat	Anti_CRLat_Luna	30.7301163586585	-0.229521099702999	1
500	Anti_CRLat	ANTI	Luna	lat	Anti_CRLat_Luna	30.8301163586585	-0.224322066422841	1
501	Anti_CRLat	ANTI	Luna	lat	Anti_CRLat_Luna	30.9301163586585	-0.219049437967889	1
502	Anti_CRLat	ANTI	Luna	lat	Anti_CRLat_Luna	31.0301163586585	-0.213705624924962	1
503	Anti_CRLat	ANTI	Luna	lat	Anti_CRLat_Luna	31.1301163586585	-0.208293047439522	1
504	Anti_CRLat	ANTI	Luna	lat	Anti_CRLat_Luna	31.2301163586585	-0.202814121549852	1
505	Anti_CRLat	ANTI	Luna	lat	Anti_CRLat_Luna	31.3301163586585	-0.197271262131099	1
506	Anti_CRLat	ANTI	Luna	lat	Anti_CRLat_Luna	31.4301163586585	-0.191666884058354	1
507	Anti_CRLat	ANTI	Luna	lat	Anti_CRLat_Luna	31.5301163586585	-0.186003402206743	1
508	Anti_CRLat	ANTI	Luna	lat	Anti_CRLat_Luna	31.6301163586585	-0.180283231397406	1
509	Anti_CRLat	ANTI	Luna	lat	Anti_CRLat_Luna	31.7301163586585	-0.174508754044253	1
510	Anti_CRLat	ANTI	Luna	lat	Anti_CRLat_Luna	31.8301163586585	-0.16868225168719	1
511	Anti_CRLat	ANTI	Luna	lat	Anti_CRLat_Luna	31.9301163586585	-0.16280588781877	1
512	Anti_CRLat	ANTI	Luna	lat	Anti_CRLat_Luna	32.0301163586584	-0.156881778558135	1
513	Anti_CRLat	ANTI	Luna	lat	Anti_CRLat_Luna	32.1301163586585	-0.150912039779404	1
514	Anti_CRLat	ANTI	Luna	lat	Anti_CRLat_Luna	32.2301163586584	-0.144898787356675	1
515	Anti_CRLat	ANTI	Luna	lat	Anti_CRLat_Luna	32.3301163586585	-0.138844137164068	1
516	Anti_CRLat	ANTI	Luna	lat	Anti_CRLat_Luna	32.4301163586585	-0.13275020507567	1
517	Anti_CRLat	ANTI	Luna	lat	Anti_CRLat_Luna	32.5301163586584	-0.126619106965613	1
518	Anti_CRLat	ANTI	Luna	lat	Anti_CRLat_Luna	32.6301163586585	-0.120452901407016	1
519	Anti_CRLat	ANTI	Luna	lat	Anti_CRLat_Luna	32.7301163586584	-0.114253410599188	1
520	Anti_CRLat	ANTI	Luna	lat	Anti_CRLat_Luna	32.8301163586585	-0.108022395799818	1
521	Anti_CRLat	ANTI	Luna	lat	Anti_CRLat_Luna	32.9301163586585	-0.101761618266429	1
522	Anti_CRLat	ANTI	Luna	lat	Anti_CRLat_Luna	33.0301163586584	-0.095472839256648	1
523	Anti_CRLat	ANTI	Luna	lat	Anti_CRLat_Luna	33.1301163586585	-0.0891578200280371	1
524	Anti_CRLat	ANTI	Luna	lat	Anti_CRLat_Luna	33.2301163586584	-0.0828183218381811	1
525	Anti_CRLat	ANTI	Luna	lat	Anti_CRLat_Luna	33.3301163586585	-0.0764561059446535	1
526	Anti_CRLat	ANTI	Luna	lat	Anti_CRLat_Luna	33.4301163586585	-0.0700729336050472	1
527	Anti_CRLat	ANTI	Luna	lat	Anti_CRLat_Luna	33.5301163586584	-0.0636705660769575	1
528	Anti_CRLat	ANTI	Luna	lat	Anti_CRLat_Luna	33.6301163586585	-0.0572507627774823	1
529	Anti_CRLat	ANTI	Luna	lat	Anti_CRLat_Luna	33.7301163586584	-0.0508150758556006	1
530	Anti_CRLat	ANTI	Luna	lat	Anti_CRLat_Luna	33.8301163586585	-0.0443646629567003	1
531	Anti_CRLat	ANTI	Luna	lat	Anti_CRLat_Luna	33.9301163586585	-0.0379006375027079	1
532	Anti_CRLat	ANTI	Luna	lat	Anti_CRLat_Luna	34.0301163586584	-0.0314241129155695	1
533	Anti_CRLat	ANTI	Luna	lat	Anti_CRLat_Luna	34.1301163586585	-0.0249362026172714	1
534	Anti_CRLat	ANTI	Luna	lat	Anti_CRLat_Luna	34.2301163586584	-0.0184380200297542	1
535	Anti_CRLat	ANTI	Luna	lat	Anti_CRLat_Luna	34.3301163586585	-0.0119306785749815	1
536	Anti_CRLat	ANTI	Luna	lat	Anti_CRLat_Luna	34.4301163586585	-0.00541529167488402	1
537	Anti_CRLat	ANTI	Luna	lat	Anti_CRLat_Luna	34.5301163586584	0.00110702724852591	1
538	Anti_CRLat	ANTI	Luna	lat	Anti_CRLat_Luna	34.6301163586585	0.00763516477336813	1
539	Anti_CRLat	ANTI	Luna	lat	Anti_CRLat_Luna	34.7301163586584	0.0141680074776413	1
540	Anti_CRLat	ANTI	Luna	lat	Anti_CRLat_Luna	34.8301163586585	0.0207044419393584	1
541	Anti_CRLat	ANTI	Luna	lat	Anti_CRLat_Luna	34.9301163586585	0.0272433547366318	1
542	Anti_CRLat	ANTI	Luna	lat	Anti_CRLat_Luna	35.0301163586584	0.0337836324474694	1
543	Anti_CRR	ANTI	Luna	acc	Anti_CRR_Luna	8.03011635865845	-1.81965735168525	1
544	Anti_CRR	ANTI	Luna	acc	Anti_CRR_Luna	8.13011635865845	-1.79040873215741	1
545	Anti_CRR	ANTI	Luna	acc	Anti_CRR_Luna	8.23011635865845	-1.76116128336635	1
546	Anti_CRR	ANTI	Luna	acc	Anti_CRR_Luna	8.33011635865845	-1.73191617604949	1
547	Anti_CRR	ANTI	Luna	acc	Anti_CRR_Luna	8.43011635865845	-1.70267474430231	1
548	Anti_CRR	ANTI	Luna	acc	Anti_CRR_Luna	8.53011635865845	-1.67343933865781	1
549	Anti_CRR	ANTI	Luna	acc	Anti_CRR_Luna	8.63011635865845	-1.64421368785523	1
550	Anti_CRR	ANTI	Luna	acc	Anti_CRR_Luna	8.73011635865845	-1.61500223703186	1
551	Anti_CRR	ANTI	Luna	acc	Anti_CRR_Luna	8.83011635865845	-1.58580958713295	1
552	Anti_CRR	ANTI	Luna	acc	Anti_CRR_Luna	8.93011635865845	-1.5566404028371	1
553	Anti_CRR	ANTI	Luna	acc	Anti_CRR_Luna	9.03011635865845	-1.527500176603	1
554	Anti_CRR	ANTI	Luna	acc	Anti_CRR_Luna	9.13011635865845	-1.49839513995781	1
555	Anti_CRR	ANTI	Luna	acc	Anti_CRR_Luna	9.23011635865845	-1.46933193049582	1
556	Anti_CRR	ANTI	Luna	acc	Anti_CRR_Luna	9.33011635865845	-1.4403177871113	1
557	Anti_CRR	ANTI	Luna	acc	Anti_CRR_Luna	9.43011635865845	-1.41136014903047	1
558	Anti_CRR	ANTI	Luna	acc	Anti_CRR_Luna	9.53011635865845	-1.38246694474454	1
559	Anti_CRR	ANTI	Luna	acc	Anti_CRR_Luna	9.63011635865845	-1.35364680295277	1
560	Anti_CRR	ANTI	Luna	acc	Anti_CRR_Luna	9.73011635865845	-1.324908509801	1
561	Anti_CRR	ANTI	Luna	acc	Anti_CRR_Luna	9.83011635865845	-1.29626098518496	1
562	Anti_CRR	ANTI	Luna	acc	Anti_CRR_Luna	9.93011635865845	-1.26771318982691	1
563	Anti_CRR	ANTI	Luna	acc	Anti_CRR_Luna	10.0301163586585	-1.23927409494249	1
564	Anti_CRR	ANTI	Luna	acc	Anti_CRR_Luna	10.1301163586584	-1.21095258990027	1
565	Anti_CRR	ANTI	Luna	acc	Anti_CRR_Luna	10.2301163586584	-1.18275738960747	1
566	Anti_CRR	ANTI	Luna	acc	Anti_CRR_Luna	10.3301163586585	-1.15469694412819	1
567	Anti_CRR	ANTI	Luna	acc	Anti_CRR_Luna	10.4301163586585	-1.1267793415438	1
568	Anti_CRR	ANTI	Luna	acc	Anti_CRR_Luna	10.5301163586585	-1.09901206430191	1
569	Anti_CRR	ANTI	Luna	acc	Anti_CRR_Luna	10.6301163586584	-1.07140181999429	1
570	Anti_CRR	ANTI	Luna	acc	Anti_CRR_Luna	10.7301163586584	-1.04395462145912	1
571	Anti_CRR	ANTI	Luna	acc	Anti_CRR_Luna	10.8301163586585	-1.01667589676375	1
572	Anti_CRR	ANTI	Luna	acc	Anti_CRR_Luna	10.9301163586585	-0.989570726031792	1
573	Anti_CRR	ANTI	Luna	acc	Anti_CRR_Luna	11.0301163586585	-0.962643775836921	1
574	Anti_CRR	ANTI	Luna	acc	Anti_CRR_Luna	11.1301163586584	-0.935899364213188	1
575	Anti_CRR	ANTI	Luna	acc	Anti_CRR_Luna	11.2301163586584	-0.909341356646807	1
576	Anti_CRR	ANTI	Luna	acc	Anti_CRR_Luna	11.3301163586585	-0.882972776748595	1
577	Anti_CRR	ANTI	Luna	acc	Anti_CRR_Luna	11.4301163586585	-0.856795899868914	1
578	Anti_CRR	ANTI	Luna	acc	Anti_CRR_Luna	11.5301163586585	-0.830812385116835	1
579	Anti_CRR	ANTI	Luna	acc	Anti_CRR_Luna	11.6301163586584	-0.805022670811328	1
580	Anti_CRR	ANTI	Luna	acc	Anti_CRR_Luna	11.7301163586584	-0.779426444124235	1
581	Anti_CRR	ANTI	Luna	acc	Anti_CRR_Luna	11.8301163586585	-0.754022783321389	1
582	Anti_CRR	ANTI	Luna	acc	Anti_CRR_Luna	11.9301163586585	-0.728809923562401	1
583	Anti_CRR	ANTI	Luna	acc	Anti_CRR_Luna	12.0301163586585	-0.703785587356949	1
584	Anti_CRR	ANTI	Luna	acc	Anti_CRR_Luna	12.1301163586585	-0.678947210694687	1
585	Anti_CRR	ANTI	Luna	acc	Anti_CRR_Luna	12.2301163586584	-0.654291972476541	1
586	Anti_CRR	ANTI	Luna	acc	Anti_CRR_Luna	12.3301163586585	-0.629816678561988	1
587	Anti_CRR	ANTI	Luna	acc	Anti_CRR_Luna	12.4301163586585	-0.605517819654293	1
588	Anti_CRR	ANTI	Luna	acc	Anti_CRR_Luna	12.5301163586585	-0.581391614175152	1
589	Anti_CRR	ANTI	Luna	acc	Anti_CRR_Luna	12.6301163586585	-0.557434116207446	1
590	Anti_CRR	ANTI	Luna	acc	Anti_CRR_Luna	12.7301163586584	-0.533641357508657	1
591	Anti_CRR	ANTI	Luna	acc	Anti_CRR_Luna	12.8301163586585	-0.510009484750657	1
592	Anti_CRR	ANTI	Luna	acc	Anti_CRR_Luna	12.9301163586585	-0.486534786989257	1
593	Anti_CRR	ANTI	Luna	acc	Anti_CRR_Luna	13.0301163586585	-0.463213605867561	1
594	Anti_CRR	ANTI	Luna	acc	Anti_CRR_Luna	13.1301163586585	-0.440042456539435	1
595	Anti_CRR	ANTI	Luna	acc	Anti_CRR_Luna	13.2301163586584	-0.417018398649152	1
596	Anti_CRR	ANTI	Luna	acc	Anti_CRR_Luna	13.3301163586585	-0.394139152596718	1
597	Anti_CRR	ANTI	Luna	acc	Anti_CRR_Luna	13.4301163586585	-0.371403154039014	1
598	Anti_CRR	ANTI	Luna	acc	Anti_CRR_Luna	13.5301163586585	-0.348809094011776	1
599	Anti_CRR	ANTI	Luna	acc	Anti_CRR_Luna	13.6301163586585	-0.326355818375145	1
600	Anti_CRR	ANTI	Luna	acc	Anti_CRR_Luna	13.7301163586584	-0.304043478012362	1
601	Anti_CRR	ANTI	Luna	acc	Anti_CRR_Luna	13.8301163586585	-0.281874613887814	1
602	Anti_CRR	ANTI	Luna	acc	Anti_CRR_Luna	13.9301163586585	-0.259853669092991	1
603	Anti_CRR	ANTI	Luna	acc	Anti_CRR_Luna	14.0301163586585	-0.237986296462761	1
604	Anti_CRR	ANTI	Luna	acc	Anti_CRR_Luna	14.1301163586585	-0.216278880614389	1
605	Anti_CRR	ANTI	Luna	acc	Anti_CRR_Luna	14.2301163586584	-0.194738631720922	1
606	Anti_CRR	ANTI	Luna	acc	Anti_CRR_Luna	14.3301163586585	-0.173373681278407	1
607	Anti_CRR	ANTI	Luna	acc	Anti_CRR_Luna	14.4301163586585	-0.152193080427669	1
608	Anti_CRR	ANTI	Luna	acc	Anti_CRR_Luna	14.5301163586585	-0.13120645983016	1
609	Anti_CRR	ANTI	Luna	acc	Anti_CRR_Luna	14.6301163586585	-0.110424050259018	1
610	Anti_CRR	ANTI	Luna	acc	Anti_CRR_Luna	14.7301163586584	-0.089857183170356	1
611	Anti_CRR	ANTI	Luna	acc	Anti_CRR_Luna	14.8301163586585	-0.0695183506805186	1
612	Anti_CRR	ANTI	Luna	acc	Anti_CRR_Luna	14.9301163586585	-0.0494213419631262	1
613	Anti_CRR	ANTI	Luna	acc	Anti_CRR_Luna	15.0301163586585	-0.0295808411542479	1
614	Anti_CRR	ANTI	Luna	acc	Anti_CRR_Luna	15.1301163586585	-0.0100121440906351	1
615	Anti_CRR	ANTI	Luna	acc	Anti_CRR_Luna	15.2301163586584	0.00926904973272968	1
616	Anti_CRR	ANTI	Luna	acc	Anti_CRR_Luna	15.3301163586585	0.0282467417633552	1
617	Anti_CRR	ANTI	Luna	acc	Anti_CRR_Luna	15.4301163586585	0.046904657511471	1
618	Anti_CRR	ANTI	Luna	acc	Anti_CRR_Luna	15.5301163586585	0.0652263775385618	1
619	Anti_CRR	ANTI	Luna	acc	Anti_CRR_Luna	15.6301163586585	0.0831954095821946	1
620	Anti_CRR	ANTI	Luna	acc	Anti_CRR_Luna	15.7301163586584	0.100795294685474	1
621	Anti_CRR	ANTI	Luna	acc	Anti_CRR_Luna	15.8301163586585	0.11800977465932	1
622	Anti_CRR	ANTI	Luna	acc	Anti_CRR_Luna	15.9301163586585	0.134822804503351	1
623	Anti_CRR	ANTI	Luna	acc	Anti_CRR_Luna	16.0301163586585	0.151218727429384	1
624	Anti_CRR	ANTI	Luna	acc	Anti_CRR_Luna	16.1301163586584	0.167182467246176	1
625	Anti_CRR	ANTI	Luna	acc	Anti_CRR_Luna	16.2301163586584	0.182699589834945	1
626	Anti_CRR	ANTI	Luna	acc	Anti_CRR_Luna	16.3301163586585	0.197756280982197	1
627	Anti_CRR	ANTI	Luna	acc	Anti_CRR_Luna	16.4301163586585	0.212339335311258	1
628	Anti_CRR	ANTI	Luna	acc	Anti_CRR_Luna	16.5301163586585	0.226436217485133	1
629	Anti_CRR	ANTI	Luna	acc	Anti_CRR_Luna	16.6301163586584	0.240035742535882	1
630	Anti_CRR	ANTI	Luna	acc	Anti_CRR_Luna	16.7301163586584	0.253128364146639	1
631	Anti_CRR	ANTI	Luna	acc	Anti_CRR_Luna	16.8301163586585	0.265705525416945	1
632	Anti_CRR	ANTI	Luna	acc	Anti_CRR_Luna	16.9301163586585	0.277759750500491	1
633	Anti_CRR	ANTI	Luna	acc	Anti_CRR_Luna	17.0301163586585	0.289285514323975	1
634	Anti_CRR	ANTI	Luna	acc	Anti_CRR_Luna	17.1301163586584	0.300279615860924	1
635	Anti_CRR	ANTI	Luna	acc	Anti_CRR_Luna	17.2301163586584	0.310741395837499	1
636	Anti_CRR	ANTI	Luna	acc	Anti_CRR_Luna	17.3301163586585	0.32067221084377	1
637	Anti_CRR	ANTI	Luna	acc	Anti_CRR_Luna	17.4301163586585	0.330074375082134	1
638	Anti_CRR	ANTI	Luna	acc	Anti_CRR_Luna	17.5301163586585	0.338951288633141	1
639	Anti_CRR	ANTI	Luna	acc	Anti_CRR_Luna	17.6301163586585	0.347307513558979	1
640	Anti_CRR	ANTI	Luna	acc	Anti_CRR_Luna	17.7301163586584	0.355148611582675	1
641	Anti_CRR	ANTI	Luna	acc	Anti_CRR_Luna	17.8301163586585	0.362481255895658	1
642	Anti_CRR	ANTI	Luna	acc	Anti_CRR_Luna	17.9301163586585	0.36931356983676	1
643	Anti_CRR	ANTI	Luna	acc	Anti_CRR_Luna	18.0301163586585	0.375655056250123	1
644	Anti_CRR	ANTI	Luna	acc	Anti_CRR_Luna	18.1301163586585	0.381516280879915	1
645	Anti_CRR	ANTI	Luna	acc	Anti_CRR_Luna	18.2301163586584	0.386908451684118	1
646	Anti_CRR	ANTI	Luna	acc	Anti_CRR_Luna	18.3301163586585	0.391843305489495	1
647	Anti_CRR	ANTI	Luna	acc	Anti_CRR_Luna	18.4301163586585	0.396333393343385	1
648	Anti_CRR	ANTI	Luna	acc	Anti_CRR_Luna	18.5301163586585	0.400392089794943	1
649	Anti_CRR	ANTI	Luna	acc	Anti_CRR_Luna	18.6301163586585	0.404033592089397	1
650	Anti_CRR	ANTI	Luna	acc	Anti_CRR_Luna	18.7301163586584	0.407272638575778	1
651	Anti_CRR	ANTI	Luna	acc	Anti_CRR_Luna	18.8301163586585	0.410124199585271	1
652	Anti_CRR	ANTI	Luna	acc	Anti_CRR_Luna	18.9301163586585	0.412603424835345	1
653	Anti_CRR	ANTI	Luna	acc	Anti_CRR_Luna	19.0301163586585	0.414725794161818	1
654	Anti_CRR	ANTI	Luna	acc	Anti_CRR_Luna	19.1301163586585	0.416506932185369	1
655	Anti_CRR	ANTI	Luna	acc	Anti_CRR_Luna	19.2301163586584	0.417962463710657	1
656	Anti_CRR	ANTI	Luna	acc	Anti_CRR_Luna	19.3301163586585	0.419107944916848	1
657	Anti_CRR	ANTI	Luna	acc	Anti_CRR_Luna	19.4301163586585	0.419958741343642	1
658	Anti_CRR	ANTI	Luna	acc	Anti_CRR_Luna	19.5301163586585	0.420529771810685	1
659	Anti_CRR	ANTI	Luna	acc	Anti_CRR_Luna	19.6301163586585	0.420835385043768	1
660	Anti_CRR	ANTI	Luna	acc	Anti_CRR_Luna	19.7301163586584	0.420889305228	1
661	Anti_CRR	ANTI	Luna	acc	Anti_CRR_Luna	19.8301163586585	0.420704564086405	1
662	Anti_CRR	ANTI	Luna	acc	Anti_CRR_Luna	19.9301163586585	0.420293514599479	1
663	Anti_CRR	ANTI	Luna	acc	Anti_CRR_Luna	20.0301163586585	0.419667969614903	1
664	Anti_CRR	ANTI	Luna	acc	Anti_CRR_Luna	20.1301163586585	0.418839371832096	1
665	Anti_CRR	ANTI	Luna	acc	Anti_CRR_Luna	20.2301163586584	0.41781871736367	1
666	Anti_CRR	ANTI	Luna	acc	Anti_CRR_Luna	20.3301163586585	0.416616253400836	1
667	Anti_CRR	ANTI	Luna	acc	Anti_CRR_Luna	20.4301163586585	0.415241761758547	1
668	Anti_CRR	ANTI	Luna	acc	Anti_CRR_Luna	20.5301163586585	0.413704408410468	1
669	Anti_CRR	ANTI	Luna	acc	Anti_CRR_Luna	20.6301163586585	0.412012472521371	1
670	Anti_CRR	ANTI	Luna	acc	Anti_CRR_Luna	20.7301163586584	0.410173829449885	1
671	Anti_CRR	ANTI	Luna	acc	Anti_CRR_Luna	20.8301163586585	0.4081961826309	1
672	Anti_CRR	ANTI	Luna	acc	Anti_CRR_Luna	20.9301163586585	0.406086742597044	1
673	Anti_CRR	ANTI	Luna	acc	Anti_CRR_Luna	21.0301163586585	0.403852164912104	1
674	Anti_CRR	ANTI	Luna	acc	Anti_CRR_Luna	21.1301163586585	0.401498881032168	1
675	Anti_CRR	ANTI	Luna	acc	Anti_CRR_Luna	21.2301163586584	0.399033116464737	1
676	Anti_CRR	ANTI	Luna	acc	Anti_CRR_Luna	21.3301163586585	0.39646079242633	1
677	Anti_CRR	ANTI	Luna	acc	Anti_CRR_Luna	21.4301163586585	0.393787547813247	1
678	Anti_CRR	ANTI	Luna	acc	Anti_CRR_Luna	21.5301163586585	0.391018831097825	1
679	Anti_CRR	ANTI	Luna	acc	Anti_CRR_Luna	21.6301163586585	0.38815992038	1
680	Anti_CRR	ANTI	Luna	acc	Anti_CRR_Luna	21.7301163586584	0.385215962763052	1
681	Anti_CRR	ANTI	Luna	acc	Anti_CRR_Luna	21.8301163586585	0.382192071110337	1
682	Anti_CRR	ANTI	Luna	acc	Anti_CRR_Luna	21.9301163586585	0.379093396951042	1
683	Anti_CRR	ANTI	Luna	acc	Anti_CRR_Luna	22.0301163586585	0.375925194836061	1
684	Anti_CRR	ANTI	Luna	acc	Anti_CRR_Luna	22.1301163586585	0.372692842757965	1
685	Anti_CRR	ANTI	Luna	acc	Anti_CRR_Luna	22.2301163586584	0.369401821585947	1
686	Anti_CRR	ANTI	Luna	acc	Anti_CRR_Luna	22.3301163586585	0.366057704483118	1
687	Anti_CRR	ANTI	Luna	acc	Anti_CRR_Luna	22.4301163586585	0.362666200359504	1
688	Anti_CRR	ANTI	Luna	acc	Anti_CRR_Luna	22.5301163586585	0.359233346752644	1
689	Anti_CRR	ANTI	Luna	acc	Anti_CRR_Luna	22.6301163586585	0.355765583987167	1
690	Anti_CRR	ANTI	Luna	acc	Anti_CRR_Luna	22.7301163586584	0.352269690623425	1
691	Anti_CRR	ANTI	Luna	acc	Anti_CRR_Luna	22.8301163586585	0.348752685049589	1
692	Anti_CRR	ANTI	Luna	acc	Anti_CRR_Luna	22.9301163586585	0.345221732244688	1
693	Anti_CRR	ANTI	Luna	acc	Anti_CRR_Luna	23.0301163586585	0.341684172470003	1
694	Anti_CRR	ANTI	Luna	acc	Anti_CRR_Luna	23.1301163586585	0.338147525504822	1
695	Anti_CRR	ANTI	Luna	acc	Anti_CRR_Luna	23.2301163586584	0.33461946969063	1
696	Anti_CRR	ANTI	Luna	acc	Anti_CRR_Luna	23.3301163586585	0.331107858346697	1
697	Anti_CRR	ANTI	Luna	acc	Anti_CRR_Luna	23.4301163586585	0.327620635297559	1
698	Anti_CRR	ANTI	Luna	acc	Anti_CRR_Luna	23.5301163586585	0.324165773425268	1
699	Anti_CRR	ANTI	Luna	acc	Anti_CRR_Luna	23.6301163586585	0.320751262771752	1
700	Anti_CRR	ANTI	Luna	acc	Anti_CRR_Luna	23.7301163586584	0.317385113974194	1
701	Anti_CRR	ANTI	Luna	acc	Anti_CRR_Luna	23.8301163586585	0.314075294567622	1
702	Anti_CRR	ANTI	Luna	acc	Anti_CRR_Luna	23.9301163586585	0.310829654113256	1
703	Anti_CRR	ANTI	Luna	acc	Anti_CRR_Luna	24.0301163586585	0.307655877446004	1
704	Anti_CRR	ANTI	Luna	acc	Anti_CRR_Luna	24.1301163586585	0.304561551059902	1
705	Anti_CRR	ANTI	Luna	acc	Anti_CRR_Luna	24.2301163586584	0.301554189519623	1
706	Anti_CRR	ANTI	Luna	acc	Anti_CRR_Luna	24.3301163586585	0.298641201562045	1
707	Anti_CRR	ANTI	Luna	acc	Anti_CRR_Luna	24.4301163586585	0.295829665006061	1
708	Anti_CRR	ANTI	Luna	acc	Anti_CRR_Luna	24.5301163586585	0.293126230555119	1
709	Anti_CRR	ANTI	Luna	acc	Anti_CRR_Luna	24.6301163586585	0.290537411406733	1
710	Anti_CRR	ANTI	Luna	acc	Anti_CRR_Luna	24.7301163586584	0.288069366715605	1
711	Anti_CRR	ANTI	Luna	acc	Anti_CRR_Luna	24.8301163586585	0.285727782470485	1
712	Anti_CRR	ANTI	Luna	acc	Anti_CRR_Luna	24.9301163586585	0.28351781117607	1
713	Anti_CRR	ANTI	Luna	acc	Anti_CRR_Luna	25.0301163586585	0.281444047754752	1
714	Anti_CRR	ANTI	Luna	acc	Anti_CRR_Luna	25.1301163586585	0.279510640839617	1
715	Anti_CRR	ANTI	Luna	acc	Anti_CRR_Luna	25.2301163586584	0.277721568218449	1
716	Anti_CRR	ANTI	Luna	acc	Anti_CRR_Luna	25.3301163586585	0.276080188216171	1
717	Anti_CRR	ANTI	Luna	acc	Anti_CRR_Luna	25.4301163586585	0.274589460065998	1
718	Anti_CRR	ANTI	Luna	acc	Anti_CRR_Luna	25.5301163586585	0.273252210737697	1
719	Anti_CRR	ANTI	Luna	acc	Anti_CRR_Luna	25.6301163586585	0.272070787582277	1
720	Anti_CRR	ANTI	Luna	acc	Anti_CRR_Luna	25.7301163586584	0.271046956360124	1
721	Anti_CRR	ANTI	Luna	acc	Anti_CRR_Luna	25.8301163586585	0.270181815186667	1
722	Anti_CRR	ANTI	Luna	acc	Anti_CRR_Luna	25.9301163586585	0.269475811861204	1
723	Anti_CRR	ANTI	Luna	acc	Anti_CRR_Luna	26.0301163586585	0.268928757983334	1
724	Anti_CRR	ANTI	Luna	acc	Anti_CRR_Luna	26.1301163586585	0.268540331829628	1
725	Anti_CRR	ANTI	Luna	acc	Anti_CRR_Luna	26.2301163586584	0.26830998107586	1
726	Anti_CRR	ANTI	Luna	acc	Anti_CRR_Luna	26.3301163586585	0.268236428985746	1
727	Anti_CRR	ANTI	Luna	acc	Anti_CRR_Luna	26.4301163586585	0.268317122841536	1
728	Anti_CRR	ANTI	Luna	acc	Anti_CRR_Luna	26.5301163586585	0.268547894731033	1
729	Anti_CRR	ANTI	Luna	acc	Anti_CRR_Luna	26.6301163586585	0.268923988953716	1
730	Anti_CRR	ANTI	Luna	acc	Anti_CRR_Luna	26.7301163586584	0.269440499139846	1
731	Anti_CRR	ANTI	Luna	acc	Anti_CRR_Luna	26.8301163586585	0.270092209739839	1
732	Anti_CRR	ANTI	Luna	acc	Anti_CRR_Luna	26.9301163586585	0.270873640215039	1
733	Anti_CRR	ANTI	Luna	acc	Anti_CRR_Luna	27.0301163586585	0.27177907975258	1
734	Anti_CRR	ANTI	Luna	acc	Anti_CRR_Luna	27.1301163586585	0.272802461457684	1
735	Anti_CRR	ANTI	Luna	acc	Anti_CRR_Luna	27.2301163586585	0.273936964953456	1
736	Anti_CRR	ANTI	Luna	acc	Anti_CRR_Luna	27.3301163586585	0.275175208648145	1
737	Anti_CRR	ANTI	Luna	acc	Anti_CRR_Luna	27.4301163586585	0.276509435843427	1
738	Anti_CRR	ANTI	Luna	acc	Anti_CRR_Luna	27.5301163586585	0.277931668545298	1
739	Anti_CRR	ANTI	Luna	acc	Anti_CRR_Luna	27.6301163586585	0.27943341835686	1
740	Anti_CRR	ANTI	Luna	acc	Anti_CRR_Luna	27.7301163586585	0.281005811274311	1
741	Anti_CRR	ANTI	Luna	acc	Anti_CRR_Luna	27.8301163586585	0.282639917300384	1
742	Anti_CRR	ANTI	Luna	acc	Anti_CRR_Luna	27.9301163586585	0.284326714336438	1
743	Anti_CRR	ANTI	Luna	acc	Anti_CRR_Luna	28.0301163586585	0.286057134809721	1
744	Anti_CRR	ANTI	Luna	acc	Anti_CRR_Luna	28.1301163586585	0.28782211013604	1
745	Anti_CRR	ANTI	Luna	acc	Anti_CRR_Luna	28.2301163586585	0.289612562059358	1
746	Anti_CRR	ANTI	Luna	acc	Anti_CRR_Luna	28.3301163586585	0.291419414650035	1
747	Anti_CRR	ANTI	Luna	acc	Anti_CRR_Luna	28.4301163586585	0.293233649590675	1
748	Anti_CRR	ANTI	Luna	acc	Anti_CRR_Luna	28.5301163586585	0.29504640831495	1
749	Anti_CRR	ANTI	Luna	acc	Anti_CRR_Luna	28.6301163586585	0.296849025923396	1
750	Anti_CRR	ANTI	Luna	acc	Anti_CRR_Luna	28.7301163586585	0.298633086559499	1
751	Anti_CRR	ANTI	Luna	acc	Anti_CRR_Luna	28.8301163586585	0.300390396623725	1
752	Anti_CRR	ANTI	Luna	acc	Anti_CRR_Luna	28.9301163586585	0.302113371857801	1
753	Anti_CRR	ANTI	Luna	acc	Anti_CRR_Luna	29.0301163586585	0.303795111183107	1
754	Anti_CRR	ANTI	Luna	acc	Anti_CRR_Luna	29.1301163586585	0.305428909884203	1
755	Anti_CRR	ANTI	Luna	acc	Anti_CRR_Luna	29.2301163586585	0.307008566516608	1
756	Anti_CRR	ANTI	Luna	acc	Anti_CRR_Luna	29.3301163586585	0.30852846181035	1
757	Anti_CRR	ANTI	Luna	acc	Anti_CRR_Luna	29.4301163586585	0.309983133821578	1
758	Anti_CRR	ANTI	Luna	acc	Anti_CRR_Luna	29.5301163586585	0.311367455608305	1
759	Anti_CRR	ANTI	Luna	acc	Anti_CRR_Luna	29.6301163586585	0.312676449196567	1
760	Anti_CRR	ANTI	Luna	acc	Anti_CRR_Luna	29.7301163586585	0.313905292202085	1
761	Anti_CRR	ANTI	Luna	acc	Anti_CRR_Luna	29.8301163586585	0.315049639775524	1
762	Anti_CRR	ANTI	Luna	acc	Anti_CRR_Luna	29.9301163586585	0.316105647862292	1
763	Anti_CRR	ANTI	Luna	acc	Anti_CRR_Luna	30.0301163586585	0.31706991851346	1
764	Anti_CRR	ANTI	Luna	acc	Anti_CRR_Luna	30.1301163586585	0.317939782573608	1
765	Anti_CRR	ANTI	Luna	acc	Anti_CRR_Luna	30.2301163586585	0.318713161729797	1
766	Anti_CRR	ANTI	Luna	acc	Anti_CRR_Luna	30.3301163586585	0.319388881473931	1
767	Anti_CRR	ANTI	Luna	acc	Anti_CRR_Luna	30.4301163586585	0.319966142796269	1
768	Anti_CRR	ANTI	Luna	acc	Anti_CRR_Luna	30.5301163586585	0.320444153711917	1
769	Anti_CRR	ANTI	Luna	acc	Anti_CRR_Luna	30.6301163586585	0.320822122235977	1
770	Anti_CRR	ANTI	Luna	acc	Anti_CRR_Luna	30.7301163586585	0.321099275554047	1
771	Anti_CRR	ANTI	Luna	acc	Anti_CRR_Luna	30.8301163586585	0.321275234055576	1
772	Anti_CRR	ANTI	Luna	acc	Anti_CRR_Luna	30.9301163586585	0.321349992749145	1
773	Anti_CRR	ANTI	Luna	acc	Anti_CRR_Luna	31.0301163586585	0.321323867500253	1
774	Anti_CRR	ANTI	Luna	acc	Anti_CRR_Luna	31.1301163586585	0.321197751657698	1
775	Anti_CRR	ANTI	Luna	acc	Anti_CRR_Luna	31.2301163586585	0.320973088554656	1
776	Anti_CRR	ANTI	Luna	acc	Anti_CRR_Luna	31.3301163586585	0.320651442797551	1
777	Anti_CRR	ANTI	Luna	acc	Anti_CRR_Luna	31.4301163586585	0.320234378992845	1
778	Anti_CRR	ANTI	Luna	acc	Anti_CRR_Luna	31.5301163586585	0.319723461746964	1
779	Anti_CRR	ANTI	Luna	acc	Anti_CRR_Luna	31.6301163586585	0.319120255925187	1
780	Anti_CRR	ANTI	Luna	acc	Anti_CRR_Luna	31.7301163586585	0.318426481731887	1
781	Anti_CRR	ANTI	Luna	acc	Anti_CRR_Luna	31.8301163586585	0.317644326798433	1
782	Anti_CRR	ANTI	Luna	acc	Anti_CRR_Luna	31.9301163586585	0.316776422758641	1
783	Anti_CRR	ANTI	Luna	acc	Anti_CRR_Luna	32.0301163586584	0.315825572572841	1
784	Anti_CRR	ANTI	Luna	acc	Anti_CRR_Luna	32.1301163586585	0.314794580087619	1
785	Anti_CRR	ANTI	Luna	acc	Anti_CRR_Luna	32.2301163586584	0.31368624914956	1
786	Anti_CRR	ANTI	Luna	acc	Anti_CRR_Luna	32.3301163586585	0.312503383605251	1
787	Anti_CRR	ANTI	Luna	acc	Anti_CRR_Luna	32.4301163586585	0.31124878730131	1
788	Anti_CRR	ANTI	Luna	acc	Anti_CRR_Luna	32.5301163586584	0.309925264084277	1
789	Anti_CRR	ANTI	Luna	acc	Anti_CRR_Luna	32.6301163586585	0.308535650037437	1
790	Anti_CRR	ANTI	Luna	acc	Anti_CRR_Luna	32.7301163586584	0.307082914224287	1
791	Anti_CRR	ANTI	Luna	acc	Anti_CRR_Luna	32.8301163586585	0.305570059993276	1
792	Anti_CRR	ANTI	Luna	acc	Anti_CRR_Luna	32.9301163586585	0.304000090692793	1
793	Anti_CRR	ANTI	Luna	acc	Anti_CRR_Luna	33.0301163586584	0.302376009671319	1
794	Anti_CRR	ANTI	Luna	acc	Anti_CRR_Luna	33.1301163586585	0.300700820277255	1
795	Anti_CRR	ANTI	Luna	acc	Anti_CRR_Luna	33.2301163586584	0.298977525859056	1
796	Anti_CRR	ANTI	Luna	acc	Anti_CRR_Luna	33.3301163586585	0.297209129765121	1
797	Anti_CRR	ANTI	Luna	acc	Anti_CRR_Luna	33.4301163586585	0.295398635343949	1
798	Anti_CRR	ANTI	Luna	acc	Anti_CRR_Luna	33.5301163586584	0.293549045943912	1
799	Anti_CRR	ANTI	Luna	acc	Anti_CRR_Luna	33.6301163586585	0.29166336302316	1
800	Anti_CRR	ANTI	Luna	acc	Anti_CRR_Luna	33.7301163586584	0.289744375155893	1
801	Anti_CRR	ANTI	Luna	acc	Anti_CRR_Luna	33.8301163586585	0.287794465723934	1
802	Anti_CRR	ANTI	Luna	acc	Anti_CRR_Luna	33.9301163586585	0.285815972687581	1
803	Anti_CRR	ANTI	Luna	acc	Anti_CRR_Luna	34.0301163586584	0.283811234007077	1
804	Anti_CRR	ANTI	Luna	acc	Anti_CRR_Luna	34.1301163586585	0.281782587642637	1
805	Anti_CRR	ANTI	Luna	acc	Anti_CRR_Luna	34.2301163586584	0.279732371554558	1
806	Anti_CRR	ANTI	Luna	acc	Anti_CRR_Luna	34.3301163586585	0.277662923703087	1
807	Anti_CRR	ANTI	Luna	acc	Anti_CRR_Luna	34.4301163586585	0.275576582048461	1
808	Anti_CRR	ANTI	Luna	acc	Anti_CRR_Luna	34.5301163586584	0.273475684550941	1
809	Anti_CRR	ANTI	Luna	acc	Anti_CRR_Luna	34.6301163586585	0.271362569170784	1
810	Anti_CRR	ANTI	Luna	acc	Anti_CRR_Luna	34.7301163586584	0.269239573868231	1
811	Anti_CRR	ANTI	Luna	acc	Anti_CRR_Luna	34.8301163586585	0.267109036603564	1
812	Anti_CRR	ANTI	Luna	acc	Anti_CRR_Luna	34.9301163586585	0.264973295337013	1
813	Anti_CRR	ANTI	Luna	acc	Anti_CRR_Luna	35.0301163586584	0.26283468802882	1
814	best_acc_m_exclude_fl	MGS	Luna	acc	best_acc_m_exclude_fl_Luna	8.03011635865845	-0.732006554327243	1
815	best_acc_m_exclude_fl	MGS	Luna	acc	best_acc_m_exclude_fl_Luna	8.13011635865845	-0.719368574304177	1
816	best_acc_m_exclude_fl	MGS	Luna	acc	best_acc_m_exclude_fl_Luna	8.23011635865845	-0.70673101176887	1
817	best_acc_m_exclude_fl	MGS	Luna	acc	best_acc_m_exclude_fl_Luna	8.33011635865845	-0.694094284209314	1
818	best_acc_m_exclude_fl	MGS	Luna	acc	best_acc_m_exclude_fl_Luna	8.43011635865845	-0.681458871169961	1
819	best_acc_m_exclude_fl	MGS	Luna	acc	best_acc_m_exclude_fl_Luna	8.53011635865845	-0.668825641576755	1
820	best_acc_m_exclude_fl	MGS	Luna	acc	best_acc_m_exclude_fl_Luna	8.63011635865845	-0.656195999486105	1
821	best_acc_m_exclude_fl	MGS	Luna	acc	best_acc_m_exclude_fl_Luna	8.73011635865845	-0.643571633384113	1
822	best_acc_m_exclude_fl	MGS	Luna	acc	best_acc_m_exclude_fl_Luna	8.83011635865845	-0.630954294153129	1
823	best_acc_m_exclude_fl	MGS	Luna	acc	best_acc_m_exclude_fl_Luna	8.93011635865845	-0.618345761064852	1
824	best_acc_m_exclude_fl	MGS	Luna	acc	best_acc_m_exclude_fl_Luna	9.03011635865845	-0.605748183621884	1
825	best_acc_m_exclude_fl	MGS	Luna	acc	best_acc_m_exclude_fl_Luna	9.13011635865845	-0.593164044382808	1
826	best_acc_m_exclude_fl	MGS	Luna	acc	best_acc_m_exclude_fl_Luna	9.23011635865845	-0.580596002276242	1
827	best_acc_m_exclude_fl	MGS	Luna	acc	best_acc_m_exclude_fl_Luna	9.33011635865845	-0.568046896350823	1
828	best_acc_m_exclude_fl	MGS	Luna	acc	best_acc_m_exclude_fl_Luna	9.43011635865845	-0.555519628163778	1
829	best_acc_m_exclude_fl	MGS	Luna	acc	best_acc_m_exclude_fl_Luna	9.53011635865845	-0.543017401965648	1
830	best_acc_m_exclude_fl	MGS	Luna	acc	best_acc_m_exclude_fl_Luna	9.63011635865845	-0.530543869570468	1
831	best_acc_m_exclude_fl	MGS	Luna	acc	best_acc_m_exclude_fl_Luna	9.73011635865845	-0.518102796962432	1
832	best_acc_m_exclude_fl	MGS	Luna	acc	best_acc_m_exclude_fl_Luna	9.83011635865845	-0.505698075513657	1
833	best_acc_m_exclude_fl	MGS	Luna	acc	best_acc_m_exclude_fl_Luna	9.93011635865845	-0.493333651682335	1
834	best_acc_m_exclude_fl	MGS	Luna	acc	best_acc_m_exclude_fl_Luna	10.0301163586585	-0.481013598091649	1
835	best_acc_m_exclude_fl	MGS	Luna	acc	best_acc_m_exclude_fl_Luna	10.1301163586584	-0.468742166126077	1
836	best_acc_m_exclude_fl	MGS	Luna	acc	best_acc_m_exclude_fl_Luna	10.2301163586584	-0.456523714892357	1
837	best_acc_m_exclude_fl	MGS	Luna	acc	best_acc_m_exclude_fl_Luna	10.3301163586585	-0.444362659070538	1
838	best_acc_m_exclude_fl	MGS	Luna	acc	best_acc_m_exclude_fl_Luna	10.4301163586585	-0.43226344766308	1
839	best_acc_m_exclude_fl	MGS	Luna	acc	best_acc_m_exclude_fl_Luna	10.5301163586585	-0.420230513664488	1
840	best_acc_m_exclude_fl	MGS	Luna	acc	best_acc_m_exclude_fl_Luna	10.6301163586584	-0.40826823609046	1
841	best_acc_m_exclude_fl	MGS	Luna	acc	best_acc_m_exclude_fl_Luna	10.7301163586584	-0.396380917577785	1
842	best_acc_m_exclude_fl	MGS	Luna	acc	best_acc_m_exclude_fl_Luna	10.8301163586585	-0.384572788687057	1
843	best_acc_m_exclude_fl	MGS	Luna	acc	best_acc_m_exclude_fl_Luna	10.9301163586585	-0.372848014469208	1
844	best_acc_m_exclude_fl	MGS	Luna	acc	best_acc_m_exclude_fl_Luna	11.0301163586585	-0.361210668418389	1
845	best_acc_m_exclude_fl	MGS	Luna	acc	best_acc_m_exclude_fl_Luna	11.1301163586584	-0.34966473941674	1
846	best_acc_m_exclude_fl	MGS	Luna	acc	best_acc_m_exclude_fl_Luna	11.2301163586584	-0.338214091990734	1
847	best_acc_m_exclude_fl	MGS	Luna	acc	best_acc_m_exclude_fl_Luna	11.3301163586585	-0.326862344788139	1
848	best_acc_m_exclude_fl	MGS	Luna	acc	best_acc_m_exclude_fl_Luna	11.4301163586585	-0.315612884921857	1
849	best_acc_m_exclude_fl	MGS	Luna	acc	best_acc_m_exclude_fl_Luna	11.5301163586585	-0.304468889006247	1
850	best_acc_m_exclude_fl	MGS	Luna	acc	best_acc_m_exclude_fl_Luna	11.6301163586584	-0.293433091895565	1
851	best_acc_m_exclude_fl	MGS	Luna	acc	best_acc_m_exclude_fl_Luna	11.7301163586584	-0.282507943138456	1
852	best_acc_m_exclude_fl	MGS	Luna	acc	best_acc_m_exclude_fl_Luna	11.8301163586585	-0.271695632656753	1
853	best_acc_m_exclude_fl	MGS	Luna	acc	best_acc_m_exclude_fl_Luna	11.9301163586585	-0.260997966630912	1
854	best_acc_m_exclude_fl	MGS	Luna	acc	best_acc_m_exclude_fl_Luna	12.0301163586585	-0.250416499178376	1
855	best_acc_m_exclude_fl	MGS	Luna	acc	best_acc_m_exclude_fl_Luna	12.1301163586585	-0.239952626600301	1
856	best_acc_m_exclude_fl	MGS	Luna	acc	best_acc_m_exclude_fl_Luna	12.2301163586584	-0.229607574853817	1
857	best_acc_m_exclude_fl	MGS	Luna	acc	best_acc_m_exclude_fl_Luna	12.3301163586585	-0.219382282556623	1
858	best_acc_m_exclude_fl	MGS	Luna	acc	best_acc_m_exclude_fl_Luna	12.4301163586585	-0.209277390606882	1
859	best_acc_m_exclude_fl	MGS	Luna	acc	best_acc_m_exclude_fl_Luna	12.5301163586585	-0.199293164208468	1
860	best_acc_m_exclude_fl	MGS	Luna	acc	best_acc_m_exclude_fl_Luna	12.6301163586585	-0.189429462006439	1
861	best_acc_m_exclude_fl	MGS	Luna	acc	best_acc_m_exclude_fl_Luna	12.7301163586584	-0.17968575525013	1
862	best_acc_m_exclude_fl	MGS	Luna	acc	best_acc_m_exclude_fl_Luna	12.8301163586585	-0.170061270877707	1
863	best_acc_m_exclude_fl	MGS	Luna	acc	best_acc_m_exclude_fl_Luna	12.9301163586585	-0.160555072474746	1
864	best_acc_m_exclude_fl	MGS	Luna	acc	best_acc_m_exclude_fl_Luna	13.0301163586585	-0.151166183575088	1
865	best_acc_m_exclude_fl	MGS	Luna	acc	best_acc_m_exclude_fl_Luna	13.1301163586585	-0.141893576961449	1
866	best_acc_m_exclude_fl	MGS	Luna	acc	best_acc_m_exclude_fl_Luna	13.2301163586584	-0.132736095172839	1
867	best_acc_m_exclude_fl	MGS	Luna	acc	best_acc_m_exclude_fl_Luna	13.3301163586585	-0.123692467043206	1
868	best_acc_m_exclude_fl	MGS	Luna	acc	best_acc_m_exclude_fl_Luna	13.4301163586585	-0.11476133995297	1
869	best_acc_m_exclude_fl	MGS	Luna	acc	best_acc_m_exclude_fl_Luna	13.5301163586585	-0.105941336182628	1
870	best_acc_m_exclude_fl	MGS	Luna	acc	best_acc_m_exclude_fl_Luna	13.6301163586585	-0.0972310783076251	1
871	best_acc_m_exclude_fl	MGS	Luna	acc	best_acc_m_exclude_fl_Luna	13.7301163586584	-0.0886292051051837	1
872	best_acc_m_exclude_fl	MGS	Luna	acc	best_acc_m_exclude_fl_Luna	13.8301163586585	-0.0801344214383283	1
873	best_acc_m_exclude_fl	MGS	Luna	acc	best_acc_m_exclude_fl_Luna	13.9301163586585	-0.0717455202792149	1
874	best_acc_m_exclude_fl	MGS	Luna	acc	best_acc_m_exclude_fl_Luna	14.0301163586585	-0.06346137490379	1
875	best_acc_m_exclude_fl	MGS	Luna	acc	best_acc_m_exclude_fl_Luna	14.1301163586585	-0.0552809230537639	1
876	best_acc_m_exclude_fl	MGS	Luna	acc	best_acc_m_exclude_fl_Luna	14.2301163586584	-0.0472031906338693	1
877	best_acc_m_exclude_fl	MGS	Luna	acc	best_acc_m_exclude_fl_Luna	14.3301163586585	-0.0392273206906257	1
878	best_acc_m_exclude_fl	MGS	Luna	acc	best_acc_m_exclude_fl_Luna	14.4301163586585	-0.0313525852915105	1
879	best_acc_m_exclude_fl	MGS	Luna	acc	best_acc_m_exclude_fl_Luna	14.5301163586585	-0.0235783480595111	1
880	best_acc_m_exclude_fl	MGS	Luna	acc	best_acc_m_exclude_fl_Luna	14.6301163586585	-0.0159040850365649	1
881	best_acc_m_exclude_fl	MGS	Luna	acc	best_acc_m_exclude_fl_Luna	14.7301163586584	-0.00832949781125534	1
882	best_acc_m_exclude_fl	MGS	Luna	acc	best_acc_m_exclude_fl_Luna	14.8301163586585	-0.000854555801918224	1
883	best_acc_m_exclude_fl	MGS	Luna	acc	best_acc_m_exclude_fl_Luna	14.9301163586585	0.00652043825565403	1
884	best_acc_m_exclude_fl	MGS	Luna	acc	best_acc_m_exclude_fl_Luna	15.0301163586585	0.0137949230662023	1
885	best_acc_m_exclude_fl	MGS	Luna	acc	best_acc_m_exclude_fl_Luna	15.1301163586585	0.0209681282788898	1
886	best_acc_m_exclude_fl	MGS	Luna	acc	best_acc_m_exclude_fl_Luna	15.2301163586584	0.028039125108062	1
887	best_acc_m_exclude_fl	MGS	Luna	acc	best_acc_m_exclude_fl_Luna	15.3301163586585	0.0350068283827699	1
888	best_acc_m_exclude_fl	MGS	Luna	acc	best_acc_m_exclude_fl_Luna	15.4301163586585	0.0418699714498186	1
889	best_acc_m_exclude_fl	MGS	Luna	acc	best_acc_m_exclude_fl_Luna	15.5301163586585	0.0486271437487519	1
890	best_acc_m_exclude_fl	MGS	Luna	acc	best_acc_m_exclude_fl_Luna	15.6301163586585	0.0552767513108437	1
891	best_acc_m_exclude_fl	MGS	Luna	acc	best_acc_m_exclude_fl_Luna	15.7301163586584	0.061816993206776	1
892	best_acc_m_exclude_fl	MGS	Luna	acc	best_acc_m_exclude_fl_Luna	15.8301163586585	0.0682458020871036	1
893	best_acc_m_exclude_fl	MGS	Luna	acc	best_acc_m_exclude_fl_Luna	15.9301163586585	0.0745609419265739	1
894	best_acc_m_exclude_fl	MGS	Luna	acc	best_acc_m_exclude_fl_Luna	16.0301163586585	0.0807600123889904	1
895	best_acc_m_exclude_fl	MGS	Luna	acc	best_acc_m_exclude_fl_Luna	16.1301163586584	0.0868404211208522	1
896	best_acc_m_exclude_fl	MGS	Luna	acc	best_acc_m_exclude_fl_Luna	16.2301163586584	0.0927994194982195	1
897	best_acc_m_exclude_fl	MGS	Luna	acc	best_acc_m_exclude_fl_Luna	16.3301163586585	0.0986341417243991	1
898	best_acc_m_exclude_fl	MGS	Luna	acc	best_acc_m_exclude_fl_Luna	16.4301163586585	0.104341634119186	1
899	best_acc_m_exclude_fl	MGS	Luna	acc	best_acc_m_exclude_fl_Luna	16.5301163586585	0.109918886571395	1
900	best_acc_m_exclude_fl	MGS	Luna	acc	best_acc_m_exclude_fl_Luna	16.6301163586584	0.11536278857169	1
901	best_acc_m_exclude_fl	MGS	Luna	acc	best_acc_m_exclude_fl_Luna	16.7301163586584	0.120670125852299	1
902	best_acc_m_exclude_fl	MGS	Luna	acc	best_acc_m_exclude_fl_Luna	16.8301163586585	0.12583763929793	1
903	best_acc_m_exclude_fl	MGS	Luna	acc	best_acc_m_exclude_fl_Luna	16.9301163586585	0.130862048108316	1
904	best_acc_m_exclude_fl	MGS	Luna	acc	best_acc_m_exclude_fl_Luna	17.0301163586585	0.135740063906337	1
905	best_acc_m_exclude_fl	MGS	Luna	acc	best_acc_m_exclude_fl_Luna	17.1301163586584	0.140468417851259	1
906	best_acc_m_exclude_fl	MGS	Luna	acc	best_acc_m_exclude_fl_Luna	17.2301163586584	0.145043906807794	1
907	best_acc_m_exclude_fl	MGS	Luna	acc	best_acc_m_exclude_fl_Luna	17.3301163586585	0.149463400004966	1
908	best_acc_m_exclude_fl	MGS	Luna	acc	best_acc_m_exclude_fl_Luna	17.4301163586585	0.153723818106315	1
909	best_acc_m_exclude_fl	MGS	Luna	acc	best_acc_m_exclude_fl_Luna	17.5301163586585	0.157822161111191	1
910	best_acc_m_exclude_fl	MGS	Luna	acc	best_acc_m_exclude_fl_Luna	17.6301163586585	0.161755531465548	1
911	best_acc_m_exclude_fl	MGS	Luna	acc	best_acc_m_exclude_fl_Luna	17.7301163586584	0.165521136988769	1
912	best_acc_m_exclude_fl	MGS	Luna	acc	best_acc_m_exclude_fl_Luna	17.8301163586585	0.16911632963938	1
913	best_acc_m_exclude_fl	MGS	Luna	acc	best_acc_m_exclude_fl_Luna	17.9301163586585	0.172538677790264	1
914	best_acc_m_exclude_fl	MGS	Luna	acc	best_acc_m_exclude_fl_Luna	18.0301163586585	0.17578598928091	1
915	best_acc_m_exclude_fl	MGS	Luna	acc	best_acc_m_exclude_fl_Luna	18.1301163586585	0.178856280657655	1
916	best_acc_m_exclude_fl	MGS	Luna	acc	best_acc_m_exclude_fl_Luna	18.2301163586584	0.181747719181963	1
917	best_acc_m_exclude_fl	MGS	Luna	acc	best_acc_m_exclude_fl_Luna	18.3301163586585	0.184458619769246	1
918	best_acc_m_exclude_fl	MGS	Luna	acc	best_acc_m_exclude_fl_Luna	18.4301163586585	0.186987570480095	1
919	best_acc_m_exclude_fl	MGS	Luna	acc	best_acc_m_exclude_fl_Luna	18.5301163586585	0.189333477896825	1
920	best_acc_m_exclude_fl	MGS	Luna	acc	best_acc_m_exclude_fl_Luna	18.6301163586585	0.191495641983822	1
921	best_acc_m_exclude_fl	MGS	Luna	acc	best_acc_m_exclude_fl_Luna	18.7301163586584	0.193473662337292	1
922	best_acc_m_exclude_fl	MGS	Luna	acc	best_acc_m_exclude_fl_Luna	18.8301163586585	0.195267306387781	1
923	best_acc_m_exclude_fl	MGS	Luna	acc	best_acc_m_exclude_fl_Luna	18.9301163586585	0.196876557629086	1
924	best_acc_m_exclude_fl	MGS	Luna	acc	best_acc_m_exclude_fl_Luna	19.0301163586585	0.19830193456984	1
925	best_acc_m_exclude_fl	MGS	Luna	acc	best_acc_m_exclude_fl_Luna	19.1301163586585	0.199544318912751	1
926	best_acc_m_exclude_fl	MGS	Luna	acc	best_acc_m_exclude_fl_Luna	19.2301163586584	0.200604910013066	1
927	best_acc_m_exclude_fl	MGS	Luna	acc	best_acc_m_exclude_fl_Luna	19.3301163586585	0.201485230158454	1
928	best_acc_m_exclude_fl	MGS	Luna	acc	best_acc_m_exclude_fl_Luna	19.4301163586585	0.202187126745847	1
929	best_acc_m_exclude_fl	MGS	Luna	acc	best_acc_m_exclude_fl_Luna	19.5301163586585	0.202713008167873	1
930	best_acc_m_exclude_fl	MGS	Luna	acc	best_acc_m_exclude_fl_Luna	19.6301163586585	0.203065834468432	1
931	best_acc_m_exclude_fl	MGS	Luna	acc	best_acc_m_exclude_fl_Luna	19.7301163586584	0.203249051312078	1
932	best_acc_m_exclude_fl	MGS	Luna	acc	best_acc_m_exclude_fl_Luna	19.8301163586585	0.203266555342229	1
933	best_acc_m_exclude_fl	MGS	Luna	acc	best_acc_m_exclude_fl_Luna	19.9301163586585	0.203122620635372	1
934	best_acc_m_exclude_fl	MGS	Luna	acc	best_acc_m_exclude_fl_Luna	20.0301163586585	0.202821786702448	1
935	best_acc_m_exclude_fl	MGS	Luna	acc	best_acc_m_exclude_fl_Luna	20.1301163586585	0.20236875215035	1
936	best_acc_m_exclude_fl	MGS	Luna	acc	best_acc_m_exclude_fl_Luna	20.2301163586584	0.201768373713827	1
937	best_acc_m_exclude_fl	MGS	Luna	acc	best_acc_m_exclude_fl_Luna	20.3301163586585	0.201025753300487	1
938	best_acc_m_exclude_fl	MGS	Luna	acc	best_acc_m_exclude_fl_Luna	20.4301163586585	0.20014612496134	1
939	best_acc_m_exclude_fl	MGS	Luna	acc	best_acc_m_exclude_fl_Luna	20.5301163586585	0.199134865298179	1
940	best_acc_m_exclude_fl	MGS	Luna	acc	best_acc_m_exclude_fl_Luna	20.6301163586585	0.197997527170385	1
941	best_acc_m_exclude_fl	MGS	Luna	acc	best_acc_m_exclude_fl_Luna	20.7301163586584	0.196739734051191	1
942	best_acc_m_exclude_fl	MGS	Luna	acc	best_acc_m_exclude_fl_Luna	20.8301163586585	0.195367125865576	1
943	best_acc_m_exclude_fl	MGS	Luna	acc	best_acc_m_exclude_fl_Luna	20.9301163586585	0.19388535931536	1
944	best_acc_m_exclude_fl	MGS	Luna	acc	best_acc_m_exclude_fl_Luna	21.0301163586585	0.192300092580522	1
945	best_acc_m_exclude_fl	MGS	Luna	acc	best_acc_m_exclude_fl_Luna	21.1301163586585	0.19061696714446	1
946	best_acc_m_exclude_fl	MGS	Luna	acc	best_acc_m_exclude_fl_Luna	21.2301163586584	0.188841581471884	1
947	best_acc_m_exclude_fl	MGS	Luna	acc	best_acc_m_exclude_fl_Luna	21.3301163586585	0.186979430606269	1
948	best_acc_m_exclude_fl	MGS	Luna	acc	best_acc_m_exclude_fl_Luna	21.4301163586585	0.185035863839468	1
949	best_acc_m_exclude_fl	MGS	Luna	acc	best_acc_m_exclude_fl_Luna	21.5301163586585	0.183016076876633	1
950	best_acc_m_exclude_fl	MGS	Luna	acc	best_acc_m_exclude_fl_Luna	21.6301163586585	0.180924996685427	1
951	best_acc_m_exclude_fl	MGS	Luna	acc	best_acc_m_exclude_fl_Luna	21.7301163586584	0.178767199919658	1
952	best_acc_m_exclude_fl	MGS	Luna	acc	best_acc_m_exclude_fl_Luna	21.8301163586585	0.176547047279009	1
953	best_acc_m_exclude_fl	MGS	Luna	acc	best_acc_m_exclude_fl_Luna	21.9301163586585	0.174268693098283	1
954	best_acc_m_exclude_fl	MGS	Luna	acc	best_acc_m_exclude_fl_Luna	22.0301163586585	0.171935946373506	1
955	best_acc_m_exclude_fl	MGS	Luna	acc	best_acc_m_exclude_fl_Luna	22.1301163586585	0.169552329232825	1
956	best_acc_m_exclude_fl	MGS	Luna	acc	best_acc_m_exclude_fl_Luna	22.2301163586584	0.167121168002912	1
957	best_acc_m_exclude_fl	MGS	Luna	acc	best_acc_m_exclude_fl_Luna	22.3301163586585	0.164645643740253	1
958	best_acc_m_exclude_fl	MGS	Luna	acc	best_acc_m_exclude_fl_Luna	22.4301163586585	0.162128747299863	1
959	best_acc_m_exclude_fl	MGS	Luna	acc	best_acc_m_exclude_fl_Luna	22.5301163586585	0.159573039551151	1
960	best_acc_m_exclude_fl	MGS	Luna	acc	best_acc_m_exclude_fl_Luna	22.6301163586585	0.156980571156857	1
961	best_acc_m_exclude_fl	MGS	Luna	acc	best_acc_m_exclude_fl_Luna	22.7301163586584	0.1543529763029	1
962	best_acc_m_exclude_fl	MGS	Luna	acc	best_acc_m_exclude_fl_Luna	22.8301163586585	0.151691597148391	1
963	best_acc_m_exclude_fl	MGS	Luna	acc	best_acc_m_exclude_fl_Luna	22.9301163586585	0.148997596040864	1
964	best_acc_m_exclude_fl	MGS	Luna	acc	best_acc_m_exclude_fl_Luna	23.0301163586585	0.146271913949248	1
965	best_acc_m_exclude_fl	MGS	Luna	acc	best_acc_m_exclude_fl_Luna	23.1301163586585	0.143515257078806	1
966	best_acc_m_exclude_fl	MGS	Luna	acc	best_acc_m_exclude_fl_Luna	23.2301163586584	0.140728105469305	1
967	best_acc_m_exclude_fl	MGS	Luna	acc	best_acc_m_exclude_fl_Luna	23.3301163586585	0.137910665129104	1
968	best_acc_m_exclude_fl	MGS	Luna	acc	best_acc_m_exclude_fl_Luna	23.4301163586585	0.13506298560437	1
969	best_acc_m_exclude_fl	MGS	Luna	acc	best_acc_m_exclude_fl_Luna	23.5301163586585	0.132185053323362	1
970	best_acc_m_exclude_fl	MGS	Luna	acc	best_acc_m_exclude_fl_Luna	23.6301163586585	0.1292767522288	1
971	best_acc_m_exclude_fl	MGS	Luna	acc	best_acc_m_exclude_fl_Luna	23.7301163586584	0.12633777305691	1
972	best_acc_m_exclude_fl	MGS	Luna	acc	best_acc_m_exclude_fl_Luna	23.8301163586585	0.123367635926462	1
973	best_acc_m_exclude_fl	MGS	Luna	acc	best_acc_m_exclude_fl_Luna	23.9301163586585	0.12036563868011	1
974	best_acc_m_exclude_fl	MGS	Luna	acc	best_acc_m_exclude_fl_Luna	24.0301163586585	0.11733092774566	1
975	best_acc_m_exclude_fl	MGS	Luna	acc	best_acc_m_exclude_fl_Luna	24.1301163586585	0.114262577060944	1
976	best_acc_m_exclude_fl	MGS	Luna	acc	best_acc_m_exclude_fl_Luna	24.2301163586584	0.111159629808228	1
977	best_acc_m_exclude_fl	MGS	Luna	acc	best_acc_m_exclude_fl_Luna	24.3301163586585	0.108021102389118	1
978	best_acc_m_exclude_fl	MGS	Luna	acc	best_acc_m_exclude_fl_Luna	24.4301163586585	0.104845967779812	1
979	best_acc_m_exclude_fl	MGS	Luna	acc	best_acc_m_exclude_fl_Luna	24.5301163586585	0.101633154129569	1
980	best_acc_m_exclude_fl	MGS	Luna	acc	best_acc_m_exclude_fl_Luna	24.6301163586585	0.0983815846910515	1
981	best_acc_m_exclude_fl	MGS	Luna	acc	best_acc_m_exclude_fl_Luna	24.7301163586584	0.0950901901868952	1
982	best_acc_m_exclude_fl	MGS	Luna	acc	best_acc_m_exclude_fl_Luna	24.8301163586585	0.0917579251773303	1
983	best_acc_m_exclude_fl	MGS	Luna	acc	best_acc_m_exclude_fl_Luna	24.9301163586585	0.0883837851891933	1
984	best_acc_m_exclude_fl	MGS	Luna	acc	best_acc_m_exclude_fl_Luna	25.0301163586585	0.0849668220196775	1
985	best_acc_m_exclude_fl	MGS	Luna	acc	best_acc_m_exclude_fl_Luna	25.1301163586585	0.0815061390539748	1
986	best_acc_m_exclude_fl	MGS	Luna	acc	best_acc_m_exclude_fl_Luna	25.2301163586584	0.0780008634818201	1
987	best_acc_m_exclude_fl	MGS	Luna	acc	best_acc_m_exclude_fl_Luna	25.3301163586585	0.0744502180912277	1
988	best_acc_m_exclude_fl	MGS	Luna	acc	best_acc_m_exclude_fl_Luna	25.4301163586585	0.0708534886577736	1
989	best_acc_m_exclude_fl	MGS	Luna	acc	best_acc_m_exclude_fl_Luna	25.5301163586585	0.0672099846059621	1
990	best_acc_m_exclude_fl	MGS	Luna	acc	best_acc_m_exclude_fl_Luna	25.6301163586585	0.0635191046002121	1
991	best_acc_m_exclude_fl	MGS	Luna	acc	best_acc_m_exclude_fl_Luna	25.7301163586584	0.0597803592557249	1
992	best_acc_m_exclude_fl	MGS	Luna	acc	best_acc_m_exclude_fl_Luna	25.8301163586585	0.0559933931284941	1
993	best_acc_m_exclude_fl	MGS	Luna	acc	best_acc_m_exclude_fl_Luna	25.9301163586585	0.0521579851478692	1
994	best_acc_m_exclude_fl	MGS	Luna	acc	best_acc_m_exclude_fl_Luna	26.0301163586585	0.0482740492244708	1
995	best_acc_m_exclude_fl	MGS	Luna	acc	best_acc_m_exclude_fl_Luna	26.1301163586585	0.0443415277295506	1
996	best_acc_m_exclude_fl	MGS	Luna	acc	best_acc_m_exclude_fl_Luna	26.2301163586584	0.0403604154058736	1
997	best_acc_m_exclude_fl	MGS	Luna	acc	best_acc_m_exclude_fl_Luna	26.3301163586585	0.0363308730729966	1
998	best_acc_m_exclude_fl	MGS	Luna	acc	best_acc_m_exclude_fl_Luna	26.4301163586585	0.0322533598839358	1
999	best_acc_m_exclude_fl	MGS	Luna	acc	best_acc_m_exclude_fl_Luna	26.5301163586585	0.028128717207099	1
1000	best_acc_m_exclude_fl	MGS	Luna	acc	best_acc_m_exclude_fl_Luna	26.6301163586585	0.0239579266497861	1
1001	best_acc_m_exclude_fl	MGS	Luna	acc	best_acc_m_exclude_fl_Luna	26.7301163586584	0.0197420069800386	1
1002	best_acc_m_exclude_fl	MGS	Luna	acc	best_acc_m_exclude_fl_Luna	26.8301163586585	0.0154820537108138	1
1003	best_acc_m_exclude_fl	MGS	Luna	acc	best_acc_m_exclude_fl_Luna	26.9301163586585	0.0111792294423208	1
1004	best_acc_m_exclude_fl	MGS	Luna	acc	best_acc_m_exclude_fl_Luna	27.0301163586585	0.0068347555089981	1
1005	best_acc_m_exclude_fl	MGS	Luna	acc	best_acc_m_exclude_fl_Luna	27.1301163586585	0.00244994654049671	1
1006	best_acc_m_exclude_fl	MGS	Luna	acc	best_acc_m_exclude_fl_Luna	27.2301163586585	-0.00197368342095216	1
1007	best_acc_m_exclude_fl	MGS	Luna	acc	best_acc_m_exclude_fl_Luna	27.3301163586585	-0.00643446986808144	1
1008	best_acc_m_exclude_fl	MGS	Luna	acc	best_acc_m_exclude_fl_Luna	27.4301163586585	-0.0109306457013733	1
1009	best_acc_m_exclude_fl	MGS	Luna	acc	best_acc_m_exclude_fl_Luna	27.5301163586585	-0.0154603817841743	1
1010	best_acc_m_exclude_fl	MGS	Luna	acc	best_acc_m_exclude_fl_Luna	27.6301163586585	-0.0200217013346509	1
1011	best_acc_m_exclude_fl	MGS	Luna	acc	best_acc_m_exclude_fl_Luna	27.7301163586585	-0.0246125146947031	1
1012	best_acc_m_exclude_fl	MGS	Luna	acc	best_acc_m_exclude_fl_Luna	27.8301163586585	-0.0292307152173034	1
1013	best_acc_m_exclude_fl	MGS	Luna	acc	best_acc_m_exclude_fl_Luna	27.9301163586585	-0.033874165492829	1
1014	best_acc_m_exclude_fl	MGS	Luna	acc	best_acc_m_exclude_fl_Luna	28.0301163586585	-0.038540712922946	1
1015	best_acc_m_exclude_fl	MGS	Luna	acc	best_acc_m_exclude_fl_Luna	28.1301163586585	-0.0432282040776138	1
1016	best_acc_m_exclude_fl	MGS	Luna	acc	best_acc_m_exclude_fl_Luna	28.2301163586585	-0.047934475373875	1
1017	best_acc_m_exclude_fl	MGS	Luna	acc	best_acc_m_exclude_fl_Luna	28.3301163586585	-0.05265735545033	1
1018	best_acc_m_exclude_fl	MGS	Luna	acc	best_acc_m_exclude_fl_Luna	28.4301163586585	-0.0573946739175569	1
1019	best_acc_m_exclude_fl	MGS	Luna	acc	best_acc_m_exclude_fl_Luna	28.5301163586585	-0.0621442773071963	1
1020	best_acc_m_exclude_fl	MGS	Luna	acc	best_acc_m_exclude_fl_Luna	28.6301163586585	-0.0669040390002674	1
1021	best_acc_m_exclude_fl	MGS	Luna	acc	best_acc_m_exclude_fl_Luna	28.7301163586585	-0.0716718744989104	1
1022	best_acc_m_exclude_fl	MGS	Luna	acc	best_acc_m_exclude_fl_Luna	28.8301163586585	-0.0764457398948214	1
1023	best_acc_m_exclude_fl	MGS	Luna	acc	best_acc_m_exclude_fl_Luna	28.9301163586585	-0.081223710811072	1
1024	best_acc_m_exclude_fl	MGS	Luna	acc	best_acc_m_exclude_fl_Luna	29.0301163586585	-0.0860039991358154	1
1025	best_acc_m_exclude_fl	MGS	Luna	acc	best_acc_m_exclude_fl_Luna	29.1301163586585	-0.0907848571079078	1
1026	best_acc_m_exclude_fl	MGS	Luna	acc	best_acc_m_exclude_fl_Luna	29.2301163586585	-0.0955646439125888	1
1027	best_acc_m_exclude_fl	MGS	Luna	acc	best_acc_m_exclude_fl_Luna	29.3301163586585	-0.100341843450345	1
1028	best_acc_m_exclude_fl	MGS	Luna	acc	best_acc_m_exclude_fl_Luna	29.4301163586585	-0.105114973716383	1
1029	best_acc_m_exclude_fl	MGS	Luna	acc	best_acc_m_exclude_fl_Luna	29.5301163586585	-0.109882626668724	1
1030	best_acc_m_exclude_fl	MGS	Luna	acc	best_acc_m_exclude_fl_Luna	29.6301163586585	-0.114643427156753	1
1031	best_acc_m_exclude_fl	MGS	Luna	acc	best_acc_m_exclude_fl_Luna	29.7301163586585	-0.119396035111755	1
1032	best_acc_m_exclude_fl	MGS	Luna	acc	best_acc_m_exclude_fl_Luna	29.8301163586585	-0.124139218276969	1
1033	best_acc_m_exclude_fl	MGS	Luna	acc	best_acc_m_exclude_fl_Luna	29.9301163586585	-0.128871858069007	1
1034	best_acc_m_exclude_fl	MGS	Luna	acc	best_acc_m_exclude_fl_Luna	30.0301163586585	-0.133592937763267	1
1035	best_acc_m_exclude_fl	MGS	Luna	acc	best_acc_m_exclude_fl_Luna	30.1301163586585	-0.138301607727551	1
1036	best_acc_m_exclude_fl	MGS	Luna	acc	best_acc_m_exclude_fl_Luna	30.2301163586585	-0.142997154307397	1
1037	best_acc_m_exclude_fl	MGS	Luna	acc	best_acc_m_exclude_fl_Luna	30.3301163586585	-0.147679072686789	1
1038	best_acc_m_exclude_fl	MGS	Luna	acc	best_acc_m_exclude_fl_Luna	30.4301163586585	-0.152346944879019	1
1039	best_acc_m_exclude_fl	MGS	Luna	acc	best_acc_m_exclude_fl_Luna	30.5301163586585	-0.157000354522376	1
1040	best_acc_m_exclude_fl	MGS	Luna	acc	best_acc_m_exclude_fl_Luna	30.6301163586585	-0.161638885255148	1
1041	best_acc_m_exclude_fl	MGS	Luna	acc	best_acc_m_exclude_fl_Luna	30.7301163586585	-0.166262125217203	1
1042	best_acc_m_exclude_fl	MGS	Luna	acc	best_acc_m_exclude_fl_Luna	30.8301163586585	-0.170869754879865	1
1043	best_acc_m_exclude_fl	MGS	Luna	acc	best_acc_m_exclude_fl_Luna	30.9301163586585	-0.175461542691063	1
1044	best_acc_m_exclude_fl	MGS	Luna	acc	best_acc_m_exclude_fl_Luna	31.0301163586585	-0.180037332895343	1
1045	best_acc_m_exclude_fl	MGS	Luna	acc	best_acc_m_exclude_fl_Luna	31.1301163586585	-0.18459710633477	1
1046	best_acc_m_exclude_fl	MGS	Luna	acc	best_acc_m_exclude_fl_Luna	31.2301163586585	-0.189140974336974	1
1047	best_acc_m_exclude_fl	MGS	Luna	acc	best_acc_m_exclude_fl_Luna	31.3301163586585	-0.193669077009699	1
1048	best_acc_m_exclude_fl	MGS	Luna	acc	best_acc_m_exclude_fl_Luna	31.4301163586585	-0.198181554460696	1
1049	best_acc_m_exclude_fl	MGS	Luna	acc	best_acc_m_exclude_fl_Luna	31.5301163586585	-0.202678546797717	1
1050	best_acc_m_exclude_fl	MGS	Luna	acc	best_acc_m_exclude_fl_Luna	31.6301163586585	-0.207160194191776	1
1051	best_acc_m_exclude_fl	MGS	Luna	acc	best_acc_m_exclude_fl_Luna	31.7301163586585	-0.211626674792185	1
1052	best_acc_m_exclude_fl	MGS	Luna	acc	best_acc_m_exclude_fl_Luna	31.8301163586585	-0.216078281172412	1
1053	best_acc_m_exclude_fl	MGS	Luna	acc	best_acc_m_exclude_fl_Luna	31.9301163586585	-0.220515415554381	1
1054	best_acc_m_exclude_fl	MGS	Luna	acc	best_acc_m_exclude_fl_Luna	32.0301163586584	-0.224938522548474	1
1055	best_acc_m_exclude_fl	MGS	Luna	acc	best_acc_m_exclude_fl_Luna	32.1301163586585	-0.229348046984332	1
1056	best_acc_m_exclude_fl	MGS	Luna	acc	best_acc_m_exclude_fl_Luna	32.2301163586584	-0.233744433691612	1
1057	best_acc_m_exclude_fl	MGS	Luna	acc	best_acc_m_exclude_fl_Luna	32.3301163586585	-0.238128127499958	1
1058	best_acc_m_exclude_fl	MGS	Luna	acc	best_acc_m_exclude_fl_Luna	32.4301163586585	-0.242499573239012	1
1059	best_acc_m_exclude_fl	MGS	Luna	acc	best_acc_m_exclude_fl_Luna	32.5301163586584	-0.246859215738425	1
1060	best_acc_m_exclude_fl	MGS	Luna	acc	best_acc_m_exclude_fl_Luna	32.6301163586585	-0.251207510446467	1
1061	best_acc_m_exclude_fl	MGS	Luna	acc	best_acc_m_exclude_fl_Luna	32.7301163586584	-0.255544956614529	1
1062	best_acc_m_exclude_fl	MGS	Luna	acc	best_acc_m_exclude_fl_Luna	32.8301163586585	-0.2598720647873	1
1063	best_acc_m_exclude_fl	MGS	Luna	acc	best_acc_m_exclude_fl_Luna	32.9301163586585	-0.264189345509473	1
1064	best_acc_m_exclude_fl	MGS	Luna	acc	best_acc_m_exclude_fl_Luna	33.0301163586584	-0.268497309325742	1
1065	best_acc_m_exclude_fl	MGS	Luna	acc	best_acc_m_exclude_fl_Luna	33.1301163586585	-0.272796466780819	1
1066	best_acc_m_exclude_fl	MGS	Luna	acc	best_acc_m_exclude_fl_Luna	33.2301163586584	-0.277087328419384	1
1067	best_acc_m_exclude_fl	MGS	Luna	acc	best_acc_m_exclude_fl_Luna	33.3301163586585	-0.281370404786145	1
1068	best_acc_m_exclude_fl	MGS	Luna	acc	best_acc_m_exclude_fl_Luna	33.4301163586585	-0.285646206425787	1
1069	best_acc_m_exclude_fl	MGS	Luna	acc	best_acc_m_exclude_fl_Luna	33.5301163586584	-0.289915243883011	1
1070	best_acc_m_exclude_fl	MGS	Luna	acc	best_acc_m_exclude_fl_Luna	33.6301163586585	-0.294178027404393	1
1071	best_acc_m_exclude_fl	MGS	Luna	acc	best_acc_m_exclude_fl_Luna	33.7301163586584	-0.298435033662486	1
1072	best_acc_m_exclude_fl	MGS	Luna	acc	best_acc_m_exclude_fl_Luna	33.8301163586585	-0.30268667542679	1
1073	best_acc_m_exclude_fl	MGS	Luna	acc	best_acc_m_exclude_fl_Luna	33.9301163586585	-0.306933358303343	1
1074	best_acc_m_exclude_fl	MGS	Luna	acc	best_acc_m_exclude_fl_Luna	34.0301163586584	-0.311175487898178	1
1075	best_acc_m_exclude_fl	MGS	Luna	acc	best_acc_m_exclude_fl_Luna	34.1301163586585	-0.315413469817325	1
1076	best_acc_m_exclude_fl	MGS	Luna	acc	best_acc_m_exclude_fl_Luna	34.2301163586584	-0.319647709666824	1
1077	best_acc_m_exclude_fl	MGS	Luna	acc	best_acc_m_exclude_fl_Luna	34.3301163586585	-0.323878613052711	1
1078	best_acc_m_exclude_fl	MGS	Luna	acc	best_acc_m_exclude_fl_Luna	34.4301163586585	-0.328106585581031	1
1079	best_acc_m_exclude_fl	MGS	Luna	acc	best_acc_m_exclude_fl_Luna	34.5301163586584	-0.332332032857801	1
1080	best_acc_m_exclude_fl	MGS	Luna	acc	best_acc_m_exclude_fl_Luna	34.6301163586585	-0.336555360489076	1
1081	best_acc_m_exclude_fl	MGS	Luna	acc	best_acc_m_exclude_fl_Luna	34.7301163586584	-0.340776974080867	1
1082	best_acc_m_exclude_fl	MGS	Luna	acc	best_acc_m_exclude_fl_Luna	34.8301163586585	-0.344997279239244	1
1083	best_acc_m_exclude_fl	MGS	Luna	acc	best_acc_m_exclude_fl_Luna	34.9301163586585	-0.349216681570208	1
1084	best_acc_m_exclude_fl	MGS	Luna	acc	best_acc_m_exclude_fl_Luna	35.0301163586584	-0.353435586679819	1
1085	DMS.Median.correct.latency	DMS	Luna	lat	DMS.Median.correct.latency_Luna	8.03011635865845	0.94204973014367	1
1086	DMS.Median.correct.latency	DMS	Luna	lat	DMS.Median.correct.latency_Luna	8.13011635865845	0.92940270757752	1
1087	DMS.Median.correct.latency	DMS	Luna	lat	DMS.Median.correct.latency_Luna	8.23011635865845	0.91675585861184	1
1088	DMS.Median.correct.latency	DMS	Luna	lat	DMS.Median.correct.latency_Luna	8.33011635865845	0.904109356847208	1
1089	DMS.Median.correct.latency	DMS	Luna	lat	DMS.Median.correct.latency_Luna	8.43011635865845	0.891463402949852	1
1090	DMS.Median.correct.latency	DMS	Luna	lat	DMS.Median.correct.latency_Luna	8.53011635865845	0.87881836857928	1
1091	DMS.Median.correct.latency	DMS	Luna	lat	DMS.Median.correct.latency_Luna	8.63011635865845	0.86617486297109	1
1092	DMS.Median.correct.latency	DMS	Luna	lat	DMS.Median.correct.latency_Luna	8.73011635865845	0.853533623982706	1
1093	DMS.Median.correct.latency	DMS	Luna	lat	DMS.Median.correct.latency_Luna	8.83011635865845	0.840895417885679	1
1094	DMS.Median.correct.latency	DMS	Luna	lat	DMS.Median.correct.latency_Luna	8.93011635865845	0.828261025100041	1
1095	DMS.Median.correct.latency	DMS	Luna	lat	DMS.Median.correct.latency_Luna	9.03011635865845	0.81563141119487	1
1096	DMS.Median.correct.latency	DMS	Luna	lat	DMS.Median.correct.latency_Luna	9.13011635865845	0.803007709387904	1
1097	DMS.Median.correct.latency	DMS	Luna	lat	DMS.Median.correct.latency_Luna	9.23011635865845	0.790391159432596	1
1098	DMS.Median.correct.latency	DMS	Luna	lat	DMS.Median.correct.latency_Luna	9.33011635865845	0.777783168953152	1
1099	DMS.Median.correct.latency	DMS	Luna	lat	DMS.Median.correct.latency_Luna	9.43011635865845	0.765185204423785	1
1100	DMS.Median.correct.latency	DMS	Luna	lat	DMS.Median.correct.latency_Luna	9.53011635865845	0.752598866533745	1
1101	DMS.Median.correct.latency	DMS	Luna	lat	DMS.Median.correct.latency_Luna	9.63011635865845	0.74002594261463	1
1102	DMS.Median.correct.latency	DMS	Luna	lat	DMS.Median.correct.latency_Luna	9.73011635865845	0.727468256307753	1
1103	DMS.Median.correct.latency	DMS	Luna	lat	DMS.Median.correct.latency_Luna	9.83011635865845	0.71492768001612	1
1104	DMS.Median.correct.latency	DMS	Luna	lat	DMS.Median.correct.latency_Luna	9.93011635865845	0.702406127900406	1
1105	DMS.Median.correct.latency	DMS	Luna	lat	DMS.Median.correct.latency_Luna	10.0301163586585	0.689905620742923	1
1106	DMS.Median.correct.latency	DMS	Luna	lat	DMS.Median.correct.latency_Luna	10.1301163586584	0.677428361117232	1
1107	DMS.Median.correct.latency	DMS	Luna	lat	DMS.Median.correct.latency_Luna	10.2301163586584	0.664976734653886	1
1108	DMS.Median.correct.latency	DMS	Luna	lat	DMS.Median.correct.latency_Luna	10.3301163586585	0.652553274250514	1
1109	DMS.Median.correct.latency	DMS	Luna	lat	DMS.Median.correct.latency_Luna	10.4301163586585	0.640160621923135	1
1110	DMS.Median.correct.latency	DMS	Luna	lat	DMS.Median.correct.latency_Luna	10.5301163586585	0.627801530304234	1
1111	DMS.Median.correct.latency	DMS	Luna	lat	DMS.Median.correct.latency_Luna	10.6301163586584	0.615478903449147	1
1112	DMS.Median.correct.latency	DMS	Luna	lat	DMS.Median.correct.latency_Luna	10.7301163586584	0.603195769223124	1
1113	DMS.Median.correct.latency	DMS	Luna	lat	DMS.Median.correct.latency_Luna	10.8301163586585	0.590955239792768	1
1114	DMS.Median.correct.latency	DMS	Luna	lat	DMS.Median.correct.latency_Luna	10.9301163586585	0.578760450603942	1
1115	DMS.Median.correct.latency	DMS	Luna	lat	DMS.Median.correct.latency_Luna	11.0301163586585	0.566614570284314	1
1116	DMS.Median.correct.latency	DMS	Luna	lat	DMS.Median.correct.latency_Luna	11.1301163586584	0.554520793030033	1
1117	DMS.Median.correct.latency	DMS	Luna	lat	DMS.Median.correct.latency_Luna	11.2301163586584	0.542482332979891	1
1118	DMS.Median.correct.latency	DMS	Luna	lat	DMS.Median.correct.latency_Luna	11.3301163586585	0.530502427807443	1
1119	DMS.Median.correct.latency	DMS	Luna	lat	DMS.Median.correct.latency_Luna	11.4301163586585	0.518584330845374	1
1120	DMS.Median.correct.latency	DMS	Luna	lat	DMS.Median.correct.latency_Luna	11.5301163586585	0.506731295863006	1
1121	DMS.Median.correct.latency	DMS	Luna	lat	DMS.Median.correct.latency_Luna	11.6301163586584	0.494946561328059	1
1122	DMS.Median.correct.latency	DMS	Luna	lat	DMS.Median.correct.latency_Luna	11.7301163586584	0.483233351547595	1
1123	DMS.Median.correct.latency	DMS	Luna	lat	DMS.Median.correct.latency_Luna	11.8301163586585	0.471594864923648	1
1124	DMS.Median.correct.latency	DMS	Luna	lat	DMS.Median.correct.latency_Luna	11.9301163586585	0.460034257101549	1
1125	DMS.Median.correct.latency	DMS	Luna	lat	DMS.Median.correct.latency_Luna	12.0301163586585	0.448554652307032	1
1126	DMS.Median.correct.latency	DMS	Luna	lat	DMS.Median.correct.latency_Luna	12.1301163586585	0.437159150049864	1
1127	DMS.Median.correct.latency	DMS	Luna	lat	DMS.Median.correct.latency_Luna	12.2301163586584	0.425850802146072	1
1128	DMS.Median.correct.latency	DMS	Luna	lat	DMS.Median.correct.latency_Luna	12.3301163586585	0.414632566659316	1
1129	DMS.Median.correct.latency	DMS	Luna	lat	DMS.Median.correct.latency_Luna	12.4301163586585	0.403507293740589	1
1130	DMS.Median.correct.latency	DMS	Luna	lat	DMS.Median.correct.latency_Luna	12.5301163586585	0.392477690018313	1
1131	DMS.Median.correct.latency	DMS	Luna	lat	DMS.Median.correct.latency_Luna	12.6301163586585	0.38154628011231	1
1132	DMS.Median.correct.latency	DMS	Luna	lat	DMS.Median.correct.latency_Luna	12.7301163586584	0.370715388192902	1
1133	DMS.Median.correct.latency	DMS	Luna	lat	DMS.Median.correct.latency_Luna	12.8301163586585	0.359987180548161	1
1134	DMS.Median.correct.latency	DMS	Luna	lat	DMS.Median.correct.latency_Luna	12.9301163586585	0.349363714151094	1
1135	DMS.Median.correct.latency	DMS	Luna	lat	DMS.Median.correct.latency_Luna	13.0301163586585	0.338847013520226	1
1136	DMS.Median.correct.latency	DMS	Luna	lat	DMS.Median.correct.latency_Luna	13.1301163586585	0.328439041164263	1
1137	DMS.Median.correct.latency	DMS	Luna	lat	DMS.Median.correct.latency_Luna	13.2301163586584	0.318141581166294	1
1138	DMS.Median.correct.latency	DMS	Luna	lat	DMS.Median.correct.latency_Luna	13.3301163586585	0.307956225563041	1
1139	DMS.Median.correct.latency	DMS	Luna	lat	DMS.Median.correct.latency_Luna	13.4301163586585	0.297884381191893	1
1140	DMS.Median.correct.latency	DMS	Luna	lat	DMS.Median.correct.latency_Luna	13.5301163586585	0.287927390916663	1
1141	DMS.Median.correct.latency	DMS	Luna	lat	DMS.Median.correct.latency_Luna	13.6301163586585	0.278086566911277	1
1142	DMS.Median.correct.latency	DMS	Luna	lat	DMS.Median.correct.latency_Luna	13.7301163586584	0.268362997422072	1
1143	DMS.Median.correct.latency	DMS	Luna	lat	DMS.Median.correct.latency_Luna	13.8301163586585	0.258757416277662	1
1144	DMS.Median.correct.latency	DMS	Luna	lat	DMS.Median.correct.latency_Luna	13.9301163586585	0.249270297176505	1
1145	DMS.Median.correct.latency	DMS	Luna	lat	DMS.Median.correct.latency_Luna	14.0301163586585	0.239902004482857	1
1146	DMS.Median.correct.latency	DMS	Luna	lat	DMS.Median.correct.latency_Luna	14.1301163586585	0.230652824487685	1
1147	DMS.Median.correct.latency	DMS	Luna	lat	DMS.Median.correct.latency_Luna	14.2301163586584	0.221522918202678	1
1148	DMS.Median.correct.latency	DMS	Luna	lat	DMS.Median.correct.latency_Luna	14.3301163586585	0.212512325267614	1
1149	DMS.Median.correct.latency	DMS	Luna	lat	DMS.Median.correct.latency_Luna	14.4301163586585	0.20362097065976	1
1150	DMS.Median.correct.latency	DMS	Luna	lat	DMS.Median.correct.latency_Luna	14.5301163586585	0.194848718940551	1
1151	DMS.Median.correct.latency	DMS	Luna	lat	DMS.Median.correct.latency_Luna	14.6301163586585	0.186195357007917	1
1152	DMS.Median.correct.latency	DMS	Luna	lat	DMS.Median.correct.latency_Luna	14.7301163586584	0.177660515788276	1
1153	DMS.Median.correct.latency	DMS	Luna	lat	DMS.Median.correct.latency_Luna	14.8301163586585	0.169243663315615	1
1154	DMS.Median.correct.latency	DMS	Luna	lat	DMS.Median.correct.latency_Luna	14.9301163586585	0.160944098532847	1
1155	DMS.Median.correct.latency	DMS	Luna	lat	DMS.Median.correct.latency_Luna	15.0301163586585	0.152761003885074	1
1156	DMS.Median.correct.latency	DMS	Luna	lat	DMS.Median.correct.latency_Luna	15.1301163586585	0.144693472707574	1
1157	DMS.Median.correct.latency	DMS	Luna	lat	DMS.Median.correct.latency_Luna	15.2301163586584	0.13674053919468	1
1158	DMS.Median.correct.latency	DMS	Luna	lat	DMS.Median.correct.latency_Luna	15.3301163586585	0.128901199085927	1
1159	DMS.Median.correct.latency	DMS	Luna	lat	DMS.Median.correct.latency_Luna	15.4301163586585	0.12117440243807	1
1160	DMS.Median.correct.latency	DMS	Luna	lat	DMS.Median.correct.latency_Luna	15.5301163586585	0.113559069336594	1
1161	DMS.Median.correct.latency	DMS	Luna	lat	DMS.Median.correct.latency_Luna	15.6301163586585	0.106054094438678	1
1162	DMS.Median.correct.latency	DMS	Luna	lat	DMS.Median.correct.latency_Luna	15.7301163586584	0.0986583474102724	1
1163	DMS.Median.correct.latency	DMS	Luna	lat	DMS.Median.correct.latency_Luna	15.8301163586585	0.0913706783187722	1
1164	DMS.Median.correct.latency	DMS	Luna	lat	DMS.Median.correct.latency_Luna	15.9301163586585	0.0841899317430036	1
1165	DMS.Median.correct.latency	DMS	Luna	lat	DMS.Median.correct.latency_Luna	16.0301163586585	0.0771149585958519	1
1166	DMS.Median.correct.latency	DMS	Luna	lat	DMS.Median.correct.latency_Luna	16.1301163586584	0.0701446255608629	1
1167	DMS.Median.correct.latency	DMS	Luna	lat	DMS.Median.correct.latency_Luna	16.2301163586584	0.0632778228417276	1
1168	DMS.Median.correct.latency	DMS	Luna	lat	DMS.Median.correct.latency_Luna	16.3301163586585	0.0565134664931358	1
1169	DMS.Median.correct.latency	DMS	Luna	lat	DMS.Median.correct.latency_Luna	16.4301163586585	0.0498504999490176	1
1170	DMS.Median.correct.latency	DMS	Luna	lat	DMS.Median.correct.latency_Luna	16.5301163586585	0.0432878982855736	1
1171	DMS.Median.correct.latency	DMS	Luna	lat	DMS.Median.correct.latency_Luna	16.6301163586584	0.0368247004203659	1
1172	DMS.Median.correct.latency	DMS	Luna	lat	DMS.Median.correct.latency_Luna	16.7301163586584	0.0304600130989124	1
1173	DMS.Median.correct.latency	DMS	Luna	lat	DMS.Median.correct.latency_Luna	16.8301163586585	0.024192976953982	1
1174	DMS.Median.correct.latency	DMS	Luna	lat	DMS.Median.correct.latency_Luna	16.9301163586585	0.0180227730448462	1
1175	DMS.Median.correct.latency	DMS	Luna	lat	DMS.Median.correct.latency_Luna	17.0301163586585	0.0119486659065803	1
1176	DMS.Median.correct.latency	DMS	Luna	lat	DMS.Median.correct.latency_Luna	17.1301163586584	0.00597002226913592	1
1177	DMS.Median.correct.latency	DMS	Luna	lat	DMS.Median.correct.latency_Luna	17.2301163586584	8.63137207428426e-05	1
1178	DMS.Median.correct.latency	DMS	Luna	lat	DMS.Median.correct.latency_Luna	17.3301163586585	-0.00570291534061283	1
1179	DMS.Median.correct.latency	DMS	Luna	lat	DMS.Median.correct.latency_Luna	17.4301163586585	-0.0113980902526021	1
1180	DMS.Median.correct.latency	DMS	Luna	lat	DMS.Median.correct.latency_Luna	17.5301163586585	-0.0169996017449374	1
1181	DMS.Median.correct.latency	DMS	Luna	lat	DMS.Median.correct.latency_Luna	17.6301163586585	-0.0225078108931491	1
1182	DMS.Median.correct.latency	DMS	Luna	lat	DMS.Median.correct.latency_Luna	17.7301163586584	-0.0279230598389265	1
1183	DMS.Median.correct.latency	DMS	Luna	lat	DMS.Median.correct.latency_Luna	17.8301163586585	-0.0332456745246155	1
1184	DMS.Median.correct.latency	DMS	Luna	lat	DMS.Median.correct.latency_Luna	17.9301163586585	-0.038475970592702	1
1185	DMS.Median.correct.latency	DMS	Luna	lat	DMS.Median.correct.latency_Luna	18.0301163586585	-0.0436142618020449	1
1186	DMS.Median.correct.latency	DMS	Luna	lat	DMS.Median.correct.latency_Luna	18.1301163586585	-0.0486608669188781	1
1187	DMS.Median.correct.latency	DMS	Luna	lat	DMS.Median.correct.latency_Luna	18.2301163586584	-0.0536161160555693	1
1188	DMS.Median.correct.latency	DMS	Luna	lat	DMS.Median.correct.latency_Luna	18.3301163586585	-0.0584803567485265	1
1189	DMS.Median.correct.latency	DMS	Luna	lat	DMS.Median.correct.latency_Luna	18.4301163586585	-0.063253974914095	1
1190	DMS.Median.correct.latency	DMS	Luna	lat	DMS.Median.correct.latency_Luna	18.5301163586585	-0.0679374093985973	1
1191	DMS.Median.correct.latency	DMS	Luna	lat	DMS.Median.correct.latency_Luna	18.6301163586585	-0.0725311853209548	1
1192	DMS.Median.correct.latency	DMS	Luna	lat	DMS.Median.correct.latency_Luna	18.7301163586584	-0.0770358999811859	1
1193	DMS.Median.correct.latency	DMS	Luna	lat	DMS.Median.correct.latency_Luna	18.8301163586585	-0.0814521963634035	1
1194	DMS.Median.correct.latency	DMS	Luna	lat	DMS.Median.correct.latency_Luna	18.9301163586585	-0.0857807854368334	1
1195	DMS.Median.correct.latency	DMS	Luna	lat	DMS.Median.correct.latency_Luna	19.0301163586585	-0.0900225554999988	1
1196	DMS.Median.correct.latency	DMS	Luna	lat	DMS.Median.correct.latency_Luna	19.1301163586585	-0.0941785216978982	1
1197	DMS.Median.correct.latency	DMS	Luna	lat	DMS.Median.correct.latency_Luna	19.2301163586584	-0.0982498207043097	1
1198	DMS.Median.correct.latency	DMS	Luna	lat	DMS.Median.correct.latency_Luna	19.3301163586585	-0.102237715006079	1
1199	DMS.Median.correct.latency	DMS	Luna	lat	DMS.Median.correct.latency_Luna	19.4301163586585	-0.106143585661762	1
1200	DMS.Median.correct.latency	DMS	Luna	lat	DMS.Median.correct.latency_Luna	19.5301163586585	-0.109969050466987	1
1201	DMS.Median.correct.latency	DMS	Luna	lat	DMS.Median.correct.latency_Luna	19.6301163586585	-0.113715966773476	1
1202	DMS.Median.correct.latency	DMS	Luna	lat	DMS.Median.correct.latency_Luna	19.7301163586584	-0.117386432851228	1
1203	DMS.Median.correct.latency	DMS	Luna	lat	DMS.Median.correct.latency_Luna	19.8301163586585	-0.120982779407328	1
1204	DMS.Median.correct.latency	DMS	Luna	lat	DMS.Median.correct.latency_Luna	19.9301163586585	-0.12450751311359	1
1205	DMS.Median.correct.latency	DMS	Luna	lat	DMS.Median.correct.latency_Luna	20.0301163586585	-0.127963262346791	1
1206	DMS.Median.correct.latency	DMS	Luna	lat	DMS.Median.correct.latency_Luna	20.1301163586585	-0.131352726975207	1
1207	DMS.Median.correct.latency	DMS	Luna	lat	DMS.Median.correct.latency_Luna	20.2301163586584	-0.134678693137442	1
1208	DMS.Median.correct.latency	DMS	Luna	lat	DMS.Median.correct.latency_Luna	20.3301163586585	-0.137944100771921	1
1209	DMS.Median.correct.latency	DMS	Luna	lat	DMS.Median.correct.latency_Luna	20.4301163586585	-0.141151990684257	1
1210	DMS.Median.correct.latency	DMS	Luna	lat	DMS.Median.correct.latency_Luna	20.5301163586585	-0.144305531663571	1
1211	DMS.Median.correct.latency	DMS	Luna	lat	DMS.Median.correct.latency_Luna	20.6301163586585	-0.147408068979333	1
1212	DMS.Median.correct.latency	DMS	Luna	lat	DMS.Median.correct.latency_Luna	20.7301163586584	-0.150463025750725	1
1213	DMS.Median.correct.latency	DMS	Luna	lat	DMS.Median.correct.latency_Luna	20.8301163586585	-0.15347385201706	1
1214	DMS.Median.correct.latency	DMS	Luna	lat	DMS.Median.correct.latency_Luna	20.9301163586585	-0.156444051295025	1
1215	DMS.Median.correct.latency	DMS	Luna	lat	DMS.Median.correct.latency_Luna	21.0301163586585	-0.159377184323674	1
1216	DMS.Median.correct.latency	DMS	Luna	lat	DMS.Median.correct.latency_Luna	21.1301163586585	-0.162276832945246	1
1217	DMS.Median.correct.latency	DMS	Luna	lat	DMS.Median.correct.latency_Luna	21.2301163586584	-0.165146592398719	1
1218	DMS.Median.correct.latency	DMS	Luna	lat	DMS.Median.correct.latency_Luna	21.3301163586585	-0.16799007385824	1
1219	DMS.Median.correct.latency	DMS	Luna	lat	DMS.Median.correct.latency_Luna	21.4301163586585	-0.170810892977271	1
1220	DMS.Median.correct.latency	DMS	Luna	lat	DMS.Median.correct.latency_Luna	21.5301163586585	-0.173612655701773	1
1221	DMS.Median.correct.latency	DMS	Luna	lat	DMS.Median.correct.latency_Luna	21.6301163586585	-0.176398928663729	1
1222	DMS.Median.correct.latency	DMS	Luna	lat	DMS.Median.correct.latency_Luna	21.7301163586584	-0.179173207033862	1
1223	DMS.Median.correct.latency	DMS	Luna	lat	DMS.Median.correct.latency_Luna	21.8301163586585	-0.181938932813462	1
1224	DMS.Median.correct.latency	DMS	Luna	lat	DMS.Median.correct.latency_Luna	21.9301163586585	-0.184699487335587	1
1225	DMS.Median.correct.latency	DMS	Luna	lat	DMS.Median.correct.latency_Luna	22.0301163586585	-0.187458153970228	1
1226	DMS.Median.correct.latency	DMS	Luna	lat	DMS.Median.correct.latency_Luna	22.1301163586585	-0.190218117128929	1
1227	DMS.Median.correct.latency	DMS	Luna	lat	DMS.Median.correct.latency_Luna	22.2301163586584	-0.192982489550405	1
1228	DMS.Median.correct.latency	DMS	Luna	lat	DMS.Median.correct.latency_Luna	22.3301163586585	-0.195754348362142	1
1229	DMS.Median.correct.latency	DMS	Luna	lat	DMS.Median.correct.latency_Luna	22.4301163586585	-0.198536703616239	1
1230	DMS.Median.correct.latency	DMS	Luna	lat	DMS.Median.correct.latency_Luna	22.5301163586585	-0.20133240107873	1
1231	DMS.Median.correct.latency	DMS	Luna	lat	DMS.Median.correct.latency_Luna	22.6301163586585	-0.204144074275623	1
1232	DMS.Median.correct.latency	DMS	Luna	lat	DMS.Median.correct.latency_Luna	22.7301163586584	-0.206974147967834	1
1233	DMS.Median.correct.latency	DMS	Luna	lat	DMS.Median.correct.latency_Luna	22.8301163586585	-0.209824888460149	1
1234	DMS.Median.correct.latency	DMS	Luna	lat	DMS.Median.correct.latency_Luna	22.9301163586585	-0.212698459623901	1
1235	DMS.Median.correct.latency	DMS	Luna	lat	DMS.Median.correct.latency_Luna	23.0301163586585	-0.215596916840244	1
1236	DMS.Median.correct.latency	DMS	Luna	lat	DMS.Median.correct.latency_Luna	23.1301163586585	-0.218522201883736	1
1237	DMS.Median.correct.latency	DMS	Luna	lat	DMS.Median.correct.latency_Luna	23.2301163586584	-0.221476106446388	1
1238	DMS.Median.correct.latency	DMS	Luna	lat	DMS.Median.correct.latency_Luna	23.3301163586585	-0.224460228128752	1
1239	DMS.Median.correct.latency	DMS	Luna	lat	DMS.Median.correct.latency_Luna	23.4301163586585	-0.22747604925266	1
1240	DMS.Median.correct.latency	DMS	Luna	lat	DMS.Median.correct.latency_Luna	23.5301163586585	-0.230525002415684	1
1241	DMS.Median.correct.latency	DMS	Luna	lat	DMS.Median.correct.latency_Luna	23.6301163586585	-0.233608428187539	1
1242	DMS.Median.correct.latency	DMS	Luna	lat	DMS.Median.correct.latency_Luna	23.7301163586584	-0.23672748948815	1
1243	DMS.Median.correct.latency	DMS	Luna	lat	DMS.Median.correct.latency_Luna	23.8301163586585	-0.239883171748616	1
1244	DMS.Median.correct.latency	DMS	Luna	lat	DMS.Median.correct.latency_Luna	23.9301163586585	-0.243076190698243	1
1245	DMS.Median.correct.latency	DMS	Luna	lat	DMS.Median.correct.latency_Luna	24.0301163586585	-0.246307031767015	1
1246	DMS.Median.correct.latency	DMS	Luna	lat	DMS.Median.correct.latency_Luna	24.1301163586585	-0.249576110255606	1
1247	DMS.Median.correct.latency	DMS	Luna	lat	DMS.Median.correct.latency_Luna	24.2301163586584	-0.252883824376705	1
1248	DMS.Median.correct.latency	DMS	Luna	lat	DMS.Median.correct.latency_Luna	24.3301163586585	-0.256230516505037	1
1249	DMS.Median.correct.latency	DMS	Luna	lat	DMS.Median.correct.latency_Luna	24.4301163586585	-0.259616390084873	1
1250	DMS.Median.correct.latency	DMS	Luna	lat	DMS.Median.correct.latency_Luna	24.5301163586585	-0.263041480619525	1
1251	DMS.Median.correct.latency	DMS	Luna	lat	DMS.Median.correct.latency_Luna	24.6301163586585	-0.266505779384782	1
1252	DMS.Median.correct.latency	DMS	Luna	lat	DMS.Median.correct.latency_Luna	24.7301163586584	-0.270009198265797	1
1253	DMS.Median.correct.latency	DMS	Luna	lat	DMS.Median.correct.latency_Luna	24.8301163586585	-0.273551578538642	1
1254	DMS.Median.correct.latency	DMS	Luna	lat	DMS.Median.correct.latency_Luna	24.9301163586585	-0.277132659754744	1
1255	DMS.Median.correct.latency	DMS	Luna	lat	DMS.Median.correct.latency_Luna	25.0301163586585	-0.280752082477245	1
1256	DMS.Median.correct.latency	DMS	Luna	lat	DMS.Median.correct.latency_Luna	25.1301163586585	-0.284409415212039	1
1257	DMS.Median.correct.latency	DMS	Luna	lat	DMS.Median.correct.latency_Luna	25.2301163586584	-0.288104203415498	1
1258	DMS.Median.correct.latency	DMS	Luna	lat	DMS.Median.correct.latency_Luna	25.3301163586585	-0.291835919405959	1
1259	DMS.Median.correct.latency	DMS	Luna	lat	DMS.Median.correct.latency_Luna	25.4301163586585	-0.295603989980476	1
1260	DMS.Median.correct.latency	DMS	Luna	lat	DMS.Median.correct.latency_Luna	25.5301163586585	-0.299407830071632	1
1261	DMS.Median.correct.latency	DMS	Luna	lat	DMS.Median.correct.latency_Luna	25.6301163586585	-0.30324681567417	1
1262	DMS.Median.correct.latency	DMS	Luna	lat	DMS.Median.correct.latency_Luna	25.7301163586584	-0.307120280027889	1
1263	DMS.Median.correct.latency	DMS	Luna	lat	DMS.Median.correct.latency_Luna	25.8301163586585	-0.311027513835507	1
1264	DMS.Median.correct.latency	DMS	Luna	lat	DMS.Median.correct.latency_Luna	25.9301163586585	-0.314967771147483	1
1265	DMS.Median.correct.latency	DMS	Luna	lat	DMS.Median.correct.latency_Luna	26.0301163586585	-0.318940274504684	1
1266	DMS.Median.correct.latency	DMS	Luna	lat	DMS.Median.correct.latency_Luna	26.1301163586585	-0.32294424006203	1
1267	DMS.Median.correct.latency	DMS	Luna	lat	DMS.Median.correct.latency_Luna	26.2301163586584	-0.326978876915461	1
1268	DMS.Median.correct.latency	DMS	Luna	lat	DMS.Median.correct.latency_Luna	26.3301163586585	-0.331043374007142	1
1269	DMS.Median.correct.latency	DMS	Luna	lat	DMS.Median.correct.latency_Luna	26.4301163586585	-0.335136892722804	1
1270	DMS.Median.correct.latency	DMS	Luna	lat	DMS.Median.correct.latency_Luna	26.5301163586585	-0.339258569503603	1
1271	DMS.Median.correct.latency	DMS	Luna	lat	DMS.Median.correct.latency_Luna	26.6301163586585	-0.343407534616037	1
1272	DMS.Median.correct.latency	DMS	Luna	lat	DMS.Median.correct.latency_Luna	26.7301163586584	-0.347582917694508	1
1273	DMS.Median.correct.latency	DMS	Luna	lat	DMS.Median.correct.latency_Luna	26.8301163586585	-0.351783847630086	1
1274	DMS.Median.correct.latency	DMS	Luna	lat	DMS.Median.correct.latency_Luna	26.9301163586585	-0.356009454515335	1
1275	DMS.Median.correct.latency	DMS	Luna	lat	DMS.Median.correct.latency_Luna	27.0301163586585	-0.360258870104789	1
1276	DMS.Median.correct.latency	DMS	Luna	lat	DMS.Median.correct.latency_Luna	27.1301163586585	-0.364531232280227	1
1277	DMS.Median.correct.latency	DMS	Luna	lat	DMS.Median.correct.latency_Luna	27.2301163586585	-0.368825694806188	1
1278	DMS.Median.correct.latency	DMS	Luna	lat	DMS.Median.correct.latency_Luna	27.3301163586585	-0.373141426134741	1
1279	DMS.Median.correct.latency	DMS	Luna	lat	DMS.Median.correct.latency_Luna	27.4301163586585	-0.377477607546423	1
1280	DMS.Median.correct.latency	DMS	Luna	lat	DMS.Median.correct.latency_Luna	27.5301163586585	-0.381833427921807	1
1281	DMS.Median.correct.latency	DMS	Luna	lat	DMS.Median.correct.latency_Luna	27.6301163586585	-0.386208095890447	1
1282	DMS.Median.correct.latency	DMS	Luna	lat	DMS.Median.correct.latency_Luna	27.7301163586585	-0.390600841793985	1
1283	DMS.Median.correct.latency	DMS	Luna	lat	DMS.Median.correct.latency_Luna	27.8301163586585	-0.395010899028885	1
1284	DMS.Median.correct.latency	DMS	Luna	lat	DMS.Median.correct.latency_Luna	27.9301163586585	-0.39943750099161	1
1285	DMS.Median.correct.latency	DMS	Luna	lat	DMS.Median.correct.latency_Luna	28.0301163586585	-0.40387988107862	1
1286	DMS.Median.correct.latency	DMS	Luna	lat	DMS.Median.correct.latency_Luna	28.1301163586585	-0.408337273543906	1
1287	DMS.Median.correct.latency	DMS	Luna	lat	DMS.Median.correct.latency_Luna	28.2301163586585	-0.412808924660836	1
1288	DMS.Median.correct.latency	DMS	Luna	lat	DMS.Median.correct.latency_Luna	28.3301163586585	-0.417294093753588	1
1289	DMS.Median.correct.latency	DMS	Luna	lat	DMS.Median.correct.latency_Luna	28.4301163586585	-0.421792061370879	1
1290	DMS.Median.correct.latency	DMS	Luna	lat	DMS.Median.correct.latency_Luna	28.5301163586585	-0.426302144747886	1
1291	DMS.Median.correct.latency	DMS	Luna	lat	DMS.Median.correct.latency_Luna	28.6301163586585	-0.430823695732898	1
1292	DMS.Median.correct.latency	DMS	Luna	lat	DMS.Median.correct.latency_Luna	28.7301163586585	-0.435356098879117	1
1293	DMS.Median.correct.latency	DMS	Luna	lat	DMS.Median.correct.latency_Luna	28.8301163586585	-0.439898763279989	1
1294	DMS.Median.correct.latency	DMS	Luna	lat	DMS.Median.correct.latency_Luna	28.9301163586585	-0.444451152549856	1
1295	DMS.Median.correct.latency	DMS	Luna	lat	DMS.Median.correct.latency_Luna	29.0301163586585	-0.449012787966932	1
1296	DMS.Median.correct.latency	DMS	Luna	lat	DMS.Median.correct.latency_Luna	29.1301163586585	-0.45358320527364	1
1297	DMS.Median.correct.latency	DMS	Luna	lat	DMS.Median.correct.latency_Luna	29.2301163586585	-0.45816195797427	1
1298	DMS.Median.correct.latency	DMS	Luna	lat	DMS.Median.correct.latency_Luna	29.3301163586585	-0.462748603262815	1
1299	DMS.Median.correct.latency	DMS	Luna	lat	DMS.Median.correct.latency_Luna	29.4301163586585	-0.467342700728836	1
1300	DMS.Median.correct.latency	DMS	Luna	lat	DMS.Median.correct.latency_Luna	29.5301163586585	-0.471943827465515	1
1301	DMS.Median.correct.latency	DMS	Luna	lat	DMS.Median.correct.latency_Luna	29.6301163586585	-0.476551568348586	1
1302	DMS.Median.correct.latency	DMS	Luna	lat	DMS.Median.correct.latency_Luna	29.7301163586585	-0.481165515386618	1
1303	DMS.Median.correct.latency	DMS	Luna	lat	DMS.Median.correct.latency_Luna	29.8301163586585	-0.485785282308676	1
1304	DMS.Median.correct.latency	DMS	Luna	lat	DMS.Median.correct.latency_Luna	29.9301163586585	-0.490410504875927	1
1305	DMS.Median.correct.latency	DMS	Luna	lat	DMS.Median.correct.latency_Luna	30.0301163586585	-0.495040837815963	1
1306	DMS.Median.correct.latency	DMS	Luna	lat	DMS.Median.correct.latency_Luna	30.1301163586585	-0.49967596614274	1
1307	DMS.Median.correct.latency	DMS	Luna	lat	DMS.Median.correct.latency_Luna	30.2301163586585	-0.504315599006799	1
1308	DMS.Median.correct.latency	DMS	Luna	lat	DMS.Median.correct.latency_Luna	30.3301163586585	-0.508959481897626	1
1309	DMS.Median.correct.latency	DMS	Luna	lat	DMS.Median.correct.latency_Luna	30.4301163586585	-0.513607375366572	1
1310	DMS.Median.correct.latency	DMS	Luna	lat	DMS.Median.correct.latency_Luna	30.5301163586585	-0.518259040246456	1
1311	DMS.Median.correct.latency	DMS	Luna	lat	DMS.Median.correct.latency_Luna	30.6301163586585	-0.522914237370097	1
1312	DMS.Median.correct.latency	DMS	Luna	lat	DMS.Median.correct.latency_Luna	30.7301163586585	-0.527572728351655	1
1313	DMS.Median.correct.latency	DMS	Luna	lat	DMS.Median.correct.latency_Luna	30.8301163586585	-0.532234290831257	1
1314	DMS.Median.correct.latency	DMS	Luna	lat	DMS.Median.correct.latency_Luna	30.9301163586585	-0.536898717729178	1
1315	DMS.Median.correct.latency	DMS	Luna	lat	DMS.Median.correct.latency_Luna	31.0301163586585	-0.541565815616077	1
1316	DMS.Median.correct.latency	DMS	Luna	lat	DMS.Median.correct.latency_Luna	31.1301163586585	-0.546235409831526	1
1317	DMS.Median.correct.latency	DMS	Luna	lat	DMS.Median.correct.latency_Luna	31.2301163586585	-0.550907327167012	1
1318	DMS.Median.correct.latency	DMS	Luna	lat	DMS.Median.correct.latency_Luna	31.3301163586585	-0.555581394414011	1
1319	DMS.Median.correct.latency	DMS	Luna	lat	DMS.Median.correct.latency_Luna	31.4301163586585	-0.560257438364004	1
1320	DMS.Median.correct.latency	DMS	Luna	lat	DMS.Median.correct.latency_Luna	31.5301163586585	-0.564935285808478	1
1321	DMS.Median.correct.latency	DMS	Luna	lat	DMS.Median.correct.latency_Luna	31.6301163586585	-0.569614763554265	1
1322	DMS.Median.correct.latency	DMS	Luna	lat	DMS.Median.correct.latency_Luna	31.7301163586585	-0.574295707621945	1
1323	DMS.Median.correct.latency	DMS	Luna	lat	DMS.Median.correct.latency_Luna	31.8301163586585	-0.578977982066508	1
1324	DMS.Median.correct.latency	DMS	Luna	lat	DMS.Median.correct.latency_Luna	31.9301163586585	-0.583661479621221	1
1325	DMS.Median.correct.latency	DMS	Luna	lat	DMS.Median.correct.latency_Luna	32.0301163586584	-0.588346104253374	1
1326	DMS.Median.correct.latency	DMS	Luna	lat	DMS.Median.correct.latency_Luna	32.1301163586585	-0.593031759988388	1
1327	DMS.Median.correct.latency	DMS	Luna	lat	DMS.Median.correct.latency_Luna	32.2301163586584	-0.597718350851663	1
1328	DMS.Median.correct.latency	DMS	Luna	lat	DMS.Median.correct.latency_Luna	32.3301163586585	-0.60240578086861	1
1329	DMS.Median.correct.latency	DMS	Luna	lat	DMS.Median.correct.latency_Luna	32.4301163586585	-0.60709395406464	1
1330	DMS.Median.correct.latency	DMS	Luna	lat	DMS.Median.correct.latency_Luna	32.5301163586584	-0.611782774465163	1
1331	DMS.Median.correct.latency	DMS	Luna	lat	DMS.Median.correct.latency_Luna	32.6301163586585	-0.616472153319276	1
1332	DMS.Median.correct.latency	DMS	Luna	lat	DMS.Median.correct.latency_Luna	32.7301163586584	-0.621162031674718	1
1333	DMS.Median.correct.latency	DMS	Luna	lat	DMS.Median.correct.latency_Luna	32.8301163586585	-0.625852358261888	1
1334	DMS.Median.correct.latency	DMS	Luna	lat	DMS.Median.correct.latency_Luna	32.9301163586585	-0.630543081811187	1
1335	DMS.Median.correct.latency	DMS	Luna	lat	DMS.Median.correct.latency_Luna	33.0301163586584	-0.635234151053019	1
1336	DMS.Median.correct.latency	DMS	Luna	lat	DMS.Median.correct.latency_Luna	33.1301163586585	-0.639925514717789	1
1337	DMS.Median.correct.latency	DMS	Luna	lat	DMS.Median.correct.latency_Luna	33.2301163586584	-0.644617121535898	1
1338	DMS.Median.correct.latency	DMS	Luna	lat	DMS.Median.correct.latency_Luna	33.3301163586585	-0.649308920237759	1
1339	DMS.Median.correct.latency	DMS	Luna	lat	DMS.Median.correct.latency_Luna	33.4301163586585	-0.654000859553758	1
1340	DMS.Median.correct.latency	DMS	Luna	lat	DMS.Median.correct.latency_Luna	33.5301163586584	-0.658692888214317	1
1341	DMS.PC	DMS	Luna	acc	DMS.PC_Luna	8.03011635865845	-0.947742717749346	1
1342	DMS.PC	DMS	Luna	acc	DMS.PC_Luna	8.13011635865845	-0.933593889874363	1
1343	DMS.PC	DMS	Luna	acc	DMS.PC_Luna	8.23011635865845	-0.919445437866172	1
1344	DMS.PC	DMS	Luna	acc	DMS.PC_Luna	8.33011635865845	-0.905297737591764	1
1345	DMS.PC	DMS	Luna	acc	DMS.PC_Luna	8.43011635865845	-0.891151219442534	1
1346	DMS.PC	DMS	Luna	acc	DMS.PC_Luna	8.53011635865845	-0.877006654837892	1
1347	DMS.PC	DMS	Luna	acc	DMS.PC_Luna	8.63011635865845	-0.862865281490416	1
1348	DMS.PC	DMS	Luna	acc	DMS.PC_Luna	8.73011635865845	-0.848728582886014	1
1349	DMS.PC	DMS	Luna	acc	DMS.PC_Luna	8.83011635865845	-0.834598096253467	1
1350	DMS.PC	DMS	Luna	acc	DMS.PC_Luna	8.93011635865845	-0.820475382339185	1
1351	DMS.PC	DMS	Luna	acc	DMS.PC_Luna	9.03011635865845	-0.806362308139422	1
1352	DMS.PC	DMS	Luna	acc	DMS.PC_Luna	9.13011635865845	-0.792261015402697	1
1353	DMS.PC	DMS	Luna	acc	DMS.PC_Luna	9.23011635865845	-0.778173804835323	1
1354	DMS.PC	DMS	Luna	acc	DMS.PC_Luna	9.33011635865845	-0.764103217984946	1
1355	DMS.PC	DMS	Luna	acc	DMS.PC_Luna	9.43011635865845	-0.750051876889706	1
1356	DMS.PC	DMS	Luna	acc	DMS.PC_Luna	9.53011635865845	-0.736022560954924	1
1357	DMS.PC	DMS	Luna	acc	DMS.PC_Luna	9.63011635865845	-0.72201826104662	1
1358	DMS.PC	DMS	Luna	acc	DMS.PC_Luna	9.73011635865845	-0.708042006626534	1
1359	DMS.PC	DMS	Luna	acc	DMS.PC_Luna	9.83011635865845	-0.694096867082556	1
1360	DMS.PC	DMS	Luna	acc	DMS.PC_Luna	9.93011635865845	-0.680185940499112	1
1361	DMS.PC	DMS	Luna	acc	DMS.PC_Luna	10.0301163586585	-0.666312378356113	1
1362	DMS.PC	DMS	Luna	acc	DMS.PC_Luna	10.1301163586584	-0.652479394083302	1
1363	DMS.PC	DMS	Luna	acc	DMS.PC_Luna	10.2301163586584	-0.638690235448329	1
1364	DMS.PC	DMS	Luna	acc	DMS.PC_Luna	10.3301163586585	-0.624948145611019	1
1365	DMS.PC	DMS	Luna	acc	DMS.PC_Luna	10.4301163586585	-0.611256341207057	1
1366	DMS.PC	DMS	Luna	acc	DMS.PC_Luna	10.5301163586585	-0.597617977169307	1
1367	DMS.PC	DMS	Luna	acc	DMS.PC_Luna	10.6301163586584	-0.584036098021929	1
1368	DMS.PC	DMS	Luna	acc	DMS.PC_Luna	10.7301163586584	-0.570513595494028	1
1369	DMS.PC	DMS	Luna	acc	DMS.PC_Luna	10.8301163586585	-0.55705322936278	1
1370	DMS.PC	DMS	Luna	acc	DMS.PC_Luna	10.9301163586585	-0.543657707075452	1
1371	DMS.PC	DMS	Luna	acc	DMS.PC_Luna	11.0301163586585	-0.530329631242071	1
1372	DMS.PC	DMS	Luna	acc	DMS.PC_Luna	11.1301163586584	-0.517071502922508	1
1373	DMS.PC	DMS	Luna	acc	DMS.PC_Luna	11.2301163586584	-0.503885698161964	1
1374	DMS.PC	DMS	Luna	acc	DMS.PC_Luna	11.3301163586585	-0.490774374281129	1
1375	DMS.PC	DMS	Luna	acc	DMS.PC_Luna	11.4301163586585	-0.477739451107258	1
1376	DMS.PC	DMS	Luna	acc	DMS.PC_Luna	11.5301163586585	-0.464782631875459	1
1377	DMS.PC	DMS	Luna	acc	DMS.PC_Luna	11.6301163586584	-0.451905177381357	1
1378	DMS.PC	DMS	Luna	acc	DMS.PC_Luna	11.7301163586584	-0.439108106655703	1
1379	DMS.PC	DMS	Luna	acc	DMS.PC_Luna	11.8301163586585	-0.426392245526936	1
1380	DMS.PC	DMS	Luna	acc	DMS.PC_Luna	11.9301163586585	-0.413758157028886	1
1381	DMS.PC	DMS	Luna	acc	DMS.PC_Luna	12.0301163586585	-0.401206251758796	1
1382	DMS.PC	DMS	Luna	acc	DMS.PC_Luna	12.1301163586585	-0.388736848365846	1
1383	DMS.PC	DMS	Luna	acc	DMS.PC_Luna	12.2301163586584	-0.376350130752601	1
1384	DMS.PC	DMS	Luna	acc	DMS.PC_Luna	12.3301163586585	-0.364046058212876	1
1385	DMS.PC	DMS	Luna	acc	DMS.PC_Luna	12.4301163586585	-0.351824373607501	1
1386	DMS.PC	DMS	Luna	acc	DMS.PC_Luna	12.5301163586585	-0.339684593761102	1
1387	DMS.PC	DMS	Luna	acc	DMS.PC_Luna	12.6301163586585	-0.327626006558347	1
1388	DMS.PC	DMS	Luna	acc	DMS.PC_Luna	12.7301163586584	-0.315647701125	1
1389	DMS.PC	DMS	Luna	acc	DMS.PC_Luna	12.8301163586585	-0.303748652134294	1
1390	DMS.PC	DMS	Luna	acc	DMS.PC_Luna	12.9301163586585	-0.2919277790758	1
1391	DMS.PC	DMS	Luna	acc	DMS.PC_Luna	13.0301163586585	-0.280183990522414	1
1392	DMS.PC	DMS	Luna	acc	DMS.PC_Luna	13.1301163586585	-0.26851620399395	1
1393	DMS.PC	DMS	Luna	acc	DMS.PC_Luna	13.2301163586584	-0.25692338188975	1
1394	DMS.PC	DMS	Luna	acc	DMS.PC_Luna	13.3301163586585	-0.245404567277039	1
1395	DMS.PC	DMS	Luna	acc	DMS.PC_Luna	13.4301163586585	-0.233958915748993	1
1396	DMS.PC	DMS	Luna	acc	DMS.PC_Luna	13.5301163586585	-0.222585625525603	1
1397	DMS.PC	DMS	Luna	acc	DMS.PC_Luna	13.6301163586585	-0.211283930737039	1
1398	DMS.PC	DMS	Luna	acc	DMS.PC_Luna	13.7301163586584	-0.200053340805258	1
1399	DMS.PC	DMS	Luna	acc	DMS.PC_Luna	13.8301163586585	-0.188893841938235	1
1400	DMS.PC	DMS	Luna	acc	DMS.PC_Luna	13.9301163586585	-0.177805803940563	1
1401	DMS.PC	DMS	Luna	acc	DMS.PC_Luna	14.0301163586585	-0.166789775171449	1
1402	DMS.PC	DMS	Luna	acc	DMS.PC_Luna	14.1301163586585	-0.155846450825328	1
1403	DMS.PC	DMS	Luna	acc	DMS.PC_Luna	14.2301163586584	-0.144976779049214	1
1404	DMS.PC	DMS	Luna	acc	DMS.PC_Luna	14.3301163586585	-0.13418197476445	1
1405	DMS.PC	DMS	Luna	acc	DMS.PC_Luna	14.4301163586585	-0.123463520532785	1
1406	DMS.PC	DMS	Luna	acc	DMS.PC_Luna	14.5301163586585	-0.112823048754661	1
1407	DMS.PC	DMS	Luna	acc	DMS.PC_Luna	14.6301163586585	-0.102262407490032	1
1408	DMS.PC	DMS	Luna	acc	DMS.PC_Luna	14.7301163586584	-0.0917838972214836	1
1409	DMS.PC	DMS	Luna	acc	DMS.PC_Luna	14.8301163586585	-0.0813903219858741	1
1410	DMS.PC	DMS	Luna	acc	DMS.PC_Luna	14.9301163586585	-0.0710850375937385	1
1411	DMS.PC	DMS	Luna	acc	DMS.PC_Luna	15.0301163586585	-0.0608718040661622	1
1412	DMS.PC	DMS	Luna	acc	DMS.PC_Luna	15.1301163586585	-0.0507547135431934	1
1413	DMS.PC	DMS	Luna	acc	DMS.PC_Luna	15.2301163586584	-0.0407380902715694	1
1414	DMS.PC	DMS	Luna	acc	DMS.PC_Luna	15.3301163586585	-0.0308264256712225	1
1415	DMS.PC	DMS	Luna	acc	DMS.PC_Luna	15.4301163586585	-0.0210244250145017	1
1416	DMS.PC	DMS	Luna	acc	DMS.PC_Luna	15.5301163586585	-0.01133694595095	1
1417	DMS.PC	DMS	Luna	acc	DMS.PC_Luna	15.6301163586585	-0.00176899855750755	1
1418	DMS.PC	DMS	Luna	acc	DMS.PC_Luna	15.7301163586584	0.00767422933722761	1
1419	DMS.PC	DMS	Luna	acc	DMS.PC_Luna	15.8301163586585	0.01698736698889	1
1420	DMS.PC	DMS	Luna	acc	DMS.PC_Luna	15.9301163586585	0.0261649554597837	1
1421	DMS.PC	DMS	Luna	acc	DMS.PC_Luna	16.0301163586585	0.0352014817820014	1
1422	DMS.PC	DMS	Luna	acc	DMS.PC_Luna	16.1301163586584	0.0440914017886277	1
1423	DMS.PC	DMS	Luna	acc	DMS.PC_Luna	16.2301163586584	0.052829190288999	1
1424	DMS.PC	DMS	Luna	acc	DMS.PC_Luna	16.3301163586585	0.0614093729947589	1
1425	DMS.PC	DMS	Luna	acc	DMS.PC_Luna	16.4301163586585	0.0698265501919522	1
1426	DMS.PC	DMS	Luna	acc	DMS.PC_Luna	16.5301163586585	0.0780754312603199	1
1427	DMS.PC	DMS	Luna	acc	DMS.PC_Luna	16.6301163586584	0.0861509780128188	1
1428	DMS.PC	DMS	Luna	acc	DMS.PC_Luna	16.7301163586584	0.0940484409440239	1
1429	DMS.PC	DMS	Luna	acc	DMS.PC_Luna	16.8301163586585	0.10176322997072	1
1430	DMS.PC	DMS	Luna	acc	DMS.PC_Luna	16.9301163586585	0.109290972989134	1
1431	DMS.PC	DMS	Luna	acc	DMS.PC_Luna	17.0301163586585	0.116627792834911	1
1432	DMS.PC	DMS	Luna	acc	DMS.PC_Luna	17.1301163586584	0.123770463321248	1
1433	DMS.PC	DMS	Luna	acc	DMS.PC_Luna	17.2301163586584	0.130716509296506	1
1434	DMS.PC	DMS	Luna	acc	DMS.PC_Luna	17.3301163586585	0.137464013953049	1
1435	DMS.PC	DMS	Luna	acc	DMS.PC_Luna	17.4301163586585	0.144011334379044	1
1436	DMS.PC	DMS	Luna	acc	DMS.PC_Luna	17.5301163586585	0.150357198992303	1
1437	DMS.PC	DMS	Luna	acc	DMS.PC_Luna	17.6301163586585	0.15650070568146	1
1438	DMS.PC	DMS	Luna	acc	DMS.PC_Luna	17.7301163586584	0.162441256828532	1
1439	DMS.PC	DMS	Luna	acc	DMS.PC_Luna	17.8301163586585	0.168178627955092	1
1440	DMS.PC	DMS	Luna	acc	DMS.PC_Luna	17.9301163586585	0.173712983662754	1
1441	DMS.PC	DMS	Luna	acc	DMS.PC_Luna	18.0301163586585	0.179044983706602	1
1442	DMS.PC	DMS	Luna	acc	DMS.PC_Luna	18.1301163586585	0.184175760883848	1
1443	DMS.PC	DMS	Luna	acc	DMS.PC_Luna	18.2301163586584	0.189106753622505	1
1444	DMS.PC	DMS	Luna	acc	DMS.PC_Luna	18.3301163586585	0.193839667892986	1
1445	DMS.PC	DMS	Luna	acc	DMS.PC_Luna	18.4301163586585	0.198376610937054	1
1446	DMS.PC	DMS	Luna	acc	DMS.PC_Luna	18.5301163586585	0.20272011369412	1
1447	DMS.PC	DMS	Luna	acc	DMS.PC_Luna	18.6301163586585	0.206873233327544	1
1448	DMS.PC	DMS	Luna	acc	DMS.PC_Luna	18.7301163586584	0.21083940209554	1
1449	DMS.PC	DMS	Luna	acc	DMS.PC_Luna	18.8301163586585	0.214622238221931	1
1450	DMS.PC	DMS	Luna	acc	DMS.PC_Luna	18.9301163586585	0.218225557410172	1
1451	DMS.PC	DMS	Luna	acc	DMS.PC_Luna	19.0301163586585	0.221653623418247	1
1452	DMS.PC	DMS	Luna	acc	DMS.PC_Luna	19.1301163586585	0.224910974823257	1
1453	DMS.PC	DMS	Luna	acc	DMS.PC_Luna	19.2301163586584	0.228002342700944	1
1454	DMS.PC	DMS	Luna	acc	DMS.PC_Luna	19.3301163586585	0.23093262373411	1
1455	DMS.PC	DMS	Luna	acc	DMS.PC_Luna	19.4301163586585	0.233706815338504	1
1456	DMS.PC	DMS	Luna	acc	DMS.PC_Luna	19.5301163586585	0.236330063087329	1
1457	DMS.PC	DMS	Luna	acc	DMS.PC_Luna	19.6301163586585	0.238807603664306	1
1458	DMS.PC	DMS	Luna	acc	DMS.PC_Luna	19.7301163586584	0.241144707116809	1
1459	DMS.PC	DMS	Luna	acc	DMS.PC_Luna	19.8301163586585	0.243346626807108	1
1460	DMS.PC	DMS	Luna	acc	DMS.PC_Luna	19.9301163586585	0.245418566166867	1
1461	DMS.PC	DMS	Luna	acc	DMS.PC_Luna	20.0301163586585	0.247365670694259	1
1462	DMS.PC	DMS	Luna	acc	DMS.PC_Luna	20.1301163586585	0.249193038416239	1
1463	DMS.PC	DMS	Luna	acc	DMS.PC_Luna	20.2301163586584	0.250905680762676	1
1464	DMS.PC	DMS	Luna	acc	DMS.PC_Luna	20.3301163586585	0.252508437754393	1
1465	DMS.PC	DMS	Luna	acc	DMS.PC_Luna	20.4301163586585	0.254006014243888	1
1466	DMS.PC	DMS	Luna	acc	DMS.PC_Luna	20.5301163586585	0.255402905205254	1
1467	DMS.PC	DMS	Luna	acc	DMS.PC_Luna	20.6301163586585	0.256703278532957	1
1468	DMS.PC	DMS	Luna	acc	DMS.PC_Luna	20.7301163586584	0.257911144827835	1
1469	DMS.PC	DMS	Luna	acc	DMS.PC_Luna	20.8301163586585	0.259030444633442	1
1470	DMS.PC	DMS	Luna	acc	DMS.PC_Luna	20.9301163586585	0.260064945778842	1
1471	DMS.PC	DMS	Luna	acc	DMS.PC_Luna	21.0301163586585	0.261018208830945	1
1472	DMS.PC	DMS	Luna	acc	DMS.PC_Luna	21.1301163586585	0.261893699253482	1
1473	DMS.PC	DMS	Luna	acc	DMS.PC_Luna	21.2301163586584	0.262694778485378	1
1474	DMS.PC	DMS	Luna	acc	DMS.PC_Luna	21.3301163586585	0.26342460154147	1
1475	DMS.PC	DMS	Luna	acc	DMS.PC_Luna	21.4301163586585	0.264086063515978	1
1476	DMS.PC	DMS	Luna	acc	DMS.PC_Luna	21.5301163586585	0.264681837940174	1
1477	DMS.PC	DMS	Luna	acc	DMS.PC_Luna	21.6301163586585	0.265214329453466	1
1478	DMS.PC	DMS	Luna	acc	DMS.PC_Luna	21.7301163586584	0.265685608523513	1
1479	DMS.PC	DMS	Luna	acc	DMS.PC_Luna	21.8301163586585	0.266097559663587	1
1480	DMS.PC	DMS	Luna	acc	DMS.PC_Luna	21.9301163586585	0.266451940646933	1
1481	DMS.PC	DMS	Luna	acc	DMS.PC_Luna	22.0301163586585	0.26675034153891	1
1482	DMS.PC	DMS	Luna	acc	DMS.PC_Luna	22.1301163586585	0.266994225256941	1
1483	DMS.PC	DMS	Luna	acc	DMS.PC_Luna	22.2301163586584	0.26718497918083	1
1484	DMS.PC	DMS	Luna	acc	DMS.PC_Luna	22.3301163586585	0.267323963949888	1
1485	DMS.PC	DMS	Luna	acc	DMS.PC_Luna	22.4301163586585	0.267412506970103	1
1486	DMS.PC	DMS	Luna	acc	DMS.PC_Luna	22.5301163586585	0.267451877940709	1
1487	DMS.PC	DMS	Luna	acc	DMS.PC_Luna	22.6301163586585	0.267443292607697	1
1488	DMS.PC	DMS	Luna	acc	DMS.PC_Luna	22.7301163586584	0.26738793681922	1
1489	DMS.PC	DMS	Luna	acc	DMS.PC_Luna	22.8301163586585	0.267286987184136	1
1490	DMS.PC	DMS	Luna	acc	DMS.PC_Luna	22.9301163586585	0.267141623679039	1
1491	DMS.PC	DMS	Luna	acc	DMS.PC_Luna	23.0301163586585	0.266953038116326	1
1492	DMS.PC	DMS	Luna	acc	DMS.PC_Luna	23.1301163586585	0.266722441376244	1
1493	DMS.PC	DMS	Luna	acc	DMS.PC_Luna	23.2301163586584	0.26645107835303	1
1494	DMS.PC	DMS	Luna	acc	DMS.PC_Luna	23.3301163586585	0.266140245165798	1
1495	DMS.PC	DMS	Luna	acc	DMS.PC_Luna	23.4301163586585	0.265791271277185	1
1496	DMS.PC	DMS	Luna	acc	DMS.PC_Luna	23.5301163586585	0.265405502275429	1
1497	DMS.PC	DMS	Luna	acc	DMS.PC_Luna	23.6301163586585	0.264984317591046	1
1498	DMS.PC	DMS	Luna	acc	DMS.PC_Luna	23.7301163586584	0.264529162954325	1
1499	DMS.PC	DMS	Luna	acc	DMS.PC_Luna	23.8301163586585	0.264041553312777	1
1500	DMS.PC	DMS	Luna	acc	DMS.PC_Luna	23.9301163586585	0.263523110140911	1
1501	DMS.PC	DMS	Luna	acc	DMS.PC_Luna	24.0301163586585	0.262975546903305	1
1502	DMS.PC	DMS	Luna	acc	DMS.PC_Luna	24.1301163586585	0.262400618025444	1
1503	DMS.PC	DMS	Luna	acc	DMS.PC_Luna	24.2301163586584	0.261800097638819	1
1504	DMS.PC	DMS	Luna	acc	DMS.PC_Luna	24.3301163586585	0.261175780803435	1
1505	DMS.PC	DMS	Luna	acc	DMS.PC_Luna	24.4301163586585	0.260529509104537	1
1506	DMS.PC	DMS	Luna	acc	DMS.PC_Luna	24.5301163586585	0.25986317866625	1
1507	DMS.PC	DMS	Luna	acc	DMS.PC_Luna	24.6301163586585	0.259178698087605	1
1508	DMS.PC	DMS	Luna	acc	DMS.PC_Luna	24.7301163586584	0.258477994465014	1
1509	DMS.PC	DMS	Luna	acc	DMS.PC_Luna	24.8301163586585	0.257763007219118	1
1510	DMS.PC	DMS	Luna	acc	DMS.PC_Luna	24.9301163586585	0.257035687688782	1
1511	DMS.PC	DMS	Luna	acc	DMS.PC_Luna	25.0301163586585	0.256297991834687	1
1512	DMS.PC	DMS	Luna	acc	DMS.PC_Luna	25.1301163586585	0.255551874603055	1
1513	DMS.PC	DMS	Luna	acc	DMS.PC_Luna	25.2301163586584	0.254799287312409	1
1514	DMS.PC	DMS	Luna	acc	DMS.PC_Luna	25.3301163586585	0.254042160514244	1
1515	DMS.PC	DMS	Luna	acc	DMS.PC_Luna	25.4301163586585	0.253282410131234	1
1516	DMS.PC	DMS	Luna	acc	DMS.PC_Luna	25.5301163586585	0.252521944541043	1
1517	DMS.PC	DMS	Luna	acc	DMS.PC_Luna	25.6301163586585	0.251762641187312	1
1518	DMS.PC	DMS	Luna	acc	DMS.PC_Luna	25.7301163586584	0.251006335783353	1
1519	DMS.PC	DMS	Luna	acc	DMS.PC_Luna	25.8301163586585	0.250254809634453	1
1520	DMS.PC	DMS	Luna	acc	DMS.PC_Luna	25.9301163586585	0.249509785964607	1
1521	DMS.PC	DMS	Luna	acc	DMS.PC_Luna	26.0301163586585	0.248772926359754	1
1522	DMS.PC	DMS	Luna	acc	DMS.PC_Luna	26.1301163586585	0.248045879229772	1
1523	DMS.PC	DMS	Luna	acc	DMS.PC_Luna	26.2301163586584	0.247330265089963	1
1524	DMS.PC	DMS	Luna	acc	DMS.PC_Luna	26.3301163586585	0.246627613877521	1
1525	DMS.PC	DMS	Luna	acc	DMS.PC_Luna	26.4301163586585	0.245939284413838	1
1526	DMS.PC	DMS	Luna	acc	DMS.PC_Luna	26.5301163586585	0.245266409183886	1
1527	DMS.PC	DMS	Luna	acc	DMS.PC_Luna	26.6301163586585	0.244610035735014	1
1528	DMS.PC	DMS	Luna	acc	DMS.PC_Luna	26.7301163586584	0.243971186721535	1
1529	DMS.PC	DMS	Luna	acc	DMS.PC_Luna	26.8301163586585	0.24335083240607	1
1530	DMS.PC	DMS	Luna	acc	DMS.PC_Luna	26.9301163586585	0.242749894098662	1
1531	DMS.PC	DMS	Luna	acc	DMS.PC_Luna	27.0301163586585	0.242169249128782	1
1532	DMS.PC	DMS	Luna	acc	DMS.PC_Luna	27.1301163586585	0.241609697914395	1
1533	DMS.PC	DMS	Luna	acc	DMS.PC_Luna	27.2301163586585	0.241071870279834	1
1534	DMS.PC	DMS	Luna	acc	DMS.PC_Luna	27.3301163586585	0.240556260950506	1
1535	DMS.PC	DMS	Luna	acc	DMS.PC_Luna	27.4301163586585	0.24006326555993	1
1536	DMS.PC	DMS	Luna	acc	DMS.PC_Luna	27.5301163586585	0.239593227631996	1
1537	DMS.PC	DMS	Luna	acc	DMS.PC_Luna	27.6301163586585	0.239146376604476	1
1538	DMS.PC	DMS	Luna	acc	DMS.PC_Luna	27.7301163586585	0.238722820740749	1
1539	DMS.PC	DMS	Luna	acc	DMS.PC_Luna	27.8301163586585	0.238322651626657	1
1540	DMS.PC	DMS	Luna	acc	DMS.PC_Luna	27.9301163586585	0.237945960848046	1
1541	DMS.PC	DMS	Luna	acc	DMS.PC_Luna	28.0301163586585	0.237592839990767	1
1542	DMS.PC	DMS	Luna	acc	DMS.PC_Luna	28.1301163586585	0.237263377594228	1
1543	DMS.PC	DMS	Luna	acc	DMS.PC_Luna	28.2301163586585	0.236957619497825	1
1544	DMS.PC	DMS	Luna	acc	DMS.PC_Luna	28.3301163586585	0.236675566816713	1
1545	DMS.PC	DMS	Luna	acc	DMS.PC_Luna	28.4301163586585	0.236417154806245	1
1546	DMS.PC	DMS	Luna	acc	DMS.PC_Luna	28.5301163586585	0.236182212545555	1
1547	DMS.PC	DMS	Luna	acc	DMS.PC_Luna	28.6301163586585	0.235970474432149	1
1548	DMS.PC	DMS	Luna	acc	DMS.PC_Luna	28.7301163586585	0.235781593921319	1
1549	DMS.PC	DMS	Luna	acc	DMS.PC_Luna	28.8301163586585	0.235615168405433	1
1550	DMS.PC	DMS	Luna	acc	DMS.PC_Luna	28.9301163586585	0.235470686225121	1
1551	DMS.PC	DMS	Luna	acc	DMS.PC_Luna	29.0301163586585	0.235347525724027	1
1552	DMS.PC	DMS	Luna	acc	DMS.PC_Luna	29.1301163586585	0.235245040569356	1
1553	DMS.PC	DMS	Luna	acc	DMS.PC_Luna	29.2301163586585	0.235162558746811	1
1554	DMS.PC	DMS	Luna	acc	DMS.PC_Luna	29.3301163586585	0.235099402907209	1
1555	DMS.PC	DMS	Luna	acc	DMS.PC_Luna	29.4301163586585	0.235054893864674	1
1556	DMS.PC	DMS	Luna	acc	DMS.PC_Luna	29.5301163586585	0.235028339012914	1
1557	DMS.PC	DMS	Luna	acc	DMS.PC_Luna	29.6301163586585	0.235019039787009	1
1558	DMS.PC	DMS	Luna	acc	DMS.PC_Luna	29.7301163586585	0.235026296043519	1
1559	DMS.PC	DMS	Luna	acc	DMS.PC_Luna	29.8301163586585	0.235049403747793	1
1560	DMS.PC	DMS	Luna	acc	DMS.PC_Luna	29.9301163586585	0.235087659002628	1
1561	DMS.PC	DMS	Luna	acc	DMS.PC_Luna	30.0301163586585	0.235140362409985	1
1562	DMS.PC	DMS	Luna	acc	DMS.PC_Luna	30.1301163586585	0.235206827118627	1
1563	DMS.PC	DMS	Luna	acc	DMS.PC_Luna	30.2301163586585	0.235286380608233	1
1564	DMS.PC	DMS	Luna	acc	DMS.PC_Luna	30.3301163586585	0.235378379266588	1
1565	DMS.PC	DMS	Luna	acc	DMS.PC_Luna	30.4301163586585	0.23548219205171	1
1566	DMS.PC	DMS	Luna	acc	DMS.PC_Luna	30.5301163586585	0.235597188161915	1
1567	DMS.PC	DMS	Luna	acc	DMS.PC_Luna	30.6301163586585	0.23572273679552	1
1568	DMS.PC	DMS	Luna	acc	DMS.PC_Luna	30.7301163586585	0.235858208460387	1
1569	DMS.PC	DMS	Luna	acc	DMS.PC_Luna	30.8301163586585	0.236003000524236	1
1570	DMS.PC	DMS	Luna	acc	DMS.PC_Luna	30.9301163586585	0.236156536040851	1
1571	DMS.PC	DMS	Luna	acc	DMS.PC_Luna	31.0301163586585	0.236318264695034	1
1572	DMS.PC	DMS	Luna	acc	DMS.PC_Luna	31.1301163586585	0.236487673016949	1
1573	DMS.PC	DMS	Luna	acc	DMS.PC_Luna	31.2301163586585	0.236664250387017	1
1574	DMS.PC	DMS	Luna	acc	DMS.PC_Luna	31.3301163586585	0.23684748618567	1
1575	DMS.PC	DMS	Luna	acc	DMS.PC_Luna	31.4301163586585	0.237036869793322	1
1576	DMS.PC	DMS	Luna	acc	DMS.PC_Luna	31.5301163586585	0.23723189059041	1
1577	DMS.PC	DMS	Luna	acc	DMS.PC_Luna	31.6301163586585	0.237432037998057	1
1578	DMS.PC	DMS	Luna	acc	DMS.PC_Luna	31.7301163586585	0.237636825874586	1
1579	DMS.PC	DMS	Luna	acc	DMS.PC_Luna	31.8301163586585	0.237845842714813	1
1580	DMS.PC	DMS	Luna	acc	DMS.PC_Luna	31.9301163586585	0.238058755212187	1
1581	DMS.PC	DMS	Luna	acc	DMS.PC_Luna	32.0301163586584	0.23827526083327	1
1582	DMS.PC	DMS	Luna	acc	DMS.PC_Luna	32.1301163586585	0.238495057203834	1
1583	DMS.PC	DMS	Luna	acc	DMS.PC_Luna	32.2301163586584	0.238717841949626	1
1584	DMS.PC	DMS	Luna	acc	DMS.PC_Luna	32.3301163586585	0.238943312696418	1
1585	DMS.PC	DMS	Luna	acc	DMS.PC_Luna	32.4301163586585	0.239171167069955	1
1586	DMS.PC	DMS	Luna	acc	DMS.PC_Luna	32.5301163586584	0.239401102696005	1
1587	DMS.PC	DMS	Luna	acc	DMS.PC_Luna	32.6301163586585	0.239632839323785	1
1588	DMS.PC	DMS	Luna	acc	DMS.PC_Luna	32.7301163586584	0.239866187964624	1
1589	DMS.PC	DMS	Luna	acc	DMS.PC_Luna	32.8301163586585	0.240100983158964	1
1590	DMS.PC	DMS	Luna	acc	DMS.PC_Luna	32.9301163586585	0.240337059447269	1
1591	DMS.PC	DMS	Luna	acc	DMS.PC_Luna	33.0301163586584	0.240574251369998	1
1592	DMS.PC	DMS	Luna	acc	DMS.PC_Luna	33.1301163586585	0.24081239346762	1
1593	DMS.PC	DMS	Luna	acc	DMS.PC_Luna	33.2301163586584	0.241051320280593	1
1594	DMS.PC	DMS	Luna	acc	DMS.PC_Luna	33.3301163586585	0.241290866349382	1
1595	DMS.PC	DMS	Luna	acc	DMS.PC_Luna	33.4301163586585	0.241530866214452	1
1596	DMS.PC	DMS	Luna	acc	DMS.PC_Luna	33.5301163586584	0.241771154416262	1
1597	first_lat_m_exclude	MGS	Luna	lat	first_lat_m_exclude_Luna	8.03011635865845	1.06836406783176	1
1598	first_lat_m_exclude	MGS	Luna	lat	first_lat_m_exclude_Luna	8.13011635865845	1.05834426275829	1
1599	first_lat_m_exclude	MGS	Luna	lat	first_lat_m_exclude_Luna	8.23011635865845	1.04832255842701	1
1600	first_lat_m_exclude	MGS	Luna	lat	first_lat_m_exclude_Luna	8.33011635865845	1.03829705557912	1
1601	first_lat_m_exclude	MGS	Luna	lat	first_lat_m_exclude_Luna	8.43011635865845	1.02826558709228	1
1602	first_lat_m_exclude	MGS	Luna	lat	first_lat_m_exclude_Luna	8.53011635865845	1.01822431760213	1
1603	first_lat_m_exclude	MGS	Luna	lat	first_lat_m_exclude_Luna	8.63011635865845	1.00816714653117	1
1604	first_lat_m_exclude	MGS	Luna	lat	first_lat_m_exclude_Luna	8.73011635865845	0.998086793718717	1
1605	first_lat_m_exclude	MGS	Luna	lat	first_lat_m_exclude_Luna	8.83011635865845	0.987975722287024	1
1606	first_lat_m_exclude	MGS	Luna	lat	first_lat_m_exclude_Luna	8.93011635865845	0.977826290406145	1
1607	first_lat_m_exclude	MGS	Luna	lat	first_lat_m_exclude_Luna	9.03011635865845	0.96762949347448	1
1608	first_lat_m_exclude	MGS	Luna	lat	first_lat_m_exclude_Luna	9.13011635865845	0.957375110979461	1
1609	first_lat_m_exclude	MGS	Luna	lat	first_lat_m_exclude_Luna	9.23011635865845	0.94705226043619	1
1610	first_lat_m_exclude	MGS	Luna	lat	first_lat_m_exclude_Luna	9.33011635865845	0.936649084462247	1
1611	first_lat_m_exclude	MGS	Luna	lat	first_lat_m_exclude_Luna	9.43011635865845	0.926153404164323	1
1612	first_lat_m_exclude	MGS	Luna	lat	first_lat_m_exclude_Luna	9.53011635865845	0.915552332443131	1
1613	first_lat_m_exclude	MGS	Luna	lat	first_lat_m_exclude_Luna	9.63011635865845	0.90483212147504	1
1614	first_lat_m_exclude	MGS	Luna	lat	first_lat_m_exclude_Luna	9.73011635865845	0.893978855126071	1
1615	first_lat_m_exclude	MGS	Luna	lat	first_lat_m_exclude_Luna	9.83011635865845	0.882978451706121	1
1616	first_lat_m_exclude	MGS	Luna	lat	first_lat_m_exclude_Luna	9.93011635865845	0.871816796619923	1
1617	first_lat_m_exclude	MGS	Luna	lat	first_lat_m_exclude_Luna	10.0301163586585	0.86047988574029	1
1618	first_lat_m_exclude	MGS	Luna	lat	first_lat_m_exclude_Luna	10.1301163586584	0.848954093381471	1
1619	first_lat_m_exclude	MGS	Luna	lat	first_lat_m_exclude_Luna	10.2301163586584	0.837226327782454	1
1620	first_lat_m_exclude	MGS	Luna	lat	first_lat_m_exclude_Luna	10.3301163586585	0.825284185025986	1
1621	first_lat_m_exclude	MGS	Luna	lat	first_lat_m_exclude_Luna	10.4301163586585	0.813116130357335	1
1622	first_lat_m_exclude	MGS	Luna	lat	first_lat_m_exclude_Luna	10.5301163586585	0.80071184332207	1
1623	first_lat_m_exclude	MGS	Luna	lat	first_lat_m_exclude_Luna	10.6301163586584	0.788062628065109	1
1624	first_lat_m_exclude	MGS	Luna	lat	first_lat_m_exclude_Luna	10.7301163586584	0.775161355524091	1
1625	first_lat_m_exclude	MGS	Luna	lat	first_lat_m_exclude_Luna	10.8301163586585	0.762002210313685	1
1626	first_lat_m_exclude	MGS	Luna	lat	first_lat_m_exclude_Luna	10.9301163586585	0.748580154990568	1
1627	first_lat_m_exclude	MGS	Luna	lat	first_lat_m_exclude_Luna	11.0301163586585	0.734891075810931	1
1628	first_lat_m_exclude	MGS	Luna	lat	first_lat_m_exclude_Luna	11.1301163586584	0.72093163878711	1
1629	first_lat_m_exclude	MGS	Luna	lat	first_lat_m_exclude_Luna	11.2301163586584	0.706699528585725	1
1630	first_lat_m_exclude	MGS	Luna	lat	first_lat_m_exclude_Luna	11.3301163586585	0.692194203358422	1
1631	first_lat_m_exclude	MGS	Luna	lat	first_lat_m_exclude_Luna	11.4301163586585	0.677416468805683	1
1632	first_lat_m_exclude	MGS	Luna	lat	first_lat_m_exclude_Luna	11.5301163586585	0.662368499042736	1
1633	first_lat_m_exclude	MGS	Luna	lat	first_lat_m_exclude_Luna	11.6301163586584	0.647055332132728	1
1634	first_lat_m_exclude	MGS	Luna	lat	first_lat_m_exclude_Luna	11.7301163586584	0.631483790310953	1
1635	first_lat_m_exclude	MGS	Luna	lat	first_lat_m_exclude_Luna	11.8301163586585	0.61566219363599	1
1636	first_lat_m_exclude	MGS	Luna	lat	first_lat_m_exclude_Luna	11.9301163586585	0.599600984530165	1
1637	first_lat_m_exclude	MGS	Luna	lat	first_lat_m_exclude_Luna	12.0301163586585	0.583311936246175	1
1638	first_lat_m_exclude	MGS	Luna	lat	first_lat_m_exclude_Luna	12.1301163586585	0.566807604258886	1
1639	first_lat_m_exclude	MGS	Luna	lat	first_lat_m_exclude_Luna	12.2301163586584	0.550101315350734	1
1640	first_lat_m_exclude	MGS	Luna	lat	first_lat_m_exclude_Luna	12.3301163586585	0.533207616382287	1
1641	first_lat_m_exclude	MGS	Luna	lat	first_lat_m_exclude_Luna	12.4301163586585	0.516142227089242	1
1642	first_lat_m_exclude	MGS	Luna	lat	first_lat_m_exclude_Luna	12.5301163586585	0.498922192858621	1
1643	first_lat_m_exclude	MGS	Luna	lat	first_lat_m_exclude_Luna	12.6301163586585	0.48156584086371	1
1644	first_lat_m_exclude	MGS	Luna	lat	first_lat_m_exclude_Luna	12.7301163586584	0.464092601827934	1
1645	first_lat_m_exclude	MGS	Luna	lat	first_lat_m_exclude_Luna	12.8301163586585	0.446522539250317	1
1646	first_lat_m_exclude	MGS	Luna	lat	first_lat_m_exclude_Luna	12.9301163586585	0.428876021497362	1
1647	first_lat_m_exclude	MGS	Luna	lat	first_lat_m_exclude_Luna	13.0301163586585	0.411173469285291	1
1648	first_lat_m_exclude	MGS	Luna	lat	first_lat_m_exclude_Luna	13.1301163586585	0.39343526447815	1
1649	first_lat_m_exclude	MGS	Luna	lat	first_lat_m_exclude_Luna	13.2301163586584	0.375681594990443	1
1650	first_lat_m_exclude	MGS	Luna	lat	first_lat_m_exclude_Luna	13.3301163586585	0.357932306245907	1
1651	first_lat_m_exclude	MGS	Luna	lat	first_lat_m_exclude_Luna	13.4301163586585	0.340206775737825	1
1652	first_lat_m_exclude	MGS	Luna	lat	first_lat_m_exclude_Luna	13.5301163586585	0.322524204802712	1
1653	first_lat_m_exclude	MGS	Luna	lat	first_lat_m_exclude_Luna	13.6301163586585	0.304903656412095	1
1654	first_lat_m_exclude	MGS	Luna	lat	first_lat_m_exclude_Luna	13.7301163586584	0.287363002961148	1
1655	first_lat_m_exclude	MGS	Luna	lat	first_lat_m_exclude_Luna	13.8301163586585	0.26991787609254	1
1656	first_lat_m_exclude	MGS	Luna	lat	first_lat_m_exclude_Luna	13.9301163586585	0.252582070182918	1
1657	first_lat_m_exclude	MGS	Luna	lat	first_lat_m_exclude_Luna	14.0301163586585	0.235368178072029	1
1658	first_lat_m_exclude	MGS	Luna	lat	first_lat_m_exclude_Luna	14.1301163586585	0.218288047577839	1
1659	first_lat_m_exclude	MGS	Luna	lat	first_lat_m_exclude_Luna	14.2301163586584	0.201352670602964	1
1660	first_lat_m_exclude	MGS	Luna	lat	first_lat_m_exclude_Luna	14.3301163586585	0.184572068522043	1
1661	first_lat_m_exclude	MGS	Luna	lat	first_lat_m_exclude_Luna	14.4301163586585	0.167955285218527	1
1662	first_lat_m_exclude	MGS	Luna	lat	first_lat_m_exclude_Luna	14.5301163586585	0.15151074190636	1
1663	first_lat_m_exclude	MGS	Luna	lat	first_lat_m_exclude_Luna	14.6301163586585	0.135246204378556	1
1664	first_lat_m_exclude	MGS	Luna	lat	first_lat_m_exclude_Luna	14.7301163586584	0.119168224653897	1
1665	first_lat_m_exclude	MGS	Luna	lat	first_lat_m_exclude_Luna	14.8301163586585	0.10328205580007	1
1666	first_lat_m_exclude	MGS	Luna	lat	first_lat_m_exclude_Luna	14.9301163586585	0.0875914761996692	1
1667	first_lat_m_exclude	MGS	Luna	lat	first_lat_m_exclude_Luna	15.0301163586585	0.0720992253530555	1
1668	first_lat_m_exclude	MGS	Luna	lat	first_lat_m_exclude_Luna	15.1301163586585	0.0568073058663827	1
1669	first_lat_m_exclude	MGS	Luna	lat	first_lat_m_exclude_Luna	15.2301163586584	0.0417172153990006	1
1670	first_lat_m_exclude	MGS	Luna	lat	first_lat_m_exclude_Luna	15.3301163586585	0.0268300385522925	1
1671	first_lat_m_exclude	MGS	Luna	lat	first_lat_m_exclude_Luna	15.4301163586585	0.0121464388272777	1
1672	first_lat_m_exclude	MGS	Luna	lat	first_lat_m_exclude_Luna	15.5301163586585	-0.00233319659628311	1
1673	first_lat_m_exclude	MGS	Luna	lat	first_lat_m_exclude_Luna	15.6301163586585	-0.0166087497111471	1
1674	first_lat_m_exclude	MGS	Luna	lat	first_lat_m_exclude_Luna	15.7301163586584	-0.030680326736032	1
1675	first_lat_m_exclude	MGS	Luna	lat	first_lat_m_exclude_Luna	15.8301163586585	-0.0445482191362529	1
1676	first_lat_m_exclude	MGS	Luna	lat	first_lat_m_exclude_Luna	15.9301163586585	-0.058212783501404	1
1677	first_lat_m_exclude	MGS	Luna	lat	first_lat_m_exclude_Luna	16.0301163586585	-0.0716743377631356	1
1678	first_lat_m_exclude	MGS	Luna	lat	first_lat_m_exclude_Luna	16.1301163586584	-0.0849330887700884	1
1679	first_lat_m_exclude	MGS	Luna	lat	first_lat_m_exclude_Luna	16.2301163586584	-0.0979890712538146	1
1680	first_lat_m_exclude	MGS	Luna	lat	first_lat_m_exclude_Luna	16.3301163586585	-0.110842129729088	1
1681	first_lat_m_exclude	MGS	Luna	lat	first_lat_m_exclude_Luna	16.4301163586585	-0.123491907795862	1
1682	first_lat_m_exclude	MGS	Luna	lat	first_lat_m_exclude_Luna	16.5301163586585	-0.135937819532904	1
1683	first_lat_m_exclude	MGS	Luna	lat	first_lat_m_exclude_Luna	16.6301163586584	-0.14817881408691	1
1684	first_lat_m_exclude	MGS	Luna	lat	first_lat_m_exclude_Luna	16.7301163586584	-0.160213281153158	1
1685	first_lat_m_exclude	MGS	Luna	lat	first_lat_m_exclude_Luna	16.8301163586585	-0.172039280039632	1
1686	first_lat_m_exclude	MGS	Luna	lat	first_lat_m_exclude_Luna	16.9301163586585	-0.183654527846727	1
1687	first_lat_m_exclude	MGS	Luna	lat	first_lat_m_exclude_Luna	17.0301163586585	-0.195056155733862	1
1688	first_lat_m_exclude	MGS	Luna	lat	first_lat_m_exclude_Luna	17.1301163586584	-0.20624063554852	1
1689	first_lat_m_exclude	MGS	Luna	lat	first_lat_m_exclude_Luna	17.2301163586584	-0.217203824871218	1
1690	first_lat_m_exclude	MGS	Luna	lat	first_lat_m_exclude_Luna	17.3301163586585	-0.227941120730893	1
1691	first_lat_m_exclude	MGS	Luna	lat	first_lat_m_exclude_Luna	17.4301163586585	-0.238447716723047	1
1692	first_lat_m_exclude	MGS	Luna	lat	first_lat_m_exclude_Luna	17.5301163586585	-0.248718614612508	1
1693	first_lat_m_exclude	MGS	Luna	lat	first_lat_m_exclude_Luna	17.6301163586585	-0.258748645643021	1
1694	first_lat_m_exclude	MGS	Luna	lat	first_lat_m_exclude_Luna	17.7301163586584	-0.268532529280131	1
1695	first_lat_m_exclude	MGS	Luna	lat	first_lat_m_exclude_Luna	17.8301163586585	-0.278064916097341	1
1696	first_lat_m_exclude	MGS	Luna	lat	first_lat_m_exclude_Luna	17.9301163586585	-0.287340425029924	1
1697	first_lat_m_exclude	MGS	Luna	lat	first_lat_m_exclude_Luna	18.0301163586585	-0.296353713374932	1
1698	first_lat_m_exclude	MGS	Luna	lat	first_lat_m_exclude_Luna	18.1301163586585	-0.305099516744417	1
1699	first_lat_m_exclude	MGS	Luna	lat	first_lat_m_exclude_Luna	18.2301163586584	-0.313572666695885	1
1700	first_lat_m_exclude	MGS	Luna	lat	first_lat_m_exclude_Luna	18.3301163586585	-0.321768119083603	1
1701	first_lat_m_exclude	MGS	Luna	lat	first_lat_m_exclude_Luna	18.4301163586585	-0.329681107421182	1
1702	first_lat_m_exclude	MGS	Luna	lat	first_lat_m_exclude_Luna	18.5301163586585	-0.337307223411072	1
1703	first_lat_m_exclude	MGS	Luna	lat	first_lat_m_exclude_Luna	18.6301163586585	-0.344642551501359	1
1704	first_lat_m_exclude	MGS	Luna	lat	first_lat_m_exclude_Luna	18.7301163586584	-0.351683571985803	1
1705	first_lat_m_exclude	MGS	Luna	lat	first_lat_m_exclude_Luna	18.8301163586585	-0.358427002744524	1
1706	first_lat_m_exclude	MGS	Luna	lat	first_lat_m_exclude_Luna	18.9301163586585	-0.36486989052704	1
1707	first_lat_m_exclude	MGS	Luna	lat	first_lat_m_exclude_Luna	19.0301163586585	-0.371010116372644	1
1708	first_lat_m_exclude	MGS	Luna	lat	first_lat_m_exclude_Luna	19.1301163586585	-0.376846139440683	1
1709	first_lat_m_exclude	MGS	Luna	lat	first_lat_m_exclude_Luna	19.2301163586584	-0.382376940796804	1
1710	first_lat_m_exclude	MGS	Luna	lat	first_lat_m_exclude_Luna	19.3301163586585	-0.387602039296241	1
1711	first_lat_m_exclude	MGS	Luna	lat	first_lat_m_exclude_Luna	19.4301163586585	-0.392521504612066	1
1712	first_lat_m_exclude	MGS	Luna	lat	first_lat_m_exclude_Luna	19.5301163586585	-0.397136363694216	1
1713	first_lat_m_exclude	MGS	Luna	lat	first_lat_m_exclude_Luna	19.6301163586585	-0.401448589728447	1
1714	first_lat_m_exclude	MGS	Luna	lat	first_lat_m_exclude_Luna	19.7301163586584	-0.405460991559639	1
1715	first_lat_m_exclude	MGS	Luna	lat	first_lat_m_exclude_Luna	19.8301163586585	-0.409177155231841	1
1716	first_lat_m_exclude	MGS	Luna	lat	first_lat_m_exclude_Luna	19.9301163586585	-0.412601317477222	1
1717	first_lat_m_exclude	MGS	Luna	lat	first_lat_m_exclude_Luna	20.0301163586585	-0.415738172731736	1
1718	first_lat_m_exclude	MGS	Luna	lat	first_lat_m_exclude_Luna	20.1301163586585	-0.418592690053596	1
1719	first_lat_m_exclude	MGS	Luna	lat	first_lat_m_exclude_Luna	20.2301163586584	-0.421170113344941	1
1720	first_lat_m_exclude	MGS	Luna	lat	first_lat_m_exclude_Luna	20.3301163586585	-0.423476114832485	1
1721	first_lat_m_exclude	MGS	Luna	lat	first_lat_m_exclude_Luna	20.4301163586585	-0.425516601839397	1
1722	first_lat_m_exclude	MGS	Luna	lat	first_lat_m_exclude_Luna	20.5301163586585	-0.427297746183538	1
1723	first_lat_m_exclude	MGS	Luna	lat	first_lat_m_exclude_Luna	20.6301163586585	-0.428826061918182	1
1724	first_lat_m_exclude	MGS	Luna	lat	first_lat_m_exclude_Luna	20.7301163586584	-0.430108207211092	1
1725	first_lat_m_exclude	MGS	Luna	lat	first_lat_m_exclude_Luna	20.8301163586585	-0.431150887150693	1
1726	first_lat_m_exclude	MGS	Luna	lat	first_lat_m_exclude_Luna	20.9301163586585	-0.431960913567623	1
1727	first_lat_m_exclude	MGS	Luna	lat	first_lat_m_exclude_Luna	21.0301163586585	-0.432545204701617	1
1728	first_lat_m_exclude	MGS	Luna	lat	first_lat_m_exclude_Luna	21.1301163586585	-0.432910709983309	1
1729	first_lat_m_exclude	MGS	Luna	lat	first_lat_m_exclude_Luna	21.2301163586584	-0.433064391613841	1
1730	first_lat_m_exclude	MGS	Luna	lat	first_lat_m_exclude_Luna	21.3301163586585	-0.43301321257475	1
1731	first_lat_m_exclude	MGS	Luna	lat	first_lat_m_exclude_Luna	21.4301163586585	-0.432764119488305	1
1732	first_lat_m_exclude	MGS	Luna	lat	first_lat_m_exclude_Luna	21.5301163586585	-0.432324028131757	1
1733	first_lat_m_exclude	MGS	Luna	lat	first_lat_m_exclude_Luna	21.6301163586585	-0.431699781934816	1
1734	first_lat_m_exclude	MGS	Luna	lat	first_lat_m_exclude_Luna	21.7301163586584	-0.430898126678	1
1735	first_lat_m_exclude	MGS	Luna	lat	first_lat_m_exclude_Luna	21.8301163586585	-0.429925747798889	1
1736	first_lat_m_exclude	MGS	Luna	lat	first_lat_m_exclude_Luna	21.9301163586585	-0.428789276807707	1
1737	first_lat_m_exclude	MGS	Luna	lat	first_lat_m_exclude_Luna	22.0301163586585	-0.427495258912057	1
1738	first_lat_m_exclude	MGS	Luna	lat	first_lat_m_exclude_Luna	22.1301163586585	-0.426050173662771	1
1739	first_lat_m_exclude	MGS	Luna	lat	first_lat_m_exclude_Luna	22.2301163586584	-0.4244604597122	1
1740	first_lat_m_exclude	MGS	Luna	lat	first_lat_m_exclude_Luna	22.3301163586585	-0.422732529849186	1
1741	first_lat_m_exclude	MGS	Luna	lat	first_lat_m_exclude_Luna	22.4301163586585	-0.420872768706896	1
1742	first_lat_m_exclude	MGS	Luna	lat	first_lat_m_exclude_Luna	22.5301163586585	-0.418887507954603	1
1743	first_lat_m_exclude	MGS	Luna	lat	first_lat_m_exclude_Luna	22.6301163586585	-0.416783025138135	1
1744	first_lat_m_exclude	MGS	Luna	lat	first_lat_m_exclude_Luna	22.7301163586584	-0.414565562592619	1
1745	first_lat_m_exclude	MGS	Luna	lat	first_lat_m_exclude_Luna	22.8301163586585	-0.412241343243426	1
1746	first_lat_m_exclude	MGS	Luna	lat	first_lat_m_exclude_Luna	22.9301163586585	-0.409816581361634	1
1747	first_lat_m_exclude	MGS	Luna	lat	first_lat_m_exclude_Luna	23.0301163586585	-0.40729748390947	1
1748	first_lat_m_exclude	MGS	Luna	lat	first_lat_m_exclude_Luna	23.1301163586585	-0.404690251602756	1
1749	first_lat_m_exclude	MGS	Luna	lat	first_lat_m_exclude_Luna	23.2301163586584	-0.402001079862211	1
1750	first_lat_m_exclude	MGS	Luna	lat	first_lat_m_exclude_Luna	23.3301163586585	-0.399236156761137	1
1751	first_lat_m_exclude	MGS	Luna	lat	first_lat_m_exclude_Luna	23.4301163586585	-0.396401665027627	1
1752	first_lat_m_exclude	MGS	Luna	lat	first_lat_m_exclude_Luna	23.5301163586585	-0.393503783979332	1
1753	first_lat_m_exclude	MGS	Luna	lat	first_lat_m_exclude_Luna	23.6301163586585	-0.390548680212685	1
1754	first_lat_m_exclude	MGS	Luna	lat	first_lat_m_exclude_Luna	23.7301163586584	-0.387542493134604	1
1755	first_lat_m_exclude	MGS	Luna	lat	first_lat_m_exclude_Luna	23.8301163586585	-0.384491319313487	1
1756	first_lat_m_exclude	MGS	Luna	lat	first_lat_m_exclude_Luna	23.9301163586585	-0.381401175873903	1
1757	first_lat_m_exclude	MGS	Luna	lat	first_lat_m_exclude_Luna	24.0301163586585	-0.378277992800642	1
1758	first_lat_m_exclude	MGS	Luna	lat	first_lat_m_exclude_Luna	24.1301163586585	-0.375127653082354	1
1759	first_lat_m_exclude	MGS	Luna	lat	first_lat_m_exclude_Luna	24.2301163586584	-0.371956008399898	1
1760	first_lat_m_exclude	MGS	Luna	lat	first_lat_m_exclude_Luna	24.3301163586585	-0.368768866008501	1
1761	first_lat_m_exclude	MGS	Luna	lat	first_lat_m_exclude_Luna	24.4301163586585	-0.365571896109661	1
1762	first_lat_m_exclude	MGS	Luna	lat	first_lat_m_exclude_Luna	24.5301163586585	-0.362370592191315	1
1763	first_lat_m_exclude	MGS	Luna	lat	first_lat_m_exclude_Luna	24.6301163586585	-0.359170390428512	1
1764	first_lat_m_exclude	MGS	Luna	lat	first_lat_m_exclude_Luna	24.7301163586584	-0.355976578046365	1
1765	first_lat_m_exclude	MGS	Luna	lat	first_lat_m_exclude_Luna	24.8301163586585	-0.352794240960956	1
1766	first_lat_m_exclude	MGS	Luna	lat	first_lat_m_exclude_Luna	24.9301163586585	-0.349628235132181	1
1767	first_lat_m_exclude	MGS	Luna	lat	first_lat_m_exclude_Luna	25.0301163586585	-0.346483172371554	1
1768	first_lat_m_exclude	MGS	Luna	lat	first_lat_m_exclude_Luna	25.1301163586585	-0.34336346684483	1
1769	first_lat_m_exclude	MGS	Luna	lat	first_lat_m_exclude_Luna	25.2301163586584	-0.340273455147763	1
1770	first_lat_m_exclude	MGS	Luna	lat	first_lat_m_exclude_Luna	25.3301163586585	-0.337217187922682	1
1771	first_lat_m_exclude	MGS	Luna	lat	first_lat_m_exclude_Luna	25.4301163586585	-0.334198530708158	1
1772	first_lat_m_exclude	MGS	Luna	lat	first_lat_m_exclude_Luna	25.5301163586585	-0.331221285604909	1
1773	first_lat_m_exclude	MGS	Luna	lat	first_lat_m_exclude_Luna	25.6301163586585	-0.328289021745371	1
1774	first_lat_m_exclude	MGS	Luna	lat	first_lat_m_exclude_Luna	25.7301163586584	-0.32540502201315	1
1775	first_lat_m_exclude	MGS	Luna	lat	first_lat_m_exclude_Luna	25.8301163586585	-0.322572234663688	1
1776	first_lat_m_exclude	MGS	Luna	lat	first_lat_m_exclude_Luna	25.9301163586585	-0.319793277066425	1
1777	first_lat_m_exclude	MGS	Luna	lat	first_lat_m_exclude_Luna	26.0301163586585	-0.317070438086137	1
1778	first_lat_m_exclude	MGS	Luna	lat	first_lat_m_exclude_Luna	26.1301163586585	-0.314405937478246	1
1779	first_lat_m_exclude	MGS	Luna	lat	first_lat_m_exclude_Luna	26.2301163586584	-0.31180187004605	1
1780	first_lat_m_exclude	MGS	Luna	lat	first_lat_m_exclude_Luna	26.3301163586585	-0.309259934823367	1
1781	first_lat_m_exclude	MGS	Luna	lat	first_lat_m_exclude_Luna	26.4301163586585	-0.306781120918317	1
1782	first_lat_m_exclude	MGS	Luna	lat	first_lat_m_exclude_Luna	26.5301163586585	-0.304365507923166	1
1783	first_lat_m_exclude	MGS	Luna	lat	first_lat_m_exclude_Luna	26.6301163586585	-0.302012841562894	1
1784	first_lat_m_exclude	MGS	Luna	lat	first_lat_m_exclude_Luna	26.7301163586584	-0.299722778460973	1
1785	first_lat_m_exclude	MGS	Luna	lat	first_lat_m_exclude_Luna	26.8301163586585	-0.297494790922402	1
1786	first_lat_m_exclude	MGS	Luna	lat	first_lat_m_exclude_Luna	26.9301163586585	-0.295328188716294	1
1787	first_lat_m_exclude	MGS	Luna	lat	first_lat_m_exclude_Luna	27.0301163586585	-0.293222138752194	1
1788	first_lat_m_exclude	MGS	Luna	lat	first_lat_m_exclude_Luna	27.1301163586585	-0.291175577097021	1
1789	first_lat_m_exclude	MGS	Luna	lat	first_lat_m_exclude_Luna	27.2301163586585	-0.289186942663559	1
1790	first_lat_m_exclude	MGS	Luna	lat	first_lat_m_exclude_Luna	27.3301163586585	-0.287254295233278	1
1791	first_lat_m_exclude	MGS	Luna	lat	first_lat_m_exclude_Luna	27.4301163586585	-0.285375431568743	1
1792	first_lat_m_exclude	MGS	Luna	lat	first_lat_m_exclude_Luna	27.5301163586585	-0.283547985625038	1
1793	first_lat_m_exclude	MGS	Luna	lat	first_lat_m_exclude_Luna	27.6301163586585	-0.281769192231127	1
1794	first_lat_m_exclude	MGS	Luna	lat	first_lat_m_exclude_Luna	27.7301163586585	-0.280035977561259	1
1795	first_lat_m_exclude	MGS	Luna	lat	first_lat_m_exclude_Luna	27.8301163586585	-0.278345219685932	1
1796	first_lat_m_exclude	MGS	Luna	lat	first_lat_m_exclude_Luna	27.9301163586585	-0.276693701938127	1
1797	first_lat_m_exclude	MGS	Luna	lat	first_lat_m_exclude_Luna	28.0301163586585	-0.275078160875177	1
1798	first_lat_m_exclude	MGS	Luna	lat	first_lat_m_exclude_Luna	28.1301163586585	-0.273495329201294	1
1799	first_lat_m_exclude	MGS	Luna	lat	first_lat_m_exclude_Luna	28.2301163586585	-0.271941890248257	1
1800	first_lat_m_exclude	MGS	Luna	lat	first_lat_m_exclude_Luna	28.3301163586585	-0.270414480912432	1
1801	first_lat_m_exclude	MGS	Luna	lat	first_lat_m_exclude_Luna	28.4301163586585	-0.268909692659644	1
1802	first_lat_m_exclude	MGS	Luna	lat	first_lat_m_exclude_Luna	28.5301163586585	-0.267424071983741	1
1803	first_lat_m_exclude	MGS	Luna	lat	first_lat_m_exclude_Luna	28.6301163586585	-0.265954146881261	1
1804	first_lat_m_exclude	MGS	Luna	lat	first_lat_m_exclude_Luna	28.7301163586585	-0.26449646467469	1
1805	first_lat_m_exclude	MGS	Luna	lat	first_lat_m_exclude_Luna	28.8301163586585	-0.263047606922484	1
1806	first_lat_m_exclude	MGS	Luna	lat	first_lat_m_exclude_Luna	28.9301163586585	-0.261604295744292	1
1807	first_lat_m_exclude	MGS	Luna	lat	first_lat_m_exclude_Luna	29.0301163586585	-0.260163423571223	1
1808	first_lat_m_exclude	MGS	Luna	lat	first_lat_m_exclude_Luna	29.1301163586585	-0.258721938478821	1
1809	first_lat_m_exclude	MGS	Luna	lat	first_lat_m_exclude_Luna	29.2301163586585	-0.257276951084285	1
1810	first_lat_m_exclude	MGS	Luna	lat	first_lat_m_exclude_Luna	29.3301163586585	-0.255825765676413	1
1811	first_lat_m_exclude	MGS	Luna	lat	first_lat_m_exclude_Luna	29.4301163586585	-0.254365741083564	1
1812	first_lat_m_exclude	MGS	Luna	lat	first_lat_m_exclude_Luna	29.5301163586585	-0.252894359919684	1
1813	first_lat_m_exclude	MGS	Luna	lat	first_lat_m_exclude_Luna	29.6301163586585	-0.25140915985284	1
1814	first_lat_m_exclude	MGS	Luna	lat	first_lat_m_exclude_Luna	29.7301163586585	-0.249907740075651	1
1815	first_lat_m_exclude	MGS	Luna	lat	first_lat_m_exclude_Luna	29.8301163586585	-0.248387889358856	1
1816	first_lat_m_exclude	MGS	Luna	lat	first_lat_m_exclude_Luna	29.9301163586585	-0.246847598561621	1
1817	first_lat_m_exclude	MGS	Luna	lat	first_lat_m_exclude_Luna	30.0301163586585	-0.245285041694285	1
1818	first_lat_m_exclude	MGS	Luna	lat	first_lat_m_exclude_Luna	30.1301163586585	-0.243698695501328	1
1819	first_lat_m_exclude	MGS	Luna	lat	first_lat_m_exclude_Luna	30.2301163586585	-0.242087284657349	1
1820	first_lat_m_exclude	MGS	Luna	lat	first_lat_m_exclude_Luna	30.3301163586585	-0.240449917030722	1
1821	first_lat_m_exclude	MGS	Luna	lat	first_lat_m_exclude_Luna	30.4301163586585	-0.238785859984717	1
1822	first_lat_m_exclude	MGS	Luna	lat	first_lat_m_exclude_Luna	30.5301163586585	-0.237094383869068	1
1823	first_lat_m_exclude	MGS	Luna	lat	first_lat_m_exclude_Luna	30.6301163586585	-0.235374759033532	1
1824	first_lat_m_exclude	MGS	Luna	lat	first_lat_m_exclude_Luna	30.7301163586585	-0.233626264209598	1
1825	first_lat_m_exclude	MGS	Luna	lat	first_lat_m_exclude_Luna	30.8301163586585	-0.23184835004617	1
1826	first_lat_m_exclude	MGS	Luna	lat	first_lat_m_exclude_Luna	30.9301163586585	-0.23004063100082	1
1827	first_lat_m_exclude	MGS	Luna	lat	first_lat_m_exclude_Luna	31.0301163586585	-0.228202862654421	1
1828	first_lat_m_exclude	MGS	Luna	lat	first_lat_m_exclude_Luna	31.1301163586585	-0.226335054818316	1
1829	first_lat_m_exclude	MGS	Luna	lat	first_lat_m_exclude_Luna	31.2301163586585	-0.224437459891224	1
1830	first_lat_m_exclude	MGS	Luna	lat	first_lat_m_exclude_Luna	31.3301163586585	-0.222510383772209	1
1831	first_lat_m_exclude	MGS	Luna	lat	first_lat_m_exclude_Luna	31.4301163586585	-0.220554132360294	1
1832	first_lat_m_exclude	MGS	Luna	lat	first_lat_m_exclude_Luna	31.5301163586585	-0.218569011554513	1
1833	first_lat_m_exclude	MGS	Luna	lat	first_lat_m_exclude_Luna	31.6301163586585	-0.216555327368933	1
1834	first_lat_m_exclude	MGS	Luna	lat	first_lat_m_exclude_Luna	31.7301163586585	-0.214513454853066	1
1835	first_lat_m_exclude	MGS	Luna	lat	first_lat_m_exclude_Luna	31.8301163586585	-0.212443976836302	1
1836	first_lat_m_exclude	MGS	Luna	lat	first_lat_m_exclude_Luna	31.9301163586585	-0.210347673826776	1
1837	first_lat_m_exclude	MGS	Luna	lat	first_lat_m_exclude_Luna	32.0301163586584	-0.208225402636179	1
1838	first_lat_m_exclude	MGS	Luna	lat	first_lat_m_exclude_Luna	32.1301163586585	-0.206078020470859	1
1839	first_lat_m_exclude	MGS	Luna	lat	first_lat_m_exclude_Luna	32.2301163586584	-0.203906384537218	1
1840	first_lat_m_exclude	MGS	Luna	lat	first_lat_m_exclude_Luna	32.3301163586585	-0.201711352041642	1
1841	first_lat_m_exclude	MGS	Luna	lat	first_lat_m_exclude_Luna	32.4301163586585	-0.199493780190518	1
1842	first_lat_m_exclude	MGS	Luna	lat	first_lat_m_exclude_Luna	32.5301163586584	-0.197254526190223	1
1843	first_lat_m_exclude	MGS	Luna	lat	first_lat_m_exclude_Luna	32.6301163586585	-0.194994463224114	1
1844	first_lat_m_exclude	MGS	Luna	lat	first_lat_m_exclude_Luna	32.7301163586584	-0.192714530382588	1
1845	first_lat_m_exclude	MGS	Luna	lat	first_lat_m_exclude_Luna	32.8301163586585	-0.190415683748152	1
1846	first_lat_m_exclude	MGS	Luna	lat	first_lat_m_exclude_Luna	32.9301163586585	-0.188098879403305	1
1847	first_lat_m_exclude	MGS	Luna	lat	first_lat_m_exclude_Luna	33.0301163586584	-0.185765073430559	1
1848	first_lat_m_exclude	MGS	Luna	lat	first_lat_m_exclude_Luna	33.1301163586585	-0.183415221912437	1
1849	first_lat_m_exclude	MGS	Luna	lat	first_lat_m_exclude_Luna	33.2301163586584	-0.181050280931448	1
1850	first_lat_m_exclude	MGS	Luna	lat	first_lat_m_exclude_Luna	33.3301163586585	-0.178671206570097	1
1851	first_lat_m_exclude	MGS	Luna	lat	first_lat_m_exclude_Luna	33.4301163586585	-0.176278954910902	1
1852	first_lat_m_exclude	MGS	Luna	lat	first_lat_m_exclude_Luna	33.5301163586584	-0.173874482036371	1
1853	first_lat_m_exclude	MGS	Luna	lat	first_lat_m_exclude_Luna	33.6301163586585	-0.171458743383284	1
1854	first_lat_m_exclude	MGS	Luna	lat	first_lat_m_exclude_Luna	33.7301163586584	-0.169032621665718	1
1855	first_lat_m_exclude	MGS	Luna	lat	first_lat_m_exclude_Luna	33.8301163586585	-0.166596861181202	1
1856	first_lat_m_exclude	MGS	Luna	lat	first_lat_m_exclude_Luna	33.9301163586585	-0.164152190710899	1
1857	first_lat_m_exclude	MGS	Luna	lat	first_lat_m_exclude_Luna	34.0301163586584	-0.161699339035971	1
1858	first_lat_m_exclude	MGS	Luna	lat	first_lat_m_exclude_Luna	34.1301163586585	-0.159239034937602	1
1859	first_lat_m_exclude	MGS	Luna	lat	first_lat_m_exclude_Luna	34.2301163586584	-0.15677200719696	1
1860	first_lat_m_exclude	MGS	Luna	lat	first_lat_m_exclude_Luna	34.3301163586585	-0.154298984595196	1
1861	first_lat_m_exclude	MGS	Luna	lat	first_lat_m_exclude_Luna	34.4301163586585	-0.151820695913479	1
1862	first_lat_m_exclude	MGS	Luna	lat	first_lat_m_exclude_Luna	34.5301163586584	-0.149337869933006	1
1863	first_lat_m_exclude	MGS	Luna	lat	first_lat_m_exclude_Luna	34.6301163586585	-0.14685123543493	1
1864	first_lat_m_exclude	MGS	Luna	lat	first_lat_m_exclude_Luna	34.7301163586584	-0.144361521200407	1
1865	first_lat_m_exclude	MGS	Luna	lat	first_lat_m_exclude_Luna	34.8301163586585	-0.141869456010619	1
1866	first_lat_m_exclude	MGS	Luna	lat	first_lat_m_exclude_Luna	34.9301163586585	-0.13937576864674	1
1867	first_lat_m_exclude	MGS	Luna	lat	first_lat_m_exclude_Luna	35.0301163586584	-0.136881187889914	1
1868	Latencycomposite	Composite	Luna	lat	Latencycomposite_Luna	8.03011635865845	1.05694815041515	1
1869	Latencycomposite	Composite	Luna	lat	Latencycomposite_Luna	8.13011635865845	1.0409594346825	1
1870	Latencycomposite	Composite	Luna	lat	Latencycomposite_Luna	8.23011635865845	1.02496991242659	1
1871	Latencycomposite	Composite	Luna	lat	Latencycomposite_Luna	8.33011635865845	1.00897877712377	1
1872	Latencycomposite	Composite	Luna	lat	Latencycomposite_Luna	8.43011635865845	0.992985109445403	1
1873	Latencycomposite	Composite	Luna	lat	Latencycomposite_Luna	8.53011635865845	0.976987288516397	1
1874	Latencycomposite	Composite	Luna	lat	Latencycomposite_Luna	8.63011635865845	0.960982743110828	1
1875	Latencycomposite	Composite	Luna	lat	Latencycomposite_Luna	8.73011635865845	0.944968409239934	1
1876	Latencycomposite	Composite	Luna	lat	Latencycomposite_Luna	8.83011635865845	0.928941115856503	1
1877	Latencycomposite	Composite	Luna	lat	Latencycomposite_Luna	8.93011635865845	0.912897649378725	1
1878	Latencycomposite	Composite	Luna	lat	Latencycomposite_Luna	9.03011635865845	0.896834244673258	1
1879	Latencycomposite	Composite	Luna	lat	Latencycomposite_Luna	9.13011635865845	0.880746645802522	1
1880	Latencycomposite	Composite	Luna	lat	Latencycomposite_Luna	9.23011635865845	0.864630337951635	1
1881	Latencycomposite	Composite	Luna	lat	Latencycomposite_Luna	9.33011635865845	0.848480431238352	1
1882	Latencycomposite	Composite	Luna	lat	Latencycomposite_Luna	9.43011635865845	0.832291915305984	1
1883	Latencycomposite	Composite	Luna	lat	Latencycomposite_Luna	9.53011635865845	0.816059528016499	1
1884	Latencycomposite	Composite	Luna	lat	Latencycomposite_Luna	9.63011635865845	0.799777661985268	1
1885	Latencycomposite	Composite	Luna	lat	Latencycomposite_Luna	9.73011635865845	0.78344064760863	1
1886	Latencycomposite	Composite	Luna	lat	Latencycomposite_Luna	9.83011635865845	0.76704279532028	1
1887	Latencycomposite	Composite	Luna	lat	Latencycomposite_Luna	9.93011635865845	0.750578430347615	1
1888	Latencycomposite	Composite	Luna	lat	Latencycomposite_Luna	10.0301163586585	0.734042022299532	1
1889	Latencycomposite	Composite	Luna	lat	Latencycomposite_Luna	10.1301163586584	0.717428379689083	1
1890	Latencycomposite	Composite	Luna	lat	Latencycomposite_Luna	10.2301163586584	0.700732710809757	1
1891	Latencycomposite	Composite	Luna	lat	Latencycomposite_Luna	10.3301163586585	0.683950685318059	1
1892	Latencycomposite	Composite	Luna	lat	Latencycomposite_Luna	10.4301163586585	0.667078534000724	1
1893	Latencycomposite	Composite	Luna	lat	Latencycomposite_Luna	10.5301163586585	0.650113348903988	1
1894	Latencycomposite	Composite	Luna	lat	Latencycomposite_Luna	10.6301163586584	0.633053292878256	1
1895	Latencycomposite	Composite	Luna	lat	Latencycomposite_Luna	10.7301163586584	0.615897458871535	1
1896	Latencycomposite	Composite	Luna	lat	Latencycomposite_Luna	10.8301163586585	0.598645711876721	1
1897	Latencycomposite	Composite	Luna	lat	Latencycomposite_Luna	10.9301163586585	0.581298371188827	1
1898	Latencycomposite	Composite	Luna	lat	Latencycomposite_Luna	11.0301163586585	0.563856294177697	1
1899	Latencycomposite	Composite	Luna	lat	Latencycomposite_Luna	11.1301163586584	0.54632079246734	1
1900	Latencycomposite	Composite	Luna	lat	Latencycomposite_Luna	11.2301163586584	0.528693773055264	1
1901	Latencycomposite	Composite	Luna	lat	Latencycomposite_Luna	11.3301163586585	0.510978259683375	1
1902	Latencycomposite	Composite	Luna	lat	Latencycomposite_Luna	11.4301163586585	0.493178279600622	1
1903	Latencycomposite	Composite	Luna	lat	Latencycomposite_Luna	11.5301163586585	0.475298708480412	1
1904	Latencycomposite	Composite	Luna	lat	Latencycomposite_Luna	11.6301163586584	0.457346133730436	1
1905	Latencycomposite	Composite	Luna	lat	Latencycomposite_Luna	11.7301163586584	0.439328215656398	1
1906	Latencycomposite	Composite	Luna	lat	Latencycomposite_Luna	11.8301163586585	0.421253529560398	1
1907	Latencycomposite	Composite	Luna	lat	Latencycomposite_Luna	11.9301163586585	0.403131959412857	1
1908	Latencycomposite	Composite	Luna	lat	Latencycomposite_Luna	12.0301163586585	0.384974218965949	1
1909	Latencycomposite	Composite	Luna	lat	Latencycomposite_Luna	12.1301163586585	0.366791517607647	1
1910	Latencycomposite	Composite	Luna	lat	Latencycomposite_Luna	12.2301163586584	0.34859556558636	1
1911	Latencycomposite	Composite	Luna	lat	Latencycomposite_Luna	12.3301163586585	0.330398879927888	1
1912	Latencycomposite	Composite	Luna	lat	Latencycomposite_Luna	12.4301163586585	0.312214770112853	1
1913	Latencycomposite	Composite	Luna	lat	Latencycomposite_Luna	12.5301163586585	0.294057470905898	1
1914	Latencycomposite	Composite	Luna	lat	Latencycomposite_Luna	12.6301163586585	0.275942142388735	1
1915	Latencycomposite	Composite	Luna	lat	Latencycomposite_Luna	12.7301163586584	0.257884775175314	1
1916	Latencycomposite	Composite	Luna	lat	Latencycomposite_Luna	12.8301163586585	0.239901868582143	1
1917	Latencycomposite	Composite	Luna	lat	Latencycomposite_Luna	12.9301163586585	0.22201018763427	1
1918	Latencycomposite	Composite	Luna	lat	Latencycomposite_Luna	13.0301163586585	0.204226549160583	1
1919	Latencycomposite	Composite	Luna	lat	Latencycomposite_Luna	13.1301163586585	0.186567774647122	1
1920	Latencycomposite	Composite	Luna	lat	Latencycomposite_Luna	13.2301163586584	0.169050640640543	1
1921	Latencycomposite	Composite	Luna	lat	Latencycomposite_Luna	13.3301163586585	0.151691777727582	1
1922	Latencycomposite	Composite	Luna	lat	Latencycomposite_Luna	13.4301163586585	0.134507572110826	1
1923	Latencycomposite	Composite	Luna	lat	Latencycomposite_Luna	13.5301163586585	0.117514314432507	1
1924	Latencycomposite	Composite	Luna	lat	Latencycomposite_Luna	13.6301163586585	0.100728204076076	1
1925	Latencycomposite	Composite	Luna	lat	Latencycomposite_Luna	13.7301163586584	0.0841646405295915	1
1926	Latencycomposite	Composite	Luna	lat	Latencycomposite_Luna	13.8301163586585	0.0678374753246287	1
1927	Latencycomposite	Composite	Luna	lat	Latencycomposite_Luna	13.9301163586585	0.0517592450299458	1
1928	Latencycomposite	Composite	Luna	lat	Latencycomposite_Luna	14.0301163586585	0.0359415913147982	1
1929	Latencycomposite	Composite	Luna	lat	Latencycomposite_Luna	14.1301163586585	0.0203955741840473	1
1930	Latencycomposite	Composite	Luna	lat	Latencycomposite_Luna	14.2301163586584	0.00513155671097061	1
1931	Latencycomposite	Composite	Luna	lat	Latencycomposite_Luna	14.3301163586585	-0.0098409282130774	1
1932	Latencycomposite	Composite	Luna	lat	Latencycomposite_Luna	14.4301163586585	-0.0245132115623906	1
1933	Latencycomposite	Composite	Luna	lat	Latencycomposite_Luna	14.5301163586585	-0.0388771996518475	1
1934	Latencycomposite	Composite	Luna	lat	Latencycomposite_Luna	14.6301163586585	-0.0529254505966108	1
1935	Latencycomposite	Composite	Luna	lat	Latencycomposite_Luna	14.7301163586584	-0.0666517818412889	1
1936	Latencycomposite	Composite	Luna	lat	Latencycomposite_Luna	14.8301163586585	-0.080051441412323	1
1937	Latencycomposite	Composite	Luna	lat	Latencycomposite_Luna	14.9301163586585	-0.0931213951380545	1
1938	Latencycomposite	Composite	Luna	lat	Latencycomposite_Luna	15.0301163586585	-0.105859896729949	1
1939	Latencycomposite	Composite	Luna	lat	Latencycomposite_Luna	15.1301163586585	-0.118266198797924	1
1940	Latencycomposite	Composite	Luna	lat	Latencycomposite_Luna	15.2301163586584	-0.130340289548153	1
1941	Latencycomposite	Composite	Luna	lat	Latencycomposite_Luna	15.3301163586585	-0.1420828499368	1
1942	Latencycomposite	Composite	Luna	lat	Latencycomposite_Luna	15.4301163586585	-0.153495342566393	1
1943	Latencycomposite	Composite	Luna	lat	Latencycomposite_Luna	15.5301163586585	-0.164579828143871	1
1944	Latencycomposite	Composite	Luna	lat	Latencycomposite_Luna	15.6301163586585	-0.175339098719707	1
1945	Latencycomposite	Composite	Luna	lat	Latencycomposite_Luna	15.7301163586584	-0.185776742302198	1
1946	Latencycomposite	Composite	Luna	lat	Latencycomposite_Luna	15.8301163586585	-0.195897333656354	1
1947	Latencycomposite	Composite	Luna	lat	Latencycomposite_Luna	15.9301163586585	-0.205706053333388	1
1948	Latencycomposite	Composite	Luna	lat	Latencycomposite_Luna	16.0301163586585	-0.215208635214352	1
1949	Latencycomposite	Composite	Luna	lat	Latencycomposite_Luna	16.1301163586584	-0.224411436386029	1
1950	Latencycomposite	Composite	Luna	lat	Latencycomposite_Luna	16.2301163586584	-0.233321292528541	1
1951	Latencycomposite	Composite	Luna	lat	Latencycomposite_Luna	16.3301163586585	-0.241945377329085	1
1952	Latencycomposite	Composite	Luna	lat	Latencycomposite_Luna	16.4301163586585	-0.250291105709556	1
1953	Latencycomposite	Composite	Luna	lat	Latencycomposite_Luna	16.5301163586585	-0.258366063336896	1
1954	Latencycomposite	Composite	Luna	lat	Latencycomposite_Luna	16.6301163586584	-0.266178055097932	1
1955	Latencycomposite	Composite	Luna	lat	Latencycomposite_Luna	16.7301163586584	-0.273735067056242	1
1956	Latencycomposite	Composite	Luna	lat	Latencycomposite_Luna	16.8301163586585	-0.281045140190964	1
1957	Latencycomposite	Composite	Luna	lat	Latencycomposite_Luna	16.9301163586585	-0.288116297097604	1
1958	Latencycomposite	Composite	Luna	lat	Latencycomposite_Luna	17.0301163586585	-0.294956444205731	1
1959	Latencycomposite	Composite	Luna	lat	Latencycomposite_Luna	17.1301163586584	-0.301573279832764	1
1960	Latencycomposite	Composite	Luna	lat	Latencycomposite_Luna	17.2301163586584	-0.307974175205334	1
1961	Latencycomposite	Composite	Luna	lat	Latencycomposite_Luna	17.3301163586585	-0.314166200459698	1
1962	Latencycomposite	Composite	Luna	lat	Latencycomposite_Luna	17.4301163586585	-0.320156251090394	1
1963	Latencycomposite	Composite	Luna	lat	Latencycomposite_Luna	17.5301163586585	-0.325950989568642	1
1964	Latencycomposite	Composite	Luna	lat	Latencycomposite_Luna	17.6301163586585	-0.331556803267392	1
1965	Latencycomposite	Composite	Luna	lat	Latencycomposite_Luna	17.7301163586584	-0.336979819988418	1
1966	Latencycomposite	Composite	Luna	lat	Latencycomposite_Luna	17.8301163586585	-0.342225847090372	1
1967	Latencycomposite	Composite	Luna	lat	Latencycomposite_Luna	17.9301163586585	-0.347300243860488	1
1968	Latencycomposite	Composite	Luna	lat	Latencycomposite_Luna	18.0301163586585	-0.352207911344256	1
1969	Latencycomposite	Composite	Luna	lat	Latencycomposite_Luna	18.1301163586585	-0.35695337625248	1
1970	Latencycomposite	Composite	Luna	lat	Latencycomposite_Luna	18.2301163586584	-0.361540919603412	1
1971	Latencycomposite	Composite	Luna	lat	Latencycomposite_Luna	18.3301163586585	-0.365974603261696	1
1972	Latencycomposite	Composite	Luna	lat	Latencycomposite_Luna	18.4301163586585	-0.370258121223231	1
1973	Latencycomposite	Composite	Luna	lat	Latencycomposite_Luna	18.5301163586585	-0.374394769550127	1
1974	Latencycomposite	Composite	Luna	lat	Latencycomposite_Luna	18.6301163586585	-0.378387403075162	1
1975	Latencycomposite	Composite	Luna	lat	Latencycomposite_Luna	18.7301163586584	-0.382238563928239	1
1976	Latencycomposite	Composite	Luna	lat	Latencycomposite_Luna	18.8301163586585	-0.385950639386334	1
1977	Latencycomposite	Composite	Luna	lat	Latencycomposite_Luna	18.9301163586585	-0.389525853829093	1
1978	Latencycomposite	Composite	Luna	lat	Latencycomposite_Luna	19.0301163586585	-0.392966064465123	1
1979	Latencycomposite	Composite	Luna	lat	Latencycomposite_Luna	19.1301163586585	-0.396272905730992	1
1980	Latencycomposite	Composite	Luna	lat	Latencycomposite_Luna	19.2301163586584	-0.39944786099952	1
1981	Latencycomposite	Composite	Luna	lat	Latencycomposite_Luna	19.3301163586585	-0.402492284960669	1
1982	Latencycomposite	Composite	Luna	lat	Latencycomposite_Luna	19.4301163586585	-0.405407449039501	1
1983	Latencycomposite	Composite	Luna	lat	Latencycomposite_Luna	19.5301163586585	-0.408194527603714	1
1984	Latencycomposite	Composite	Luna	lat	Latencycomposite_Luna	19.6301163586585	-0.410854653675543	1
1985	Latencycomposite	Composite	Luna	lat	Latencycomposite_Luna	19.7301163586584	-0.413388976706432	1
1986	Latencycomposite	Composite	Luna	lat	Latencycomposite_Luna	19.8301163586585	-0.415798711721482	1
1987	Latencycomposite	Composite	Luna	lat	Latencycomposite_Luna	19.9301163586585	-0.418085174901613	1
1988	Latencycomposite	Composite	Luna	lat	Latencycomposite_Luna	20.0301163586585	-0.420249783916598	1
1989	Latencycomposite	Composite	Luna	lat	Latencycomposite_Luna	20.1301163586585	-0.422294040401055	1
1990	Latencycomposite	Composite	Luna	lat	Latencycomposite_Luna	20.2301163586584	-0.424219570260431	1
1991	Latencycomposite	Composite	Luna	lat	Latencycomposite_Luna	20.3301163586585	-0.42602822191986	1
1992	Latencycomposite	Composite	Luna	lat	Latencycomposite_Luna	20.4301163586585	-0.427721997109586	1
1993	Latencycomposite	Composite	Luna	lat	Latencycomposite_Luna	20.5301163586585	-0.429303125203321	1
1994	Latencycomposite	Composite	Luna	lat	Latencycomposite_Luna	20.6301163586585	-0.430774186152877	1
1995	Latencycomposite	Composite	Luna	lat	Latencycomposite_Luna	20.7301163586584	-0.432137927196111	1
1996	Latencycomposite	Composite	Luna	lat	Latencycomposite_Luna	20.8301163586585	-0.43339717757606	1
1997	Latencycomposite	Composite	Luna	lat	Latencycomposite_Luna	20.9301163586585	-0.434555025396562	1
1998	Latencycomposite	Composite	Luna	lat	Latencycomposite_Luna	21.0301163586585	-0.43561486353709	1
1999	Latencycomposite	Composite	Luna	lat	Latencycomposite_Luna	21.1301163586585	-0.436580220778692	1
[truncated: 7,371 more rows]
