# Supplementary material for: A canonical trajectory of executive function maturation from adolescence to adulthood
Source: Nat Commun. 2023 Oct 30;14:6922. doi: 10.1038/s41467-023-42540-8 (PMC10616171; doi:10.1038/s41467-023-42540-8)
Supplement: Supplementary file 4 — Source Data [file 41467_2023_42540_MOESM4_ESM.zip › SupportingData/Figure2.csv]

	ages	type	dataset	groupf	mean_dff_clip
1	8.1	lat	meta	meta	-0.230888760456291
2	8.2	lat	meta	meta	-0.230929331189203
3	8.3	lat	meta	meta	-0.231025301426892
4	8.4	lat	meta	meta	-0.231188279696347
5	8.5	lat	meta	meta	-0.231426076520952
6	8.6	lat	meta	meta	-0.231738009197232
7	8.7	lat	meta	meta	-0.23211320430638
8	8.8	lat	meta	meta	-0.232531713308684
9	8.9	lat	meta	meta	-0.232968896960857
10	9	lat	meta	meta	-0.233392740755259
11	9.1	lat	meta	meta	-0.233770025089322
12	9.2	lat	meta	meta	-0.234066896325578
13	9.3	lat	meta	meta	-0.234252112943997
14	9.4	lat	meta	meta	-0.234304299431672
15	9.5	lat	meta	meta	-0.234208864199476
16	9.6	lat	meta	meta	-0.233963076179219
17	9.7	lat	meta	meta	-0.233574291615979
18	9.8	lat	meta	meta	-0.233057368710889
19	9.9	lat	meta	meta	-0.232430481619204
20	10	lat	meta	meta	-0.231711508233132
21	10.1	lat	meta	meta	-0.230916711730759
22	10.2	lat	meta	meta	-0.230056347879145
23	10.3	lat	meta	meta	-0.229130468950231
24	10.4	lat	meta	meta	-0.228128317109178
25	10.5	lat	meta	meta	-0.227027904125457
26	10.6	lat	meta	meta	-0.225796502034895
27	10.7	lat	meta	meta	-0.224399991494436
28	10.8	lat	meta	meta	-0.22281223805714
29	10.9	lat	meta	meta	-0.221015047039629
30	11	lat	meta	meta	-0.219004837337802
31	11.1	lat	meta	meta	-0.216790502219744
32	11.2	lat	meta	meta	-0.214388983269135
33	11.3	lat	meta	meta	-0.21182318986721
34	11.4	lat	meta	meta	-0.209115378061992
35	11.5	lat	meta	meta	-0.206289302357139
36	11.6	lat	meta	meta	-0.203364217414391
37	11.7	lat	meta	meta	-0.200356890153571
38	11.8	lat	meta	meta	-0.197281742792584
39	11.9	lat	meta	meta	-0.194147447667631
40	12	lat	meta	meta	-0.190963889876776
41	12.1	lat	meta	meta	-0.186070323060088
42	12.2	lat	meta	meta	-0.183407950224491
43	12.3	lat	meta	meta	-0.180745612152756
44	12.4	lat	meta	meta	-0.178100392840989
45	12.5	lat	meta	meta	-0.175491386795323
46	12.6	lat	meta	meta	-0.172933134492957
47	12.7	lat	meta	meta	-0.170433505561642
48	12.8	lat	meta	meta	-0.167992876382664
49	12.9	lat	meta	meta	-0.165603172059235
50	13	lat	meta	meta	-0.163245779635648
51	13.1	lat	meta	meta	-0.160891533469948
52	13.2	lat	meta	meta	-0.158504118636083
53	13.3	lat	meta	meta	-0.156042917769437
54	13.4	lat	meta	meta	-0.153471003693588
55	13.5	lat	meta	meta	-0.150758928923197
56	13.6	lat	meta	meta	-0.147891464773471
57	13.7	lat	meta	meta	-0.144870262399281
58	13.8	lat	meta	meta	-0.141713376053331
59	13.9	lat	meta	meta	-0.13845250261451
60	14	lat	meta	meta	-0.135122351270868
61	14.1	lat	meta	meta	-0.131755212909818
62	14.2	lat	meta	meta	-0.12837511908198
63	14.3	lat	meta	meta	-0.124993370324021
64	14.4	lat	meta	meta	-0.121608752467075
65	14.5	lat	meta	meta	-0.118205719026518
66	14.6	lat	meta	meta	-0.114760159763022
67	14.7	lat	meta	meta	-0.11124568771702
68	14.8	lat	meta	meta	-0.107639868701632
69	14.9	lat	meta	meta	-0.103931572470938
70	15	lat	meta	meta	-0.100122479157958
71	15.1	lat	meta	meta	-0.0962281759360792
72	15.2	lat	meta	meta	-0.0922757170501899
73	15.3	lat	meta	meta	-0.0882983028402079
74	15.4	lat	meta	meta	-0.0843280916741825
75	15.5	lat	meta	meta	-0.0803917168565176
76	15.6	lat	meta	meta	-0.0765072797489722
77	15.7	lat	meta	meta	-0.0726845464087967
78	15.8	lat	meta	meta	-0.0689273874053723
79	15.9	lat	meta	meta	-0.0652347576384377
80	16	lat	meta	meta	-0.0616060487577802
81	16.1	lat	meta	meta	-0.0580406886679179
82	16.2	lat	meta	meta	-0.0545404036566269
83	16.3	lat	meta	meta	-0.051109863925827
84	16.4	lat	meta	meta	-0.0477545184709037
85	16.5	lat	meta	meta	-0.0444821327206224
86	16.6	lat	meta	meta	-0.041300602462182
87	16.7	lat	meta	meta	-0.0382185715204553
88	16.8	lat	meta	meta	-0.0352450342860894
89	16.9	lat	meta	meta	-0.0323874642479228
90	17	lat	meta	meta	-0.0296540372101085
91	17.1	lat	meta	meta	0
92	17.2	lat	meta	meta	0
93	17.3	lat	meta	meta	0
94	17.4	lat	meta	meta	0
95	17.5	lat	meta	meta	0
96	17.6	lat	meta	meta	0
97	17.7	lat	meta	meta	0
98	17.8	lat	meta	meta	0
99	17.9	lat	meta	meta	0
100	18	lat	meta	meta	0
101	18.1	lat	meta	meta	0
102	18.2	lat	meta	meta	0
103	18.3	lat	meta	meta	0
104	18.4	lat	meta	meta	0
105	18.5	lat	meta	meta	0
106	18.6	lat	meta	meta	0
107	18.7	lat	meta	meta	0
108	18.8	lat	meta	meta	0
109	18.9	lat	meta	meta	0
110	19	lat	meta	meta	0
111	19.1	lat	meta	meta	0
112	19.2	lat	meta	meta	0
113	19.3	lat	meta	meta	0
114	19.4	lat	meta	meta	0
115	19.5	lat	meta	meta	0
116	19.6	lat	meta	meta	0
117	19.7	lat	meta	meta	0
118	19.8	lat	meta	meta	0
119	19.9	lat	meta	meta	0
120	20	lat	meta	meta	0
121	20.1	lat	meta	meta	0
122	20.2	lat	meta	meta	0
123	20.3	lat	meta	meta	0
124	20.4	lat	meta	meta	0
125	20.5	lat	meta	meta	0
126	20.6	lat	meta	meta	0
127	20.7	lat	meta	meta	0
128	20.8	lat	meta	meta	0
129	20.9	lat	meta	meta	0
130	21	lat	meta	meta	0
131	21.1	lat	meta	meta	0
132	21.2	lat	meta	meta	0
133	21.3	lat	meta	meta	0
134	21.4	lat	meta	meta	0
135	21.5	lat	meta	meta	0
136	21.6	lat	meta	meta	0
137	21.7	lat	meta	meta	0
138	21.8	lat	meta	meta	0
139	21.9	lat	meta	meta	0
140	22	lat	meta	meta	0
141	22.1	lat	meta	meta	0
142	22.2	lat	meta	meta	0
143	22.3	lat	meta	meta	0
144	22.4	lat	meta	meta	0
145	22.5	lat	meta	meta	0
146	22.6	lat	meta	meta	0
147	22.7	lat	meta	meta	0
148	22.8	lat	meta	meta	0
149	22.9	lat	meta	meta	0
150	23	lat	meta	meta	0
151	23.1	lat	meta	meta	0
152	23.2	lat	meta	meta	0
153	23.3	lat	meta	meta	0
154	23.4	lat	meta	meta	0
155	23.5	lat	meta	meta	0
156	23.6	lat	meta	meta	0
157	23.7	lat	meta	meta	0
158	23.8	lat	meta	meta	0
159	23.9	lat	meta	meta	0
160	24	lat	meta	meta	0
161	24.1	lat	meta	meta	0
162	24.2	lat	meta	meta	0
163	24.3	lat	meta	meta	0
164	24.4	lat	meta	meta	0
165	24.5	lat	meta	meta	0
166	24.6	lat	meta	meta	0
167	24.7	lat	meta	meta	0
168	24.8	lat	meta	meta	0
169	24.9	lat	meta	meta	0
170	25	lat	meta	meta	0
171	25.1	lat	meta	meta	0
172	25.2	lat	meta	meta	0
173	25.3	lat	meta	meta	0
174	25.4	lat	meta	meta	0
175	25.5	lat	meta	meta	0
176	25.6	lat	meta	meta	0
177	25.7	lat	meta	meta	0
178	25.8	lat	meta	meta	0
179	25.9	lat	meta	meta	0
180	26	lat	meta	meta	0
181	26.1	lat	meta	meta	0
182	26.2	lat	meta	meta	0
183	26.3	lat	meta	meta	0
184	26.4	lat	meta	meta	0
185	26.5	lat	meta	meta	0
186	26.6	lat	meta	meta	0
187	26.7	lat	meta	meta	0
188	26.8	lat	meta	meta	0
189	26.9	lat	meta	meta	0
190	27	lat	meta	meta	0
191	27.1	lat	meta	meta	0
192	27.2	lat	meta	meta	0
193	27.3	lat	meta	meta	0
194	27.4	lat	meta	meta	0
195	27.5	lat	meta	meta	0
196	27.6	lat	meta	meta	0
197	27.7	lat	meta	meta	0
198	27.8	lat	meta	meta	0
199	27.9	lat	meta	meta	0
200	28	lat	meta	meta	0
201	28.1	lat	meta	meta	0
202	28.2	lat	meta	meta	0
203	28.3	lat	meta	meta	0
204	28.4	lat	meta	meta	0
205	28.5	lat	meta	meta	0
206	28.6	lat	meta	meta	0
207	28.7	lat	meta	meta	0
208	28.8	lat	meta	meta	0
209	28.9	lat	meta	meta	0
210	29	lat	meta	meta	0
211	29.1	lat	meta	meta	0
212	29.2	lat	meta	meta	0
213	29.3	lat	meta	meta	0
214	29.4	lat	meta	meta	0
215	29.5	lat	meta	meta	0
216	29.6	lat	meta	meta	0
217	29.7	lat	meta	meta	0
218	29.8	lat	meta	meta	0
219	29.9	lat	meta	meta	0
220	30	lat	meta	meta	0
221	30.1	lat	meta	meta	0
222	30.2	lat	meta	meta	0
223	30.3	lat	meta	meta	0
224	30.4	lat	meta	meta	0
225	30.5	lat	meta	meta	0
226	30.6	lat	meta	meta	0
227	30.7	lat	meta	meta	0
228	30.8	lat	meta	meta	0
229	30.9	lat	meta	meta	0
230	31	lat	meta	meta	0
231	31.1	lat	meta	meta	0
232	31.2	lat	meta	meta	0
233	31.3	lat	meta	meta	0
234	31.4	lat	meta	meta	0
235	31.5	lat	meta	meta	0
236	31.6	lat	meta	meta	0
237	31.7	lat	meta	meta	0
238	31.8	lat	meta	meta	0
239	31.9	lat	meta	meta	0
240	32	lat	meta	meta	0
241	32.1	lat	meta	meta	0
242	32.2	lat	meta	meta	0
243	32.3	lat	meta	meta	0
244	32.4	lat	meta	meta	0
245	32.5	lat	meta	meta	0
246	32.6	lat	meta	meta	0
247	32.7	lat	meta	meta	0
248	32.8	lat	meta	meta	0
249	32.9	lat	meta	meta	0
250	33	lat	meta	meta	0
251	33.1	lat	meta	meta	0
252	33.2	lat	meta	meta	0
253	33.3	lat	meta	meta	0
254	33.4	lat	meta	meta	0
255	33.5	lat	meta	meta	0
256	33.6	lat	meta	meta	0
257	33.7	lat	meta	meta	0
258	33.8	lat	meta	meta	0
259	33.9	lat	meta	meta	0
260	34	lat	meta	meta	0
261	34.1	lat	meta	meta	0
262	34.2	lat	meta	meta	0
263	34.3	lat	meta	meta	0
264	34.4	lat	meta	meta	0
265	34.5	lat	meta	meta	0
266	34.6	lat	meta	meta	0
267	34.7	lat	meta	meta	0
268	34.8	lat	meta	meta	0
269	34.9	lat	meta	meta	0
270	8	acc	meta	meta	0
271	8.1	acc	meta	meta	0.197159339451536
272	8.2	acc	meta	meta	0.197161520869879
273	8.3	acc	meta	meta	0.197165267171219
274	8.4	acc	meta	meta	0.197168132305397
275	8.5	acc	meta	meta	0.197164927086204
276	8.6	acc	meta	meta	0.197148139157567
277	8.7	acc	meta	meta	0.197108175304774
278	8.8	acc	meta	meta	0.197032746981291
279	8.9	acc	meta	meta	0.19690783056105
280	9	acc	meta	meta	0.196715514510439
281	9.1	acc	meta	meta	0.196437549292249
282	9.2	acc	meta	meta	0.196056024337195
283	9.3	acc	meta	meta	0.195555696888598
284	9.4	acc	meta	meta	0.194927000179128
285	9.5	acc	meta	meta	0.194167239872572
286	9.6	acc	meta	meta	0.193282505808284
287	9.7	acc	meta	meta	0.192286887849318
288	9.8	acc	meta	meta	0.191200127980628
289	9.9	acc	meta	meta	0.190041088451608
290	10	acc	meta	meta	0.188826882137564
291	10.1	acc	meta	meta	0.187568181142857
292	10.2	acc	meta	meta	0.186269666478039
293	10.3	acc	meta	meta	0.184931591063989
294	10.4	acc	meta	meta	0.183549426010584
295	10.5	acc	meta	meta	0.182118353952948
296	10.6	acc	meta	meta	0.180634392695151
297	10.7	acc	meta	meta	0.179097437860887
298	10.8	acc	meta	meta	0.177512511170918
299	10.9	acc	meta	meta	0.175887008493067
300	11	acc	meta	meta	0.174230626665269
301	11.1	acc	meta	meta	0.172549078647235
302	11.2	acc	meta	meta	0.170843966116187
303	11.3	acc	meta	meta	0.169112273528893
304	11.4	acc	meta	meta	0.167347890878459
305	11.5	acc	meta	meta	0.165544694224962
306	11.6	acc	meta	meta	0.16369936705188
307	11.7	acc	meta	meta	0.161811235443676
308	11.8	acc	meta	meta	0.159882870170075
309	11.9	acc	meta	meta	0.15792115642831
310	12	acc	meta	meta	0.155934900145789
311	12.1	acc	meta	meta	0.138529417615265
312	12.2	acc	meta	meta	0.13736659241032
313	12.3	acc	meta	meta	0.136220787690762
314	12.4	acc	meta	meta	0.135099885519102
315	12.5	acc	meta	meta	0.134011489473861
316	12.6	acc	meta	meta	0.132961702340374
317	12.7	acc	meta	meta	0.131955560786397
318	12.8	acc	meta	meta	0.130996248691893
319	12.9	acc	meta	meta	0.13008383240947
320	13	acc	meta	meta	0.129209073058124
321	13.1	acc	meta	meta	0.12834643433488
322	13.2	acc	meta	meta	0.12744927174392
323	13.3	acc	meta	meta	0.126447264684413
324	13.4	acc	meta	meta	0.125267873935487
325	13.5	acc	meta	meta	0.123870259863628
326	13.6	acc	meta	meta	0.122257281418578
327	13.7	acc	meta	meta	0.120460786127908
328	13.8	acc	meta	meta	0.118523480722687
329	13.9	acc	meta	meta	0.116488439839161
330	14	acc	meta	meta	0.114395077764527
331	14.1	acc	meta	meta	0.112276253246895
332	14.2	acc	meta	meta	0.110157889139158
333	14.3	acc	meta	meta	0.108056524345221
334	14.4	acc	meta	meta	0.105979975826161
335	14.5	acc	meta	meta	0.103927951052264
336	14.6	acc	meta	meta	0.101892528035123
337	14.7	acc	meta	meta	0.0998611310540508
338	14.8	acc	meta	meta	0.0978173841567898
339	14.9	acc	meta	meta	0.0957448583722115
340	15	acc	meta	meta	0.0936313095762087
341	15.1	acc	meta	meta	0.0914711080288025
342	15.2	acc	meta	meta	0.0892689951692791
343	15.3	acc	meta	meta	0.0870384965240811
344	15.4	acc	meta	meta	0.0847976245510632
345	15.5	acc	meta	meta	0.0825665765184894
346	15.6	acc	meta	meta	0.0803612282906832
347	15.7	acc	meta	meta	0.0781927386197164
348	15.8	acc	meta	meta	0.0760668176945214
349	15.9	acc	meta	meta	0.0739827603495115
350	16	acc	meta	meta	0.0719358834904481
351	16.1	acc	meta	meta	0.0699170459449446
352	16.2	acc	meta	meta	0.067914799161182
353	16.3	acc	meta	meta	0.0659170551797469
354	16.4	acc	meta	meta	0.0639143097069246
355	16.5	acc	meta	meta	0.061903285988569
356	16.6	acc	meta	meta	0.0598889023344426
357	16.7	acc	meta	meta	0.0578832629838179
358	16.8	acc	meta	meta	0.0559009182069488
359	16.9	acc	meta	meta	0.0539557447752008
360	17	acc	meta	meta	0.0520584914705066
361	17.1	acc	meta	meta	0.0502154407882377
362	17.2	acc	meta	meta	0.0484285461480073
363	17.3	acc	meta	meta	0.046694989895307
364	17.4	acc	meta	meta	0.0450101580529132
365	17.5	acc	meta	meta	0.0433687379309028
366	17.6	acc	meta	meta	0.0417677808247999
367	17.7	acc	meta	meta	0.0402064887865711
368	17.8	acc	meta	meta	0.0386852020875203
369	17.9	acc	meta	meta	0.0372056546165945
370	18	acc	meta	meta	0.0357684126969451
371	18.1	acc	meta	meta	0.0343732317977013
372	18.2	acc	meta	meta	0.0330180773988782
373	18.3	acc	meta	meta	0.0316992659376951
374	18.4	acc	meta	meta	0.030412750251667
375	18.5	acc	meta	meta	0.0291585942138974
376	18.6	acc	meta	meta	0.0279638759564764
377	18.7	acc	meta	meta	0.0267813016916476
378	18.8	acc	meta	meta	0.02560380353421
379	18.9	acc	meta	meta	0.0244244761997432
380	19	acc	meta	meta	0.0232178303249388
381	19.1	acc	meta	meta	0.0220535848612074
382	19.2	acc	meta	meta	0.0208986381011019
383	19.3	acc	meta	meta	0.0197592791482372
384	19.4	acc	meta	meta	0.0186390831818751
385	19.5	acc	meta	meta	0.0175411587045854
386	19.6	acc	meta	meta	0.0164668347564812
387	19.7	acc	meta	meta	0.0154155945799835
388	19.8	acc	meta	meta	0.0143862979458046
389	19.9	acc	meta	meta	0.0133757939152042
390	20	acc	meta	meta	0
391	20.1	acc	meta	meta	0
392	20.2	acc	meta	meta	0
393	20.3	acc	meta	meta	0
394	20.4	acc	meta	meta	0
395	20.5	acc	meta	meta	0
396	20.6	acc	meta	meta	0
397	20.7	acc	meta	meta	0
398	20.8	acc	meta	meta	0
399	20.9	acc	meta	meta	0
400	21	acc	meta	meta	0
401	21.1	acc	meta	meta	0
402	21.2	acc	meta	meta	0
403	21.3	acc	meta	meta	0
404	21.4	acc	meta	meta	0
405	21.5	acc	meta	meta	0
406	21.6	acc	meta	meta	0
407	21.7	acc	meta	meta	0
408	21.8	acc	meta	meta	0
409	21.9	acc	meta	meta	0
410	22	acc	meta	meta	0
411	22.1	acc	meta	meta	0
412	22.2	acc	meta	meta	0
413	22.3	acc	meta	meta	0
414	22.4	acc	meta	meta	0
415	22.5	acc	meta	meta	0
416	22.6	acc	meta	meta	0
417	22.7	acc	meta	meta	0
418	22.8	acc	meta	meta	0
419	22.9	acc	meta	meta	0
420	23	acc	meta	meta	0
421	23.1	acc	meta	meta	0
422	23.2	acc	meta	meta	0
423	23.3	acc	meta	meta	0
424	23.4	acc	meta	meta	0
425	23.5	acc	meta	meta	0
426	23.6	acc	meta	meta	0
427	23.7	acc	meta	meta	0
428	23.8	acc	meta	meta	0
429	23.9	acc	meta	meta	0
430	24	acc	meta	meta	0
431	24.1	acc	meta	meta	0
432	24.2	acc	meta	meta	0
433	24.3	acc	meta	meta	0
434	24.4	acc	meta	meta	0
435	24.5	acc	meta	meta	0
436	24.6	acc	meta	meta	0
437	24.7	acc	meta	meta	0
438	24.8	acc	meta	meta	0
439	24.9	acc	meta	meta	0
440	25	acc	meta	meta	0
441	25.1	acc	meta	meta	0
442	25.2	acc	meta	meta	0
443	25.3	acc	meta	meta	0
444	25.4	acc	meta	meta	0
445	25.5	acc	meta	meta	0
446	25.6	acc	meta	meta	0
447	25.7	acc	meta	meta	0
448	25.8	acc	meta	meta	0
449	25.9	acc	meta	meta	0
450	26	acc	meta	meta	0
451	26.1	acc	meta	meta	0
452	26.2	acc	meta	meta	0
453	26.3	acc	meta	meta	0
454	26.4	acc	meta	meta	0
455	26.5	acc	meta	meta	0
456	26.6	acc	meta	meta	0
457	26.7	acc	meta	meta	0
458	26.8	acc	meta	meta	0
459	26.9	acc	meta	meta	0
460	27	acc	meta	meta	0
461	27.1	acc	meta	meta	0
462	27.2	acc	meta	meta	0
463	27.3	acc	meta	meta	0
464	27.4	acc	meta	meta	0
465	27.5	acc	meta	meta	0
466	27.6	acc	meta	meta	0
467	27.7	acc	meta	meta	0
468	27.8	acc	meta	meta	0
469	27.9	acc	meta	meta	0
470	28	acc	meta	meta	0
471	28.1	acc	meta	meta	0
472	28.2	acc	meta	meta	0
473	28.3	acc	meta	meta	0
474	28.4	acc	meta	meta	0
475	28.5	acc	meta	meta	0
476	28.6	acc	meta	meta	0
477	28.7	acc	meta	meta	0
478	28.8	acc	meta	meta	0
479	28.9	acc	meta	meta	0
480	29	acc	meta	meta	0
481	29.1	acc	meta	meta	0
482	29.2	acc	meta	meta	0
483	29.3	acc	meta	meta	0
484	29.4	acc	meta	meta	0
485	29.5	acc	meta	meta	0
486	29.6	acc	meta	meta	0
487	29.7	acc	meta	meta	0
488	29.8	acc	meta	meta	0
489	29.9	acc	meta	meta	0
490	30	acc	meta	meta	0
491	30.1	acc	meta	meta	0
492	30.2	acc	meta	meta	0
493	30.3	acc	meta	meta	0
494	30.4	acc	meta	meta	0
495	30.5	acc	meta	meta	0
496	30.6	acc	meta	meta	0
497	30.7	acc	meta	meta	0
498	30.8	acc	meta	meta	0
499	30.9	acc	meta	meta	0
500	31	acc	meta	meta	0
501	31.1	acc	meta	meta	0
502	31.2	acc	meta	meta	0
503	31.3	acc	meta	meta	0
504	31.4	acc	meta	meta	0
505	31.5	acc	meta	meta	0
506	31.6	acc	meta	meta	0
507	31.7	acc	meta	meta	0
508	31.8	acc	meta	meta	0
509	31.9	acc	meta	meta	0
510	32	acc	meta	meta	0
511	32.1	acc	meta	meta	0
512	32.2	acc	meta	meta	0
513	32.3	acc	meta	meta	0
514	32.4	acc	meta	meta	0
515	32.5	acc	meta	meta	0
516	32.6	acc	meta	meta	0
517	32.7	acc	meta	meta	0
518	32.8	acc	meta	meta	0
519	32.9	acc	meta	meta	0
520	33	acc	meta	meta	0
521	33.1	acc	meta	meta	0
522	33.2	acc	meta	meta	0
523	33.3	acc	meta	meta	0
524	33.4	acc	meta	meta	0
525	33.5	acc	meta	meta	0
526	33.6	acc	meta	meta	0
527	33.7	acc	meta	meta	0
528	33.8	acc	meta	meta	0
529	33.9	acc	meta	meta	0
530	34	acc	meta	meta	0
531	34.1	acc	meta	meta	0
532	34.2	acc	meta	meta	0
533	34.3	acc	meta	meta	0
534	34.4	acc	meta	meta	0
535	34.5	acc	meta	meta	0
536	34.6	acc	meta	meta	0
537	34.7	acc	meta	meta	0
538	34.8	acc	meta	meta	0
539	34.9	acc	meta	meta	0
540	35	acc	meta	meta	0
541	8.03011635865845	lat	Luna	ANTI	-0.20222816613723
542	8.13011635865845	lat	Luna	ANTI	-0.202227328691203
543	8.23011635865845	lat	Luna	ANTI	-0.20222503999089
544	8.33011635865845	lat	Luna	ANTI	-0.20222111299576
545	8.43011635865845	lat	Luna	ANTI	-0.202214927270862
546	8.53011635865845	lat	Luna	ANTI	-0.202204338974033
547	8.63011635865845	lat	Luna	ANTI	-0.20218804638452
548	8.73011635865845	lat	Luna	ANTI	-0.202165274582288
549	8.83011635865845	lat	Luna	ANTI	-0.202135983566047
550	8.93011635865845	lat	Luna	ANTI	-0.202099841847213
551	9.03011635865845	lat	Luna	ANTI	-0.202054884399132
552	9.13011635865845	lat	Luna	ANTI	-0.202000515242294
553	9.23011635865845	lat	Luna	ANTI	-0.201935709423765
554	9.33011635865845	lat	Luna	ANTI	-0.201859527619642
555	9.43011635865845	lat	Luna	ANTI	-0.201771553640943
556	9.53011635865845	lat	Luna	ANTI	-0.201669566069647
557	9.63011635865845	lat	Luna	ANTI	-0.201552620172124
558	9.73011635865845	lat	Luna	ANTI	-0.201420067524242
559	9.83011635865845	lat	Luna	ANTI	-0.201271381148689
560	9.93011635865845	lat	Luna	ANTI	-0.201106115607267
561	10.0301163586585	lat	Luna	ANTI	-0.200922682494682
562	10.1301163586584	lat	Luna	ANTI	-0.200719477483004
563	10.2301163586584	lat	Luna	ANTI	-0.200495328494477
564	10.3301163586585	lat	Luna	ANTI	-0.200248582826989
565	10.4301163586585	lat	Luna	ANTI	-0.19997771551233
566	10.5301163586585	lat	Luna	ANTI	-0.199679649811998
567	10.6301163586584	lat	Luna	ANTI	-0.199352126924819
568	10.7301163586584	lat	Luna	ANTI	-0.198992769294415
569	10.8301163586585	lat	Luna	ANTI	-0.198600224464817
570	10.9301163586585	lat	Luna	ANTI	-0.198173225755288
571	11.0301163586585	lat	Luna	ANTI	-0.197710353840821
572	11.1301163586584	lat	Luna	ANTI	-0.197210520402102
573	11.2301163586584	lat	Luna	ANTI	-0.196671027243547
574	11.3301163586585	lat	Luna	ANTI	-0.196088947457526
575	11.4301163586585	lat	Luna	ANTI	-0.195462173691883
576	11.5301163586585	lat	Luna	ANTI	-0.19478583253172
577	11.6301163586584	lat	Luna	ANTI	-0.194054040734267
578	11.7301163586584	lat	Luna	ANTI	-0.193263880529961
579	11.8301163586585	lat	Luna	ANTI	-0.192409968845836
580	11.9301163586585	lat	Luna	ANTI	-0.191487040797518
581	12.0301163586585	lat	Luna	ANTI	-0.19049200594375
582	12.1301163586585	lat	Luna	ANTI	-0.189422752680972
583	12.2301163586584	lat	Luna	ANTI	-0.188275095910666
584	12.3301163586585	lat	Luna	ANTI	-0.187043416966238
585	12.4301163586585	lat	Luna	ANTI	-0.185721917311009
586	12.5301163586585	lat	Luna	ANTI	-0.184302722534395
587	12.6301163586585	lat	Luna	ANTI	-0.182777098055758
588	12.7301163586584	lat	Luna	ANTI	-0.181138090813714
589	12.8301163586585	lat	Luna	ANTI	-0.179380484463033
590	12.9301163586585	lat	Luna	ANTI	-0.177502294250254
591	13.0301163586585	lat	Luna	ANTI	-0.175503084384919
592	13.1301163586585	lat	Luna	ANTI	-0.173380408062282
593	13.2301163586584	lat	Luna	ANTI	-0.171130923222197
594	13.3301163586585	lat	Luna	ANTI	-0.168752233937584
595	13.4301163586585	lat	Luna	ANTI	-0.166242804770505
596	13.5301163586585	lat	Luna	ANTI	-0.163602618398309
597	13.6301163586585	lat	Luna	ANTI	-0.160831860868482
598	13.7301163586584	lat	Luna	ANTI	-0.15793227224004
599	13.8301163586585	lat	Luna	ANTI	-0.154907147199246
600	13.9301163586585	lat	Luna	ANTI	-0.151759915602747
601	14.0301163586585	lat	Luna	ANTI	-0.14849313213032
602	14.1301163586585	lat	Luna	ANTI	-0.145109914444524
603	14.2301163586584	lat	Luna	ANTI	-0.141613967954449
604	14.3301163586585	lat	Luna	ANTI	-0.138011262460543
605	14.4301163586585	lat	Luna	ANTI	-0.134306578690045
606	14.5301163586585	lat	Luna	ANTI	-0.130503273603031
607	14.6301163586585	lat	Luna	ANTI	-0.126609578426115
608	14.7301163586584	lat	Luna	ANTI	-0.12263680971126
609	14.8301163586585	lat	Luna	ANTI	-0.118600692051096
610	14.9301163586585	lat	Luna	ANTI	-0.114516553875887
611	15.0301163586585	lat	Luna	ANTI	-0.11039537219319
612	15.1301163586585	lat	Luna	ANTI	-0.106248048305629
613	15.2301163586584	lat	Luna	ANTI	-0.102081350194613
614	15.3301163586585	lat	Luna	ANTI	-0.0979057334561245
615	15.4301163586585	lat	Luna	ANTI	-0.0937305150892885
616	15.5301163586585	lat	Luna	ANTI	-0.0895645127464014
617	15.6301163586585	lat	Luna	ANTI	-0.0854198612042424
618	15.7301163586584	lat	Luna	ANTI	-0.0813114264050488
619	15.8301163586585	lat	Luna	ANTI	-0.0772546943292675
620	15.9301163586585	lat	Luna	ANTI	-0.0732581491878257
621	16.0301163586585	lat	Luna	ANTI	0
622	16.1301163586584	lat	Luna	ANTI	0
623	16.2301163586584	lat	Luna	ANTI	0
624	16.3301163586585	lat	Luna	ANTI	0
625	16.4301163586585	lat	Luna	ANTI	0
626	16.5301163586585	lat	Luna	ANTI	0
627	16.6301163586584	lat	Luna	ANTI	0
628	16.7301163586584	lat	Luna	ANTI	0
629	16.8301163586585	lat	Luna	ANTI	0
630	16.9301163586585	lat	Luna	ANTI	0
631	17.0301163586585	lat	Luna	ANTI	0
632	17.1301163586584	lat	Luna	ANTI	0
633	17.2301163586584	lat	Luna	ANTI	0
634	17.3301163586585	lat	Luna	ANTI	0
635	17.4301163586585	lat	Luna	ANTI	0
636	17.5301163586585	lat	Luna	ANTI	0
637	17.6301163586585	lat	Luna	ANTI	0
638	17.7301163586584	lat	Luna	ANTI	0
639	17.8301163586585	lat	Luna	ANTI	0
640	17.9301163586585	lat	Luna	ANTI	0
641	18.0301163586585	lat	Luna	ANTI	0
642	18.1301163586585	lat	Luna	ANTI	0
643	18.2301163586584	lat	Luna	ANTI	0
644	18.3301163586585	lat	Luna	ANTI	0
645	18.4301163586585	lat	Luna	ANTI	0
646	18.5301163586585	lat	Luna	ANTI	0
647	18.6301163586585	lat	Luna	ANTI	0
648	18.7301163586584	lat	Luna	ANTI	0
649	18.8301163586585	lat	Luna	ANTI	0
650	18.9301163586585	lat	Luna	ANTI	0
651	19.0301163586585	lat	Luna	ANTI	0
652	19.1301163586585	lat	Luna	ANTI	0
653	19.2301163586584	lat	Luna	ANTI	0
654	19.3301163586585	lat	Luna	ANTI	0
655	19.4301163586585	lat	Luna	ANTI	0
656	19.5301163586585	lat	Luna	ANTI	0
657	19.6301163586585	lat	Luna	ANTI	0
658	19.7301163586584	lat	Luna	ANTI	0
659	19.8301163586585	lat	Luna	ANTI	0
660	19.9301163586585	lat	Luna	ANTI	0
661	20.0301163586585	lat	Luna	ANTI	0
662	20.1301163586585	lat	Luna	ANTI	0
663	20.2301163586584	lat	Luna	ANTI	0
664	20.3301163586585	lat	Luna	ANTI	0
665	20.4301163586585	lat	Luna	ANTI	0
666	20.5301163586585	lat	Luna	ANTI	0
667	20.6301163586585	lat	Luna	ANTI	0
668	20.7301163586584	lat	Luna	ANTI	0
669	20.8301163586585	lat	Luna	ANTI	0
670	20.9301163586585	lat	Luna	ANTI	0
671	21.0301163586585	lat	Luna	ANTI	0
672	21.1301163586585	lat	Luna	ANTI	0
673	21.2301163586584	lat	Luna	ANTI	0
674	21.3301163586585	lat	Luna	ANTI	0
675	21.4301163586585	lat	Luna	ANTI	0
676	21.5301163586585	lat	Luna	ANTI	0
677	21.6301163586585	lat	Luna	ANTI	0
678	21.7301163586584	lat	Luna	ANTI	0
679	21.8301163586585	lat	Luna	ANTI	0
680	21.9301163586585	lat	Luna	ANTI	0
681	22.0301163586585	lat	Luna	ANTI	0
682	22.1301163586585	lat	Luna	ANTI	0
683	22.2301163586584	lat	Luna	ANTI	0
684	22.3301163586585	lat	Luna	ANTI	0
685	22.4301163586585	lat	Luna	ANTI	0
686	22.5301163586585	lat	Luna	ANTI	0
687	22.6301163586585	lat	Luna	ANTI	0
688	22.7301163586584	lat	Luna	ANTI	0
689	22.8301163586585	lat	Luna	ANTI	0
690	22.9301163586585	lat	Luna	ANTI	0
691	23.0301163586585	lat	Luna	ANTI	0
692	23.1301163586585	lat	Luna	ANTI	0
693	23.2301163586584	lat	Luna	ANTI	0
694	23.3301163586585	lat	Luna	ANTI	0
695	23.4301163586585	lat	Luna	ANTI	0
696	23.5301163586585	lat	Luna	ANTI	0
697	23.6301163586585	lat	Luna	ANTI	0
698	23.7301163586584	lat	Luna	ANTI	0
699	23.8301163586585	lat	Luna	ANTI	0
700	23.9301163586585	lat	Luna	ANTI	0
701	24.0301163586585	lat	Luna	ANTI	0
702	24.1301163586585	lat	Luna	ANTI	0
703	24.2301163586584	lat	Luna	ANTI	0
704	24.3301163586585	lat	Luna	ANTI	0
705	24.4301163586585	lat	Luna	ANTI	0
706	24.5301163586585	lat	Luna	ANTI	0
707	24.6301163586585	lat	Luna	ANTI	0
708	24.7301163586584	lat	Luna	ANTI	0
709	24.8301163586585	lat	Luna	ANTI	0
710	24.9301163586585	lat	Luna	ANTI	0
711	25.0301163586585	lat	Luna	ANTI	0
712	25.1301163586585	lat	Luna	ANTI	0
713	25.2301163586584	lat	Luna	ANTI	0
714	25.3301163586585	lat	Luna	ANTI	0
715	25.4301163586585	lat	Luna	ANTI	0
716	25.5301163586585	lat	Luna	ANTI	0
717	25.6301163586585	lat	Luna	ANTI	0
718	25.7301163586584	lat	Luna	ANTI	0
719	25.8301163586585	lat	Luna	ANTI	0
720	25.9301163586585	lat	Luna	ANTI	0
721	26.0301163586585	lat	Luna	ANTI	0
722	26.1301163586585	lat	Luna	ANTI	0
723	26.2301163586584	lat	Luna	ANTI	0
724	26.3301163586585	lat	Luna	ANTI	0
725	26.4301163586585	lat	Luna	ANTI	0
726	26.5301163586585	lat	Luna	ANTI	0
727	26.6301163586585	lat	Luna	ANTI	0
728	26.7301163586584	lat	Luna	ANTI	0
729	26.8301163586585	lat	Luna	ANTI	0
730	26.9301163586585	lat	Luna	ANTI	0
731	27.0301163586585	lat	Luna	ANTI	0
732	27.1301163586585	lat	Luna	ANTI	0
733	27.2301163586585	lat	Luna	ANTI	0
734	27.3301163586585	lat	Luna	ANTI	0
735	27.4301163586585	lat	Luna	ANTI	0
736	27.5301163586585	lat	Luna	ANTI	0
737	27.6301163586585	lat	Luna	ANTI	0
738	27.7301163586585	lat	Luna	ANTI	0
739	27.8301163586585	lat	Luna	ANTI	0
740	27.9301163586585	lat	Luna	ANTI	0
741	28.0301163586585	lat	Luna	ANTI	0
742	28.1301163586585	lat	Luna	ANTI	0
743	28.2301163586585	lat	Luna	ANTI	0
744	28.3301163586585	lat	Luna	ANTI	0
745	28.4301163586585	lat	Luna	ANTI	0
746	28.5301163586585	lat	Luna	ANTI	0
747	28.6301163586585	lat	Luna	ANTI	0
748	28.7301163586585	lat	Luna	ANTI	0
749	28.8301163586585	lat	Luna	ANTI	0
750	28.9301163586585	lat	Luna	ANTI	0
751	29.0301163586585	lat	Luna	ANTI	0
752	29.1301163586585	lat	Luna	ANTI	0
753	29.2301163586585	lat	Luna	ANTI	0
754	29.3301163586585	lat	Luna	ANTI	0
755	29.4301163586585	lat	Luna	ANTI	0
756	29.5301163586585	lat	Luna	ANTI	0
757	29.6301163586585	lat	Luna	ANTI	0
758	29.7301163586585	lat	Luna	ANTI	0
759	29.8301163586585	lat	Luna	ANTI	0
760	29.9301163586585	lat	Luna	ANTI	0
761	30.0301163586585	lat	Luna	ANTI	0
762	30.1301163586585	lat	Luna	ANTI	0
763	30.2301163586585	lat	Luna	ANTI	0
764	30.3301163586585	lat	Luna	ANTI	0
765	30.4301163586585	lat	Luna	ANTI	0
766	30.5301163586585	lat	Luna	ANTI	0
767	30.6301163586585	lat	Luna	ANTI	0
768	30.7301163586585	lat	Luna	ANTI	0
769	30.8301163586585	lat	Luna	ANTI	0
770	30.9301163586585	lat	Luna	ANTI	0
771	31.0301163586585	lat	Luna	ANTI	0
772	31.1301163586585	lat	Luna	ANTI	0
773	31.2301163586585	lat	Luna	ANTI	0
774	31.3301163586585	lat	Luna	ANTI	0
775	31.4301163586585	lat	Luna	ANTI	0
776	31.5301163586585	lat	Luna	ANTI	0
777	31.6301163586585	lat	Luna	ANTI	0
778	31.7301163586585	lat	Luna	ANTI	0
779	31.8301163586585	lat	Luna	ANTI	0
780	31.9301163586585	lat	Luna	ANTI	0
781	32.0301163586584	lat	Luna	ANTI	0
782	32.1301163586585	lat	Luna	ANTI	0
783	32.2301163586584	lat	Luna	ANTI	0
784	32.3301163586585	lat	Luna	ANTI	0
785	32.4301163586585	lat	Luna	ANTI	0
786	32.5301163586584	lat	Luna	ANTI	0
787	32.6301163586585	lat	Luna	ANTI	0
788	32.7301163586584	lat	Luna	ANTI	0
789	32.8301163586585	lat	Luna	ANTI	0
790	32.9301163586585	lat	Luna	ANTI	0
791	33.0301163586584	lat	Luna	ANTI	0
792	33.1301163586585	lat	Luna	ANTI	0
793	33.2301163586584	lat	Luna	ANTI	0
794	33.3301163586585	lat	Luna	ANTI	0
795	33.4301163586585	lat	Luna	ANTI	0
796	33.5301163586584	lat	Luna	ANTI	0
797	33.6301163586585	lat	Luna	ANTI	0
798	33.7301163586584	lat	Luna	ANTI	0
799	33.8301163586585	lat	Luna	ANTI	0
800	33.9301163586585	lat	Luna	ANTI	0
801	34.0301163586584	lat	Luna	ANTI	0
802	34.1301163586585	lat	Luna	ANTI	0
803	34.2301163586584	lat	Luna	ANTI	0
804	34.3301163586585	lat	Luna	ANTI	0
805	34.4301163586585	lat	Luna	ANTI	0
806	34.5301163586584	lat	Luna	ANTI	0
807	34.6301163586585	lat	Luna	ANTI	0
808	34.7301163586584	lat	Luna	ANTI	0
809	34.8301163586585	lat	Luna	ANTI	0
810	34.9301163586585	lat	Luna	ANTI	0
811	35.0301163586584	lat	Luna	ANTI	0
812	8.03011635865845	lat	Luna	DMS	-0.12647051852215
813	8.13011635865845	lat	Luna	DMS	-0.126469641809043
814	8.23011635865845	lat	Luna	DMS	-0.126467052031831
815	8.33011635865845	lat	Luna	DMS	-0.126462701025625
816	8.43011635865845	lat	Luna	DMS	-0.12645580448012
817	8.53011635865845	lat	Luna	DMS	-0.126443843661255
818	8.63011635865845	lat	Luna	DMS	-0.126425005382959
819	8.73011635865845	lat	Luna	DMS	-0.12639850080396
820	8.83011635865845	lat	Luna	DMS	-0.126364338770437
821	8.93011635865845	lat	Luna	DMS	-0.126321875967598
822	9.03011635865845	lat	Luna	DMS	-0.126268506855182
823	9.13011635865845	lat	Luna	DMS	-0.126203463058095
824	9.23011635865845	lat	Luna	DMS	-0.126125115414757
825	9.33011635865845	lat	Luna	DMS	-0.126032266094103
826	9.43011635865845	lat	Luna	DMS	-0.125924392428533
827	9.53011635865845	lat	Luna	DMS	-0.125799337869607
828	9.63011635865845	lat	Luna	DMS	-0.12565611716035
829	9.73011635865845	lat	Luna	DMS	-0.125494463486767
830	9.83011635865845	lat	Luna	DMS	-0.125313891675449
831	9.93011635865845	lat	Luna	DMS	-0.125113761763875
832	10.0301163586585	lat	Luna	DMS	-0.12489266827831
833	10.1301163586584	lat	Luna	DMS	-0.124648543139111
834	10.2301163586584	lat	Luna	DMS	-0.124379770908061
835	10.3301163586585	lat	Luna	DMS	-0.124085031044946
836	10.4301163586585	lat	Luna	DMS	-0.123763449279136
837	10.5301163586585	lat	Luna	DMS	-0.123413542712217
838	10.6301163586584	lat	Luna	DMS	-0.123033958326002
839	10.7301163586584	lat	Luna	DMS	-0.122623519189546
840	10.8301163586585	lat	Luna	DMS	-0.122181846817853
841	10.9301163586585	lat	Luna	DMS	-0.121708650473691
842	11.0301163586585	lat	Luna	DMS	-0.121203627574667
843	11.1301163586584	lat	Luna	DMS	-0.120666564893893
844	11.2301163586584	lat	Luna	DMS	-0.120097239953882
845	11.3301163586585	lat	Luna	DMS	-0.119495440979401
846	11.4301163586585	lat	Luna	DMS	-0.118861075683111
847	11.5301163586585	lat	Luna	DMS	-0.11819423072327
848	11.6301163586584	lat	Luna	DMS	-0.117495087111597
849	11.7301163586584	lat	Luna	DMS	-0.116763776308129
850	11.8301163586585	lat	Luna	DMS	-0.116000703293306
851	11.9301163586585	lat	Luna	DMS	-0.115206251521985
852	12.0301163586585	lat	Luna	DMS	-0.114380684368319
853	12.1301163586585	lat	Luna	DMS	-0.113524268717651
854	12.2301163586584	lat	Luna	DMS	-0.11263774182752
855	12.3301163586585	lat	Luna	DMS	-0.11172219773321
856	12.4301163586585	lat	Luna	DMS	-0.110778757723782
857	12.5301163586585	lat	Luna	DMS	-0.109809089448528
858	12.6301163586585	lat	Luna	DMS	-0.108815237508804
859	12.7301163586584	lat	Luna	DMS	-0.107798982398327
860	12.8301163586585	lat	Luna	DMS	-0.106761749510679
861	12.9301163586585	lat	Luna	DMS	-0.105704199198497
862	13.0301163586585	lat	Luna	DMS	-0.104626511487577
863	13.1301163586585	lat	Luna	DMS	-0.103529967810058
864	13.2301163586584	lat	Luna	DMS	-0.102416577994725
865	13.3301163586585	lat	Luna	DMS	-0.101288238565273
866	13.4301163586585	lat	Luna	DMS	-0.100146409325855
867	13.5301163586585	lat	Luna	DMS	-0.098991157498458
868	13.6301163586585	lat	Luna	DMS	-0.0978234966054677
869	13.7301163586584	lat	Luna	DMS	-0.0966467055978629
870	13.8301163586585	lat	Luna	DMS	-0.0954641799065202
871	13.9301163586585	lat	Luna	DMS	-0.094277617866276
872	14.0301163586585	lat	Luna	DMS	-0.0930877338615834
873	14.1301163586585	lat	Luna	DMS	-0.091895625041212
874	14.2301163586584	lat	Luna	DMS	-0.0907024500081598
875	14.3301163586585	lat	Luna	DMS	-0.0895095373729689
876	14.4301163586585	lat	Luna	DMS	-0.0883177740704835
877	14.5301163586585	lat	Luna	DMS	-0.0871275971733784
878	14.6301163586585	lat	Luna	DMS	-0.0859402820639039
879	14.7301163586584	lat	Luna	DMS	-0.084757414282158
880	14.8301163586585	lat	Luna	DMS	-0.0835808115990459
881	14.9301163586585	lat	Luna	DMS	-0.0824118646023704
882	15.0301163586585	lat	Luna	DMS	-0.0812515497499046
883	15.1301163586585	lat	Luna	DMS	-0.0801006866576188
884	15.2301163586584	lat	Luna	DMS	-0.0789596557428073
885	15.3301163586585	lat	Luna	DMS	-0.0778288993726358
886	15.4301163586585	lat	Luna	DMS	-0.0767088298289509
887	15.5301163586585	lat	Luna	DMS	-0.0755996752062486
888	15.6301163586585	lat	Luna	DMS	-0.0745017087755607
889	15.7301163586584	lat	Luna	DMS	-0.0734151536512953
890	15.8301163586585	lat	Luna	DMS	-0.0723401543290643
891	15.9301163586585	lat	Luna	DMS	-0.0712766959848754
892	16.0301163586585	lat	Luna	DMS	-0.0702246585086924
893	16.1301163586584	lat	Luna	DMS	-0.0691838510922177
894	16.2301163586584	lat	Luna	DMS	-0.0681540165804841
895	16.3301163586585	lat	Luna	DMS	-0.0671348734418873
896	16.4301163586585	lat	Luna	DMS	-0.0661261719826646
897	16.5301163586585	lat	Luna	DMS	-0.0651274644360935
898	16.6301163586584	lat	Luna	DMS	-0.0641379708267949
899	16.7301163586584	lat	Luna	DMS	-0.0631572112198603
900	16.8301163586585	lat	Luna	DMS	-0.062184884963957
901	16.9301163586585	lat	Luna	DMS	-0.0612204285668319
902	17.0301163586585	lat	Luna	DMS	-0.0602627736631389
903	17.1301163586584	lat	Luna	DMS	-0.0593109724695402
904	17.2301163586584	lat	Luna	DMS	-0.0583639584995822
905	17.3301163586585	lat	Luna	DMS	-0.057421342405047
906	17.4301163586585	lat	Luna	DMS	-0.0564828085671887
907	17.5301163586585	lat	Luna	DMS	0
908	17.6301163586585	lat	Luna	DMS	0
909	17.7301163586584	lat	Luna	DMS	0
910	17.8301163586585	lat	Luna	DMS	0
911	17.9301163586585	lat	Luna	DMS	0
912	18.0301163586585	lat	Luna	DMS	0
913	18.1301163586585	lat	Luna	DMS	0
914	18.2301163586584	lat	Luna	DMS	0
915	18.3301163586585	lat	Luna	DMS	0
916	18.4301163586585	lat	Luna	DMS	0
917	18.5301163586585	lat	Luna	DMS	0
918	18.6301163586585	lat	Luna	DMS	0
919	18.7301163586584	lat	Luna	DMS	0
920	18.8301163586585	lat	Luna	DMS	0
921	18.9301163586585	lat	Luna	DMS	0
922	19.0301163586585	lat	Luna	DMS	0
923	19.1301163586585	lat	Luna	DMS	0
924	19.2301163586584	lat	Luna	DMS	0
925	19.3301163586585	lat	Luna	DMS	0
926	19.4301163586585	lat	Luna	DMS	0
927	19.5301163586585	lat	Luna	DMS	0
928	19.6301163586585	lat	Luna	DMS	0
929	19.7301163586584	lat	Luna	DMS	0
930	19.8301163586585	lat	Luna	DMS	0
931	19.9301163586585	lat	Luna	DMS	0
932	20.0301163586585	lat	Luna	DMS	0
933	20.1301163586585	lat	Luna	DMS	0
934	20.2301163586584	lat	Luna	DMS	0
935	20.3301163586585	lat	Luna	DMS	0
936	20.4301163586585	lat	Luna	DMS	0
937	20.5301163586585	lat	Luna	DMS	0
938	20.6301163586585	lat	Luna	DMS	0
939	20.7301163586584	lat	Luna	DMS	0
940	20.8301163586585	lat	Luna	DMS	0
941	20.9301163586585	lat	Luna	DMS	0
942	21.0301163586585	lat	Luna	DMS	0
943	21.1301163586585	lat	Luna	DMS	0
944	21.2301163586584	lat	Luna	DMS	0
945	21.3301163586585	lat	Luna	DMS	0
946	21.4301163586585	lat	Luna	DMS	0
947	21.5301163586585	lat	Luna	DMS	0
948	21.6301163586585	lat	Luna	DMS	0
949	21.7301163586584	lat	Luna	DMS	0
950	21.8301163586585	lat	Luna	DMS	0
951	21.9301163586585	lat	Luna	DMS	0
952	22.0301163586585	lat	Luna	DMS	0
953	22.1301163586585	lat	Luna	DMS	0
954	22.2301163586584	lat	Luna	DMS	0
955	22.3301163586585	lat	Luna	DMS	0
956	22.4301163586585	lat	Luna	DMS	0
957	22.5301163586585	lat	Luna	DMS	0
958	22.6301163586585	lat	Luna	DMS	0
959	22.7301163586584	lat	Luna	DMS	0
960	22.8301163586585	lat	Luna	DMS	0
961	22.9301163586585	lat	Luna	DMS	0
962	23.0301163586585	lat	Luna	DMS	0
963	23.1301163586585	lat	Luna	DMS	0
964	23.2301163586584	lat	Luna	DMS	0
965	23.3301163586585	lat	Luna	DMS	0
966	23.4301163586585	lat	Luna	DMS	0
967	23.5301163586585	lat	Luna	DMS	0
968	23.6301163586585	lat	Luna	DMS	0
969	23.7301163586584	lat	Luna	DMS	0
970	23.8301163586585	lat	Luna	DMS	0
971	23.9301163586585	lat	Luna	DMS	0
972	24.0301163586585	lat	Luna	DMS	0
973	24.1301163586585	lat	Luna	DMS	0
974	24.2301163586584	lat	Luna	DMS	0
975	24.3301163586585	lat	Luna	DMS	0
976	24.4301163586585	lat	Luna	DMS	0
977	24.5301163586585	lat	Luna	DMS	0
978	24.6301163586585	lat	Luna	DMS	0
979	24.7301163586584	lat	Luna	DMS	0
980	24.8301163586585	lat	Luna	DMS	0
981	24.9301163586585	lat	Luna	DMS	0
982	25.0301163586585	lat	Luna	DMS	0
983	25.1301163586585	lat	Luna	DMS	0
984	25.2301163586584	lat	Luna	DMS	0
985	25.3301163586585	lat	Luna	DMS	0
986	25.4301163586585	lat	Luna	DMS	0
987	25.5301163586585	lat	Luna	DMS	0
988	25.6301163586585	lat	Luna	DMS	0
989	25.7301163586584	lat	Luna	DMS	0
990	25.8301163586585	lat	Luna	DMS	0
991	25.9301163586585	lat	Luna	DMS	0
992	26.0301163586585	lat	Luna	DMS	0
993	26.1301163586585	lat	Luna	DMS	0
994	26.2301163586584	lat	Luna	DMS	0
995	26.3301163586585	lat	Luna	DMS	0
996	26.4301163586585	lat	Luna	DMS	0
997	26.5301163586585	lat	Luna	DMS	0
998	26.6301163586585	lat	Luna	DMS	0
999	26.7301163586584	lat	Luna	DMS	0
1000	26.8301163586585	lat	Luna	DMS	0
1001	26.9301163586585	lat	Luna	DMS	0
1002	27.0301163586585	lat	Luna	DMS	0
1003	27.1301163586585	lat	Luna	DMS	0
1004	27.2301163586585	lat	Luna	DMS	0
1005	27.3301163586585	lat	Luna	DMS	0
1006	27.4301163586585	lat	Luna	DMS	0
1007	27.5301163586585	lat	Luna	DMS	0
1008	27.6301163586585	lat	Luna	DMS	0
1009	27.7301163586585	lat	Luna	DMS	0
1010	27.8301163586585	lat	Luna	DMS	0
1011	27.9301163586585	lat	Luna	DMS	0
1012	28.0301163586585	lat	Luna	DMS	0
1013	28.1301163586585	lat	Luna	DMS	0
1014	28.2301163586585	lat	Luna	DMS	0
1015	28.3301163586585	lat	Luna	DMS	0
1016	28.4301163586585	lat	Luna	DMS	0
1017	28.5301163586585	lat	Luna	DMS	0
1018	28.6301163586585	lat	Luna	DMS	0
1019	28.7301163586585	lat	Luna	DMS	0
1020	28.8301163586585	lat	Luna	DMS	0
1021	28.9301163586585	lat	Luna	DMS	0
1022	29.0301163586585	lat	Luna	DMS	0
1023	29.1301163586585	lat	Luna	DMS	0
1024	29.2301163586585	lat	Luna	DMS	0
1025	29.3301163586585	lat	Luna	DMS	0
1026	29.4301163586585	lat	Luna	DMS	0
1027	29.5301163586585	lat	Luna	DMS	0
1028	29.6301163586585	lat	Luna	DMS	0
1029	29.7301163586585	lat	Luna	DMS	0
1030	29.8301163586585	lat	Luna	DMS	0
1031	29.9301163586585	lat	Luna	DMS	0
1032	30.0301163586585	lat	Luna	DMS	0
1033	30.1301163586585	lat	Luna	DMS	0
1034	30.2301163586585	lat	Luna	DMS	0
1035	30.3301163586585	lat	Luna	DMS	0
1036	30.4301163586585	lat	Luna	DMS	0
1037	30.5301163586585	lat	Luna	DMS	0
1038	30.6301163586585	lat	Luna	DMS	0
1039	30.7301163586585	lat	Luna	DMS	0
1040	30.8301163586585	lat	Luna	DMS	0
1041	30.9301163586585	lat	Luna	DMS	0
1042	31.0301163586585	lat	Luna	DMS	0
1043	31.1301163586585	lat	Luna	DMS	0
1044	31.2301163586585	lat	Luna	DMS	0
1045	31.3301163586585	lat	Luna	DMS	0
1046	31.4301163586585	lat	Luna	DMS	0
1047	31.5301163586585	lat	Luna	DMS	0
1048	31.6301163586585	lat	Luna	DMS	0
1049	31.7301163586585	lat	Luna	DMS	0
1050	31.8301163586585	lat	Luna	DMS	0
1051	31.9301163586585	lat	Luna	DMS	0
1052	32.0301163586584	lat	Luna	DMS	0
1053	32.1301163586585	lat	Luna	DMS	0
1054	32.2301163586584	lat	Luna	DMS	0
1055	32.3301163586585	lat	Luna	DMS	0
1056	32.4301163586585	lat	Luna	DMS	0
1057	32.5301163586584	lat	Luna	DMS	0
1058	32.6301163586585	lat	Luna	DMS	0
1059	32.7301163586584	lat	Luna	DMS	0
1060	32.8301163586585	lat	Luna	DMS	0
1061	32.9301163586585	lat	Luna	DMS	0
1062	33.0301163586584	lat	Luna	DMS	0
1063	33.1301163586585	lat	Luna	DMS	0
1064	33.2301163586584	lat	Luna	DMS	0
1065	33.3301163586585	lat	Luna	DMS	0
1066	33.4301163586585	lat	Luna	DMS	0
1067	33.5301163586584	lat	Luna	DMS	0
1068	8.03011635865845	lat	Luna	MGS	0
1069	8.13011635865845	lat	Luna	MGS	0
1070	8.23011635865845	lat	Luna	MGS	0
1071	8.33011635865845	lat	Luna	MGS	0
1072	8.43011635865845	lat	Luna	MGS	0
1073	8.53011635865845	lat	Luna	MGS	0
1074	8.63011635865845	lat	Luna	MGS	0
1075	8.73011635865845	lat	Luna	MGS	0
1076	8.83011635865845	lat	Luna	MGS	0
1077	8.93011635865845	lat	Luna	MGS	0
1078	9.03011635865845	lat	Luna	MGS	0
1079	9.13011635865845	lat	Luna	MGS	0
1080	9.23011635865845	lat	Luna	MGS	0
1081	9.33011635865845	lat	Luna	MGS	0
1082	9.43011635865845	lat	Luna	MGS	0
1083	9.53011635865845	lat	Luna	MGS	0
1084	9.63011635865845	lat	Luna	MGS	0
1085	9.73011635865845	lat	Luna	MGS	0
1086	9.83011635865845	lat	Luna	MGS	0
1087	9.93011635865845	lat	Luna	MGS	0
1088	10.0301163586585	lat	Luna	MGS	0
1089	10.1301163586584	lat	Luna	MGS	0
1090	10.2301163586584	lat	Luna	MGS	0
1091	10.3301163586585	lat	Luna	MGS	0
1092	10.4301163586585	lat	Luna	MGS	0
1093	10.5301163586585	lat	Luna	MGS	0
1094	10.6301163586584	lat	Luna	MGS	0
1095	10.7301163586584	lat	Luna	MGS	-0.13029295064493
1096	10.8301163586585	lat	Luna	MGS	-0.132898323698374
1097	10.9301163586585	lat	Luna	MGS	-0.135549547681799
1098	11.0301163586585	lat	Luna	MGS	-0.138237577479303
1099	11.1301163586584	lat	Luna	MGS	-0.140955414369599
1100	11.2301163586584	lat	Luna	MGS	-0.14368753754586
1101	11.3301163586585	lat	Luna	MGS	-0.146417409501427
1102	11.4301163586585	lat	Luna	MGS	-0.149134443084848
1103	11.5301163586585	lat	Luna	MGS	-0.151816158772789
1104	11.6301163586584	lat	Luna	MGS	-0.154435773794808
1105	11.7301163586584	lat	Luna	MGS	-0.156981375455316
1106	11.8301163586585	lat	Luna	MGS	-0.159432836528074
1107	11.9301163586585	lat	Luna	MGS	-0.161771745267072
1108	12.0301163586585	lat	Luna	MGS	-0.163988290722306
1109	12.1301163586585	lat	Luna	MGS	-0.166076264524333
1110	12.2301163586584	lat	Luna	MGS	-0.168025354411183
1111	12.3301163586585	lat	Luna	MGS	-0.169822568839077
1112	12.4301163586585	lat	Luna	MGS	-0.17145661621165
1113	12.5301163586585	lat	Luna	MGS	-0.172913599840209
1114	12.6301163586585	lat	Luna	MGS	-0.174181002422536
1115	12.7301163586584	lat	Luna	MGS	-0.175250339500902
1116	12.8301163586585	lat	Luna	MGS	-0.176116925629382
1117	12.9301163586585	lat	Luna	MGS	-0.176779372514474
1118	13.0301163586585	lat	Luna	MGS	-0.177237665699516
1119	13.1301163586585	lat	Luna	MGS	-0.177492757411754
1120	13.2301163586584	lat	Luna	MGS	-0.177547521506282
1121	13.3301163586585	lat	Luna	MGS	-0.17740609744979
1122	13.4301163586585	lat	Luna	MGS	-0.177072513301853
1123	13.5301163586585	lat	Luna	MGS	-0.176546911144207
1124	13.6301163586585	lat	Luna	MGS	-0.175834007240056
1125	13.7301163586584	lat	Luna	MGS	-0.174953209091562
1126	13.8301163586585	lat	Luna	MGS	-0.173926483671353
1127	13.9301163586585	lat	Luna	MGS	-0.172768838181998
1128	14.0301163586585	lat	Luna	MGS	-0.171489126781785
1129	14.1301163586585	lat	Luna	MGS	-0.170095326802445
1130	14.2301163586584	lat	Luna	MGS	-0.168595629091628
1131	14.3301163586585	lat	Luna	MGS	-0.167001334527853
1132	14.4301163586585	lat	Luna	MGS	-0.165320343383124
1133	14.5301163586585	lat	Luna	MGS	-0.163557433231255
1134	14.6301163586585	lat	Luna	MGS	-0.161722575485248
1135	14.7301163586584	lat	Luna	MGS	-0.159828149952387
1136	14.8301163586585	lat	Luna	MGS	-0.15788901748302
1137	14.9301163586585	lat	Luna	MGS	-0.155918134044122
1138	15.0301163586585	lat	Luna	MGS	-0.153923601093428
1139	15.1301163586585	lat	Luna	MGS	-0.151912286593708
1140	15.2301163586584	lat	Luna	MGS	-0.149887755443895
1141	15.3301163586585	lat	Luna	MGS	-0.147854709738438
1142	15.4301163586585	lat	Luna	MGS	-0.145816619920643
1143	15.5301163586585	lat	Luna	MGS	-0.143775922439753
1144	15.6301163586585	lat	Luna	MGS	-0.141735302143783
1145	15.7301163586584	lat	Luna	MGS	-0.139696765434801
1146	15.8301163586585	lat	Luna	MGS	-0.137661695005367
1147	15.9301163586585	lat	Luna	MGS	-0.135630148376416
1148	16.0301163586585	lat	Luna	MGS	-0.133601308732914
1149	16.1301163586584	lat	Luna	MGS	-0.131573758737383
1150	16.2301163586584	lat	Luna	MGS	-0.12954566029303
1151	16.3301163586585	lat	Luna	MGS	-0.127514929870647
1152	16.4301163586585	lat	Luna	MGS	-0.125479697559348
1153	16.5301163586585	lat	Luna	MGS	-0.123436795858981
1154	16.6301163586584	lat	Luna	MGS	-0.121380348468749
1155	16.7301163586584	lat	Luna	MGS	-0.119305765867462
1156	16.8301163586585	lat	Luna	MGS	-0.117210416074215
1157	16.9301163586585	lat	Luna	MGS	-0.115089813749574
1158	17.0301163586585	lat	Luna	MGS	-0.112936869360724
1159	17.1301163586584	lat	Luna	MGS	-0.110745784796067
1160	17.2301163586584	lat	Luna	MGS	-0.108510324140798
1161	17.3301163586585	lat	Luna	MGS	-0.106227618403668
1162	17.4301163586585	lat	Luna	MGS	-0.103895961303199
1163	17.5301163586585	lat	Luna	MGS	-0.101513382905226
1164	17.6301163586585	lat	Luna	MGS	-0.0990784411685656
1165	17.7301163586584	lat	Luna	MGS	-0.0965903195285818
1166	17.8301163586585	lat	Luna	MGS	-0.0940484419467745
1167	17.9301163586585	lat	Luna	MGS	-0.0914528200296757
1168	18.0301163586585	lat	Luna	MGS	-0.0888041692851666
1169	18.1301163586585	lat	Luna	MGS	-0.0861033035701821
1170	18.2301163586584	lat	Luna	MGS	-0.0833512597661952
1171	18.3301163586585	lat	Luna	MGS	-0.0805498301260757
1172	18.4301163586585	lat	Luna	MGS	-0.0777025241081237
1173	18.5301163586585	lat	Luna	MGS	-0.0748133265782151
1174	18.6301163586585	lat	Luna	MGS	0
1175	18.7301163586584	lat	Luna	MGS	0
1176	18.8301163586585	lat	Luna	MGS	0
1177	18.9301163586585	lat	Luna	MGS	0
1178	19.0301163586585	lat	Luna	MGS	0
1179	19.1301163586585	lat	Luna	MGS	0
1180	19.2301163586584	lat	Luna	MGS	0
1181	19.3301163586585	lat	Luna	MGS	0
1182	19.4301163586585	lat	Luna	MGS	0
1183	19.5301163586585	lat	Luna	MGS	0
1184	19.6301163586585	lat	Luna	MGS	0
1185	19.7301163586584	lat	Luna	MGS	0
1186	19.8301163586585	lat	Luna	MGS	0
1187	19.9301163586585	lat	Luna	MGS	0
1188	20.0301163586585	lat	Luna	MGS	0
1189	20.1301163586585	lat	Luna	MGS	0
1190	20.2301163586584	lat	Luna	MGS	0
1191	20.3301163586585	lat	Luna	MGS	0
1192	20.4301163586585	lat	Luna	MGS	0
1193	20.5301163586585	lat	Luna	MGS	0
1194	20.6301163586585	lat	Luna	MGS	0
1195	20.7301163586584	lat	Luna	MGS	0
1196	20.8301163586585	lat	Luna	MGS	0
1197	20.9301163586585	lat	Luna	MGS	0
1198	21.0301163586585	lat	Luna	MGS	0
1199	21.1301163586585	lat	Luna	MGS	0
1200	21.2301163586584	lat	Luna	MGS	0
1201	21.3301163586585	lat	Luna	MGS	0
1202	21.4301163586585	lat	Luna	MGS	0
1203	21.5301163586585	lat	Luna	MGS	0
1204	21.6301163586585	lat	Luna	MGS	0
1205	21.7301163586584	lat	Luna	MGS	0
1206	21.8301163586585	lat	Luna	MGS	0
1207	21.9301163586585	lat	Luna	MGS	0
1208	22.0301163586585	lat	Luna	MGS	0
1209	22.1301163586585	lat	Luna	MGS	0
1210	22.2301163586584	lat	Luna	MGS	0
1211	22.3301163586585	lat	Luna	MGS	0
1212	22.4301163586585	lat	Luna	MGS	0
1213	22.5301163586585	lat	Luna	MGS	0
1214	22.6301163586585	lat	Luna	MGS	0
1215	22.7301163586584	lat	Luna	MGS	0
1216	22.8301163586585	lat	Luna	MGS	0
1217	22.9301163586585	lat	Luna	MGS	0
1218	23.0301163586585	lat	Luna	MGS	0
1219	23.1301163586585	lat	Luna	MGS	0
1220	23.2301163586584	lat	Luna	MGS	0
1221	23.3301163586585	lat	Luna	MGS	0
1222	23.4301163586585	lat	Luna	MGS	0
1223	23.5301163586585	lat	Luna	MGS	0
1224	23.6301163586585	lat	Luna	MGS	0
1225	23.7301163586584	lat	Luna	MGS	0
1226	23.8301163586585	lat	Luna	MGS	0
1227	23.9301163586585	lat	Luna	MGS	0
1228	24.0301163586585	lat	Luna	MGS	0
1229	24.1301163586585	lat	Luna	MGS	0
1230	24.2301163586584	lat	Luna	MGS	0
1231	24.3301163586585	lat	Luna	MGS	0
1232	24.4301163586585	lat	Luna	MGS	0
1233	24.5301163586585	lat	Luna	MGS	0
1234	24.6301163586585	lat	Luna	MGS	0
1235	24.7301163586584	lat	Luna	MGS	0
1236	24.8301163586585	lat	Luna	MGS	0
1237	24.9301163586585	lat	Luna	MGS	0
1238	25.0301163586585	lat	Luna	MGS	0
1239	25.1301163586585	lat	Luna	MGS	0
1240	25.2301163586584	lat	Luna	MGS	0
1241	25.3301163586585	lat	Luna	MGS	0
1242	25.4301163586585	lat	Luna	MGS	0
1243	25.5301163586585	lat	Luna	MGS	0
1244	25.6301163586585	lat	Luna	MGS	0
1245	25.7301163586584	lat	Luna	MGS	0
1246	25.8301163586585	lat	Luna	MGS	0
1247	25.9301163586585	lat	Luna	MGS	0
1248	26.0301163586585	lat	Luna	MGS	0
1249	26.1301163586585	lat	Luna	MGS	0
1250	26.2301163586584	lat	Luna	MGS	0
1251	26.3301163586585	lat	Luna	MGS	0
1252	26.4301163586585	lat	Luna	MGS	0
1253	26.5301163586585	lat	Luna	MGS	0
1254	26.6301163586585	lat	Luna	MGS	0
1255	26.7301163586584	lat	Luna	MGS	0
1256	26.8301163586585	lat	Luna	MGS	0
1257	26.9301163586585	lat	Luna	MGS	0
1258	27.0301163586585	lat	Luna	MGS	0
1259	27.1301163586585	lat	Luna	MGS	0
1260	27.2301163586585	lat	Luna	MGS	0
1261	27.3301163586585	lat	Luna	MGS	0
1262	27.4301163586585	lat	Luna	MGS	0
1263	27.5301163586585	lat	Luna	MGS	0
1264	27.6301163586585	lat	Luna	MGS	0
1265	27.7301163586585	lat	Luna	MGS	0
1266	27.8301163586585	lat	Luna	MGS	0
1267	27.9301163586585	lat	Luna	MGS	0
1268	28.0301163586585	lat	Luna	MGS	0
1269	28.1301163586585	lat	Luna	MGS	0
1270	28.2301163586585	lat	Luna	MGS	0
1271	28.3301163586585	lat	Luna	MGS	0
1272	28.4301163586585	lat	Luna	MGS	0
1273	28.5301163586585	lat	Luna	MGS	0
1274	28.6301163586585	lat	Luna	MGS	0
1275	28.7301163586585	lat	Luna	MGS	0
1276	28.8301163586585	lat	Luna	MGS	0
1277	28.9301163586585	lat	Luna	MGS	0
1278	29.0301163586585	lat	Luna	MGS	0
1279	29.1301163586585	lat	Luna	MGS	0
1280	29.2301163586585	lat	Luna	MGS	0
1281	29.3301163586585	lat	Luna	MGS	0
1282	29.4301163586585	lat	Luna	MGS	0
1283	29.5301163586585	lat	Luna	MGS	0
1284	29.6301163586585	lat	Luna	MGS	0
1285	29.7301163586585	lat	Luna	MGS	0
1286	29.8301163586585	lat	Luna	MGS	0
1287	29.9301163586585	lat	Luna	MGS	0
1288	30.0301163586585	lat	Luna	MGS	0
1289	30.1301163586585	lat	Luna	MGS	0
1290	30.2301163586585	lat	Luna	MGS	0
1291	30.3301163586585	lat	Luna	MGS	0
1292	30.4301163586585	lat	Luna	MGS	0
1293	30.5301163586585	lat	Luna	MGS	0
1294	30.6301163586585	lat	Luna	MGS	0
1295	30.7301163586585	lat	Luna	MGS	0
1296	30.8301163586585	lat	Luna	MGS	0
1297	30.9301163586585	lat	Luna	MGS	0
1298	31.0301163586585	lat	Luna	MGS	0
1299	31.1301163586585	lat	Luna	MGS	0
1300	31.2301163586585	lat	Luna	MGS	0
1301	31.3301163586585	lat	Luna	MGS	0
1302	31.4301163586585	lat	Luna	MGS	0
1303	31.5301163586585	lat	Luna	MGS	0
1304	31.6301163586585	lat	Luna	MGS	0
1305	31.7301163586585	lat	Luna	MGS	0
1306	31.8301163586585	lat	Luna	MGS	0
1307	31.9301163586585	lat	Luna	MGS	0
1308	32.0301163586584	lat	Luna	MGS	0
1309	32.1301163586585	lat	Luna	MGS	0
1310	32.2301163586584	lat	Luna	MGS	0
1311	32.3301163586585	lat	Luna	MGS	0
1312	32.4301163586585	lat	Luna	MGS	0
1313	32.5301163586584	lat	Luna	MGS	0
1314	32.6301163586585	lat	Luna	MGS	0
1315	32.7301163586584	lat	Luna	MGS	0
1316	32.8301163586585	lat	Luna	MGS	0
1317	32.9301163586585	lat	Luna	MGS	0
1318	33.0301163586584	lat	Luna	MGS	0
1319	33.1301163586585	lat	Luna	MGS	0
1320	33.2301163586584	lat	Luna	MGS	0
1321	33.3301163586585	lat	Luna	MGS	0
1322	33.4301163586585	lat	Luna	MGS	0
1323	33.5301163586584	lat	Luna	MGS	0
1324	33.6301163586585	lat	Luna	MGS	0
1325	33.7301163586584	lat	Luna	MGS	0
1326	33.8301163586585	lat	Luna	MGS	0
1327	33.9301163586585	lat	Luna	MGS	0
1328	34.0301163586584	lat	Luna	MGS	0
1329	34.1301163586585	lat	Luna	MGS	0
1330	34.2301163586584	lat	Luna	MGS	0
1331	34.3301163586585	lat	Luna	MGS	0
1332	34.4301163586585	lat	Luna	MGS	0
1333	34.5301163586584	lat	Luna	MGS	0
1334	34.6301163586585	lat	Luna	MGS	0
1335	34.7301163586584	lat	Luna	MGS	0
1336	34.8301163586585	lat	Luna	MGS	0
1337	34.9301163586585	lat	Luna	MGS	0
1338	35.0301163586584	lat	Luna	MGS	0
1339	8.03011635865845	lat	Luna	COMP	-0.15988582697833
1340	8.13011635865845	lat	Luna	COMP	-0.159889828485582
1341	8.23011635865845	lat	Luna	COMP	-0.15990194315227
1342	8.33011635865845	lat	Luna	COMP	-0.159922112700265
1343	8.43011635865845	lat	Luna	COMP	-0.159953768684717
1344	8.53011635865845	lat	Luna	COMP	-0.160007072136153
1345	8.63011635865845	lat	Luna	COMP	-0.160089119405266
1346	8.73011635865845	lat	Luna	COMP	-0.160202855972161
1347	8.83011635865845	lat	Luna	COMP	-0.160348313371971
1348	8.93011635865845	lat	Luna	COMP	-0.160527369703565
1349	9.03011635865845	lat	Luna	COMP	-0.160747785360061
1350	9.13011635865845	lat	Luna	COMP	-0.161011659309794
1351	9.23011635865845	lat	Luna	COMP	-0.161322779821619
1352	9.33011635865845	lat	Luna	COMP	-0.161683678033549
1353	9.43011635865845	lat	Luna	COMP	-0.162095359842124
1354	9.53011635865845	lat	Luna	COMP	-0.162561816763049
1355	9.63011635865845	lat	Luna	COMP	-0.163084911046623
1356	9.73011635865845	lat	Luna	COMP	-0.163664846416374
1357	9.83011635865845	lat	Luna	COMP	-0.164301696079803
1358	9.93011635865845	lat	Luna	COMP	-0.164994862495916
1359	10.0301163586585	lat	Luna	COMP	-0.165741891252625
1360	10.1301163586584	lat	Luna	COMP	-0.166538917918614
1361	10.2301163586584	lat	Luna	COMP	-0.167381768002663
1362	10.3301163586585	lat	Luna	COMP	-0.168265022119229
1363	10.4301163586585	lat	Luna	COMP	-0.169182908189924
1364	10.5301163586585	lat	Luna	COMP	-0.170123880767102
1365	10.6301163586584	lat	Luna	COMP	-0.171078797933886
1366	10.7301163586584	lat	Luna	COMP	-0.172038018526521
1367	10.8301163586585	lat	Luna	COMP	-0.172996423037362
1368	10.9301163586585	lat	Luna	COMP	-0.173948934540472
1369	11.0301163586585	lat	Luna	COMP	-0.17489037991649
1370	11.1301163586584	lat	Luna	COMP	-0.175816675026758
1371	11.2301163586584	lat	Luna	COMP	-0.176718710511272
1372	11.3301163586585	lat	Luna	COMP	-0.17758469734068
1373	11.4301163586585	lat	Luna	COMP	-0.178407256428349
1374	11.5301163586585	lat	Luna	COMP	-0.179172964110458
1375	11.6301163586584	lat	Luna	COMP	-0.179865757870462
1376	11.7301163586584	lat	Luna	COMP	-0.180478428498211
1377	11.8301163586585	lat	Luna	COMP	-0.180998626667971
1378	11.9301163586585	lat	Luna	COMP	-0.181414926138889
1379	12.0301163586585	lat	Luna	COMP	-0.181721181333031
1380	12.1301163586585	lat	Luna	COMP	-0.181913407558043
1381	12.2301163586584	lat	Luna	COMP	-0.181984848322391
1382	12.3301163586585	lat	Luna	COMP	-0.181926792868441
1383	12.4301163586585	lat	Luna	COMP	-0.181731554075532
1384	12.5301163586585	lat	Luna	COMP	-0.181389237308804
1385	12.6301163586585	lat	Luna	COMP	-0.180890621371337
1386	12.7301163586584	lat	Luna	COMP	-0.180229214243929
1387	12.8301163586585	lat	Luna	COMP	-0.179400965698259
1388	12.9301163586585	lat	Luna	COMP	-0.178404634217553
1389	13.0301163586585	lat	Luna	COMP	-0.177240088672985
1390	13.1301163586585	lat	Luna	COMP	-0.175907415669109
1391	13.2301163586584	lat	Luna	COMP	-0.174407518735147
1392	13.3301163586585	lat	Luna	COMP	-0.172742497871956
1393	13.4301163586585	lat	Luna	COMP	-0.170914477242394
1394	13.5301163586585	lat	Luna	COMP	-0.168923536064375
1395	13.6301163586585	lat	Luna	COMP	-0.166772819226808
1396	13.7301163586584	lat	Luna	COMP	-0.164475501976186
1397	13.8301163586585	lat	Luna	COMP	-0.162047012446164
1398	13.9301163586585	lat	Luna	COMP	-0.159498343704108
1399	14.0301163586585	lat	Luna	COMP	-0.156836181185052
1400	14.1301163586585	lat	Luna	COMP	-0.154066994404376
1401	14.2301163586584	lat	Luna	COMP	-0.151197563409711
1402	14.3301163586585	lat	Luna	COMP	-0.148237685150443
1403	14.4301163586585	lat	Luna	COMP	-0.145194533780201
1404	14.5301163586585	lat	Luna	COMP	-0.1420726742108
1405	14.6301163586585	lat	Luna	COMP	-0.138882217398844
1406	14.7301163586584	lat	Luna	COMP	-0.135636337402104
1407	14.8301163586585	lat	Luna	COMP	-0.132351884955057
1408	14.9301163586585	lat	Luna	COMP	-0.129044428846769
1409	15.0301163586585	lat	Luna	COMP	-0.125724420566614
1410	15.1301163586585	lat	Luna	COMP	-0.122401555196232
1411	15.2301163586584	lat	Luna	COMP	-0.119081451867879
1412	15.3301163586585	lat	Luna	COMP	-0.115772275954725
1413	15.4301163586585	lat	Luna	COMP	-0.112480943656994
1414	15.5301163586585	lat	Luna	COMP	-0.109213482135031
1415	15.6301163586585	lat	Luna	COMP	-0.105977811359321
1416	15.7301163586584	lat	Luna	COMP	-0.102782852776493
1417	15.8301163586585	lat	Luna	COMP	-0.0996375421072539
1418	15.9301163586585	lat	Luna	COMP	-0.0965463156979854
1419	16.0301163586585	lat	Luna	COMP	-0.0935159309880325
1420	16.1301163586584	lat	Luna	COMP	-0.0905515791068124
1421	16.2301163586584	lat	Luna	COMP	-0.087657492786767
1422	16.3301163586585	lat	Luna	COMP	-0.0848365733041313
1423	16.4301163586585	lat	Luna	COMP	-0.0820906333488642
1424	16.5301163586585	lat	Luna	COMP	-0.0794215455680407
1425	16.6301163586584	lat	Luna	COMP	-0.0768316251588778
1426	16.7301163586584	lat	Luna	COMP	-0.0743220235648627
1427	16.8301163586585	lat	Luna	COMP	-0.0718928247936887
1428	16.9301163586585	lat	Luna	COMP	-0.0695435183364225
1429	17.0301163586585	lat	Luna	COMP	-0.0672722842356963
1430	17.1301163586584	lat	Luna	COMP	0
1431	17.2301163586584	lat	Luna	COMP	0
1432	17.3301163586585	lat	Luna	COMP	0
1433	17.4301163586585	lat	Luna	COMP	0
1434	17.5301163586585	lat	Luna	COMP	0
1435	17.6301163586585	lat	Luna	COMP	0
1436	17.7301163586584	lat	Luna	COMP	0
1437	17.8301163586585	lat	Luna	COMP	0
1438	17.9301163586585	lat	Luna	COMP	0
1439	18.0301163586585	lat	Luna	COMP	0
1440	18.1301163586585	lat	Luna	COMP	0
1441	18.2301163586584	lat	Luna	COMP	0
1442	18.3301163586585	lat	Luna	COMP	0
1443	18.4301163586585	lat	Luna	COMP	0
1444	18.5301163586585	lat	Luna	COMP	0
1445	18.6301163586585	lat	Luna	COMP	0
1446	18.7301163586584	lat	Luna	COMP	0
1447	18.8301163586585	lat	Luna	COMP	0
1448	18.9301163586585	lat	Luna	COMP	0
1449	19.0301163586585	lat	Luna	COMP	0
1450	19.1301163586585	lat	Luna	COMP	0
1451	19.2301163586584	lat	Luna	COMP	0
1452	19.3301163586585	lat	Luna	COMP	0
1453	19.4301163586585	lat	Luna	COMP	0
1454	19.5301163586585	lat	Luna	COMP	0
1455	19.6301163586585	lat	Luna	COMP	0
1456	19.7301163586584	lat	Luna	COMP	0
1457	19.8301163586585	lat	Luna	COMP	0
1458	19.9301163586585	lat	Luna	COMP	0
1459	20.0301163586585	lat	Luna	COMP	0
1460	20.1301163586585	lat	Luna	COMP	0
1461	20.2301163586584	lat	Luna	COMP	0
1462	20.3301163586585	lat	Luna	COMP	0
1463	20.4301163586585	lat	Luna	COMP	0
1464	20.5301163586585	lat	Luna	COMP	0
1465	20.6301163586585	lat	Luna	COMP	0
1466	20.7301163586584	lat	Luna	COMP	0
1467	20.8301163586585	lat	Luna	COMP	0
1468	20.9301163586585	lat	Luna	COMP	0
1469	21.0301163586585	lat	Luna	COMP	0
1470	21.1301163586585	lat	Luna	COMP	0
1471	21.2301163586584	lat	Luna	COMP	0
1472	21.3301163586585	lat	Luna	COMP	0
1473	21.4301163586585	lat	Luna	COMP	0
1474	21.5301163586585	lat	Luna	COMP	0
1475	21.6301163586585	lat	Luna	COMP	0
1476	21.7301163586584	lat	Luna	COMP	0
1477	21.8301163586585	lat	Luna	COMP	0
1478	21.9301163586585	lat	Luna	COMP	0
1479	22.0301163586585	lat	Luna	COMP	0
1480	22.1301163586585	lat	Luna	COMP	0
1481	22.2301163586584	lat	Luna	COMP	0
1482	22.3301163586585	lat	Luna	COMP	0
1483	22.4301163586585	lat	Luna	COMP	0
1484	22.5301163586585	lat	Luna	COMP	0
1485	22.6301163586585	lat	Luna	COMP	0
1486	22.7301163586584	lat	Luna	COMP	0
1487	22.8301163586585	lat	Luna	COMP	0
1488	22.9301163586585	lat	Luna	COMP	0
1489	23.0301163586585	lat	Luna	COMP	0
1490	23.1301163586585	lat	Luna	COMP	0
1491	23.2301163586584	lat	Luna	COMP	0
1492	23.3301163586585	lat	Luna	COMP	0
1493	23.4301163586585	lat	Luna	COMP	0
1494	23.5301163586585	lat	Luna	COMP	0
1495	23.6301163586585	lat	Luna	COMP	0
1496	23.7301163586584	lat	Luna	COMP	0
1497	23.8301163586585	lat	Luna	COMP	0
1498	23.9301163586585	lat	Luna	COMP	0
1499	24.0301163586585	lat	Luna	COMP	0
1500	24.1301163586585	lat	Luna	COMP	0
1501	24.2301163586584	lat	Luna	COMP	0
1502	24.3301163586585	lat	Luna	COMP	0
1503	24.4301163586585	lat	Luna	COMP	0
1504	24.5301163586585	lat	Luna	COMP	0
1505	24.6301163586585	lat	Luna	COMP	0
1506	24.7301163586584	lat	Luna	COMP	0
1507	24.8301163586585	lat	Luna	COMP	0
1508	24.9301163586585	lat	Luna	COMP	0
1509	25.0301163586585	lat	Luna	COMP	0
1510	25.1301163586585	lat	Luna	COMP	0
1511	25.2301163586584	lat	Luna	COMP	0
1512	25.3301163586585	lat	Luna	COMP	0
1513	25.4301163586585	lat	Luna	COMP	0
1514	25.5301163586585	lat	Luna	COMP	0
1515	25.6301163586585	lat	Luna	COMP	0
1516	25.7301163586584	lat	Luna	COMP	0
1517	25.8301163586585	lat	Luna	COMP	0
1518	25.9301163586585	lat	Luna	COMP	0
1519	26.0301163586585	lat	Luna	COMP	0
1520	26.1301163586585	lat	Luna	COMP	0
1521	26.2301163586584	lat	Luna	COMP	0
1522	26.3301163586585	lat	Luna	COMP	0
1523	26.4301163586585	lat	Luna	COMP	0
1524	26.5301163586585	lat	Luna	COMP	0
1525	26.6301163586585	lat	Luna	COMP	0
1526	26.7301163586584	lat	Luna	COMP	0
1527	26.8301163586585	lat	Luna	COMP	0
1528	26.9301163586585	lat	Luna	COMP	0
1529	27.0301163586585	lat	Luna	COMP	0
1530	27.1301163586585	lat	Luna	COMP	0
1531	27.2301163586585	lat	Luna	COMP	0
1532	27.3301163586585	lat	Luna	COMP	0
1533	27.4301163586585	lat	Luna	COMP	0
1534	27.5301163586585	lat	Luna	COMP	0
1535	27.6301163586585	lat	Luna	COMP	0
1536	27.7301163586585	lat	Luna	COMP	0
1537	27.8301163586585	lat	Luna	COMP	0
1538	27.9301163586585	lat	Luna	COMP	0
1539	28.0301163586585	lat	Luna	COMP	0
1540	28.1301163586585	lat	Luna	COMP	0
1541	28.2301163586585	lat	Luna	COMP	0
1542	28.3301163586585	lat	Luna	COMP	0
1543	28.4301163586585	lat	Luna	COMP	0
1544	28.5301163586585	lat	Luna	COMP	0
1545	28.6301163586585	lat	Luna	COMP	0
1546	28.7301163586585	lat	Luna	COMP	0
1547	28.8301163586585	lat	Luna	COMP	0
1548	28.9301163586585	lat	Luna	COMP	0
1549	29.0301163586585	lat	Luna	COMP	0
1550	29.1301163586585	lat	Luna	COMP	0
1551	29.2301163586585	lat	Luna	COMP	0
1552	29.3301163586585	lat	Luna	COMP	0
1553	29.4301163586585	lat	Luna	COMP	0
1554	29.5301163586585	lat	Luna	COMP	0
1555	29.6301163586585	lat	Luna	COMP	0
1556	29.7301163586585	lat	Luna	COMP	0
1557	29.8301163586585	lat	Luna	COMP	0
1558	29.9301163586585	lat	Luna	COMP	0
1559	30.0301163586585	lat	Luna	COMP	0
1560	30.1301163586585	lat	Luna	COMP	0
1561	30.2301163586585	lat	Luna	COMP	0
1562	30.3301163586585	lat	Luna	COMP	0
1563	30.4301163586585	lat	Luna	COMP	0
1564	30.5301163586585	lat	Luna	COMP	0
1565	30.6301163586585	lat	Luna	COMP	0
1566	30.7301163586585	lat	Luna	COMP	0
1567	30.8301163586585	lat	Luna	COMP	0
1568	30.9301163586585	lat	Luna	COMP	0
1569	31.0301163586585	lat	Luna	COMP	0
1570	31.1301163586585	lat	Luna	COMP	0
1571	31.2301163586585	lat	Luna	COMP	0
1572	31.3301163586585	lat	Luna	COMP	0
1573	31.4301163586585	lat	Luna	COMP	0
1574	31.5301163586585	lat	Luna	COMP	0
1575	31.6301163586585	lat	Luna	COMP	0
1576	31.7301163586585	lat	Luna	COMP	0
1577	31.8301163586585	lat	Luna	COMP	0
1578	31.9301163586585	lat	Luna	COMP	0
1579	32.0301163586584	lat	Luna	COMP	0
1580	32.1301163586585	lat	Luna	COMP	0
1581	32.2301163586584	lat	Luna	COMP	0
1582	32.3301163586585	lat	Luna	COMP	0
1583	32.4301163586585	lat	Luna	COMP	0
1584	32.5301163586584	lat	Luna	COMP	0
1585	32.6301163586585	lat	Luna	COMP	0
1586	32.7301163586584	lat	Luna	COMP	0
1587	32.8301163586585	lat	Luna	COMP	0
1588	32.9301163586585	lat	Luna	COMP	0
1589	33.0301163586584	lat	Luna	COMP	0
1590	33.1301163586585	lat	Luna	COMP	0
1591	33.2301163586584	lat	Luna	COMP	0
1592	33.3301163586585	lat	Luna	COMP	0
1593	33.4301163586585	lat	Luna	COMP	0
1594	33.5301163586584	lat	Luna	COMP	0
1595	33.6301163586585	lat	Luna	COMP	0
1596	33.7301163586584	lat	Luna	COMP	0
1597	33.8301163586585	lat	Luna	COMP	0
1598	33.9301163586585	lat	Luna	COMP	0
1599	34.0301163586584	lat	Luna	COMP	0
1600	34.1301163586585	lat	Luna	COMP	0
1601	34.2301163586584	lat	Luna	COMP	0
1602	34.3301163586585	lat	Luna	COMP	0
1603	34.4301163586585	lat	Luna	COMP	0
1604	34.5301163586584	lat	Luna	COMP	0
1605	34.6301163586585	lat	Luna	COMP	0
1606	34.7301163586584	lat	Luna	COMP	0
1607	34.8301163586585	lat	Luna	COMP	0
1608	34.9301163586585	lat	Luna	COMP	0
1609	35.0301163586584	lat	Luna	COMP	0
1610	8.03011635865845	lat	Luna	MIX	0
1611	8.13011635865845	lat	Luna	MIX	0
1612	8.23011635865845	lat	Luna	MIX	0
1613	8.33011635865845	lat	Luna	MIX	0
1614	8.43011635865845	lat	Luna	MIX	0
1615	8.53011635865845	lat	Luna	MIX	0
1616	8.63011635865845	lat	Luna	MIX	0
1617	8.73011635865845	lat	Luna	MIX	0
1618	8.83011635865845	lat	Luna	MIX	0
1619	8.93011635865845	lat	Luna	MIX	0
1620	9.03011635865845	lat	Luna	MIX	0
1621	9.13011635865845	lat	Luna	MIX	0
1622	9.23011635865845	lat	Luna	MIX	-0.189494989498924
1623	9.33011635865845	lat	Luna	MIX	-0.18970779506211
1624	9.43011635865845	lat	Luna	MIX	-0.189949116956882
1625	9.53011635865845	lat	Luna	MIX	-0.190219898129488
1626	9.63011635865845	lat	Luna	MIX	-0.190520582752221
1627	9.73011635865845	lat	Luna	MIX	-0.190850703680894
1628	9.83011635865845	lat	Luna	MIX	-0.191209819898435
1629	9.93011635865845	lat	Luna	MIX	-0.191596836473178
1630	10.0301163586585	lat	Luna	MIX	-0.192008919535296
1631	10.1301163586584	lat	Luna	MIX	-0.19244209981361
1632	10.2301163586584	lat	Luna	MIX	-0.192891934545916
1633	10.3301163586585	lat	Luna	MIX	-0.193352765588431
1634	10.4301163586585	lat	Luna	MIX	-0.193818569487602
1635	10.5301163586585	lat	Luna	MIX	-0.194277973746295
1636	10.6301163586584	lat	Luna	MIX	-0.194722013704494
1637	10.7301163586584	lat	Luna	MIX	-0.195141229350621
1638	10.8301163586585	lat	Luna	MIX	-0.195530707305883
1639	10.9301163586585	lat	Luna	MIX	-0.195885556814834
1640	11.0301163586585	lat	Luna	MIX	-0.19620063263666
1641	11.1301163586584	lat	Luna	MIX	-0.196472000361029
1642	11.2301163586584	lat	Luna	MIX	-0.196692476195208
1643	11.3301163586585	lat	Luna	MIX	-0.196851771568183
1644	11.4301163586585	lat	Luna	MIX	-0.196942490295675
1645	11.5301163586585	lat	Luna	MIX	-0.196950933403749
1646	11.6301163586584	lat	Luna	MIX	-0.196860731659479
1647	11.7301163586584	lat	Luna	MIX	-0.196664436679495
1648	11.8301163586585	lat	Luna	MIX	-0.196348794333148
1649	11.9301163586585	lat	Luna	MIX	-0.195901670100014
1650	12.0301163586585	lat	Luna	MIX	-0.195316372448354
1651	12.1301163586585	lat	Luna	MIX	-0.194588428423676
1652	12.2301163586584	lat	Luna	MIX	-0.19371020180898
1653	12.3301163586585	lat	Luna	MIX	-0.192671525429054
1654	12.4301163586585	lat	Luna	MIX	-0.191463104557988
1655	12.5301163586585	lat	Luna	MIX	-0.19007292553487
1656	12.6301163586585	lat	Luna	MIX	-0.188489191708541
1657	12.7301163586584	lat	Luna	MIX	-0.186703411770503
1658	12.8301163586585	lat	Luna	MIX	-0.184709944391837
1659	12.9301163586585	lat	Luna	MIX	-0.182506947881022
1660	13.0301163586585	lat	Luna	MIX	-0.180094156271032
1661	13.1301163586585	lat	Luna	MIX	-0.177471058500831
1662	13.2301163586584	lat	Luna	MIX	-0.174637791117388
1663	13.3301163586585	lat	Luna	MIX	-0.171595988949337
1664	13.4301163586585	lat	Luna	MIX	-0.168347713242785
1665	13.5301163586585	lat	Luna	MIX	-0.164893026726948
1666	13.6301163586585	lat	Luna	MIX	-0.161235646250583
1667	13.7301163586584	lat	Luna	MIX	-0.157391475289191
1668	13.8301163586585	lat	Luna	MIX	-0.153379709513456
1669	13.9301163586585	lat	Luna	MIX	-0.149214395754832
1670	14.0301163586585	lat	Luna	MIX	-0.144904364186148
1671	14.1301163586585	lat	Luna	MIX	-0.140458368212373
1672	14.2301163586584	lat	Luna	MIX	-0.135885905593877
1673	14.3301163586585	lat	Luna	MIX	-0.131200886147105
1674	14.4301163586585	lat	Luna	MIX	-0.126413759046033
1675	14.5301163586585	lat	Luna	MIX	-0.121531277222393
1676	14.6301163586585	lat	Luna	MIX	-0.116568918370216
1677	14.7301163586584	lat	Luna	MIX	-0.111547023808421
1678	14.8301163586585	lat	Luna	MIX	-0.106492322024515
1679	14.9301163586585	lat	Luna	MIX	-0.10142979635987
1680	15.0301163586585	lat	Luna	MIX	-0.0963765519652278
1681	15.1301163586585	lat	Luna	MIX	-0.0913487542890347
1682	15.2301163586584	lat	Luna	MIX	0
1683	15.3301163586585	lat	Luna	MIX	0
1684	15.4301163586585	lat	Luna	MIX	0
1685	15.5301163586585	lat	Luna	MIX	0
1686	15.6301163586585	lat	Luna	MIX	0
1687	15.7301163586584	lat	Luna	MIX	0
1688	15.8301163586585	lat	Luna	MIX	0
1689	15.9301163586585	lat	Luna	MIX	0
1690	16.0301163586585	lat	Luna	MIX	0
1691	16.1301163586584	lat	Luna	MIX	0
1692	16.2301163586584	lat	Luna	MIX	0
1693	16.3301163586585	lat	Luna	MIX	0
1694	16.4301163586585	lat	Luna	MIX	0
1695	16.5301163586585	lat	Luna	MIX	0
1696	16.6301163586584	lat	Luna	MIX	0
1697	16.7301163586584	lat	Luna	MIX	0
1698	16.8301163586585	lat	Luna	MIX	0
1699	16.9301163586585	lat	Luna	MIX	0
1700	17.0301163586585	lat	Luna	MIX	0
1701	17.1301163586584	lat	Luna	MIX	0
1702	17.2301163586584	lat	Luna	MIX	0
1703	17.3301163586585	lat	Luna	MIX	0
1704	17.4301163586585	lat	Luna	MIX	0
1705	17.5301163586585	lat	Luna	MIX	0
1706	17.6301163586585	lat	Luna	MIX	0
1707	17.7301163586584	lat	Luna	MIX	0
1708	17.8301163586585	lat	Luna	MIX	0
1709	17.9301163586585	lat	Luna	MIX	0
1710	18.0301163586585	lat	Luna	MIX	0
1711	18.1301163586585	lat	Luna	MIX	0
1712	18.2301163586584	lat	Luna	MIX	0
1713	18.3301163586585	lat	Luna	MIX	0
1714	18.4301163586585	lat	Luna	MIX	0
1715	18.5301163586585	lat	Luna	MIX	0
1716	18.6301163586585	lat	Luna	MIX	0
1717	18.7301163586584	lat	Luna	MIX	0
1718	18.8301163586585	lat	Luna	MIX	0
1719	18.9301163586585	lat	Luna	MIX	0
1720	19.0301163586585	lat	Luna	MIX	0
1721	19.1301163586585	lat	Luna	MIX	0
1722	19.2301163586584	lat	Luna	MIX	0
1723	19.3301163586585	lat	Luna	MIX	0
1724	19.4301163586585	lat	Luna	MIX	0
1725	19.5301163586585	lat	Luna	MIX	0
1726	19.6301163586585	lat	Luna	MIX	0
1727	19.7301163586584	lat	Luna	MIX	0
1728	19.8301163586585	lat	Luna	MIX	0
1729	19.9301163586585	lat	Luna	MIX	0
1730	20.0301163586585	lat	Luna	MIX	0
1731	20.1301163586585	lat	Luna	MIX	0
1732	20.2301163586584	lat	Luna	MIX	0
1733	20.3301163586585	lat	Luna	MIX	0
1734	20.4301163586585	lat	Luna	MIX	0
1735	20.5301163586585	lat	Luna	MIX	0
1736	20.6301163586585	lat	Luna	MIX	0
1737	20.7301163586584	lat	Luna	MIX	0
1738	20.8301163586585	lat	Luna	MIX	0
1739	20.9301163586585	lat	Luna	MIX	0
1740	21.0301163586585	lat	Luna	MIX	0
1741	21.1301163586585	lat	Luna	MIX	0
1742	21.2301163586584	lat	Luna	MIX	0
1743	21.3301163586585	lat	Luna	MIX	0
1744	21.4301163586585	lat	Luna	MIX	0
1745	21.5301163586585	lat	Luna	MIX	0
1746	21.6301163586585	lat	Luna	MIX	0
1747	21.7301163586584	lat	Luna	MIX	0
1748	21.8301163586585	lat	Luna	MIX	0
1749	21.9301163586585	lat	Luna	MIX	0
1750	22.0301163586585	lat	Luna	MIX	0
1751	22.1301163586585	lat	Luna	MIX	0
1752	22.2301163586584	lat	Luna	MIX	0
1753	22.3301163586585	lat	Luna	MIX	0
1754	22.4301163586585	lat	Luna	MIX	0
1755	22.5301163586585	lat	Luna	MIX	0
1756	22.6301163586585	lat	Luna	MIX	0
1757	22.7301163586584	lat	Luna	MIX	0
1758	22.8301163586585	lat	Luna	MIX	0
1759	22.9301163586585	lat	Luna	MIX	0
1760	23.0301163586585	lat	Luna	MIX	0
1761	23.1301163586585	lat	Luna	MIX	0
1762	23.2301163586584	lat	Luna	MIX	0
1763	23.3301163586585	lat	Luna	MIX	0
1764	23.4301163586585	lat	Luna	MIX	0
1765	23.5301163586585	lat	Luna	MIX	0
1766	23.6301163586585	lat	Luna	MIX	0
1767	23.7301163586584	lat	Luna	MIX	0
1768	23.8301163586585	lat	Luna	MIX	0
1769	23.9301163586585	lat	Luna	MIX	0
1770	24.0301163586585	lat	Luna	MIX	0
1771	24.1301163586585	lat	Luna	MIX	0
1772	24.2301163586584	lat	Luna	MIX	0
1773	24.3301163586585	lat	Luna	MIX	0
1774	24.4301163586585	lat	Luna	MIX	0
1775	24.5301163586585	lat	Luna	MIX	0
1776	24.6301163586585	lat	Luna	MIX	0
1777	24.7301163586584	lat	Luna	MIX	0
1778	24.8301163586585	lat	Luna	MIX	0
1779	24.9301163586585	lat	Luna	MIX	0
1780	25.0301163586585	lat	Luna	MIX	0
1781	25.1301163586585	lat	Luna	MIX	0
1782	25.2301163586584	lat	Luna	MIX	0
1783	25.3301163586585	lat	Luna	MIX	0
1784	25.4301163586585	lat	Luna	MIX	0
1785	25.5301163586585	lat	Luna	MIX	0
1786	25.6301163586585	lat	Luna	MIX	0
1787	25.7301163586584	lat	Luna	MIX	0
1788	25.8301163586585	lat	Luna	MIX	0
1789	25.9301163586585	lat	Luna	MIX	0
1790	26.0301163586585	lat	Luna	MIX	0
1791	26.1301163586585	lat	Luna	MIX	0
1792	26.2301163586584	lat	Luna	MIX	0
1793	26.3301163586585	lat	Luna	MIX	0
1794	26.4301163586585	lat	Luna	MIX	0
1795	26.5301163586585	lat	Luna	MIX	0
1796	26.6301163586585	lat	Luna	MIX	0
1797	26.7301163586584	lat	Luna	MIX	0
1798	26.8301163586585	lat	Luna	MIX	0
1799	26.9301163586585	lat	Luna	MIX	0
1800	27.0301163586585	lat	Luna	MIX	0
1801	27.1301163586585	lat	Luna	MIX	0
1802	27.2301163586585	lat	Luna	MIX	0
1803	27.3301163586585	lat	Luna	MIX	0
1804	27.4301163586585	lat	Luna	MIX	0
1805	27.5301163586585	lat	Luna	MIX	0
1806	27.6301163586585	lat	Luna	MIX	0
1807	27.7301163586585	lat	Luna	MIX	0
1808	27.8301163586585	lat	Luna	MIX	0
1809	27.9301163586585	lat	Luna	MIX	0
1810	28.0301163586585	lat	Luna	MIX	0
1811	28.1301163586585	lat	Luna	MIX	0
1812	28.2301163586585	lat	Luna	MIX	0
1813	28.3301163586585	lat	Luna	MIX	0
1814	28.4301163586585	lat	Luna	MIX	0
1815	28.5301163586585	lat	Luna	MIX	0
1816	28.6301163586585	lat	Luna	MIX	0
1817	28.7301163586585	lat	Luna	MIX	0
1818	28.8301163586585	lat	Luna	MIX	0
1819	28.9301163586585	lat	Luna	MIX	0
1820	29.0301163586585	lat	Luna	MIX	0
1821	29.1301163586585	lat	Luna	MIX	0
1822	29.2301163586585	lat	Luna	MIX	0
1823	29.3301163586585	lat	Luna	MIX	0
1824	29.4301163586585	lat	Luna	MIX	0
1825	29.5301163586585	lat	Luna	MIX	0
1826	29.6301163586585	lat	Luna	MIX	0
1827	29.7301163586585	lat	Luna	MIX	0
1828	29.8301163586585	lat	Luna	MIX	0
1829	29.9301163586585	lat	Luna	MIX	0
1830	30.0301163586585	lat	Luna	MIX	0
1831	30.1301163586585	lat	Luna	MIX	0
1832	30.2301163586585	lat	Luna	MIX	0
1833	30.3301163586585	lat	Luna	MIX	0
1834	30.4301163586585	lat	Luna	MIX	0
1835	30.5301163586585	lat	Luna	MIX	0
1836	30.6301163586585	lat	Luna	MIX	0
1837	30.7301163586585	lat	Luna	MIX	0
1838	30.8301163586585	lat	Luna	MIX	0
1839	30.9301163586585	lat	Luna	MIX	0
1840	31.0301163586585	lat	Luna	MIX	0
1841	31.1301163586585	lat	Luna	MIX	0
1842	31.2301163586585	lat	Luna	MIX	0
1843	31.3301163586585	lat	Luna	MIX	0
1844	31.4301163586585	lat	Luna	MIX	0
1845	31.5301163586585	lat	Luna	MIX	0
1846	31.6301163586585	lat	Luna	MIX	0
1847	31.7301163586585	lat	Luna	MIX	0
1848	31.8301163586585	lat	Luna	MIX	0
1849	31.9301163586585	lat	Luna	MIX	0
1850	32.0301163586584	lat	Luna	MIX	0
1851	32.1301163586585	lat	Luna	MIX	0
1852	32.2301163586584	lat	Luna	MIX	0
1853	32.3301163586585	lat	Luna	MIX	0
1854	32.4301163586585	lat	Luna	MIX	0
1855	32.5301163586584	lat	Luna	MIX	0
1856	32.6301163586585	lat	Luna	MIX	0
1857	32.7301163586584	lat	Luna	MIX	0
1858	32.8301163586585	lat	Luna	MIX	0
1859	32.9301163586585	lat	Luna	MIX	0
1860	33.0301163586584	lat	Luna	MIX	0
1861	33.1301163586585	lat	Luna	MIX	0
1862	33.2301163586584	lat	Luna	MIX	0
1863	33.3301163586585	lat	Luna	MIX	0
1864	33.4301163586585	lat	Luna	MIX	0
1865	33.5301163586584	lat	Luna	MIX	0
1866	33.6301163586585	lat	Luna	MIX	0
1867	33.7301163586584	lat	Luna	MIX	0
1868	33.8301163586585	lat	Luna	MIX	0
1869	33.9301163586585	lat	Luna	MIX	0
1870	34.0301163586584	lat	Luna	MIX	0
1871	34.1301163586585	lat	Luna	MIX	0
1872	34.2301163586584	lat	Luna	MIX	0
1873	34.3301163586585	lat	Luna	MIX	0
1874	34.4301163586585	lat	Luna	MIX	0
1875	34.5301163586584	lat	Luna	MIX	0
1876	34.6301163586585	lat	Luna	MIX	0
1877	34.7301163586584	lat	Luna	MIX	0
1878	34.8301163586585	lat	Luna	MIX	0
1879	34.9301163586585	lat	Luna	MIX	0
1880	35.0301163586584	lat	Luna	MIX	0
1881	8.03011635865845	lat	Luna	SOC	0
1882	8.13011635865845	lat	Luna	SOC	0
1883	8.23011635865845	lat	Luna	SOC	0
1884	8.33011635865845	lat	Luna	SOC	0
1885	8.43011635865845	lat	Luna	SOC	0
1886	8.53011635865845	lat	Luna	SOC	0
1887	8.63011635865845	lat	Luna	SOC	0
1888	8.73011635865845	lat	Luna	SOC	0
1889	8.83011635865845	lat	Luna	SOC	0
1890	8.93011635865845	lat	Luna	SOC	0
1891	9.03011635865845	lat	Luna	SOC	0
1892	9.13011635865845	lat	Luna	SOC	0
1893	9.23011635865845	lat	Luna	SOC	0
1894	9.33011635865845	lat	Luna	SOC	0
1895	9.43011635865845	lat	Luna	SOC	0
1896	9.53011635865845	lat	Luna	SOC	0
1897	9.63011635865845	lat	Luna	SOC	0
1898	9.73011635865845	lat	Luna	SOC	0
1899	9.83011635865845	lat	Luna	SOC	0
1900	9.93011635865845	lat	Luna	SOC	0
1901	10.0301163586585	lat	Luna	SOC	0
1902	10.1301163586584	lat	Luna	SOC	0
1903	10.2301163586584	lat	Luna	SOC	0
1904	10.3301163586585	lat	Luna	SOC	0
1905	10.4301163586585	lat	Luna	SOC	0
1906	10.5301163586585	lat	Luna	SOC	0
1907	10.6301163586584	lat	Luna	SOC	0
1908	10.7301163586584	lat	Luna	SOC	0
1909	10.8301163586585	lat	Luna	SOC	0
1910	10.9301163586585	lat	Luna	SOC	0
1911	11.0301163586585	lat	Luna	SOC	0
1912	11.1301163586584	lat	Luna	SOC	0
1913	11.2301163586584	lat	Luna	SOC	0
1914	11.3301163586585	lat	Luna	SOC	0
1915	11.4301163586585	lat	Luna	SOC	0
1916	11.5301163586585	lat	Luna	SOC	0
1917	11.6301163586584	lat	Luna	SOC	0
1918	11.7301163586584	lat	Luna	SOC	0
1919	11.8301163586585	lat	Luna	SOC	0
1920	11.9301163586585	lat	Luna	SOC	0
1921	12.0301163586585	lat	Luna	SOC	0
1922	12.1301163586585	lat	Luna	SOC	0
1923	12.2301163586584	lat	Luna	SOC	0
1924	12.3301163586585	lat	Luna	SOC	0
1925	12.4301163586585	lat	Luna	SOC	0
1926	12.5301163586585	lat	Luna	SOC	0
1927	12.6301163586585	lat	Luna	SOC	0
1928	12.7301163586584	lat	Luna	SOC	0
1929	12.8301163586585	lat	Luna	SOC	0
1930	12.9301163586585	lat	Luna	SOC	0
1931	13.0301163586585	lat	Luna	SOC	0
1932	13.1301163586585	lat	Luna	SOC	0
1933	13.2301163586584	lat	Luna	SOC	0
1934	13.3301163586585	lat	Luna	SOC	0
1935	13.4301163586585	lat	Luna	SOC	0
1936	13.5301163586585	lat	Luna	SOC	0
1937	13.6301163586585	lat	Luna	SOC	0
1938	13.7301163586584	lat	Luna	SOC	0
1939	13.8301163586585	lat	Luna	SOC	0
1940	13.9301163586585	lat	Luna	SOC	0
1941	14.0301163586585	lat	Luna	SOC	0
1942	14.1301163586585	lat	Luna	SOC	0
1943	14.2301163586584	lat	Luna	SOC	0
1944	14.3301163586585	lat	Luna	SOC	0
1945	14.4301163586585	lat	Luna	SOC	0
1946	14.5301163586585	lat	Luna	SOC	0
1947	14.6301163586585	lat	Luna	SOC	0
1948	14.7301163586584	lat	Luna	SOC	0
1949	14.8301163586585	lat	Luna	SOC	0
1950	14.9301163586585	lat	Luna	SOC	0
1951	15.0301163586585	lat	Luna	SOC	0
1952	15.1301163586585	lat	Luna	SOC	0
1953	15.2301163586584	lat	Luna	SOC	0
1954	15.3301163586585	lat	Luna	SOC	0
1955	15.4301163586585	lat	Luna	SOC	0
1956	15.5301163586585	lat	Luna	SOC	0
1957	15.6301163586585	lat	Luna	SOC	0
1958	15.7301163586584	lat	Luna	SOC	0
1959	15.8301163586585	lat	Luna	SOC	0
1960	15.9301163586585	lat	Luna	SOC	0
1961	16.0301163586585	lat	Luna	SOC	0
1962	16.1301163586584	lat	Luna	SOC	0
1963	16.2301163586584	lat	Luna	SOC	0
1964	16.3301163586585	lat	Luna	SOC	0
1965	16.4301163586585	lat	Luna	SOC	0
1966	16.5301163586585	lat	Luna	SOC	0
1967	16.6301163586584	lat	Luna	SOC	0
1968	16.7301163586584	lat	Luna	SOC	0
1969	16.8301163586585	lat	Luna	SOC	0
1970	16.9301163586585	lat	Luna	SOC	0
1971	17.0301163586585	lat	Luna	SOC	0
1972	17.1301163586584	lat	Luna	SOC	0
1973	17.2301163586584	lat	Luna	SOC	0
1974	17.3301163586585	lat	Luna	SOC	0
1975	17.4301163586585	lat	Luna	SOC	0
1976	17.5301163586585	lat	Luna	SOC	0
1977	17.6301163586585	lat	Luna	SOC	0
1978	17.7301163586584	lat	Luna	SOC	0
1979	17.8301163586585	lat	Luna	SOC	0
1980	17.9301163586585	lat	Luna	SOC	0
1981	18.0301163586585	lat	Luna	SOC	0
1982	18.1301163586585	lat	Luna	SOC	0
1983	18.2301163586584	lat	Luna	SOC	0
1984	18.3301163586585	lat	Luna	SOC	0
1985	18.4301163586585	lat	Luna	SOC	0
1986	18.5301163586585	lat	Luna	SOC	0
1987	18.6301163586585	lat	Luna	SOC	0
1988	18.7301163586584	lat	Luna	SOC	0
1989	18.8301163586585	lat	Luna	SOC	0
1990	18.9301163586585	lat	Luna	SOC	0
1991	19.0301163586585	lat	Luna	SOC	0
1992	19.1301163586585	lat	Luna	SOC	0
1993	19.2301163586584	lat	Luna	SOC	0
1994	19.3301163586585	lat	Luna	SOC	0
1995	19.4301163586585	lat	Luna	SOC	0
1996	19.5301163586585	lat	Luna	SOC	0
1997	19.6301163586585	lat	Luna	SOC	0
1998	19.7301163586584	lat	Luna	SOC	0
1999	19.8301163586585	lat	Luna	SOC	0
[truncated: 7,911 more rows]
