# Supplementary material for: A canonical trajectory of executive function maturation from adolescence to adulthood
Source: Nat Commun. 2023 Oct 30;14:6922. doi: 10.1038/s41467-023-42540-8 (PMC10616171; doi:10.1038/s41467-023-42540-8)
Supplement: Supplementary file 4 — Source Data [file 41467_2023_42540_MOESM4_ESM.zip › SupportingData/Sup9.csv]

	group	sig	pred	fit	dataset
1	Composite	1	1	0.0543611982301584	Luna
2	Composite	1	1.1	0.0733083935288538	Luna
3	Composite	1	1.2	0.0921915452414816	Luna
4	Composite	1	1.3	0.110946609781975	Luna
5	Composite	1	1.4	0.129509543564266	Luna
6	Composite	1	1.5	0.147816303002289	Luna
7	Composite	1	1.6	0.165802844509976	Luna
8	Composite	1	1.7	0.18340512450126	Luna
9	Composite	1	1.8	0.200559099390073	Luna
10	Composite	1	1.9	0.217200725590349	Luna
11	Composite	1	2	0.23326595951602	Luna
12	Composite	1	2.1	0.248703104408999	Luna
13	Composite	1	2.2	0.263509850823114	Luna
14	Composite	1	2.3	0.277696236140174	Luna
15	Composite	1	2.4	0.291272297741988	Luna
16	Composite	1	2.5	0.304248073010364	Luna
17	Composite	1	2.6	0.316633599327111	Luna
18	Composite	1	2.7	0.328438914074037	Luna
19	Composite	1	2.8	0.33967405463295	Luna
20	Composite	1	2.9	0.35034905838566	Luna
21	Composite	1	3	0.360473962713975	Luna
22	Composite	1	3.1	0.370065444076842	Luna
23	Composite	1	3.2	0.379166735241762	Luna
24	Composite	1	3.3	0.387827708053378	Luna
25	Composite	1	3.4	0.396098234356329	Luna
26	Composite	1	3.5	0.404028185995257	Luna
27	Composite	1	3.6	0.411667434814802	Luna
28	Composite	1	3.7	0.419065852659604	Luna
29	Composite	1	3.8	0.426273311374306	Luna
30	Composite	1	3.9	0.433339682803547	Luna
31	Composite	1	4	0.440314838791968	Luna
32	Composite	1	4.1	0.447239594714588	Luna
33	Composite	1	4.2	0.45411854006793	Luna
34	Composite	1	4.3	0.460947207878897	Luna
35	Composite	1	4.4	0.467721131174391	Luna
36	Composite	1	4.5	0.474435842981313	Luna
37	Composite	1	4.6	0.481086876326566	Luna
38	Composite	1	4.7	0.487669764237051	Luna
39	Composite	1	4.8	0.494180039739669	Luna
40	Composite	1	4.9	0.500613235861324	Luna
41	Composite	1	5	0.506964885628916	Luna
42	Composite	1	5.1	0.513225730732051	Luna
43	Composite	1	5.2	0.519367347511147	Luna
44	Composite	1	5.3	0.525356520969323	Luna
45	Composite	1	5.4	0.531160036109701	Luna
46	Composite	1	5.5	0.536744677935402	Luna
47	Composite	1	5.6	0.542077231449545	Luna
48	Composite	1	5.7	0.547124481655252	Luna
49	Composite	1	5.8	0.551853213555643	Luna
50	Composite	1	5.9	0.55623021215384	Luna
51	Composite	1	6	0.560222262452962	Luna
52	Composite	1	6.1	0.56379847827427	Luna
53	Composite	1	6.2	0.566937288711586	Luna
54	Composite	1	6.3	0.569619451676872	Luna
55	Composite	1	6.4	0.571825725082088	Luna
56	Composite	1	6.5	0.573536866839196	Luna
57	Composite	1	6.6	0.574733634860157	Luna
58	Composite	1	6.7	0.575396787056935	Luna
59	Composite	1	6.8	0.575507081341487	Luna
60	Composite	1	6.9	0.575045275625778	Luna
61	Composite	1	7	0.573992127821768	Luna
62	Composite	1	7.1	0.57233685589474	Luna
63	Composite	1	7.2	0.570102518023251	Luna
64	Composite	1	7.3	0.567320632439182	Luna
65	Composite	1	7.4	0.564022717374413	Luna
66	Composite	1	7.5	0.560240291060823	Luna
67	Composite	1	7.6	0.556004871730291	Luna
68	Composite	1	7.7	0.551347977614697	Luna
69	Composite	1	7.8	0.546301126945922	Luna
70	Composite	1	7.9	0.540895837955843	Luna
71	Composite	1	8	0.535163628876343	Luna
72	Composite	1	8.1	0.529136199292793	Luna
73	Composite	1	8.2	0.52284597420455	Luna
74	Composite	1	8.3	0.516325559964464	Luna
75	Composite	1	8.4	0.509607562925385	Luna
76	Composite	1	8.5	0.502724589440163	Luna
77	Composite	1	8.6	0.495709245861649	Luna
78	Composite	1	8.7	0.488594138542691	Luna
79	Composite	1	8.8	0.481411873836141	Luna
80	Composite	1	8.9	0.474195058094849	Luna
81	Composite	1	9	0.466976297671666	Luna
82	Composite	1	9.1	0.459782253499449	Luna
83	Composite	1	9.2	0.452615804831093	Luna
84	Composite	1	9.3	0.445473885499505	Luna
85	Composite	1	9.4	0.438353429337586	Luna
86	Composite	1	9.5	0.431251370178244	Luna
87	Composite	1	9.6	0.424164641854379	Luna
88	Composite	1	9.7	0.417090178198897	Luna
89	Composite	1	9.8	0.410024913044703	Luna
90	Composite	1	9.9	0.402965780224701	Luna
91	Composite	1	10	0.395909713571795	Luna
92	ANTI	1	1	0.321956502366257	Luna
93	ANTI	1	1.1	0.27059992874948	Luna
94	ANTI	1	1.2	0.219468272737699	Luna
95	ANTI	1	1.3	0.168786451935915	Luna
96	ANTI	1	1.4	0.11877938394912	Luna
97	ANTI	1	1.5	0.069671986382316	Luna
98	ANTI	1	1.6	0.0216891768404986	Luna
99	ANTI	1	1.7	-0.0249441270713341	Luna
100	ANTI	1	1.8	-0.0700030077481858	Luna
101	ANTI	1	1.9	-0.113262547585059	Luna
102	ANTI	1	2	-0.154497828976956	Luna
103	ANTI	1	2.1	-0.193534609570844	Luna
104	ANTI	1	2.2	-0.230401348021544	Luna
105	ANTI	1	2.3	-0.265177178235841	Luna
106	ANTI	1	2.4	-0.297941234120523	Luna
107	ANTI	1	2.5	-0.328772649582377	Luna
108	ANTI	1	2.6	-0.357750558528184	Luna
109	ANTI	1	2.7	-0.384954094864735	Luna
110	ANTI	1	2.8	-0.410462392498814	Luna
111	ANTI	1	2.9	-0.434354585337206	Luna
112	ANTI	1	3	-0.456709807286698	Luna
113	ANTI	1	3.1	-0.477596513850447	Luna
114	ANTI	1	3.2	-0.497040446917095	Luna
115	ANTI	1	3.3	-0.515056669971653	Luna
116	ANTI	1	3.4	-0.531660246499137	Luna
117	ANTI	1	3.5	-0.546866239984558	Luna
118	ANTI	1	3.6	-0.560689713912928	Luna
119	ANTI	1	3.7	-0.573145731769262	Luna
120	ANTI	1	3.8	-0.584249357038571	Luna
121	ANTI	1	3.9	-0.594015653205869	Luna
122	ANTI	1	4	-0.602459683756168	Luna
123	ANTI	1	4.1	-0.609611324312402	Luna
124	ANTI	1	4.2	-0.615559699049185	Luna
125	ANTI	1	4.3	-0.620408744279051	Luna
126	ANTI	1	4.4	-0.624262396314536	Luna
127	ANTI	1	4.5	-0.627224591468174	Luna
128	ANTI	1	4.6	-0.6293992660525	Luna
129	ANTI	1	4.7	-0.630890356380048	Luna
130	ANTI	1	4.8	-0.631801798763353	Luna
131	ANTI	1	4.9	-0.63223752951495	Luna
132	ANTI	1	5	-0.632301484947372	Luna
133	ANTI	1	5.1	-0.63208899646329	Luna
134	ANTI	1	5.2	-0.631660975825903	Luna
135	ANTI	1	5.3	-0.631069729888544	Luna
136	ANTI	1	5.4	-0.630367565504548	Luna
137	ANTI	1	5.5	-0.629606789527249	Luna
138	ANTI	1	5.6	-0.62883970880998	Luna
139	ANTI	1	5.7	-0.628118630206076	Luna
140	ANTI	1	5.8	-0.627495860568872	Luna
141	ANTI	1	5.9	-0.627023706751697	Luna
142	ANTI	1	6	-0.626754475607892	Luna
143	ANTI	1	6.1	-0.626735170878767	Luna
144	ANTI	1	6.2	-0.626991583857568	Luna
145	ANTI	1	6.3	-0.627544202725523	Luna
146	ANTI	1	6.4	-0.628413515663855	Luna
147	ANTI	1	6.5	-0.629620010853793	Luna
148	ANTI	1	6.6	-0.631184176476561	Luna
149	ANTI	1	6.7	-0.633126500713384	Luna
150	ANTI	1	6.8	-0.635467471745492	Luna
151	ANTI	1	6.9	-0.638227577754108	Luna
152	ANTI	1	7	-0.641427306920458	Luna
153	ANTI	1	7.1	-0.645071321487751	Luna
154	ANTI	1	7.2	-0.649100979947104	Luna
155	ANTI	1	7.3	-0.653441814851622	Luna
156	ANTI	1	7.4	-0.658019358754402	Luna
157	ANTI	1	7.5	-0.662759144208549	Luna
158	ANTI	1	7.6	-0.667586703767159	Luna
159	ANTI	1	7.7	-0.672427569983338	Luna
160	ANTI	1	7.8	-0.677207275410183	Luna
161	ANTI	1	7.9	-0.681851352600798	Luna
162	ANTI	1	8	-0.686285334108282	Luna
163	ANTI	1	8.1	-0.69045292815514	Luna
164	ANTI	1	8.2	-0.694370545641497	Luna
165	ANTI	1	8.3	-0.698072773136881	Luna
166	ANTI	1	8.4	-0.70159419721082	Luna
167	ANTI	1	8.5	-0.704969404432838	Luna
168	ANTI	1	8.6	-0.70823298137247	Luna
169	ANTI	1	8.7	-0.711419514599242	Luna
170	ANTI	1	8.8	-0.71456359068268	Luna
171	ANTI	1	8.9	-0.717699796192313	Luna
172	ANTI	1	9	-0.720862717697668	Luna
173	ANTI	1	9.1	-0.724080155630598	Luna
174	ANTI	1	9.2	-0.727352765872256	Luna
175	ANTI	1	9.3	-0.730674418166114	Luna
176	ANTI	1	9.4	-0.734038982255647	Luna
177	ANTI	1	9.5	-0.737440327884337	Luna
178	ANTI	1	9.6	-0.740872324795648	Luna
179	ANTI	1	9.7	-0.744328842733058	Luna
180	ANTI	1	9.8	-0.747803751440042	Luna
181	ANTI	1	9.9	-0.751290920660081	Luna
182	ANTI	1	10	-0.754784220136641	Luna
183	ANTI	1	1	0.135053127912965	Luna
184	ANTI	1	1.1	0.149631052864673	Luna
185	ANTI	1	1.2	0.164149909553069	Luna
186	ANTI	1	1.3	0.178550629714841	Luna
187	ANTI	1	1.4	0.192774145086679	Luna
188	ANTI	1	1.5	0.206761387405269	Luna
189	ANTI	1	1.6	0.2204532884073	Luna
190	ANTI	1	1.7	0.233790779829462	Luna
191	ANTI	1	1.8	0.24671479340844	Luna
192	ANTI	1	1.9	0.259166260880925	Luna
193	ANTI	1	2	0.271086113983604	Luna
194	ANTI	1	2.1	0.282431795336532	Luna
195	ANTI	1	2.2	0.293226791093222	Luna
196	ANTI	1	2.3	0.303511098290555	Luna
197	ANTI	1	2.4	0.313324713965413	Luna
198	ANTI	1	2.5	0.322707635154675	Luna
199	ANTI	1	2.6	0.331699858895223	Luna
200	ANTI	1	2.7	0.340341382223935	Luna
201	ANTI	1	2.8	0.348672202177695	Luna
202	ANTI	1	2.9	0.35673231579338	Luna
203	ANTI	1	3	0.364561720107872	Luna
204	ANTI	1	3.1	0.372193776281515	Luna
205	ANTI	1	3.2	0.3796353019685	Luna
206	ANTI	1	3.3	0.386886478946483	Luna
207	ANTI	1	3.4	0.393947488993119	Luna
208	ANTI	1	3.5	0.400818513886063	Luna
209	ANTI	1	3.6	0.40749973540297	Luna
210	ANTI	1	3.7	0.413991335321496	Luna
211	ANTI	1	3.8	0.420293495419294	Luna
212	ANTI	1	3.9	0.426406397474021	Luna
213	ANTI	1	4	0.432330223263332	Luna
214	ANTI	1	4.1	0.438067595809862	Luna
215	ANTI	1	4.2	0.443630903116175	Luna
216	ANTI	1	4.3	0.449034974429812	Luna
217	ANTI	1	4.4	0.454294638998318	Luna
218	ANTI	1	4.5	0.459424726069234	Luna
219	ANTI	1	4.6	0.464440064890105	Luna
220	ANTI	1	4.7	0.469355484708474	Luna
221	ANTI	1	4.8	0.474185814771883	Luna
222	ANTI	1	4.9	0.478945884327876	Luna
223	ANTI	1	5	0.483650522623996	Luna
224	ANTI	1	5.1	0.488310412753869	Luna
225	ANTI	1	5.2	0.492919653195451	Luna
226	ANTI	1	5.3	0.497468196272781	Luna
227	ANTI	1	5.4	0.501945994309898	Luna
228	ANTI	1	5.5	0.506342999630842	Luna
229	ANTI	1	5.6	0.510649164559651	Luna
230	ANTI	1	5.7	0.514854441420365	Luna
231	ANTI	1	5.8	0.518948782537022	Luna
232	ANTI	1	5.9	0.522922140233661	Luna
233	ANTI	1	6	0.526764466834323	Luna
234	ANTI	1	6.1	0.53046688628722	Luna
235	ANTI	1	6.2	0.534025209037272	Luna
236	ANTI	1	6.3	0.537436417153573	Luna
237	ANTI	1	6.4	0.540697492705216	Luna
238	ANTI	1	6.5	0.543805417761295	Luna
239	ANTI	1	6.6	0.546757174390905	Luna
240	ANTI	1	6.7	0.549549744663139	Luna
241	ANTI	1	6.8	0.552180110647091	Luna
242	ANTI	1	6.9	0.554645254411855	Luna
243	ANTI	1	7	0.556942158026524	Luna
244	ANTI	1	7.1	0.559070094803048	Luna
245	ANTI	1	7.2	0.561037503024786	Luna
246	ANTI	1	7.3	0.562855112217954	Luna
247	ANTI	1	7.4	0.564533651908766	Luna
248	ANTI	1	7.5	0.56608385162344	Luna
249	ANTI	1	7.6	0.567516440888187	Luna
250	ANTI	1	7.7	0.568842149229224	Luna
251	ANTI	1	7.8	0.570071706172767	Luna
252	ANTI	1	7.9	0.571215841245029	Luna
253	ANTI	1	8	0.572285283972226	Luna
254	ANTI	1	8.1	0.573289611647855	Luna
255	ANTI	1	8.2	0.574233792634544	Luna
256	ANTI	1	8.3	0.575121643062203	Luna
257	ANTI	1	8.4	0.575956979060741	Luna
258	ANTI	1	8.5	0.576743616760066	Luna
259	ANTI	1	8.6	0.577485372290092	Luna
260	ANTI	1	8.7	0.578186061780724	Luna
261	ANTI	1	8.8	0.578849501361876	Luna
262	ANTI	1	8.9	0.579479507163455	Luna
263	ANTI	1	9	0.580079895315371	Luna
264	ANTI	1	9.1	0.580654275951213	Luna
265	ANTI	1	9.2	0.581205435219276	Luna
266	ANTI	1	9.3	0.581735953271538	Luna
267	ANTI	1	9.4	0.582248410259972	Luna
268	ANTI	1	9.5	0.582745386336556	Luna
269	ANTI	1	9.6	0.583229461653262	Luna
270	ANTI	1	9.7	0.583703216362068	Luna
271	ANTI	1	9.8	0.584169230614947	Luna
272	ANTI	1	9.9	0.584630084563877	Luna
273	ANTI	1	10	0.58508835836083	Luna
274	MGS	1	1	0.0263160692640194	Luna
275	MGS	1	1.1	0.0336493185511174	Luna
276	MGS	1	1.2	0.0409825678369509	Luna
277	MGS	1	1.3	0.0483158171202553	Luna
278	MGS	1	1.4	0.0556490663997662	Luna
279	MGS	1	1.5	0.0629823156742191	Luna
280	MGS	1	1.6	0.0703155649423495	Luna
281	MGS	1	1.7	0.0776488142028928	Luna
282	MGS	1	1.8	0.0849820634545846	Luna
283	MGS	1	1.9	0.0923153126961603	Luna
284	MGS	1	2	0.0996485619263555	Luna
285	MGS	1	2.1	0.106981811143455	Luna
286	MGS	1	2.2	0.114315060343941	Luna
287	MGS	1	2.3	0.121648309523846	Luna
288	MGS	1	2.4	0.1289815586792	Luna
289	MGS	1	2.5	0.136314807806036	Luna
290	MGS	1	2.6	0.143648056900386	Luna
291	MGS	1	2.7	0.150981305958281	Luna
292	MGS	1	2.8	0.158314554975752	Luna
293	MGS	1	2.9	0.165647803948832	Luna
294	MGS	1	3	0.172981052873552	Luna
295	MGS	1	3.1	0.180314301746475	Luna
296	MGS	1	3.2	0.18764755056629	Luna
297	MGS	1	3.3	0.194980799332214	Luna
298	MGS	1	3.4	0.202314048043469	Luna
299	MGS	1	3.5	0.209647296699273	Luna
300	MGS	1	3.6	0.216980545298846	Luna
301	MGS	1	3.7	0.224313793841406	Luna
302	MGS	1	3.8	0.231647042326174	Luna
303	MGS	1	3.9	0.238980290752368	Luna
304	MGS	1	4	0.246313539119208	Luna
305	MGS	1	4.1	0.253646787426109	Luna
306	MGS	1	4.2	0.260980035673265	Luna
307	MGS	1	4.3	0.268313283861068	Luna
308	MGS	1	4.4	0.275646531989908	Luna
309	MGS	1	4.5	0.282979780060176	Luna
310	MGS	1	4.6	0.290313028072262	Luna
311	MGS	1	4.7	0.297646276026557	Luna
312	MGS	1	4.8	0.304979523923451	Luna
313	MGS	1	4.9	0.312312771763336	Luna
314	MGS	1	5	0.319646019546601	Luna
315	MGS	1	5.1	0.32697926727386	Luna
316	MGS	1	5.2	0.334312514946612	Luna
317	MGS	1	5.3	0.341645762566582	Luna
318	MGS	1	5.4	0.348979010135492	Luna
319	MGS	1	5.5	0.356312257655064	Luna
320	MGS	1	5.6	0.363645505127021	Luna
321	MGS	1	5.7	0.370978752553087	Luna
322	MGS	1	5.8	0.378311999934983	Luna
323	MGS	1	5.9	0.385645247274433	Luna
324	MGS	1	6	0.39297849457316	Luna
325	MGS	1	6.1	0.400311741832705	Luna
326	MGS	1	6.2	0.407644989053886	Luna
327	MGS	1	6.3	0.414978236237338	Luna
328	MGS	1	6.4	0.422311483383698	Luna
329	MGS	1	6.5	0.429644730493602	Luna
330	MGS	1	6.6	0.436977977567686	Luna
331	MGS	1	6.7	0.444311224606587	Luna
332	MGS	1	6.8	0.45164447161094	Luna
333	MGS	1	6.9	0.458977718581382	Luna
334	MGS	1	7	0.466310965518548	Luna
335	MGS	1	7.1	0.473644212423032	Luna
336	MGS	1	7.2	0.48097745929525	Luna
337	MGS	1	7.3	0.488310706135574	Luna
338	MGS	1	7.4	0.495643952944378	Luna
339	MGS	1	7.5	0.502977199722035	Luna
340	MGS	1	7.6	0.510310446468919	Luna
341	MGS	1	7.7	0.5176436931854	Luna
342	MGS	1	7.8	0.524976939871854	Luna
343	MGS	1	7.9	0.532310186528652	Luna
344	MGS	1	8	0.539643433156168	Luna
345	MGS	1	8.1	0.546976679755162	Luna
346	MGS	1	8.2	0.554309926327945	Luna
347	MGS	1	8.3	0.561643172877216	Luna
348	MGS	1	8.4	0.568976419405674	Luna
349	MGS	1	8.5	0.576309665916016	Luna
350	MGS	1	8.6	0.583642912410943	Luna
351	MGS	1	8.7	0.590976158893152	Luna
352	MGS	1	8.8	0.598309405365342	Luna
353	MGS	1	8.9	0.605642651830212	Luna
354	MGS	1	9	0.61297589829046	Luna
355	MGS	1	9.1	0.620309144748367	Luna
356	MGS	1	9.2	0.627642391204543	Luna
357	MGS	1	9.3	0.634975637659181	Luna
358	MGS	1	9.4	0.642308884112473	Luna
359	MGS	1	9.5	0.649642130564611	Luna
360	MGS	1	9.6	0.656975377015787	Luna
361	MGS	1	9.7	0.664308623466194	Luna
362	MGS	1	9.8	0.671641869916024	Luna
363	MGS	1	9.9	0.67897511636547	Luna
364	MGS	1	10	0.686308362814723	Luna
365	DMS	1	1	0.120213372545867	Luna
366	DMS	1	1.1	0.111818939102809	Luna
367	DMS	1	1.2	0.103424505912452	Luna
368	DMS	1	1.3	0.0950300732274976	Luna
369	DMS	1	1.4	0.0866356413006476	Luna
370	DMS	1	1.5	0.078241210384603	Luna
371	DMS	1	1.6	0.0698467807320653	Luna
372	DMS	1	1.7	0.0614523525957358	Luna
373	DMS	1	1.8	0.0530579262283159	Luna
374	DMS	1	1.9	0.0446635018825069	Luna
375	DMS	1	2	0.0362690798110102	Luna
376	DMS	1	2.1	0.0278746602265424	Luna
377	DMS	1	2.2	0.0194802431818805	Luna
378	DMS	1	2.3	0.011085828689817	Luna
379	DMS	1	2.4	0.00269141676314405	Luna
380	DMS	1	2.5	-0.00570299258534593	Luna
381	DMS	1	2.6	-0.0140973993428607	Luna
382	DMS	1	2.7	-0.022491803496608	Luna
383	DMS	1	2.8	-0.0308862050337954	Luna
384	DMS	1	2.9	-0.0392806039416307	Luna
385	DMS	1	3	-0.0476750002073215	Luna
386	DMS	1	3.1	-0.0560693938034173	Luna
387	DMS	1	3.2	-0.0644637846438343	Luna
388	DMS	1	3.3	-0.0728581726278305	Luna
389	DMS	1	3.4	-0.0812525576546639	Luna
390	DMS	1	3.5	-0.0896469396235924	Luna
391	DMS	1	3.6	-0.098041318433874	Luna
392	DMS	1	3.7	-0.106435693984767	Luna
393	DMS	1	3.8	-0.114830066175528	Luna
394	DMS	1	3.9	-0.123224434905417	Luna
395	DMS	1	4	-0.131618800073691	Luna
396	DMS	1	4.1	-0.140013161612864	Luna
397	DMS	1	4.2	-0.148407519588474	Luna
398	DMS	1	4.3	-0.156801874099317	Luna
399	DMS	1	4.4	-0.165196225244187	Luna
400	DMS	1	4.5	-0.173590573121878	Luna
401	DMS	1	4.6	-0.181984917831186	Luna
402	DMS	1	4.7	-0.190379259470905	Luna
403	DMS	1	4.8	-0.198773598139829	Luna
404	DMS	1	4.9	-0.207167933936754	Luna
405	DMS	1	5	-0.215562266960474	Luna
406	DMS	1	5.1	-0.223956597302954	Luna
407	DMS	1	5.2	-0.232350925028843	Luna
408	DMS	1	5.3	-0.24074525019596	Luna
409	DMS	1	5.4	-0.249139572862123	Luna
410	DMS	1	5.5	-0.257533893085153	Luna
411	DMS	1	5.6	-0.265928210922868	Luna
412	DMS	1	5.7	-0.274322526433088	Luna
413	DMS	1	5.8	-0.28271683967363	Luna
414	DMS	1	5.9	-0.291111150702316	Luna
415	DMS	1	6	-0.299505459576963	Luna
416	DMS	1	6.1	-0.307899766372009	Luna
417	DMS	1	6.2	-0.316294071228366	Luna
418	DMS	1	6.3	-0.324688374303563	Luna
419	DMS	1	6.4	-0.333082675755131	Luna
420	DMS	1	6.5	-0.341476975740599	Luna
421	DMS	1	6.6	-0.349871274417498	Luna
422	DMS	1	6.7	-0.358265571943357	Luna
423	DMS	1	6.8	-0.366659868475705	Luna
424	DMS	1	6.9	-0.375054164172074	Luna
425	DMS	1	7	-0.383448459189992	Luna
426	DMS	1	7.1	-0.391842753667234	Luna
427	DMS	1	7.2	-0.400237047662545	Luna
428	DMS	1	7.3	-0.408631341214919	Luna
429	DMS	1	7.4	-0.417025634363344	Luna
430	DMS	1	7.5	-0.425419927146812	Luna
431	DMS	1	7.6	-0.433814219604314	Luna
432	DMS	1	7.7	-0.44220851177484	Luna
433	DMS	1	7.8	-0.450602803697381	Luna
434	DMS	1	7.9	-0.458997095410928	Luna
435	DMS	1	8	-0.467391386954472	Luna
436	DMS	1	8.1	-0.475785678363096	Luna
437	DMS	1	8.2	-0.48417996965625	Luna
438	DMS	1	8.3	-0.492574260849478	Luna
439	DMS	1	8.4	-0.500968551958322	Luna
440	DMS	1	8.5	-0.509362842998325	Luna
441	DMS	1	8.6	-0.517757133985031	Luna
442	DMS	1	8.7	-0.526151424933982	Luna
443	DMS	1	8.8	-0.534545715860722	Luna
444	DMS	1	8.9	-0.542940006780793	Luna
445	DMS	1	9	-0.551334297709738	Luna
446	DMS	1	9.1	-0.559728588660103	Luna
447	DMS	1	9.2	-0.568122879632443	Luna
448	DMS	1	9.3	-0.576517170624318	Luna
449	DMS	1	9.4	-0.584911461633284	Luna
450	DMS	1	9.5	-0.5933057526569	Luna
451	DMS	1	9.6	-0.601700043692725	Luna
452	DMS	1	9.7	-0.610094334738317	Luna
453	DMS	1	9.8	-0.618488625791234	Luna
454	DMS	1	9.9	-0.626882916849034	Luna
455	DMS	1	10	-0.635277207909277	Luna
456	DMS	1	1	-0.0134496096792483	Luna
457	DMS	1	1.1	-0.00143311910952428	Luna
458	DMS	1	1.2	0.0105371456630662	Luna
459	DMS	1	1.3	0.0224149588413887	Luna
460	DMS	1	1.4	0.0341540946283099	Luna
461	DMS	1	1.5	0.0457083272266954	Luna
462	DMS	1	1.6	0.057031430839412	Luna
463	DMS	1	1.7	0.0680771796693256	Luna
464	DMS	1	1.8	0.0787993479193022	Luna
465	DMS	1	1.9	0.0891517097922079	Luna
466	DMS	1	2	0.0990880394909094	Luna
467	DMS	1	2.1	0.108571229739524	Luna
468	DMS	1	2.2	0.117600647347178	Luna
469	DMS	1	2.3	0.126184777644248	Luna
470	DMS	1	2.4	0.134332105961112	Luna
471	DMS	1	2.5	0.142051117628147	Luna
472	DMS	1	2.6	0.149350297975731	Luna
473	DMS	1	2.7	0.156238132334241	Luna
474	DMS	1	2.8	0.162723106034055	Luna
475	DMS	1	2.9	0.16881370440555	Luna
476	DMS	1	3	0.174518412779103	Luna
477	DMS	1	3.1	0.179845845249248	Luna
478	DMS	1	3.2	0.184805130967144	Luna
479	DMS	1	3.3	0.189405527848104	Luna
480	DMS	1	3.4	0.193656293807443	Luna
481	DMS	1	3.5	0.197566686760475	Luna
482	DMS	1	3.6	0.201145964622516	Luna
483	DMS	1	3.7	0.204403385308878	Luna
484	DMS	1	3.8	0.207348206734877	Luna
485	DMS	1	3.9	0.209989686815827	Luna
486	DMS	1	4	0.212337083467043	Luna
487	DMS	1	4.1	0.214397987247845	Luna
488	DMS	1	4.2	0.216173319293578	Luna
489	DMS	1	4.3	0.217662333383594	Luna
490	DMS	1	4.4	0.218864283297245	Luna
491	DMS	1	4.5	0.219778422813882	Luna
492	DMS	1	4.6	0.220404005712858	Luna
493	DMS	1	4.7	0.220740285773523	Luna
494	DMS	1	4.8	0.220786516775229	Luna
495	DMS	1	4.9	0.220541952497328	Luna
496	DMS	1	5	0.220005846719173	Luna
497	DMS	1	5.1	0.219180499985448	Luna
498	DMS	1	5.2	0.218080399902187	Luna
499	DMS	1	5.3	0.216723080840753	Luna
500	DMS	1	5.4	0.215126077172514	Luna
501	DMS	1	5.5	0.213306923268835	Luna
502	DMS	1	5.6	0.211283153501083	Luna
503	DMS	1	5.7	0.209072302240623	Luna
504	DMS	1	5.8	0.206691903858821	Luna
505	DMS	1	5.9	0.204159492727044	Luna
506	DMS	1	6	0.201492603216657	Luna
507	DMS	1	6.1	0.1987052897015	Luna
508	DMS	1	6.2	0.195797686565309	Luna
509	DMS	1	6.3	0.192766448194293	Luna
510	DMS	1	6.4	0.189608228974661	Luna
511	DMS	1	6.5	0.186319683292622	Luna
512	DMS	1	6.6	0.182897465534385	Luna
513	DMS	1	6.7	0.179338230086161	Luna
514	DMS	1	6.8	0.175638631334156	Luna
515	DMS	1	6.9	0.171795323664582	Luna
516	DMS	1	7	0.167804961463646	Luna
517	DMS	1	7.1	0.1636670381554	Luna
518	DMS	1	7.2	0.159392403315257	Luna
519	DMS	1	7.3	0.154994745556471	Luna
520	DMS	1	7.4	0.150487753492296	Luna
521	DMS	1	7.5	0.145885115735989	Luna
522	DMS	1	7.6	0.141200520900802	Luna
523	DMS	1	7.7	0.13644765759999	Luna
524	DMS	1	7.8	0.131640214446808	Luna
525	DMS	1	7.9	0.126791880054511	Luna
526	DMS	1	8	0.121916343036352	Luna
527	DMS	1	8.1	0.117025278998188	Luna
528	DMS	1	8.2	0.11212231151628	Luna
529	DMS	1	8.3	0.107209051159491	Luna
530	DMS	1	8.4	0.102287108496683	Luna
531	DMS	1	8.5	0.0973580940967174	Luna
532	DMS	1	8.6	0.0924236185284595	Luna
533	DMS	1	8.7	0.0874852923607693	Luna
534	DMS	1	8.8	0.0825447261625106	Luna
535	DMS	1	8.9	0.0776035305025458	Luna
536	DMS	1	9	0.0726633159497369	Luna
537	DMS	1	9.1	0.0677253814502032	Luna
538	DMS	1	9.2	0.0627897794590858	Luna
539	DMS	1	9.3	0.057856250808784	Luna
540	DMS	1	9.4	0.0529245363316953	Luna
541	DMS	1	9.5	0.0479943768602188	Luna
542	DMS	1	9.6	0.0430655132267506	Luna
543	DMS	1	9.7	0.0381376862636905	Luna
544	DMS	1	9.8	0.0332106368034355	Luna
545	DMS	1	9.9	0.0282841056783854	Luna
546	DMS	1	10	0.0233578337209356	Luna
547	MGS	1	1	-0.0399869639712463	Luna
548	MGS	1	1.1	-0.0541625804734487	Luna
549	MGS	1	1.2	-0.0683126051318416	Luna
550	MGS	1	1.3	-0.0824114461026152	Luna
551	MGS	1	1.4	-0.0964335115419597	Luna
552	MGS	1	1.5	-0.110353209606066	Luna
553	MGS	1	1.6	-0.124144948451124	Luna
554	MGS	1	1.7	-0.137783136233323	Luna
555	MGS	1	1.8	-0.151242181108856	Luna
556	MGS	1	1.9	-0.164496491233911	Luna
557	MGS	1	2	-0.177520474764679	Luna
558	MGS	1	2.1	-0.190288907610124	Luna
559	MGS	1	2.2	-0.202778036690302	Luna
560	MGS	1	2.3	-0.214964476678043	Luna
561	MGS	1	2.4	-0.226824842246176	Luna
562	MGS	1	2.5	-0.238335748067531	Luna
563	MGS	1	2.6	-0.249473808814937	Luna
564	MGS	1	2.7	-0.260215639161224	Luna
565	MGS	1	2.8	-0.270537853779222	Luna
566	MGS	1	2.9	-0.28041706734176	Luna
567	MGS	1	3	-0.289829894521668	Luna
568	MGS	1	3.1	-0.298759568812517	Luna
569	MGS	1	3.2	-0.307215798990841	Luna
570	MGS	1	3.3	-0.315214912653917	Luna
571	MGS	1	3.4	-0.322773237399022	Luna
572	MGS	1	3.5	-0.329907100823432	Luna
573	MGS	1	3.6	-0.336632830524424	Luna
574	MGS	1	3.7	-0.342966754099273	Luna
575	MGS	1	3.8	-0.348925199145257	Luna
576	MGS	1	3.9	-0.354524493259652	Luna
577	MGS	1	4	-0.359780964039734	Luna
578	MGS	1	4.1	-0.364710913208063	Luna
579	MGS	1	4.2	-0.369330538988332	Luna
580	MGS	1	4.3	-0.373656013729519	Luna
581	MGS	1	4.4	-0.377703509780599	Luna
582	MGS	1	4.5	-0.381489199490551	Luna
583	MGS	1	4.6	-0.38502925520835	Luna
584	MGS	1	4.7	-0.388339849282973	Luna
585	MGS	1	4.8	-0.391437154063397	Luna
586	MGS	1	4.9	-0.3943373418986	Luna
587	MGS	1	5	-0.397056585137557	Luna
588	MGS	1	5.1	-0.399611603552522	Luna
589	MGS	1	5.2	-0.402021306608852	Luna
590	MGS	1	5.3	-0.404305151195183	Luna
591	MGS	1	5.4	-0.406482594200147	Luna
592	MGS	1	5.5	-0.408573092512379	Luna
593	MGS	1	5.6	-0.410596103020514	Luna
594	MGS	1	5.7	-0.412571082613185	Luna
595	MGS	1	5.8	-0.414517488179027	Luna
596	MGS	1	5.9	-0.416454776606674	Luna
597	MGS	1	6	-0.41840240478476	Luna
598	MGS	1	6.1	-0.420377853693072	Luna
599	MGS	1	6.2	-0.42239070067601	Luna
600	MGS	1	6.3	-0.424448547169127	Luna
601	MGS	1	6.4	-0.426558994607977	Luna
602	MGS	1	6.5	-0.428729644428112	Luna
603	MGS	1	6.6	-0.430968098065085	Luna
604	MGS	1	6.7	-0.43328195695445	Luna
605	MGS	1	6.8	-0.43567882253176	Luna
606	MGS	1	6.9	-0.438166296232567	Luna
607	MGS	1	7	-0.440751979492424	Luna
608	MGS	1	7.1	-0.443440990697511	Luna
609	MGS	1	7.2	-0.446228516036504	Luna
610	MGS	1	7.3	-0.449107258648707	Luna
611	MGS	1	7.4	-0.452069921673422	Luna
612	MGS	1	7.5	-0.455109208249952	Luna
613	MGS	1	7.6	-0.458217821517601	Luna
614	MGS	1	7.7	-0.461388464615671	Luna
615	MGS	1	7.8	-0.464613840683465	Luna
616	MGS	1	7.9	-0.467886652860285	Luna
617	MGS	1	8	-0.471199604285436	Luna
618	MGS	1	8.1	-0.474545997425388	Luna
619	MGS	1	8.2	-0.477921532055285	Luna
620	MGS	1	8.3	-0.48132250727744	Luna
621	MGS	1	8.4	-0.484745222194167	Luna
622	MGS	1	8.5	-0.488185975907778	Luna
623	MGS	1	8.6	-0.491641067520587	Luna
624	MGS	1	8.7	-0.495106796134905	Luna
625	MGS	1	8.8	-0.498579460853047	Luna
626	MGS	1	8.9	-0.502055360777324	Luna
627	MGS	1	9	-0.50553079501005	Luna
628	MGS	1	9.1	-0.509002748912972	Luna
629	MGS	1	9.2	-0.512470952885581	Luna
630	MGS	1	9.3	-0.515935823586798	Luna
631	MGS	1	9.4	-0.519397777675549	Luna
632	MGS	1	9.5	-0.522857231810756	Luna
633	MGS	1	9.6	-0.526314602651345	Luna
634	MGS	1	9.7	-0.529770306856238	Luna
635	MGS	1	9.8	-0.533224761084359	Luna
636	MGS	1	9.9	-0.536678381994633	Luna
637	MGS	1	10	-0.540131586245983	Luna
638	Composite	1	1	0.279417984569534	Luna
639	Composite	1	1.1	0.236064584364178	Luna
640	Composite	1	1.2	0.192912159040424	Luna
641	Composite	1	1.3	0.150161683479875	Luna
642	Composite	1	1.4	0.108014132564132	Luna
643	Composite	1	1.5	0.066670481174793	Luna
644	Composite	1	1.6	0.0263317041934635	Luna
645	Composite	1	1.7	-0.0128012234982571	Luna
646	Composite	1	1.8	-0.0505273270187655	Luna
647	Composite	1	1.9	-0.0866456314864594	Luna
648	Composite	1	2	-0.12095516201974	Luna
649	Composite	1	2.1	-0.153299292870238	Luna
650	Composite	1	2.2	-0.183698794822507	Luna
651	Composite	1	2.3	-0.212218787794341	Luna
652	Composite	1	2.4	-0.238924391703528	Luna
653	Composite	1	2.5	-0.263880726467858	Luna
654	Composite	1	2.6	-0.287152912005123	Luna
655	Composite	1	2.7	-0.308806068233111	Luna
656	Composite	1	2.8	-0.328905315069614	Luna
657	Composite	1	2.9	-0.34751577243242	Luna
658	Composite	1	3	-0.36470256023932	Luna
659	Composite	1	3.1	-0.380531667110116	Luna
660	Composite	1	3.2	-0.395072556472654	Luna
661	Composite	1	3.3	-0.408395560456798	Luna
662	Composite	1	3.4	-0.420571011192403	Luna
663	Composite	1	3.5	-0.431669240809333	Luna
664	Composite	1	3.6	-0.441760581437445	Luna
665	Composite	1	3.7	-0.4509153652066	Luna
666	Composite	1	3.8	-0.459203924246657	Luna
667	Composite	1	3.9	-0.466696590687477	Luna
668	Composite	1	4	-0.473463696658919	Luna
669	Composite	1	4.1	-0.479577965120875	Luna
670	Composite	1	4.2	-0.485121682353363	Luna
671	Composite	1	4.3	-0.490179525466436	Luna
672	Composite	1	4.4	-0.494836171570144	Luna
673	Composite	1	4.5	-0.499176297774537	Luna
674	Composite	1	4.6	-0.503284581189668	Luna
675	Composite	1	4.7	-0.507245698925588	Luna
676	Composite	1	4.8	-0.511144328092347	Luna
677	Composite	1	4.9	-0.515065145799996	Luna
678	Composite	1	5	-0.519092829158586	Luna
679	Composite	1	5.1	-0.523286445461462	Luna
680	Composite	1	5.2	-0.527602622735136	Luna
681	Composite	1	5.3	-0.531972379189416	Luna
682	Composite	1	5.4	-0.536326733034107	Luna
683	Composite	1	5.5	-0.540596702479016	Luna
684	Composite	1	5.6	-0.54471330573395	Luna
685	Composite	1	5.7	-0.548607561008713	Luna
686	Composite	1	5.8	-0.552210486513113	Luna
687	Composite	1	5.9	-0.555453100456957	Luna
688	Composite	1	6	-0.55826642105005	Luna
689	Composite	1	6.1	-0.560606003007638	Luna
690	Composite	1	6.2	-0.562525547066727	Luna
691	Composite	1	6.3	-0.564103290469763	Luna
692	Composite	1	6.4	-0.565417470459189	Luna
693	Composite	1	6.5	-0.566546324277451	Luna
694	Composite	1	6.6	-0.567568089166994	Luna
695	Composite	1	6.7	-0.568561002370265	Luna
696	Composite	1	6.8	-0.569603301129705	Luna
697	Composite	1	6.9	-0.570773222687761	Luna
698	Composite	1	7	-0.572149004286878	Luna
699	Composite	1	7.1	-0.573794777383768	Luna
700	Composite	1	7.2	-0.575718250292184	Luna
701	Composite	1	7.3	-0.577913025540149	Luna
702	Composite	1	7.4	-0.580372705655686	Luna
703	Composite	1	7.5	-0.583090893166817	Luna
704	Composite	1	7.6	-0.586061190601563	Luna
705	Composite	1	7.7	-0.589277200487944	Luna
706	Composite	1	7.8	-0.592732525353984	Luna
707	Composite	1	7.9	-0.596420767727703	Luna
708	Composite	1	8	-0.600335530137125	Luna
709	Composite	1	8.1	-0.60446880788667	Luna
710	Composite	1	8.2	-0.608806167386358	Luna
711	Composite	1	8.3	-0.613331567822613	Luna
712	Composite	1	8.4	-0.618028968381853	Luna
713	Composite	1	8.5	-0.622882328250497	Luna
714	Composite	1	8.6	-0.627875606614972	Luna
715	Composite	1	8.7	-0.632992762661693	Luna
716	Composite	1	8.8	-0.638217755577086	Luna
717	Composite	1	8.9	-0.643534544547568	Luna
718	Composite	1	9	-0.648927088759562	Luna
719	Composite	1	9.1	-0.654381025627952	Luna
720	Composite	1	9.2	-0.659888705481479	Luna
721	Composite	1	9.3	-0.665444156877355	Luna
722	Composite	1	9.4	-0.671041408372781	Luna
723	Composite	1	9.5	-0.67667448852497	Luna
724	Composite	1	9.6	-0.68233742589112	Luna
725	Composite	1	9.7	-0.688024249028445	Luna
726	Composite	1	9.8	-0.693728986494149	Luna
727	Composite	1	9.9	-0.699445666845443	Luna
728	Composite	1	10	-0.705168318639525	Luna
729	MIX	1	1	0.156044737438909	Luna
730	MIX	1	1.1	0.127208365559906	Luna
731	MIX	1	1.2	0.0984172097353276	Luna
732	MIX	1	1.3	0.0697164860196011	Luna
733	MIX	1	1.4	0.041151410467152	Luna
734	MIX	1	1.5	0.0127671991324056	Luna
735	MIX	1	1.6	-0.0153909319302121	Luna
736	MIX	1	1.7	-0.043277766666275	Luna
737	MIX	1	1.8	-0.0708480890213572	Luna
738	MIX	1	1.9	-0.0980566829410338	Luna
739	MIX	1	2	-0.124858332370878	Luna
740	MIX	1	2.1	-0.151203119989674	Luna
741	MIX	1	2.2	-0.177022323409039	Luna
742	MIX	1	2.3	-0.2022425189738	Luna
743	MIX	1	2.4	-0.226790283028784	Luna
744	MIX	1	2.5	-0.250592191918817	Luna
745	MIX	1	2.6	-0.273574821988726	Luna
746	MIX	1	2.7	-0.295664749583338	Luna
747	MIX	1	2.8	-0.31678855104748	Luna
748	MIX	1	2.9	-0.336872802725979	Luna
749	MIX	1	3	-0.35584408096366	Luna
750	MIX	1	3.1	-0.373643307679602	Luna
751	MIX	1	3.2	-0.390268787089879	Luna
752	MIX	1	3.3	-0.405733168984819	Luna
753	MIX	1	3.4	-0.420049103154747	Luna
754	MIX	1	3.5	-0.433229239389989	Luna
755	MIX	1	3.6	-0.445286227480872	Luna
756	MIX	1	3.7	-0.456232717217721	Luna
757	MIX	1	3.8	-0.466081358390863	Luna
758	MIX	1	3.9	-0.474844800790623	Luna
759	MIX	1	4	-0.482535694207329	Luna
760	MIX	1	4.1	-0.489180384399088	Luna
761	MIX	1	4.2	-0.494860000995145	Luna
762	MIX	1	4.3	-0.499669369592526	Luna
763	MIX	1	4.4	-0.503703315788258	Luna
764	MIX	1	4.5	-0.507056665179367	Luna
765	MIX	1	4.6	-0.50982424336288	Luna
766	MIX	1	4.7	-0.512100875935823	Luna
767	MIX	1	4.8	-0.513981388495224	Luna
768	MIX	1	4.9	-0.515560606638108	Luna
769	MIX	1	5	-0.516933355961503	Luna
770	MIX	1	5.1	-0.518176423608422	Luna
771	MIX	1	5.2	-0.519294442905829	Luna
772	MIX	1	5.3	-0.520274008726675	Luna
773	MIX	1	5.4	-0.52110171594391	Luna
774	MIX	1	5.5	-0.521764159430485	Luna
775	MIX	1	5.6	-0.522247934059352	Luna
776	MIX	1	5.7	-0.522539634703461	Luna
777	MIX	1	5.8	-0.522625856235762	Luna
778	MIX	1	5.9	-0.522493193529207	Luna
779	MIX	1	6	-0.522128241456747	Luna
780	MIX	1	6.1	-0.521522940230149	Luna
781	MIX	1	6.2	-0.520690611416458	Luna
782	MIX	1	6.3	-0.519649921921532	Luna
783	MIX	1	6.4	-0.518419538651231	Luna
784	MIX	1	6.5	-0.517018128511417	Luna
785	MIX	1	6.6	-0.515464358407948	Luna
786	MIX	1	6.7	-0.513776895246685	Luna
787	MIX	1	6.8	-0.511974405933488	Luna
788	MIX	1	6.9	-0.510075557374217	Luna
789	MIX	1	7	-0.508099016474733	Luna
790	MIX	1	7.1	-0.506064674354207	Luna
791	MIX	1	7.2	-0.503997318985063	Luna
792	MIX	1	7.3	-0.501922962553033	Luna
793	MIX	1	7.4	-0.499867617243855	Luna
794	MIX	1	7.5	-0.497857295243261	Luna
795	MIX	1	7.6	-0.495918008736988	Luna
796	MIX	1	7.7	-0.494075769910767	Luna
797	MIX	1	7.8	-0.492356590950336	Luna
798	MIX	1	7.9	-0.490786484041429	Luna
799	MIX	1	8	-0.489391461369779	Luna
800	MIX	1	8.1	-0.488189416305802	Luna
801	MIX	1	8.2	-0.48716576695863	Luna
802	MIX	1	8.3	-0.486297812622073	Luna
803	MIX	1	8.4	-0.485562852589944	Luna
804	MIX	1	8.5	-0.484938186156056	Luna
805	MIX	1	8.6	-0.484401112614218	Luna
806	MIX	1	8.7	-0.483928931258244	Luna
807	MIX	1	8.8	-0.483498941381946	Luna
808	MIX	1	8.9	-0.483088442279134	Luna
809	MIX	1	9	-0.48267473324362	Luna
810	MIX	1	9.1	-0.48223932886423	Luna
811	MIX	1	9.2	-0.481780604909839	Luna
812	MIX	1	9.3	-0.481301152444337	Luna
813	MIX	1	9.4	-0.480803562531612	Luna
814	MIX	1	9.5	-0.480290426235552	Luna
815	MIX	1	9.6	-0.47976433462005	Luna
816	MIX	1	9.7	-0.47922787874899	Luna
817	MIX	1	9.8	-0.478683649686264	Luna
818	MIX	1	9.9	-0.47813423849576	Luna
819	MIX	1	10	-0.477582236241366	Luna
820	MIX	0	1	0.0975350467892986	Luna
821	MIX	0	1.1	0.104714388890252	Luna
822	MIX	0	1.2	0.11186746858029	Luna
823	MIX	0	1.3	0.118968023448499	Luna
824	MIX	0	1.4	0.125989791083963	Luna
825	MIX	0	1.5	0.132906509075768	Luna
826	MIX	0	1.6	0.139691915012999	Luna
827	MIX	0	1.7	0.146319746484741	Luna
828	MIX	0	1.8	0.15276374108008	Luna
829	MIX	0	1.9	0.1589976363881	Luna
830	MIX	0	2	0.164995169997888	Luna
831	MIX	0	2.1	0.170733505135476	Luna
832	MIX	0	2.2	0.176203507574697	Luna
833	MIX	0	2.3	0.18139946872633	Luna
834	MIX	0	2.4	0.186315680001157	Luna
835	MIX	0	2.5	0.190946432809956	Luna
836	MIX	0	2.6	0.195286018563509	Luna
837	MIX	0	2.7	0.199328728672596	Luna
838	MIX	0	2.8	0.203068854547997	Luna
839	MIX	0	2.9	0.206500687600493	Luna
840	MIX	0	3	0.209618519240863	Luna
841	MIX	0	3.1	0.212419206266843	Luna
842	MIX	0	3.2	0.214909867023986	Luna
843	MIX	0	3.3	0.217100185244803	Luna
844	MIX	0	3.4	0.218999844661802	Luna
845	MIX	0	3.5	0.220618529007492	Luna
846	MIX	0	3.6	0.221965922014382	Luna
847	MIX	0	3.7	0.223051707414982	Luna
848	MIX	0	3.8	0.223885568941799	Luna
849	MIX	0	3.9	0.224477190327344	Luna
850	MIX	0	4	0.224836255304125	Luna
851	MIX	0	4.1	0.224970171649241	Luna
852	MIX	0	4.2	0.224877243318149	Luna
853	MIX	0	4.3	0.224553498310895	Luna
854	MIX	0	4.4	0.223994964627526	Luna
855	MIX	0	4.5	0.223197670268089	Luna
856	MIX	0	4.6	0.222157643232631	Luna
857	MIX	0	4.7	0.220870911521197	Luna
858	MIX	0	4.8	0.219333503133834	Luna
859	MIX	0	4.9	0.21754144607059	Luna
860	MIX	0	5	0.21549076833151	Luna
861	MIX	0	5.1	0.213177928839842	Luna
862	MIX	0	5.2	0.210601110211642	Luna
863	MIX	0	5.3	0.207758925986163	Luna
864	MIX	0	5.4	0.204649989702663	Luna
865	MIX	0	5.5	0.201272914900395	Luna
866	MIX	0	5.6	0.197626315118616	Luna
867	MIX	0	5.7	0.193708803896582	Luna
868	MIX	0	5.8	0.189518994773547	Luna
869	MIX	0	5.9	0.185055501288768	Luna
870	MIX	0	6	0.180316936981499	Luna
871	MIX	0	6.1	0.175303773709707	Luna
872	MIX	0	6.2	0.170023916606203	Luna
873	MIX	0	6.3	0.164487129122507	Luna
874	MIX	0	6.4	0.15870317471014	Luna
875	MIX	0	6.5	0.152681816820623	Luna
876	MIX	0	6.6	0.146432818905477	Luna
877	MIX	0	6.7	0.139965944416223	Luna
878	MIX	0	6.8	0.133290956804382	Luna
879	MIX	0	6.9	0.126417619521475	Luna
880	MIX	0	7	0.119355696019022	Luna
881	MIX	0	7.1	0.112116078941551	Luna
882	MIX	0	7.2	0.104714177705608	Luna
883	MIX	0	7.3	0.0971665309207451	Luna
884	MIX	0	7.4	0.089489677196515	Luna
885	MIX	0	7.5	0.0817001551424697	Luna
886	MIX	0	7.6	0.0738145033681615	Luna
887	MIX	0	7.7	0.0658492604831427	Luna
888	MIX	0	7.8	0.0578209650969657	Luna
889	MIX	0	7.9	0.0497461558191824	Luna
890	MIX	0	8	0.0416413712593456	Luna
891	MIX	0	8.1	0.0335209208460142	Luna
892	MIX	0	8.2	0.0253901972837776	Luna
893	MIX	0	8.3	0.0172523640962314	Luna
894	MIX	0	8.4	0.00911058480697187	Luna
895	MIX	0	8.5	0.00096802293959465	Luna
896	MIX	0	8.6	-0.00717215798230357	Luna
897	MIX	0	8.7	-0.015306794435127	Luna
898	MIX	0	8.8	-0.0234327228952801	Luna
899	MIX	0	8.9	-0.0315467798391661	Luna
900	MIX	0	9	-0.0396458017431894	Luna
901	MIX	0	9.1	-0.0477274556470776	Luna
902	MIX	0	9.2	-0.0557927308438529	Luna
903	MIX	0	9.3	-0.063843447189861	Luna
904	MIX	0	9.4	-0.0718814245414478	Luna
905	MIX	0	9.5	-0.0799084827549593	Luna
906	MIX	0	9.6	-0.0879264416867415	Luna
907	MIX	0	9.7	-0.0959371211931402	Luna
908	MIX	0	9.8	-0.103942341130502	Luna
909	MIX	0	9.9	-0.111943921355171	Luna
910	MIX	0	10	-0.119943681723494	Luna
911	FIX	1	1	-0.0116172447104113	Luna
912	FIX	1	1.1	-0.00461035483976553	Luna
913	FIX	1	1.2	0.00239653502034685	Luna
914	FIX	1	1.3	0.00940342485939253	Luna
915	FIX	1	1.4	0.0164103146668381	Luna
916	FIX	1	1.5	0.0234172044321503	Luna
917	FIX	1	1.6	0.0304240941447956	Luna
918	FIX	1	1.7	0.0374309837942408	Luna
919	FIX	1	1.8	0.0444378733699524	Luna
920	FIX	1	1.9	0.0514447628613972	Luna
921	FIX	1	2	0.0584516522580417	Luna
922	FIX	1	2.1	0.0654585415483513	Luna
923	FIX	1	2.2	0.072465430716786	Luna
924	FIX	1	2.3	0.0794723197468046	Luna
925	FIX	1	2.4	0.0864792086218658	Luna
926	FIX	1	2.5	0.0934860973254284	Luna
927	FIX	1	2.6	0.100492985840951	Luna
928	FIX	1	2.7	0.107499874151893	Luna
929	FIX	1	2.8	0.114506762241712	Luna
930	FIX	1	2.9	0.121513650093867	Luna
931	FIX	1	3	0.128520537691818	Luna
932	FIX	1	3.1	0.135527425022031	Luna
933	FIX	1	3.2	0.142534312083009	Luna
934	FIX	1	3.3	0.149541198876263	Luna
935	FIX	1	3.4	0.156548085403303	Luna
936	FIX	1	3.5	0.163554971665641	Luna
937	FIX	1	3.6	0.170561857664788	Luna
938	FIX	1	3.7	0.177568743402254	Luna
939	FIX	1	3.8	0.184575628879551	Luna
940	FIX	1	3.9	0.191582514098189	Luna
941	FIX	1	4	0.19858939905968	Luna
942	FIX	1	4.1	0.205596283764461	Luna
943	FIX	1	4.2	0.212603168208674	Luna
944	FIX	1	4.3	0.219610052387387	Luna
945	FIX	1	4.4	0.226616936295671	Luna
946	FIX	1	4.5	0.233623819928592	Luna
947	FIX	1	4.6	0.240630703281221	Luna
948	FIX	1	4.7	0.247637586348625	Luna
949	FIX	1	4.8	0.254644469125874	Luna
950	FIX	1	4.9	0.261651351608037	Luna
951	FIX	1	5	0.268658233790181	Luna
952	FIX	1	5.1	0.275665115666923	Luna
953	FIX	1	5.2	0.282671997231067	Luna
954	FIX	1	5.3	0.289678878474963	Luna
955	FIX	1	5.4	0.296685759390963	Luna
956	FIX	1	5.5	0.303692639971418	Luna
957	FIX	1	5.6	0.310699520208678	Luna
958	FIX	1	5.7	0.317706400095094	Luna
959	FIX	1	5.8	0.324713279623018	Luna
960	FIX	1	5.9	0.3317201587848	Luna
961	FIX	1	6	0.338727037572792	Luna
962	FIX	1	6.1	0.345733915981623	Luna
963	FIX	1	6.2	0.352740794015041	Luna
964	FIX	1	6.3	0.359747671679073	Luna
965	FIX	1	6.4	0.366754548979746	Luna
966	FIX	1	6.5	0.373761425923087	Luna
967	FIX	1	6.6	0.380768302515122	Luna
968	FIX	1	6.7	0.387775178761878	Luna
969	FIX	1	6.8	0.394782054669382	Luna
970	FIX	1	6.9	0.401788930243661	Luna
971	FIX	1	7	0.408795805490742	Luna
972	FIX	1	7.1	0.415802680418164	Luna
973	FIX	1	7.2	0.422809555039518	Luna
974	FIX	1	7.3	0.42981642936991	Luna
975	FIX	1	7.4	0.436823303424442	Luna
976	FIX	1	7.5	0.443830177218219	Luna
977	FIX	1	7.6	0.450837050766345	Luna
978	FIX	1	7.7	0.457843924083925	Luna
979	FIX	1	7.8	0.464850797186061	Luna
980	FIX	1	7.9	0.471857670087858	Luna
981	FIX	1	8	0.478864542804421	Luna
982	FIX	1	8.1	0.485871415350406	Luna
983	FIX	1	8.2	0.492878287738675	Luna
984	FIX	1	8.3	0.499885159981648	Luna
985	FIX	1	8.4	0.506892032091739	Luna
986	FIX	1	8.5	0.513898904081364	Luna
987	FIX	1	8.6	0.520905775962942	Luna
988	FIX	1	8.7	0.527912647748886	Luna
989	FIX	1	8.8	0.534919519451615	Luna
990	FIX	1	8.9	0.541926391083544	Luna
991	FIX	1	9	0.54893326265709	Luna
992	FIX	1	9.1	0.555940134183366	Luna
993	FIX	1	9.2	0.562947005668272	Luna
994	FIX	1	9.3	0.569953877116404	Luna
995	FIX	1	9.4	0.57696074853236	Luna
996	FIX	1	9.5	0.583967619920736	Luna
997	FIX	1	9.6	0.590974491286128	Luna
998	FIX	1	9.7	0.597981362633133	Luna
999	FIX	1	9.8	0.604988233966349	Luna
1000	FIX	1	9.9	0.611995105290371	Luna
1001	FIX	1	10	0.619001976609796	Luna
1002	SOC	0	1	0.109320082980134	Luna
1003	SOC	0	1.1	0.105049676906448	Luna
1004	SOC	0	1.2	0.100779270832847	Luna
1005	SOC	0	1.3	0.0965088647594166	Luna
1006	SOC	0	1.4	0.0922384586862414	Luna
1007	SOC	0	1.5	0.0879680526134067	Luna
1008	SOC	0	1.6	0.0836976465409976	Luna
1009	SOC	0	1.7	0.0794272404690993	Luna
1010	SOC	0	1.8	0.0751568343977969	Luna
1011	SOC	0	1.9	0.0708864283271754	Luna
1012	SOC	0	2	0.0666160222573201	Luna
1013	SOC	0	2.1	0.0623456161882991	Luna
1014	SOC	0	2.2	0.0580752101201129	Luna
1015	SOC	0	2.3	0.0538048040527451	Luna
1016	SOC	0	2.4	0.0495343979861793	Luna
1017	SOC	0	2.5	0.0452639919203991	Luna
1018	SOC	0	2.6	0.040993585855388	Luna
1019	SOC	0	2.7	0.0367231797911296	Luna
1020	SOC	0	2.8	0.0324527737276075	Luna
1021	SOC	0	2.9	0.0281823676648052	Luna
1022	SOC	0	3	0.0239119616027064	Luna
1023	SOC	0	3.1	0.0196415555412862	Luna
1024	SOC	0	3.2	0.0153711494804858	Luna
1025	SOC	0	3.3	0.0111007434202381	Luna
1026	SOC	0	3.4	0.00683033736047587	Luna
1027	SOC	0	3.5	0.00255993130113204	Luna
1028	SOC	0	3.6	-0.00171047475786062	Luna
1029	SOC	0	3.7	-0.00598088081656926	Luna
1030	SOC	0	3.8	-0.010251286875061	Luna
1031	SOC	0	3.9	-0.0145216929334031	Luna
1032	SOC	0	4	-0.0187920989916627	Luna
1033	SOC	0	4.1	-0.0230625050498966	Luna
1034	SOC	0	4.2	-0.0273329111081205	Luna
1035	SOC	0	4.3	-0.0316033171663395	Luna
1036	SOC	0	4.4	-0.0358737232245589	Luna
1037	SOC	0	4.5	-0.0401441292827841	Luna
1038	SOC	0	4.6	-0.0444145353410202	Luna
1039	SOC	0	4.7	-0.0486849413992726	Luna
1040	SOC	0	4.8	-0.0529553474575466	Luna
1041	SOC	0	4.9	-0.0572257535158473	Luna
1042	SOC	0	5	-0.06149615957418	Luna
1043	SOC	0	5.1	-0.0657665656325419	Luna
1044	SOC	0	5.2	-0.0700369716908975	Luna
1045	SOC	0	5.3	-0.0743073777492032	Luna
1046	SOC	0	5.4	-0.0785777838074154	Luna
1047	SOC	0	5.5	-0.0828481898654903	Luna
1048	SOC	0	5.6	-0.0871185959233845	Luna
1049	SOC	0	5.7	-0.0913890019810542	Luna
1050	SOC	0	5.8	-0.0956594080384559	Luna
1051	SOC	0	5.9	-0.0999298140955458	Luna
1052	SOC	0	6	-0.10420022015228	Luna
1053	SOC	0	6.1	-0.108470626208627	Luna
1054	SOC	0	6.2	-0.112741032264592	Luna
1055	SOC	0	6.3	-0.117011438320196	Luna
1056	SOC	0	6.4	-0.121281844375457	Luna
1057	SOC	0	6.5	-0.125552250430392	Luna
1058	SOC	0	6.6	-0.129822656485022	Luna
1059	SOC	0	6.7	-0.134093062539364	Luna
1060	SOC	0	6.8	-0.138363468593436	Luna
1061	SOC	0	6.9	-0.142633874647258	Luna
1062	SOC	0	7	-0.146904280700848	Luna
1063	SOC	0	7.1	-0.151174686754223	Luna
1064	SOC	0	7.2	-0.155445092807397	Luna
1065	SOC	0	7.3	-0.15971549886038	Luna
1066	SOC	0	7.4	-0.163985904913184	Luna
1067	SOC	0	7.5	-0.168256310965821	Luna
1068	SOC	0	7.6	-0.172526717018303	Luna
1069	SOC	0	7.7	-0.176797123070641	Luna
1070	SOC	0	7.8	-0.181067529122847	Luna
1071	SOC	0	7.9	-0.185337935174932	Luna
1072	SOC	0	8	-0.189608341226908	Luna
1073	SOC	0	8.1	-0.193878747278786	Luna
1074	SOC	0	8.2	-0.19814915333057	Luna
1075	SOC	0	8.3	-0.202419559382265	Luna
1076	SOC	0	8.4	-0.206689965433875	Luna
1077	SOC	0	8.5	-0.210960371485402	Luna
1078	SOC	0	8.6	-0.215230777536852	Luna
1079	SOC	0	8.7	-0.219501183588227	Luna
1080	SOC	0	8.8	-0.223771589639533	Luna
1081	SOC	0	8.9	-0.228041995690772	Luna
1082	SOC	0	9	-0.232312401741949	Luna
1083	SOC	0	9.1	-0.236582807793068	Luna
1084	SOC	0	9.2	-0.240853213844133	Luna
1085	SOC	0	9.3	-0.245123619895153	Luna
1086	SOC	0	9.4	-0.249394025946131	Luna
1087	SOC	0	9.5	-0.253664431997074	Luna
1088	SOC	0	9.6	-0.257934838047988	Luna
1089	SOC	0	9.7	-0.262205244098878	Luna
1090	SOC	0	9.8	-0.266475650149751	Luna
1091	SOC	0	9.9	-0.270746056200612	Luna
1092	SOC	0	10	-0.275016462251467	Luna
1093	SOC	1	1	-0.0434166465961644	Luna
1094	SOC	1	1.1	-0.0311308656645263	Luna
1095	SOC	1	1.2	-0.0188450867964656	Luna
1096	SOC	1	1.3	-0.00655931205555963	Luna
1097	SOC	1	1.4	0.0057264564946142	Luna
1098	SOC	1	1.5	0.0180122167904786	Luna
1099	SOC	1	1.6	0.030297966768456	Luna
1100	SOC	1	1.7	0.0425837043649691	Luna
1101	SOC	1	1.8	0.0548694275164406	Luna
1102	SOC	1	1.9	0.067155134159293	Luna
1103	SOC	1	2	0.0794408222299491	Luna
1104	SOC	1	2.1	0.0917264898690588	Luna
1105	SOC	1	2.2	0.104012136034182	Luna
1106	SOC	1	2.3	0.116297759887105	Luna
1107	SOC	1	2.4	0.128583360589617	Luna
1108	SOC	1	2.5	0.140868937303502	Luna
1109	SOC	1	2.6	0.15315448919055	Luna
1110	SOC	1	2.7	0.165440015412547	Luna
1111	SOC	1	2.8	0.17772551513128	Luna
1112	SOC	1	2.9	0.190010987508537	Luna
1113	SOC	1	3	0.202296431706103	Luna
1114	SOC	1	3.1	0.214581847156925	Luna
1115	SOC	1	3.2	0.226867234378572	Luna
1116	SOC	1	3.3	0.239152594159772	Luna
1117	SOC	1	3.4	0.251437927289254	Luna
1118	SOC	1	3.5	0.263723234555745	Luna
1119	SOC	1	3.6	0.276008516747974	Luna
1120	SOC	1	3.7	0.288293774654668	Luna
1121	SOC	1	3.8	0.300579009064555	Luna
1122	SOC	1	3.9	0.312864220766363	Luna
1123	SOC	1	4	0.325149410548821	Luna
1124	SOC	1	4.1	0.337434579289125	Luna
1125	SOC	1	4.2	0.34971972821835	Luna
1126	SOC	1	4.3	0.362004858656041	Luna
1127	SOC	1	4.4	0.374289971921742	Luna
1128	SOC	1	4.5	0.386575069334997	Luna
1129	SOC	1	4.6	0.398860152215351	Luna
1130	SOC	1	4.7	0.411145221882348	Luna
1131	SOC	1	4.8	0.423430279655532	Luna
1132	SOC	1	4.9	0.435715326854447	Luna
1133	SOC	1	5	0.448000364798639	Luna
1134	SOC	1	5.1	0.460285394727648	Luna
1135	SOC	1	5.2	0.472570417561007	Luna
1136	SOC	1	5.3	0.484855434138246	Luna
1137	SOC	1	5.4	0.497140445298896	Luna
1138	SOC	1	5.5	0.509425451882485	Luna
1139	SOC	1	5.6	0.521710454728544	Luna
1140	SOC	1	5.7	0.533995454676603	Luna
1141	SOC	1	5.8	0.546280452566192	Luna
1142	SOC	1	5.9	0.558565449236841	Luna
1143	SOC	1	6	0.57085044552808	Luna
1144	SOC	1	6.1	0.583135442084959	Luna
1145	SOC	1	6.2	0.595420438774614	Luna
1146	SOC	1	6.3	0.607705435269702	Luna
1147	SOC	1	6.4	0.619990431242878	Luna
1148	SOC	1	6.5	0.632275426366799	Luna
1149	SOC	1	6.6	0.644560420314122	Luna
1150	SOC	1	6.7	0.656845412757502	Luna
1151	SOC	1	6.8	0.669130403369596	Luna
1152	SOC	1	6.9	0.68141539182306	Luna
1153	SOC	1	7	0.693700377790551	Luna
1154	SOC	1	7.1	0.70598536103744	Luna
1155	SOC	1	7.2	0.718270341699955	Luna
1156	SOC	1	7.3	0.730555320007041	Luna
1157	SOC	1	7.4	0.742840296187643	Luna
1158	SOC	1	7.5	0.755125270470703	Luna
1159	SOC	1	7.6	0.767410243085166	Luna
1160	SOC	1	7.7	0.779695214259975	Luna
1161	SOC	1	7.8	0.791980184224076	Luna
1162	SOC	1	7.9	0.804265153206412	Luna
1163	SOC	1	8	0.816550121435927	Luna
1164	SOC	1	8.1	0.828835089107781	Luna
1165	SOC	1	8.2	0.841120056281996	Luna
1166	SOC	1	8.3	0.853405022984813	Luna
1167	SOC	1	8.4	0.865689989242469	Luna
1168	SOC	1	8.5	0.877974955081205	Luna
1169	SOC	1	8.6	0.890259920527258	Luna
1170	SOC	1	8.7	0.902544885606869	Luna
1171	SOC	1	8.8	0.914829850346276	Luna
1172	SOC	1	8.9	0.927114814771717	Luna
1173	SOC	1	9	0.939399778909433	Luna
1174	SOC	1	9.1	0.951684742785646	Luna
1175	SOC	1	9.2	0.963969706426522	Luna
1176	SOC	1	9.3	0.976254669858207	Luna
1177	SOC	1	9.4	0.988539633106852	Luna
1178	SOC	1	9.5	1.0008245961986	Luna
1179	SOC	1	9.6	1.01310955915961	Luna
1180	SOC	1	9.7	1.02539452201603	Luna
1181	SOC	1	9.8	1.037679484794	Luna
1182	SOC	1	9.9	1.04996444751967	Luna
1183	SOC	1	10	1.06224941021919	Luna
1184	SSP	1	1	0.0859667053797935	Luna
1185	SSP	1	1.1	0.092512673112088	Luna
1186	SSP	1	1.2	0.0990586408389654	Luna
1187	SSP	1	1.3	0.105604608555008	Luna
1188	SSP	1	1.4	0.1121505762548	Luna
1189	SSP	1	1.5	0.118696543932923	Luna
1190	SSP	1	1.6	0.12524251158396	Luna
1191	SSP	1	1.7	0.131788479202494	Luna
1192	SSP	1	1.8	0.138334446783108	Luna
1193	SSP	1	1.9	0.144880414320384	Luna
1194	SSP	1	2	0.151426381808906	Luna
1195	SSP	1	2.1	0.157972349243801	Luna
1196	SSP	1	2.2	0.164518316622371	Luna
1197	SSP	1	2.3	0.171064283942464	Luna
1198	SSP	1	2.4	0.177610251201928	Luna
1199	SSP	1	2.5	0.184156218398609	Luna
1200	SSP	1	2.6	0.190702185530355	Luna
1201	SSP	1	2.7	0.197248152595014	Luna
1202	SSP	1	2.8	0.203794119590433	Luna
1203	SSP	1	2.9	0.210340086514459	Luna
1204	SSP	1	3	0.216886053364939	Luna
1205	SSP	1	3.1	0.223432020140825	Luna
1206	SSP	1	3.2	0.229977986845484	Luna
1207	SSP	1	3.3	0.236523953483387	Luna
1208	SSP	1	3.4	0.243069920059005	Luna
1209	SSP	1	3.5	0.24961588657681	Luna
1210	SSP	1	3.6	0.256161853041273	Luna
1211	SSP	1	3.7	0.262707819456865	Luna
1212	SSP	1	3.8	0.269253785828056	Luna
1213	SSP	1	3.9	0.275799752159319	Luna
1214	SSP	1	4	0.282345718455124	Luna
1215	SSP	1	4.1	0.288891684719565	Luna
1216	SSP	1	4.2	0.295437650955223	Luna
1217	SSP	1	4.3	0.301983617164301	Luna
1218	SSP	1	4.4	0.308529583349002	Luna
1219	SSP	1	4.5	0.315075549511529	Luna
1220	SSP	1	4.6	0.321621515654087	Luna
1221	SSP	1	4.7	0.328167481778877	Luna
1222	SSP	1	4.8	0.334713447888104	Luna
1223	SSP	1	4.9	0.34125941398397	Luna
1224	SSP	1	5	0.34780538006868	Luna
1225	SSP	1	5.1	0.354351346143857	Luna
1226	SSP	1	5.2	0.360897312208818	Luna
1227	SSP	1	5.3	0.3674432782623	Luna
1228	SSP	1	5.4	0.373989244303039	Luna
1229	SSP	1	5.5	0.380535210329773	Luna
1230	SSP	1	5.6	0.387081176341239	Luna
1231	SSP	1	5.7	0.393627142336174	Luna
1232	SSP	1	5.8	0.400173108313316	Luna
1233	SSP	1	5.9	0.406719074271401	Luna
1234	SSP	1	6	0.413265040209168	Luna
1235	SSP	1	6.1	0.419811006125877	Luna
1236	SSP	1	6.2	0.42635697202289	Luna
1237	SSP	1	6.3	0.432902937902091	Luna
1238	SSP	1	6.4	0.439448903765365	Luna
1239	SSP	1	6.5	0.445994869614598	Luna
1240	SSP	1	6.6	0.452540835451675	Luna
1241	SSP	1	6.7	0.45908680127848	Luna
1242	SSP	1	6.8	0.465632767096899	Luna
1243	SSP	1	6.9	0.472178732908818	Luna
1244	SSP	1	7	0.47872469871612	Luna
1245	SSP	1	7.1	0.485270664520455	Luna
1246	SSP	1	7.2	0.491816630322522	Luna
1247	SSP	1	7.3	0.498362596122784	Luna
1248	SSP	1	7.4	0.504908561921705	Luna
1249	SSP	1	7.5	0.511454527719745	Luna
1250	SSP	1	7.6	0.51800049351737	Luna
1251	SSP	1	7.7	0.524546459315041	Luna
1252	SSP	1	7.8	0.531092425113222	Luna
1253	SSP	1	7.9	0.537638390912374	Luna
1254	SSP	1	8	0.544184356712962	Luna
1255	SSP	1	8.1	0.550730322515361	Luna
1256	SSP	1	8.2	0.557276288319592	Luna
1257	SSP	1	8.3	0.563822254125594	Luna
1258	SSP	1	8.4	0.5703682199333	Luna
1259	SSP	1	8.5	0.576914185742647	Luna
1260	SSP	1	8.6	0.58346015155357	Luna
1261	SSP	1	8.7	0.590006117366005	Luna
1262	SSP	1	8.8	0.596552083179887	Luna
1263	SSP	1	8.9	0.603098048995153	Luna
1264	SSP	1	9	0.609644014811737	Luna
1265	SSP	1	9.1	0.616189980629566	Luna
1266	SSP	1	9.2	0.622735946448524	Luna
1267	SSP	1	9.3	0.629281912268485	Luna
1268	SSP	1	9.4	0.635827878089324	Luna
1269	SSP	1	9.5	0.642373843910916	Luna
1270	SSP	1	9.6	0.648919809733135	Luna
1271	SSP	1	9.7	0.655465775555856	Luna
1272	SSP	1	9.8	0.662011741378953	Luna
1273	SSP	1	9.9	0.668557707202301	Luna
1274	SSP	1	10	0.675103673025775	Luna
1275	Composite	1	1	-0.380864780942526	NCANDA
1276	Composite	1	1.1	-0.325659451425717	NCANDA
1277	Composite	1	1.2	-0.270971038177677	NCANDA
1278	Composite	1	1.3	-0.217316457467175	NCANDA
1279	Composite	1	1.4	-0.165212625562979	NCANDA
1280	Composite	1	1.5	-0.115176458733859	NCANDA
1281	Composite	1	1.6	-0.0677248732485832	NCANDA
1282	Composite	1	1.7	-0.0233747853759207	NCANDA
1283	Composite	1	1.8	0.0173568886153597	NCANDA
1284	Composite	1	1.9	0.0539532324564891	NCANDA
1285	Composite	1	2	0.0858973298786986	NCANDA
1286	Composite	1	2.1	0.11285326643346	NCANDA
1287	Composite	1	2.2	0.135209134953211	NCANDA
1288	Composite	1	2.3	0.153534030090627	NCANDA
1289	Composite	1	2.4	0.168397046498387	NCANDA
1290	Composite	1	2.5	0.180367278829167	NCANDA
1291	Composite	1	2.6	0.190013821735646	NCANDA
1292	Composite	1	2.7	0.1979057698705	NCANDA
1293	Composite	1	2.8	0.204612217886407	NCANDA
1294	Composite	1	2.9	0.210702260436044	NCANDA
1295	Composite	1	3	0.216744992172088	NCANDA
1296	Composite	1	3.1	0.223206411575465	NCANDA
1297	Composite	1	3.2	0.230140132440091	NCANDA
1298	Composite	1	3.3	0.237496672388128	NCANDA
1299	Composite	1	3.4	0.245226549041741	NCANDA
1300	Composite	1	3.5	0.253280280023093	NCANDA
1301	Composite	1	3.6	0.261608382954348	NCANDA
1302	Composite	1	3.7	0.270161375457669	NCANDA
1303	Composite	1	3.8	0.27888977515522	NCANDA
1304	Composite	1	3.9	0.287744099669164	NCANDA
1305	Composite	1	4	0.296674866621664	NCANDA
1306	Composite	1	4.1	0.305640391363513	NCANDA
1307	Composite	1	4.2	0.31463018016001	NCANDA
1308	Composite	1	4.3	0.323641537005084	NCANDA
1309	Composite	1	4.4	0.332671765892661	NCANDA
1310	Composite	1	4.5	0.34171817081667	NCANDA
1311	Composite	1	4.6	0.35077805577104	NCANDA
1312	Composite	1	4.7	0.359848724749698	NCANDA
1313	Composite	1	4.8	0.368927481746572	NCANDA
1314	Composite	1	4.9	0.37801163075559	NCANDA
1315	Composite	1	5	0.38709847577068	NCANDA
1316	PCET	1	1	-0.384231156674239	NCANDA
1317	PCET	1	1.1	-0.347324408337677	NCANDA
1318	PCET	1	1.2	-0.310643789658906	NCANDA
1319	PCET	1	1.3	-0.274415430295715	NCANDA
1320	PCET	1	1.4	-0.238865459905894	NCANDA
1321	PCET	1	1.5	-0.204220008147235	NCANDA
1322	PCET	1	1.6	-0.170705204677526	NCANDA
1323	PCET	1	1.7	-0.138547179154558	NCANDA
1324	PCET	1	1.8	-0.107972061236122	NCANDA
1325	PCET	1	1.9	-0.079205980580008	NCANDA
1326	PCET	1	2	-0.0524750668440054	NCANDA
1327	PCET	1	2.1	-0.0279420084844445	NCANDA
1328	PCET	1	2.2	-0.00551572915181413	NCANDA
1329	PCET	1	2.3	0.0149582887048572	NCANDA
1330	PCET	1	2.4	0.0336345626365413	NCANDA
1331	PCET	1	2.5	0.0506676101942095	NCANDA
1332	PCET	1	2.6	0.0662119489288336	NCANDA
1333	PCET	1	2.7	0.0804220963913849	NCANDA
1334	PCET	1	2.8	0.093452570132835	NCANDA
1335	PCET	1	2.9	0.105457887704156	NCANDA
1336	PCET	1	3	0.116592566656318	NCANDA
1337	PCET	1	3.1	0.127006160333461	NCANDA
1338	PCET	1	3.2	0.136828365252389	NCANDA
1339	PCET	1	3.3	0.146183913723074	NCANDA
1340	PCET	1	3.4	0.155197538055489	NCANDA
1341	PCET	1	3.5	0.163993970559604	NCANDA
1342	PCET	1	3.6	0.172697943545392	NCANDA
1343	PCET	1	3.7	0.181434189322825	NCANDA
1344	PCET	1	3.8	0.190327440201875	NCANDA
1345	PCET	1	3.9	0.199502428492513	NCANDA
1346	PCET	1	4	0.209083886504711	NCANDA
1347	PCET	1	4.1	0.21916690446292	NCANDA
1348	PCET	1	4.2	0.229728004249508	NCANDA
1349	PCET	1	4.3	0.240714065661322	NCANDA
1350	PCET	1	4.4	0.252071968495208	NCANDA
1351	PCET	1	4.5	0.263748592548014	NCANDA
1352	PCET	1	4.6	0.275690817616585	NCANDA
1353	PCET	1	4.7	0.28784552349777	NCANDA
1354	PCET	1	4.8	0.300159589988414	NCANDA
1355	PCET	1	4.9	0.312579896885365	NCANDA
1356	PCET	1	5	0.325053323985468	NCANDA
1357	PCET	1	1	0.192110615318248	NCANDA
1358	PCET	1	1.1	0.17217147162813	NCANDA
1359	PCET	1	1.2	0.152304358313486	NCANDA
1360	PCET	1	1.3	0.132581305749791	NCANDA
1361	PCET	1	1.4	0.113074344312519	NCANDA
1362	PCET	1	1.5	0.0938555043771435	NCANDA
1363	PCET	1	1.6	0.0749968163191394	NCANDA
1364	PCET	1	1.7	0.0565703105139807	NCANDA
1365	PCET	1	1.8	0.0386480173371419	NCANDA
1366	PCET	1	1.9	0.021301967164097	NCANDA
1367	PCET	1	2	0.0046041903703203	NCANDA
1368	PCET	1	2.1	-0.0113835657397616	NCANDA
1369	PCET	1	2.2	-0.0266406861459124	NCANDA
1370	PCET	1	2.3	-0.0411568388989436	NCANDA
1371	PCET	1	2.4	-0.0549216920496669	NCANDA
1372	PCET	1	2.5	-0.0679249136488933	NCANDA
1373	PCET	1	2.6	-0.0801561717474347	NCANDA
1374	PCET	1	2.7	-0.0916051343961024	NCANDA
1375	PCET	1	2.8	-0.102261469645708	NCANDA
1376	PCET	1	2.9	-0.112114845547062	NCANDA
1377	PCET	1	3	-0.121154930150977	NCANDA
1378	PCET	1	3.1	-0.129384580410538	NCANDA
1379	PCET	1	3.2	-0.136859408887921	NCANDA
1380	PCET	1	3.3	-0.143648217047577	NCANDA
1381	PCET	1	3.4	-0.149819806353957	NCANDA
1382	PCET	1	3.5	-0.15544297827151	NCANDA
1383	PCET	1	3.6	-0.160586534264688	NCANDA
1384	PCET	1	3.7	-0.16531927579794	NCANDA
1385	PCET	1	3.8	-0.169710004335718	NCANDA
1386	PCET	1	3.9	-0.173827521342472	NCANDA
1387	PCET	1	4	-0.177740628282652	NCANDA
1388	PCET	1	4.1	-0.181508919853335	NCANDA
1389	PCET	1	4.2	-0.185155163682108	NCANDA
1390	PCET	1	4.3	-0.188692920629181	NCANDA
1391	PCET	1	4.4	-0.192135751554769	NCANDA
1392	PCET	1	4.5	-0.195497217319082	NCANDA
1393	PCET	1	4.6	-0.198790878782334	NCANDA
1394	PCET	1	4.7	-0.202030296804736	NCANDA
1395	PCET	1	4.8	-0.205229032246501	NCANDA
1396	PCET	1	4.9	-0.208400645967842	NCANDA
1397	PCET	1	5	-0.21155869882897	NCANDA
1398	PNBK	1	1	-0.176261916449942	NCANDA
1399	PNBK	1	1.1	-0.15543194383238	NCANDA
1400	PNBK	1	1.2	-0.134816044355265	NCANDA
1401	PNBK	1	1.3	-0.114628291159043	NCANDA
1402	PNBK	1	1.4	-0.0950827573841609	NCANDA
1403	PNBK	1	1.5	-0.0763935161710651	NCANDA
1404	PNBK	1	1.6	-0.0587746406602019	NCANDA
1405	PNBK	1	1.7	-0.0424402039920183	NCANDA
1406	PNBK	1	1.8	-0.0276042793069608	NCANDA
1407	PNBK	1	1.9	-0.0144809397454759	NCANDA
1408	PNBK	1	2	-0.00328425844801026	NCANDA
1409	PNBK	1	2.1	0.00585298860528758	NCANDA
1410	PNBK	1	2.2	0.013123214075461	NCANDA
1411	PNBK	1	2.3	0.0188001277838512	NCANDA
1412	PNBK	1	2.4	0.0231574395517998	NCANDA
1413	PNBK	1	2.5	0.0264688592006477	NCANDA
1414	PNBK	1	2.6	0.0290080965517365	NCANDA
1415	PNBK	1	2.7	0.0310488614264076	NCANDA
1416	PNBK	1	2.8	0.0328648636460021	NCANDA
1417	PNBK	1	2.9	0.0347298130318615	NCANDA
1418	PNBK	1	3	0.0369174194053269	NCANDA
1419	PNBK	1	3.1	0.0396496509415014	NCANDA
1420	PNBK	1	3.2	0.0429415092305328	NCANDA
1421	PNBK	1	3.3	0.0467562542163309	NCANDA
1422	PNBK	1	3.4	0.0510571458428053	NCANDA
1423	PNBK	1	3.5	0.0558074440538655	NCANDA
1424	PNBK	1	3.6	0.0609704087934212	NCANDA
1425	PNBK	1	3.7	0.0665093000053818	NCANDA
1426	PNBK	1	3.8	0.0723873776336569	NCANDA
1427	PNBK	1	3.9	0.0785679016221563	NCANDA
1428	PNBK	1	4	0.0850141319147894	NCANDA
1429	PNBK	1	4.1	0.0916916356940136	NCANDA
1430	PNBK	1	4.2	0.0985752090964767	NCANDA
1431	PNBK	1	4.3	0.105641955497375	NCANDA
1432	PNBK	1	4.4	0.112868978271903	NCANDA
1433	PNBK	1	4.5	0.120233380795257	NCANDA
1434	PNBK	1	4.6	0.127712266442633	NCANDA
1435	PNBK	1	4.7	0.135282738589226	NCANDA
1436	PNBK	1	4.8	0.142921900610232	NCANDA
1437	PNBK	1	4.9	0.150606855880847	NCANDA
1438	PNBK	1	5	0.158314707776266	NCANDA
1439	PNBK	0	1	-0.0575610035354435	NCANDA
1440	PNBK	0	1.1	-0.0571053477634991	NCANDA
1441	PNBK	0	1.2	-0.0566496915950886	NCANDA
1442	PNBK	0	1.3	-0.056194034633746	NCANDA
1443	PNBK	0	1.4	-0.0557383764830051	NCANDA
1444	PNBK	0	1.5	-0.0552827167463998	NCANDA
1445	PNBK	0	1.6	-0.054827055027464	NCANDA
1446	PNBK	0	1.7	-0.0543713909297316	NCANDA
1447	PNBK	0	1.8	-0.0539157240567365	NCANDA
1448	PNBK	0	1.9	-0.0534600540120127	NCANDA
1449	PNBK	0	2	-0.0530043803990941	NCANDA
1450	PNBK	0	2.1	-0.0525487029296504	NCANDA
1451	PNBK	0	2.2	-0.052093021747895	NCANDA
1452	PNBK	0	2.3	-0.0516373371061774	NCANDA
1453	PNBK	0	2.4	-0.0511816492568469	NCANDA
1454	PNBK	0	2.5	-0.0507259584522528	NCANDA
1455	PNBK	0	2.6	-0.0502702649447446	NCANDA
1456	PNBK	0	2.7	-0.0498145689866714	NCANDA
1457	PNBK	0	2.8	-0.0493588708303827	NCANDA
1458	PNBK	0	2.9	-0.0489031707282278	NCANDA
1459	PNBK	0	3	-0.0484474689325561	NCANDA
1460	PNBK	0	3.1	-0.0479917656858621	NCANDA
1461	PNBK	0	3.2	-0.0475360611912213	NCANDA
1462	PNBK	0	3.3	-0.0470803556418544	NCANDA
1463	PNBK	0	3.4	-0.0466246492309819	NCANDA
1464	PNBK	0	3.5	-0.0461689421518246	NCANDA
1465	PNBK	0	3.6	-0.0457132345976031	NCANDA
1466	PNBK	0	3.7	-0.045257526761538	NCANDA
1467	PNBK	0	3.8	-0.0448018188368501	NCANDA
1468	PNBK	0	3.9	-0.04434611101676	NCANDA
1469	PNBK	0	4	-0.0438904034944883	NCANDA
1470	PNBK	0	4.1	-0.0434346964228683	NCANDA
1471	PNBK	0	4.2	-0.0429789897931834	NCANDA
1472	PNBK	0	4.3	-0.0425232835563299	NCANDA
1473	PNBK	0	4.4	-0.0420675776632037	NCANDA
1474	PNBK	0	4.5	-0.041611872064701	NCANDA
1475	PNBK	0	4.6	-0.0411561667117178	NCANDA
1476	PNBK	0	4.7	-0.0407004615551503	NCANDA
1477	PNBK	0	4.8	-0.0402447565458945	NCANDA
1478	PNBK	0	4.9	-0.0397890516348466	NCANDA
1479	PNBK	0	5	-0.0393333467729025	NCANDA
1480	PCTP	1	1	-0.287178389355215	NCANDA
1481	PCTP	1	1.1	-0.23759072122404	NCANDA
1482	PCTP	1	1.2	-0.188454636280738	NCANDA
1483	PCTP	1	1.3	-0.140221717713184	NCANDA
1484	PCTP	1	1.4	-0.093343548709249	NCANDA
1485	PCTP	1	1.5	-0.0482717124568079	NCANDA
1486	PCTP	1	1.6	-0.0054577921437337	NCANDA
1487	PCTP	1	1.7	0.0346466290421	NCANDA
1488	PCTP	1	1.8	0.0715899679128203	NCANDA
1489	PCTP	1	1.9	0.104920641280553	NCANDA
1490	PCTP	1	2	0.134187065957426	NCANDA
1491	PCTP	1	2.1	0.159084008201637	NCANDA
1492	PCTP	1	2.2	0.17989163205567	NCANDA
1493	PCTP	1	2.3	0.197036451008082	NCANDA
1494	PCTP	1	2.4	0.210944978547431	NCANDA
1495	PCTP	1	2.5	0.222043728162271	NCANDA
1496	PCTP	1	2.6	0.23075921334116	NCANDA
1497	PCTP	1	2.7	0.237517947572654	NCANDA
1498	PCTP	1	2.8	0.24274644434531	NCANDA
1499	PCTP	1	2.9	0.246871217147685	NCANDA
1500	PCTP	1	3	0.250318779468334	NCANDA
1501	PCTP	1	3.1	0.253441529456655	NCANDA
1502	PCTP	1	3.2	0.256295403905412	NCANDA
1503	PCTP	1	3.3	0.258862224268206	NCANDA
1504	PCTP	1	3.4	0.261123811998643	NCANDA
1505	PCTP	1	3.5	0.263061988550325	NCANDA
1506	PCTP	1	3.6	0.264658575376857	NCANDA
1507	PCTP	1	3.7	0.265895393931841	NCANDA
1508	PCTP	1	3.8	0.266754265668882	NCANDA
1509	PCTP	1	3.9	0.267217012041582	NCANDA
1510	PCTP	1	4	0.267265454503546	NCANDA
1511	PCTP	1	4.1	0.266891652307063	NCANDA
1512	PCTP	1	4.2	0.266128615899159	NCANDA
1513	PCTP	1	4.3	0.26501959352555	NCANDA
1514	PCTP	1	4.4	0.263607833431947	NCANDA
1515	PCTP	1	4.5	0.261936583864064	NCANDA
1516	PCTP	1	4.6	0.260049093067616	NCANDA
1517	PCTP	1	4.7	0.257988609288313	NCANDA
1518	PCTP	1	4.8	0.255798380771872	NCANDA
1519	PCTP	1	4.9	0.253521655764003	NCANDA
1520	PCTP	1	5	0.251201682510421	NCANDA
1521	PCTP	1	1	-0.301592948966584	NCANDA
1522	PCTP	1	1.1	-0.285366032209632	NCANDA
1523	PCTP	1	1.2	-0.269151350196122	NCANDA
1524	PCTP	1	1.3	-0.252961137669497	NCANDA
1525	PCTP	1	1.4	-0.236807629373198	NCANDA
1526	PCTP	1	1.5	-0.220703060050668	NCANDA
1527	PCTP	1	1.6	-0.20465966444535	NCANDA
1528	PCTP	1	1.7	-0.188689677300685	NCANDA
1529	PCTP	1	1.8	-0.172805333360115	NCANDA
1530	PCTP	1	1.9	-0.157018867367084	NCANDA
1531	PCTP	1	2	-0.141342514065033	NCANDA
1532	PCTP	1	2.1	-0.125793573531783	NCANDA
1533	PCTP	1	2.2	-0.110409607182669	NCANDA
1534	PCTP	1	2.3	-0.0952332417674032	NCANDA
1535	PCTP	1	2.4	-0.0803071040357	NCANDA
1536	PCTP	1	2.5	-0.0656738207372724	NCANDA
1537	PCTP	1	2.6	-0.0513760186218334	NCANDA
1538	PCTP	1	2.7	-0.0374563244390965	NCANDA
1539	PCTP	1	2.8	-0.0239573649387748	NCANDA
1540	PCTP	1	2.9	-0.0109217668705815	NCANDA
1541	PCTP	1	3	0.00160784301576987	NCANDA
1542	PCTP	1	3.1	0.0136005241951347	NCANDA
1543	PCTP	1	3.2	0.0250720810406411	NCANDA
1544	PCTP	1	3.3	0.0360500041499859	NCANDA
1545	PCTP	1	3.4	0.0465617841208657	NCANDA
1546	PCTP	1	3.5	0.056634911550977	NCANDA
1547	PCTP	1	3.6	0.0662968770380167	NCANDA
1548	PCTP	1	3.7	0.0755751711796813	NCANDA
1549	PCTP	1	3.8	0.0844972845736675	NCANDA
1550	PCTP	1	3.9	0.0930907078176719	NCANDA
1551	PCTP	1	4	0.101382931509391	NCANDA
1552	PCTP	1	4.1	0.109401426296149	NCANDA
1553	PCTP	1	4.2	0.117173583023777	NCANDA
1554	PCTP	1	4.3	0.124726772587735	NCANDA
1555	PCTP	1	4.4	0.132088365883481	NCANDA
1556	PCTP	1	4.5	0.139285733806473	NCANDA
1557	PCTP	1	4.6	0.146346247252172	NCANDA
1558	PCTP	1	4.7	0.153297277116034	NCANDA
1559	PCTP	1	4.8	0.160166194293521	NCANDA
1560	PCTP	1	4.9	0.16698036968009	NCANDA
1561	PCTP	1	5	0.1737671741712	NCANDA
1562	Composite	1	1	-0.025534513674204	NCANDA
1563	Composite	1	1.1	-0.0419713347657493	NCANDA
1564	Composite	1	1.2	-0.0581979917860716	NCANDA
1565	Composite	1	1.3	-0.0740043206639479	NCANDA
1566	Composite	1	1.4	-0.0891801573281555	NCANDA
1567	Composite	1	1.5	-0.103515337707471	NCANDA
1568	Composite	1	1.6	-0.116799697730672	NCANDA
1569	Composite	1	1.7	-0.128823073326535	NCANDA
1570	Composite	1	1.8	-0.139375300423838	NCANDA
1571	Composite	1	1.9	-0.148246214951356	NCANDA
1572	Composite	1	2	-0.155225652837868	NCANDA
1573	Composite	1	2.1	-0.16017765276075	NCANDA
1574	Composite	1	2.2	-0.16326306439177	NCANDA
1575	Composite	1	2.3	-0.164716940151299	NCANDA
1576	Composite	1	2.4	-0.164774332459705	NCANDA
1577	Composite	1	2.5	-0.163670293737357	NCANDA
1578	Composite	1	2.6	-0.161639876404623	NCANDA
1579	Composite	1	2.7	-0.158918132881874	NCANDA
1580	Composite	1	2.8	-0.155740115589478	NCANDA
1581	Composite	1	2.9	-0.152340876947803	NCANDA
1582	Composite	1	3	-0.148955469377218	NCANDA
1583	Composite	1	3.1	-0.145771455557103	NCANDA
1584	Composite	1	3.2	-0.14278643920287	NCANDA
1585	Composite	1	3.3	-0.139950534288946	NCANDA
1586	Composite	1	3.4	-0.137213854789754	NCANDA
1587	Composite	1	3.5	-0.134526514679717	NCANDA
1588	Composite	1	3.6	-0.131838627933261	NCANDA
1589	Composite	1	3.7	-0.129100308524809	NCANDA
1590	Composite	1	3.8	-0.126261670428785	NCANDA
1591	Composite	1	3.9	-0.123272827619614	NCANDA
1592	Composite	1	4	-0.12008389407172	NCANDA
1593	Composite	1	4.1	-0.116657464376527	NCANDA
1594	Composite	1	4.2	-0.113006055593465	NCANDA
1595	Composite	1	4.3	-0.109154665398964	NCANDA
1596	Composite	1	4.4	-0.105128291469454	NCANDA
1597	Composite	1	4.5	-0.100951931481364	NCANDA
1598	Composite	1	4.6	-0.0966505831111241	NCANDA
1599	Composite	1	4.7	-0.0922492440351647	NCANDA
1600	Composite	1	4.8	-0.0877729119299159	NCANDA
1601	Composite	1	4.9	-0.0832465844718071	NCANDA
1602	Composite	1	5	-0.0786952593372681	NCANDA
1603	STRP	1	1	0.139240412646906	NCANDA
1604	STRP	1	1.1	0.104116457296308	NCANDA
1605	STRP	1	1.2	0.0693826944953897	NCANDA
1606	STRP	1	1.3	0.0354293167938321	NCANDA
1607	STRP	1	1.4	0.00264651674131553	NCANDA
1608	STRP	1	1.5	-0.0285755131124803	NCANDA
1609	STRP	1	1.6	-0.0578465802178746	NCANDA
1610	STRP	1	1.7	-0.0847764920251871	NCANDA
1611	STRP	1	1.8	-0.108975055984738	NCANDA
1612	STRP	1	1.9	-0.130052079546846	NCANDA
1613	STRP	1	2	-0.147617370161832	NCANDA
1614	STRP	1	2.1	-0.161430958162011	NCANDA
1615	STRP	1	2.2	-0.171853765407682	NCANDA
1616	STRP	1	2.3	-0.179396936641142	NCANDA
1617	STRP	1	2.4	-0.184571616604685	NCANDA
1618	STRP	1	2.5	-0.187888950040607	NCANDA
1619	STRP	1	2.6	-0.189860081691204	NCANDA
1620	STRP	1	2.7	-0.190996156298771	NCANDA
1621	STRP	1	2.8	-0.191808318605604	NCANDA
1622	STRP	1	2.9	-0.192807713353998	NCANDA
1623	STRP	1	3	-0.194505485286248	NCANDA
1624	STRP	1	3.1	-0.19730104414387	NCANDA
1625	STRP	1	3.2	-0.201146859665261	NCANDA
1626	STRP	1	3.3	-0.205883666588036	NCANDA
1627	STRP	1	3.4	-0.211352199649813	NCANDA
1628	STRP	1	3.5	-0.217393193588207	NCANDA
1629	STRP	1	3.6	-0.223847383140836	NCANDA
1630	STRP	1	3.7	-0.230555503045314	NCANDA
1631	STRP	1	3.8	-0.23735828803926	NCANDA
1632	STRP	1	3.9	-0.244096472860289	NCANDA
1633	STRP	1	4	-0.250610792246017	NCANDA
1634	STRP	1	4.1	-0.256774910656086	NCANDA
1635	STRP	1	4.2	-0.26259421143824	NCANDA
1636	STRP	1	4.3	-0.268107007662247	NCANDA
1637	STRP	1	4.4	-0.273351612397875	NCANDA
1638	STRP	1	4.5	-0.278366338714892	NCANDA
1639	STRP	1	4.6	-0.283189499683068	NCANDA
1640	STRP	1	4.7	-0.28785940837217	NCANDA
1641	STRP	1	4.8	-0.292414377851967	NCANDA
1642	STRP	1	4.9	-0.296892721192226	NCANDA
1643	STRP	1	5	-0.301332751462718	NCANDA
