# Supplementary material for: A canonical trajectory of executive function maturation from adolescence to adulthood
Source: Nat Commun. 2023 Oct 30;14:6922. doi: 10.1038/s41467-023-42540-8 (PMC10616171; doi:10.1038/s41467-023-42540-8)
Supplement: Supplementary file 4 — Source Data [file 41467_2023_42540_MOESM4_ESM.zip › SupportingData/Figure4.csv]

	groupbytypef	vartype	typef	prop100	dataset
1	ANTI_lat	lat	Common EF	83.6552906838842	Luna
2	ANTI_lat	lat	Measure Specific	16.3447093161158	Luna
3	ANTI_acc	acc	Common EF	64.2981693575091	Luna
4	ANTI_acc	acc	Measure Specific	35.7018306424909	Luna
5	MGS_acc	acc	Common EF	100	Luna
6	MGS_acc	acc	Measure Specific	0	Luna
7	DMS_lat	lat	Common EF	100	Luna
8	DMS_lat	lat	Measure Specific	0	Luna
9	DMS_acc	acc	Common EF	100	Luna
10	DMS_acc	acc	Measure Specific	0	Luna
11	MGS_lat	lat	Common EF	88.5452949966987	Luna
12	MGS_lat	lat	Measure Specific	11.4547050033013	Luna
13	MIX_lat	lat	Common EF	75.197826800738	Luna
14	MIX_lat	lat	Measure Specific	24.802173199262	Luna
15	MIX_acc	acc	Common EF	57.8955616608083	Luna
16	MIX_acc	acc	Measure Specific	42.1044383391917	Luna
17	FIX_acc	acc	Common EF	74.1184808434096	Luna
18	FIX_acc	acc	Measure Specific	25.8815191565904	Luna
19	SOC_lat	lat	Common EF	100	Luna
20	SOC_lat	lat	Measure Specific	0	Luna
21	SOC_acc	acc	Common EF	100	Luna
22	SOC_acc	acc	Measure Specific	0	Luna
23	SSP_acc	acc	Common EF	100	Luna
24	SSP_acc	acc	Measure Specific	0	Luna
25	PCET_acc	acc	Common EF	63.7799841856673	LUNA
26	PCET_acc	acc	Measure Specific	36.2200158143327	LUNA
27	PCET_lat	lat	Common EF	62.8243821810797	LUNA
28	PCET_lat	lat	Measure Specific	37.1756178189203	LUNA
29	PNBK_acc	acc	Common EF	84.0472938786343	LUNA
30	PNBK_acc	acc	Measure Specific	15.9527061213657	LUNA
31	PNBK_lat	lat	Common EF	27.0822120123803	LUNA
32	PNBK_lat	lat	Measure Specific	72.9177879876197	LUNA
33	PCTP_acc	acc	Common EF	19.9460309170844	LUNA
34	PCTP_acc	acc	Measure Specific	80.0539690829156	LUNA
35	PCTP_lat	lat	Common EF	31.1283622072163	LUNA
36	PCTP_lat	lat	Measure Specific	68.8716377927837	LUNA
37	STRP_lat	lat	Common EF	50.7274016702588	LUNA
38	STRP_lat	lat	Measure Specific	49.2725983297412	LUNA
39	CWI_lat	lat	Common EF	74.4993877116252	NKI
40	CWI_lat	lat	Measure Specific	25.5006122883748	NKI
41	DFL_acc	acc	Common EF	86.3008382023287	NKI
42	DFL_acc	acc	Measure Specific	13.6991617976713	NKI
43	PCET_acc	acc	Common EF	90.4345012535177	NKI
44	PCET_acc	acc	Measure Specific	9.56549874648232	NKI
45	PCET_lat	lat	Common EF	54.6961657853196	NKI
46	PCET_lat	lat	Measure Specific	45.3038342146804	NKI
47	PNBK_acc	acc	Common EF	100	NKI
48	PNBK_acc	acc	Measure Specific	0	NKI
49	PNBK_lat	lat	Common EF	100	NKI
50	PNBK_lat	lat	Measure Specific	0	NKI
51	PCTP_acc	acc	Common EF	59.4157083795604	NKI
52	PCTP_acc	acc	Measure Specific	40.5842916204396	NKI
53	PCTP_lat	lat	Common EF	71.3981506980424	NKI
54	PCTP_lat	lat	Measure Specific	28.6018493019576	NKI
55	TMT_lat	lat	Common EF	88.6114679793289	NKI
56	TMT_lat	lat	Measure Specific	11.3885320206711	NKI
57	TOW_acc	acc	Common EF	91.7732014185072	NKI
58	TOW_acc	acc	Measure Specific	8.22679858149276	NKI
59	PNBK_acc	acc	Common EF	93.7300184887485	PNC
60	PNBK_acc	acc	Measure Specific	6.26998151125151	PNC
61	PNBK_lat	lat	Common EF	91.0871422860491	PNC
62	PNBK_lat	lat	Measure Specific	8.91285771395089	PNC
63	PCET_acc	acc	Common EF	96.7592249713025	PNC
64	PCET_acc	acc	Measure Specific	3.24077502869747	PNC
65	PCET_lat	lat	Common EF	79.8233153674997	PNC
66	PCET_lat	lat	Measure Specific	20.1766846325003	PNC
67	PCTP_acc	acc	Common EF	44.7877615186047	PNC
68	PCTP_acc	acc	Measure Specific	55.2122384813953	PNC
69	PCTP_lat	lat	Common EF	33.6301206210987	PNC
70	PCTP_lat	lat	Measure Specific	66.3698793789013	PNC
71	meta	acc	Measure Specific	20.9306664110531	meta
72	meta	acc	Common EF	79.0693335889469	meta
73	meta	lat	Measure Specific	29.4886102305715	meta
74	meta	lat	Common EF	70.5113897694285	meta
