# Supplementary material for: A canonical trajectory of executive function maturation from adolescence to adulthood
Source: Nat Commun. 2023 Oct 30;14:6922. doi: 10.1038/s41467-023-42540-8 (PMC10616171; doi:10.1038/s41467-023-42540-8)
Supplement: Supplementary file 4 — Source Data [file 41467_2023_42540_MOESM4_ESM.zip › SupportingData/Sup7E.csv]

	index	eigvals	resamp	within.eigvals	within.resamp	dataset
1	1	2.97327755673955	0.759210122265862	2.47786106527922	0.848185874968704	Luna
2	2	0.973957383958506	0.337670353830188	0.578649067859794	0.39407519581026	Luna
3	3	0.499954161401064	0.252271218513025	0.267628578534716	0.292525511056168	Luna
4	4	0.128735013756778	0.179690605312384	0.18710023570537	0.205858933619654	Luna
5	5	0.0432514141582968	0.113998363815923	0.0379204199254787	0.12861121950792	Luna
6	6	0.0114511787927418	0.0532081140974517	-0.000157526525276563	0.058203534346481	Luna
7	7	-0.0543599777650956	-0.00652187737248155	-0.0312126255895099	-0.00777766550615187	Luna
8	8	-0.168159231593719	-0.0638324319456663	-0.105840776607162	-0.0738835910348363	Luna
9	9	-0.195014109433111	-0.120102205863987	-0.14412829689696	-0.141225009258345	Luna
10	10	-0.328423439615686	-0.180330300968652	-0.219629354512289	-0.207672941886014	Luna
11	11	-0.405160320959517	-0.245310978767952	-0.225261870936585	-0.281579309856065	Luna
12	12	-0.705289920922212	-0.320525291329636	-0.4359950641392	-0.366904076070714	Luna
13	1	1.33878157543953	0.539554471014975	0.877006357321613	0.550300706577019	NCANDA
14	2	0.440975101387997	0.0896585182277779	0.381608151210864	0.0919710829422904	NCANDA
15	3	0.0500353666993885	0.051265482873217	0.116674639297785	0.0515528815310708	NCANDA
16	4	-0.0173824283474845	0.0172227020037832	0.0148005674970619	0.0183001788392597	NCANDA
17	5	-0.0407745760088006	-0.0143587056159807	-0.0696648736860997	-0.0144032475432055	NCANDA
18	6	-0.183269580304947	-0.0494540451257682	-0.152815084819818	-0.0512817397181332	NCANDA
19	7	-0.258198224575909	-0.0942425402295357	-0.290951235887375	-0.096050683571219	NCANDA
20	1	3.59641119975593	0.554251575510349	NA	NA	NKI
21	2	0.329723959611715	0.160120409315982	NA	NA	NKI
22	3	0.161341912705377	0.11405619760587	NA	NA	NKI
23	4	0.10083225134119	0.0725912688512252	NA	NA	NKI
24	5	0.023667044096834	0.0360698502215321	NA	NA	NKI
25	6	-0.0210854743315976	0.000591311682040262	NA	NA	NKI
26	7	-0.0412020423859731	-0.0351877002291271	NA	NA	NKI
27	8	-0.0666154087577428	-0.0721415544418212	NA	NA	NKI
28	9	-0.198442941379453	-0.113183256330682	NA	NA	NKI
29	10	-0.287081715305255	-0.162790951439594	NA	NA	NKI
30	1	1.54868668661223	0.4399244432729	NA	NA	PNC
31	2	0.333399192928416	0.0216359971388429	NA	NA	PNC
32	3	0.0535000709496584	0.0100021723832575	NA	NA	PNC
33	4	-0.0767166990162539	0.000380530075924178	NA	NA	PNC
34	5	-0.131994462532815	-0.00946417484933552	NA	NA	PNC
35	6	-0.20032168347235	-0.0225525889810078	NA	NA	PNC
