# Supplementary material for: A canonical trajectory of executive function maturation from adolescence to adulthood
Source: Nat Commun. 2023 Oct 30;14:6922. doi: 10.1038/s41467-023-42540-8 (PMC10616171; doi:10.1038/s41467-023-42540-8)
Supplement: Supplementary file 4 — Source Data [file 41467_2023_42540_MOESM4_ESM.zip › SupportingData/Sup12B.csv]

	ageoffset	Performancescore	typefull
2	-50	0.396095536516716	Accuracy
7	-50	0.561676864334258	Accuracy
12	-50	0.797999152593165	Accuracy
17	-50	0.675371151948427	Accuracy
22	-50	0.47092738104554	Accuracy
27	-50	0.438986711777696	Accuracy
32	-50	0.488126788883966	Accuracy
37	-50	0.571863636546099	Accuracy
42	-50	0.406569696569273	Latency
47	-50	0.5717569318928	Latency
52	-50	0.577365715965444	Latency
57	-50	0.523408040593329	Latency
62	-50	0.479891824837362	Latency
67	-50	0.665050384949898	Latency
72	-50	0.554339907516721	Accuracy
77	-50	0.527673000967854	Accuracy
82	-50	0.963001639626311	Accuracy
87	-50	0.588600347448774	Accuracy
92	-50	0.368569630397282	Accuracy
97	-50	1	Accuracy
102	-50	0.607264315050048	Latency
107	-50	0.648125511503138	Latency
112	-50	1	Latency
117	-50	1	Latency
122	-50	0.601478657518899	Latency
127	-50	0.625278619580488	Latency
132	-30	0.485538456490462	Accuracy
137	-30	1	Accuracy
142	-30	0.75881001471403	Accuracy
147	-30	0.911394168868613	Accuracy
152	-30	0.821390188733373	Accuracy
157	-30	0.570105492666731	Accuracy
162	-30	0.754929677651767	Accuracy
167	-30	0.689656348759618	Accuracy
172	-30	0.62061925754707	Latency
177	-30	0.598707816096757	Latency
182	-30	0.45445960383509	Latency
187	-30	0.637881091532098	Latency
192	-30	0.949097817916422	Latency
197	-30	0.411566631627791	Latency
202	-30	1	Accuracy
207	-30	0.919784649509798	Accuracy
212	-30	0.985578943911097	Accuracy
217	-30	1	Accuracy
222	-30	0.541685767429217	Accuracy
227	-30	1	Accuracy
232	-30	1	Latency
237	-30	1	Latency
242	-30	0.992904537376215	Latency
247	-30	1	Latency
252	-30	1	Latency
257	-30	1	Latency
262	-10	0.872273216720037	Accuracy
267	-10	1	Accuracy
272	-10	0.684332503539545	Accuracy
277	-10	0.979227389516785	Accuracy
282	-10	0.915007026826709	Accuracy
287	-10	0.599767076876617	Accuracy
292	-10	0.858517202508032	Accuracy
297	-10	0.683384111393483	Accuracy
302	-10	0.918057306493848	Latency
307	-10	0.653513167650827	Latency
312	-10	0.431130374104595	Latency
317	-10	0.936902057143713	Latency
322	-10	0.960429617345725	Latency
327	-10	0.707765325919246	Latency
332	-10	1	Accuracy
337	-10	1	Accuracy
342	-10	0.937320806822567	Accuracy
347	-10	1	Accuracy
352	-10	0.621445865108196	Accuracy
357	-10	1	Accuracy
362	-10	1	Latency
367	-10	1	Latency
372	-10	0.834284343945382	Latency
377	-10	1	Latency
382	-10	1	Latency
387	-10	1	Latency
392	10	0.915728982843649	Accuracy
397	10	1	Accuracy
402	10	0.609488872495345	Accuracy
407	10	0.929247378286827	Accuracy
412	10	0.960640490859865	Accuracy
417	10	0.597293101593229	Accuracy
422	10	0.908576974461907	Accuracy
427	10	0.58556411581389	Accuracy
432	10	0.938841704894353	Latency
437	10	0.494112127479089	Latency
442	10	0.598233812278679	Latency
447	10	0.947716734014865	Latency
452	10	0.954390894873922	Latency
457	10	0.821999359557131	Latency
462	10	1	Accuracy
467	10	1	Accuracy
472	10	0.630973976823732	Accuracy
477	10	0.999194616532043	Accuracy
482	10	1	Accuracy
487	10	1	Accuracy
492	10	1	Latency
497	10	1	Latency
502	10	0.32198726185532	Latency
507	10	1	Latency
512	10	1	Latency
517	10	1	Latency
522	30	0.987815916166754	Accuracy
527	30	1	Accuracy
532	30	0.516760963708802	Accuracy
537	30	1	Accuracy
542	30	1	Accuracy
547	30	0.432271769358066	Accuracy
552	30	0.715452652058873	Accuracy
557	30	0.555151513192238	Accuracy
562	30	0.862298052129726	Latency
567	30	0.744689327545962	Latency
572	30	0.944179234358137	Latency
577	30	0.892519820473628	Latency
582	30	0.823720644664506	Latency
587	30	0.582544788148856	Latency
592	30	1	Accuracy
597	30	1	Accuracy
602	30	0.0963571448118034	Accuracy
607	30	0.946725577418695	Accuracy
612	30	1	Accuracy
617	30	0.937595824345765	Accuracy
622	30	1	Latency
627	30	0.839834019575126	Latency
632	30	0.000873259413594374	Latency
637	30	0.742004046864288	Latency
642	30	1	Latency
647	30	1	Latency
652	50	0.86385489954618	Accuracy
657	50	0.966404271890592	Accuracy
662	50	0.459627971875994	Accuracy
667	50	0.961627128019583	Accuracy
672	50	1	Accuracy
677	50	0.72979130147194	Accuracy
682	50	0.480154994588379	Accuracy
687	50	0.591090164657904	Accuracy
692	50	0.766373017542239	Latency
697	50	0.859373855206159	Latency
702	50	0.962207904649412	Latency
707	50	0.930013026373915	Latency
712	50	0.61882072286127	Latency
717	50	0.533378352729941	Latency
722	50	0.785114024881706	Accuracy
727	50	0.722117781395449	Accuracy
732	50	0.0031341857351789	Accuracy
737	50	0.156244197798024	Accuracy
742	50	1	Accuracy
747	50	0.603175331257073	Accuracy
752	50	0.961305737928651	Latency
757	50	0.071687194081487	Latency
762	50	0.110425098431715	Latency
767	50	0.433573771833543	Latency
772	50	0.835806789343914	Latency
777	50	0.859246011227284	Latency
782	0	0.883561161099396	Accuracy
787	0	1	Accuracy
792	0	0.658790005775222	Accuracy
797	0	0.95953196714612	Accuracy
802	0	0.907828532298285	Accuracy
807	0	0.61771781089515	Accuracy
812	0	0.858514789461494	Accuracy
817	0	0.682330395610841	Accuracy
822	0	0.948888969902193	Latency
827	0	0.67161209319293	Latency
832	0	0.431693442557028	Latency
837	0	0.949013891514636	Latency
842	0	0.962471493282162	Latency
847	0	0.832754480403073	Latency
852	0	1	Accuracy
857	0	1	Accuracy
862	0	0.825043094870065	Accuracy
867	0	1	Accuracy
872	0	0.702410105598309	Accuracy
877	0	1	Accuracy
882	0	1	Latency
887	0	1	Latency
892	0	0.579156125857232	Latency
897	0	1	Latency
902	0	1	Latency
907	0	1	Latency
