# Supplementary material for: A canonical trajectory of executive function maturation from adolescence to adulthood
Source: Nat Commun. 2023 Oct 30;14:6922. doi: 10.1038/s41467-023-42540-8 (PMC10616171; doi:10.1038/s41467-023-42540-8)
Supplement: Supplementary file 4 — Source Data [file 41467_2023_42540_MOESM4_ESM.zip › SupportingData/Sup14.famed.csv]

	pred	fit	modeltype	se	outcomelabel	dataset
1	8.03011635865845	-2.0744013384113	base	0.213554138793967	Accuracy	Luna
2	8.13011635865845	-2.03575038332549	base	0.208436506502242	Accuracy	Luna
3	8.23011635865845	-1.99710180796777	base	0.2033876665805	Accuracy	Luna
4	8.33011635865845	-1.95845799206752	base	0.198413529429198	Accuracy	Luna
5	8.43011635865845	-1.91982166237274	base	0.19352040739399	Accuracy	Luna
6	8.53011635865845	-1.88119771790449	base	0.188715559627924	Accuracy	Luna
7	8.63011635865845	-1.8425940319049	base	0.184007244162638	Accuracy	Luna
8	8.73011635865845	-1.8040200490142	base	0.179404058049239	Accuracy	Luna
9	8.83011635865845	-1.76548555780739	base	0.174914441366968	Accuracy	Luna
10	8.93011635865845	-1.72700049938117	base	0.1705465309444	Accuracy	Luna
11	9.03011635865845	-1.68857680208318	base	0.166308436540214	Accuracy	Luna
12	9.13011635865845	-1.65022817898987	base	0.162207936565611	Accuracy	Luna
13	9.23011635865845	-1.61196938729565	base	0.158252081049967	Accuracy	Luna
14	9.33011635865845	-1.57381677398877	base	0.154447057200124	Accuracy	Luna
15	9.43011635865845	-1.53578723609795	base	0.150797802957893	Accuracy	Luna
16	9.53011635865845	-1.49789919635518	base	0.147307950437489	Accuracy	Luna
17	9.63011635865845	-1.46017332065789	base	0.14397969109059	Accuracy	Luna
18	9.73011635865845	-1.4226308355031	base	0.140813409775237	Accuracy	Luna
19	9.83011635865845	-1.38529356143066	base	0.13780761464866	Accuracy	Luna
20	9.93011635865845	-1.34818356952037	base	0.134958883708219	Accuracy	Luna
21	10.0301163586585	-1.31132345566587	base	0.132261970518861	Accuracy	Luna
22	10.1301163586584	-1.27473650420072	base	0.12971000531596	Accuracy	Luna
23	10.2301163586584	-1.23844640250214	base	0.127294696710555	Accuracy	Luna
24	10.3301163586585	-1.20247695433976	base	0.125006590765069	Accuracy	Luna
25	10.4301163586585	-1.16685187084135	base	0.122835400039085	Accuracy	Luna
26	10.5301163586585	-1.13159439149198	base	0.120770453148267	Accuracy	Luna
27	10.6301163586584	-1.09672700507144	base	0.118801153506125	Accuracy	Luna
28	10.7301163586584	-1.06227135295456	base	0.116917257047172	Accuracy	Luna
29	10.8301163586585	-1.02824828224062	base	0.115109080293511	Accuracy	Luna
30	10.9301163586585	-0.99467810159317	base	0.113367564514109	Accuracy	Luna
31	11.0301163586585	-0.96158042075755	base	0.111684472352613	Accuracy	Luna
32	11.1301163586584	-0.92897422009676	base	0.110052481333341	Accuracy	Luna
33	11.2301163586584	-0.896877579821011	base	0.108465345316424	Accuracy	Luna
34	11.3301163586585	-0.865306818351937	base	0.106918197695393	Accuracy	Luna
35	11.4301163586585	-0.834276607123341	base	0.105407517475849	Accuracy	Luna
36	11.5301163586585	-0.803800131391768	base	0.103931015401724	Accuracy	Luna
37	11.6301163586584	-0.773887465992693	base	0.10248789361612	Accuracy	Luna
38	11.7301163586584	-0.74454667805846	base	0.101078408700358	Accuracy	Luna
39	11.8301163586585	-0.715784005420122	base	0.099703598998428	Accuracy	Luna
40	11.9301163586585	-0.68760297692298	base	0.0983651996369142	Accuracy	Luna
41	12.0301163586585	-0.660005336233852	base	0.097065205043621	Accuracy	Luna
42	12.1301163586585	-0.632991703352287	base	0.095805509731737	Accuracy	Luna
43	12.2301163586584	-0.606561474324952	base	0.0945877089492521	Accuracy	Luna
44	12.3301163586585	-0.580711966359528	base	0.093413042725606	Accuracy	Luna
45	12.4301163586585	-0.555438324938997	base	0.0922822587748095	Accuracy	Luna
46	12.5301163586585	-0.530732922819881	base	0.0911956032362535	Accuracy	Luna
47	12.6301163586585	-0.506585098226359	base	0.0901528221911076	Accuracy	Luna
48	12.7301163586584	-0.482981165294925	base	0.0891531772816007	Accuracy	Luna
49	12.8301163586585	-0.459905280345302	base	0.0881953492043888	Accuracy	Luna
50	12.9301163586585	-0.437340277773622	base	0.087277331170901	Accuracy	Luna
51	13.0301163586585	-0.415268675700718	base	0.0863962531488673	Accuracy	Luna
52	13.1301163586585	-0.393672566460987	base	0.0855485317464902	Accuracy	Luna
53	13.2301163586584	-0.372532927475596	base	0.084730328202639	Accuracy	Luna
54	13.3301163586585	-0.351829722343458	base	0.0839377955400157	Accuracy	Luna
55	13.4301163586585	-0.331542136821464	base	0.0831672655144406	Accuracy	Luna
56	13.5301163586585	-0.31164910959855	base	0.0824150643785129	Accuracy	Luna
57	13.6301163586585	-0.292129550539275	base	0.081677562055352	Accuracy	Luna
58	13.7301163586584	-0.272962235062964	base	0.080952051176484	Accuracy	Luna
59	13.8301163586585	-0.254125982310857	base	0.0802375426311145	Accuracy	Luna
60	13.9301163586585	-0.235599931171904	base	0.079534475466557	Accuracy	Luna
61	14.0301163586585	-0.217363620296463	base	0.0788442001407088	Accuracy	Luna
62	14.1301163586585	-0.19939696022679	base	0.0781685452940259	Accuracy	Luna
63	14.2301163586584	-0.181680408337588	base	0.077509686495827	Accuracy	Luna
64	14.3301163586585	-0.1641951881562	base	0.0768700077576664	Accuracy	Luna
65	14.4301163586585	-0.146923388832811	base	0.076251912224798	Accuracy	Luna
66	14.5301163586585	-0.129847730659982	base	0.0756574754948799	Accuracy	Luna
67	14.6301163586585	-0.112951734541096	base	0.0750883210393257	Accuracy	Luna
68	14.7301163586584	-0.0962205509774118	base	0.0745457814489218	Accuracy	Luna
69	14.8301163586585	-0.0796412973617839	base	0.0740308761702751	Accuracy	Luna
70	14.9301163586585	-0.0632035696422075	base	0.0735443720767004	Accuracy	Luna
71	15.0301163586585	-0.046898908161821	base	0.0730865411030284	Accuracy	Luna
72	15.1301163586585	-0.030720445593252	base	0.0726570117170497	Accuracy	Luna
73	15.2301163586584	-0.0146625312587633	base	0.0722546572054145	Accuracy	Luna
74	15.3301163586585	0.00127926991561971	base	0.0718776438157371	Accuracy	Luna
75	15.4301163586585	0.0171079730623113	base	0.0715235945880244	Accuracy	Luna
76	15.5301163586585	0.0328254588862859	base	0.0711896300344425	Accuracy	Luna
77	15.6301163586585	0.0484321509310466	base	0.0708726528615511	Accuracy	Luna
78	15.7301163586584	0.0639268185908091	base	0.0705696219633273	Accuracy	Luna
79	15.8301163586585	0.0793060897409783	base	0.0702779569564982	Accuracy	Luna
80	15.9301163586585	0.094565230660528	base	0.0699953794312774	Accuracy	Luna
81	16.0301163586585	0.109698170257684	base	0.0697200552896697	Accuracy	Luna
82	16.1301163586584	0.124697267326389	base	0.0694508175480818	Accuracy	Luna
83	16.2301163586584	0.139553593318388	base	0.06918710531839	Accuracy	Luna
84	16.3301163586585	0.154257246306941	base	0.0689288241007709	Accuracy	Luna
85	16.4301163586585	0.168797568925494	base	0.068676223791077	Accuracy	Luna
86	16.5301163586585	0.183163287946171	base	0.0684298250435217	Accuracy	Luna
87	16.6301163586584	0.197342181415466	base	0.0681907236994153	Accuracy	Luna
88	16.7301163586584	0.211321080816531	base	0.0679605881667654	Accuracy	Luna
89	16.8301163586585	0.225086381684359	base	0.0677411171605198	Accuracy	Luna
90	16.9301163586585	0.238624206053422	base	0.0675339146264855	Accuracy	Luna
91	17.0301163586585	0.251920408419065	base	0.0673407271819502	Accuracy	Luna
92	17.1301163586584	0.264960722532687	base	0.0671634398337423	Accuracy	Luna
93	17.2301163586584	0.277731046010301	base	0.0670039914223695	Accuracy	Luna
94	17.3301163586585	0.290217536306358	base	0.0668640247616004	Accuracy	Luna
95	17.4301163586585	0.302406578479937	base	0.0667443666487728	Accuracy	Luna
96	17.5301163586585	0.31428493771438	base	0.0666450361459728	Accuracy	Luna
97	17.6301163586585	0.325839882000888	base	0.0665652985588287	Accuracy	Luna
98	17.7301163586584	0.337059201942801	base	0.0665036763317725	Accuracy	Luna
99	17.8301163586585	0.34793140255602	base	0.0664581414657785	Accuracy	Luna
100	17.9301163586585	0.358446054153855	base	0.0664264733997494	Accuracy	Luna
101	18.0301163586585	0.368593890864648	base	0.0664064500506226	Accuracy	Luna
102	18.1301163586585	0.378366647975893	base	0.0663958717880473	Accuracy	Luna
103	18.2301163586584	0.387756767147755	base	0.066392489169335	Accuracy	Luna
104	18.3301163586585	0.396757364433331	base	0.0663941046801222	Accuracy	Luna
105	18.4301163586585	0.40536276904375	base	0.0663990243160433	Accuracy	Luna
106	18.5301163586585	0.413568692878918	base	0.0664062690819151	Accuracy	Luna
107	18.6301163586585	0.42137250011863	base	0.0664157898093604	Accuracy	Luna
108	18.7301163586584	0.428772785771657	base	0.0664282229452383	Accuracy	Luna
109	18.8301163586585	0.435768808976927	base	0.0664445335796075	Accuracy	Luna
110	18.9301163586585	0.442360635127144	base	0.0664660691531735	Accuracy	Luna
111	19.0301163586585	0.44855027602204	base	0.0664951363294141	Accuracy	Luna
112	19.1301163586585	0.454341026637065	base	0.0665345011586948	Accuracy	Luna
113	19.2301163586584	0.459737239596468	base	0.0665871334998823	Accuracy	Luna
114	19.3301163586585	0.464744305054852	base	0.0666560628832244	Accuracy	Luna
115	19.4301163586585	0.469368585987285	base	0.0667442357813647	Accuracy	Luna
116	19.5301163586585	0.473618050946361	base	0.0668547679887435	Accuracy	Luna
117	19.6301163586585	0.477502161800268	base	0.0669907653774713	Accuracy	Luna
118	19.7301163586584	0.481031611328002	base	0.067155073041441	Accuracy	Luna
119	19.8301163586585	0.4842181559569	base	0.0673501140217165	Accuracy	Luna
120	19.9301163586585	0.487074369881916	base	0.067577708253491	Accuracy	Luna
121	20.0301163586585	0.489613355551595	base	0.0678388584116172	Accuracy	Luna
122	20.1301163586585	0.491848496920897	base	0.068133582863878	Accuracy	Luna
123	20.2301163586584	0.493793397736818	base	0.0684610424611146	Accuracy	Luna
124	20.3301163586585	0.495461959539874	base	0.0688199365915761	Accuracy	Luna
125	20.4301163586585	0.496868197997185	base	0.0692084109947627	Accuracy	Luna
126	20.5301163586585	0.498026167810924	base	0.0696243918398365	Accuracy	Luna
127	20.6301163586585	0.498949881046536	base	0.0700660693035099	Accuracy	Luna
128	20.7301163586584	0.499653298174719	base	0.0705315548141398	Accuracy	Luna
129	20.8301163586585	0.500150313680502	base	0.0710187642595879	Accuracy	Luna
130	20.9301163586585	0.50045453776663	base	0.071525994546574	Accuracy	Luna
131	21.0301163586585	0.500579207693916	base	0.0720521439452158	Accuracy	Luna
132	21.1301163586585	0.500537359161966	base	0.0725963290945142	Accuracy	Luna
133	21.2301163586584	0.500341763593143	base	0.0731579551491457	Accuracy	Luna
134	21.3301163586585	0.50000469138837	base	0.073737010510434	Accuracy	Luna
135	21.4301163586585	0.499537813484658	base	0.0743341031497086	Accuracy	Luna
136	21.5301163586585	0.498952250045135	base	0.0749502782628766	Accuracy	Luna
137	21.6301163586585	0.498258286571983	base	0.075587143486254	Accuracy	Luna
138	21.7301163586584	0.497465197368321	base	0.0762468251685756	Accuracy	Luna
139	21.8301163586585	0.496581674490978	base	0.0769313407811266	Accuracy	Luna
140	21.9301163586585	0.495615922239992	base	0.0776423276324384	Accuracy	Luna
141	22.0301163586585	0.494575368563024	base	0.0783811305038475	Accuracy	Luna
142	22.1301163586585	0.493466839638005	base	0.079148531141741	Accuracy	Luna
143	22.2301163586584	0.492296774044813	base	0.0799445032466355	Accuracy	Luna
144	22.3301163586585	0.491071345217832	base	0.0807681020280383	Accuracy	Luna
145	22.4301163586585	0.48979640458493	base	0.0816175586558908	Accuracy	Luna
146	22.5301163586585	0.488477119848261	base	0.0824907032277827	Accuracy	Luna
147	22.6301163586585	0.487117882345505	base	0.0833851993733696	Accuracy	Luna
148	22.7301163586584	0.485722485620499	base	0.0842985410769381	Accuracy	Luna
149	22.8301163586585	0.484294325905452	base	0.0852279950317682	Accuracy	Luna
150	22.9301163586585	0.482836569882072	base	0.086170549327286	Accuracy	Luna
151	23.0301163586585	0.481352119974874	base	0.0871231187713314	Accuracy	Luna
152	23.1301163586585	0.479843610156242	base	0.0880827108170484	Accuracy	Luna
153	23.2301163586584	0.478313432210034	base	0.0890465591481078	Accuracy	Luna
154	23.3301163586585	0.47676369785051	base	0.0900123588046227	Accuracy	Luna
155	23.4301163586585	0.475196364204005	base	0.090978111572549	Accuracy	Luna
156	23.5301163586585	0.473613329247504	base	0.0919419850571448	Accuracy	Luna
157	23.6301163586585	0.472016402267985	base	0.0929025067831107	Accuracy	Luna
158	23.7301163586584	0.470407227315117	base	0.093858887327509	Accuracy	Luna
159	23.8301163586585	0.468787308038384	base	0.094811048380149	Accuracy	Luna
160	23.9301163586585	0.467157951880715	base	0.0957598998512293	Accuracy	Luna
161	24.0301163586585	0.46552031503135	base	0.0967071431347884	Accuracy	Luna
162	24.1301163586585	0.463875491313271	base	0.0976547563574292	Accuracy	Luna
163	24.2301163586584	0.462224547811171	base	0.0986047338936588	Accuracy	Luna
164	24.3301163586585	0.460568525159711	base	0.0995590270886843	Accuracy	Luna
165	24.4301163586585	0.458908406767693	base	0.100519725959369	Accuracy	Luna
166	24.5301163586585	0.457245108774433	base	0.101489042540667	Accuracy	Luna
167	24.6301163586585	0.455579530444959	base	0.1024688269537	Accuracy	Luna
168	24.7301163586584	0.45391253698396	base	0.10346066130664	Accuracy	Luna
169	24.8301163586585	0.452244952826574	base	0.104465853265716	Accuracy	Luna
170	24.9301163586585	0.450577560371262	base	0.105485383513849	Accuracy	Luna
171	25.0301163586585	0.448911100634887	base	0.106519842408065	Accuracy	Luna
172	25.1301163586585	0.447246282292519	base	0.10756931913539	Accuracy	Luna
173	25.2301163586584	0.445583801496214	base	0.108633235833671	Accuracy	Luna
174	25.3301163586585	0.443924308289294	base	0.109710594676108	Accuracy	Luna
175	25.4301163586585	0.442268422709568	base	0.110799905244454	Accuracy	Luna
176	25.5301163586585	0.440616753872533	base	0.111899107400739	Accuracy	Luna
177	25.6301163586585	0.438969869740187	base	0.113005815571321	Accuracy	Luna
178	25.7301163586584	0.43732828608095	base	0.114117462020235	Accuracy	Luna
179	25.8301163586585	0.435692454842149	base	0.115231442614045	Accuracy	Luna
180	25.9301163586585	0.434062762413623	base	0.116345216520354	Accuracy	Luna
181	26.0301163586585	0.432439527666859	base	0.117456405531047	Accuracy	Luna
182	26.1301163586585	0.430823055129931	base	0.118562633211333	Accuracy	Luna
183	26.2301163586584	0.429213620506626	base	0.119661677579481	Accuracy	Luna
184	26.3301163586585	0.42761140650998	base	0.120751849872922	Accuracy	Luna
185	26.4301163586585	0.426016422415817	base	0.121832417152091	Accuracy	Luna
186	26.5301163586585	0.424428449807488	base	0.122903871557203	Accuracy	Luna
187	26.6301163586585	0.422847185253101	base	0.123967334088246	Accuracy	Luna
188	26.7301163586584	0.421272300951529	base	0.125024292090878	Accuracy	Luna
189	26.8301163586585	0.419703418022317	base	0.126076696067757	Accuracy	Luna
190	26.9301163586585	0.418140110607957	base	0.127126928181176	Accuracy	Luna
191	27.0301163586585	0.416581910922615	base	0.128177766567812	Accuracy	Luna
192	27.1301163586585	0.415028279764316	base	0.129232471706588	Accuracy	Luna
193	27.2301163586585	0.413478521291334	base	0.13029504247082	Accuracy	Luna
194	27.3301163586585	0.41193181754528	base	0.131369999858608	Accuracy	Luna
195	27.4301163586585	0.410387263195157	base	0.132462170055241	Accuracy	Luna
196	27.5301163586585	0.408843897043702	base	0.133576489548088	Accuracy	Luna
197	27.6301163586585	0.407300616031391	base	0.134718203711236	Accuracy	Luna
198	27.7301163586585	0.405756206156042	base	0.135892623846961	Accuracy	Luna
199	27.8301163586585	0.404209435641874	base	0.137104713367113	Accuracy	Luna
200	27.9301163586585	0.402659035694212	base	0.138359094854858	Accuracy	Luna
201	28.0301163586585	0.40110371924071	base	0.139659925581847	Accuracy	Luna
202	28.1301163586585	0.399542197495135	base	0.141010814177238	Accuracy	Luna
203	28.2301163586585	0.397973159459426	base	0.142414903106192	Accuracy	Luna
204	28.3301163586585	0.396395272583181	base	0.143874866814618	Accuracy	Luna
205	28.4301163586585	0.394807180127571	base	0.145392973020617	Accuracy	Luna
206	28.5301163586585	0.393207496221988	base	0.146971200873627	Accuracy	Luna
207	28.6301163586585	0.39159481684584	base	0.148611238134911	Accuracy	Luna
208	28.7301163586585	0.389967735647978	base	0.150314497189282	Accuracy	Luna
209	28.8301163586585	0.388324852882105	base	0.152082104457726	Accuracy	Luna
210	28.9301163586585	0.386664811511192	base	0.153915178637071	Accuracy	Luna
211	29.0301163586585	0.384986309446991	base	0.155814919856127	Accuracy	Luna
212	29.1301163586585	0.383288064359926	base	0.15778235584118	Accuracy	Luna
213	29.2301163586585	0.381568856792501	base	0.159818552853646	Accuracy	Luna
214	29.3301163586585	0.379827543785713	base	0.161924717177326	Accuracy	Luna
215	29.4301163586585	0.378063004643515	base	0.164102028495433	Accuracy	Luna
216	29.5301163586585	0.376274171772764	base	0.166351775311727	Accuracy	Luna
217	29.6301163586585	0.374460001202279	base	0.168675314131345	Accuracy	Luna
218	29.7301163586585	0.37261947723802	base	0.171074117231186	Accuracy	Luna
219	29.8301163586585	0.370751671760927	base	0.173549977510961	Accuracy	Luna
220	29.9301163586585	0.368855751990116	base	0.17610506120945	Accuracy	Luna
221	30.0301163586585	0.366930973811162	base	0.178741910100036	Accuracy	Luna
222	30.1301163586585	0.364976742468277	base	0.181463594928333	Accuracy	Luna
223	30.2301163586585	0.362992587981379	base	0.184273645760435	Accuracy	Luna
224	30.3301163586585	0.360978237482013	base	0.187176181790802	Accuracy	Luna
225	30.4301163586585	0.358933500498147	base	0.19017561216575	Accuracy	Luna
226	30.5301163586585	0.356858188103814	base	0.19327641479608	Accuracy	Luna
227	30.6301163586585	0.354752111373076	base	0.196483095614812	Accuracy	Luna
228	30.7301163586585	0.352615086178261	base	0.19980016382863	Accuracy	Luna
229	30.8301163586585	0.350447026808899	base	0.203232269848577	Accuracy	Luna
230	30.9301163586585	0.348247941398386	base	0.206784141606629	Accuracy	Luna
231	31.0301163586585	0.346017922247076	base	0.210460505796073	Accuracy	Luna
232	31.1301163586585	0.343757214553037	base	0.214266138527732	Accuracy	Luna
233	31.2301163586585	0.341466212196353	base	0.218205773754511	Accuracy	Luna
234	31.3301163586585	0.339145341901716	base	0.222283842748973	Accuracy	Luna
235	31.4301163586585	0.336795030393766	base	0.226504377024418	Accuracy	Luna
236	31.5301163586585	0.334415704397166	base	0.230870975961421	Accuracy	Luna
237	31.6301163586585	0.332007790717051	base	0.235386782418145	Accuracy	Luna
238	31.7301163586585	0.329571764418438	base	0.240054532411634	Accuracy	Luna
239	31.8301163586585	0.327108246354494	base	0.244876660601137	Accuracy	Luna
240	31.9301163586585	0.324617999634503	base	0.249855253755628	Accuracy	Luna
241	32.0301163586584	0.322101842569302	base	0.25499189321181	Accuracy	Luna
242	32.1301163586585	0.319560593755293	base	0.260287569167635	Accuracy	Luna
243	32.2301163586584	0.316995071788908	base	0.265742685033383	Accuracy	Luna
244	32.3301163586585	0.314406095266533	base	0.27135706844514	Accuracy	Luna
245	32.4301163586585	0.311794482784616	base	0.277129987583997	Accuracy	Luna
246	32.5301163586584	0.309161052939499	base	0.28306017188132	Accuracy	Luna
247	32.6301163586585	0.306506640896919	base	0.289145887613329	Accuracy	Luna
248	32.7301163586584	0.303832150172718	base	0.295385127203558	Accuracy	Luna
249	32.8301163586585	0.301138501904933	base	0.301775482439643	Accuracy	Luna
250	32.9301163586585	0.298426617231442	base	0.308314117354341	Accuracy	Luna
251	33.0301163586584	0.295697417290245	base	0.314997796213048	Accuracy	Luna
252	33.1301163586585	0.292951823219268	base	0.321822912075259	Accuracy	Luna
253	33.2301163586584	0.290190756156484	base	0.328785515450508	Accuracy	Luna
254	33.3301163586585	0.287415137239799	base	0.335881342645954	Accuracy	Luna
255	33.4301163586585	0.284625887607222	base	0.34310584347477	Accuracy	Luna
256	33.5301163586584	0.281823928396687	base	0.350454208062383	Accuracy	Luna
257	33.6301163586585	0.279010180307428	base	0.357921394909728	Accuracy	Luna
258	33.7301163586584	0.276185514629407	base	0.365502426389999	Accuracy	Luna
259	33.8301163586585	0.273350708609688	base	0.373192699603794	Accuracy	Luna
260	33.9301163586585	0.270506528953225	base	0.380987584194834	Accuracy	Luna
261	34.0301163586584	0.267653742364907	base	0.388882379180934	Accuracy	Luna
262	34.1301163586585	0.264793115549622	base	0.396872323937182	Accuracy	Luna
263	34.2301163586584	0.261925415212349	base	0.404952608245349	Accuracy	Luna
264	34.3301163586585	0.259051408057999	base	0.413118381462372	Accuracy	Luna
265	34.4301163586585	0.256171860791472	base	0.421364760864469	Accuracy	Luna
266	34.5301163586584	0.253287540117699	base	0.429686839224939	Accuracy	Luna
267	34.6301163586585	0.250399212741625	base	0.438079691684523	Accuracy	Luna
268	34.7301163586584	0.247507645368148	base	0.446538381972174	Accuracy	Luna
269	34.8301163586585	0.244613604702194	base	0.455057968032879	Accuracy	Luna
270	34.9301163586585	0.241717857448708	base	0.463633507116859	Accuracy	Luna
271	35.0301163586584	0.238821170312593	base	0.472260060382233	Accuracy	Luna
272	8.03011635865845	1.05694815199617	base	0.203977281913235	Latency	Luna
273	8.13011635865845	1.04095943629618	base	0.199961418788841	Latency	Luna
274	8.23011635865845	1.02496991407291	base	0.195993306134447	Latency	Luna
275	8.33011635865845	1.00897877880266	base	0.192076261889694	Latency	Luna
276	8.43011635865845	0.992985111156755	base	0.188213781041271	Latency	Luna
277	8.53011635865845	0.976987290260032	base	0.184409826788557	Latency	Luna
278	8.63011635865845	0.960982744886455	base	0.180668856504437	Latency	Luna
279	8.73011635865845	0.944968411047134	base	0.176995465279833	Latency	Luna
280	8.83011635865845	0.928941117694717	base	0.173394121345989	Latency	Luna
281	8.93011635865845	0.912897651247252	base	0.169869095891224	Latency	Luna
282	9.03011635865845	0.896834246571236	base	0.166424634207461	Latency	Luna
283	9.13011635865845	0.8807466477289	base	0.163064807974159	Latency	Luna
284	9.23011635865845	0.864630339905164	base	0.159793320629234	Latency	Luna
285	9.33011635865845	0.848480433217561	base	0.156613465636592	Latency	Luna
286	9.43011635865845	0.832291917309182	base	0.153527936308818	Latency	Luna
287	9.53011635865845	0.816059530041753	base	0.150538837148352	Latency	Luna
288	9.63011635865845	0.799777664030387	base	0.147647646513604	Latency	Luna
289	9.73011635865845	0.783440649671158	base	0.144855018408612	Latency	Luna
290	9.83011635865845	0.767042797397495	base	0.142160762521445	Latency	Luna
291	9.93011635865845	0.750578432436526	base	0.13956381748271	Latency	Luna
292	10.0301163586585	0.734042024396884	base	0.1370623113616	Latency	Luna
293	10.1301163586584	0.717428381791357	base	0.134653655234797	Latency	Luna
294	10.2301163586584	0.700732712913188	base	0.132334614399057	Latency	Luna
295	10.3301163586585	0.683950687418641	base	0.130101402973888	Latency	Luna
296	10.4301163586585	0.667078536094232	base	0.12794981142028	Latency	Luna
297	10.5301163586585	0.650113350986002	base	0.125875390723528	Latency	Luna
298	10.6301163586584	0.633053294944196	base	0.123873640509976	Latency	Luna
299	10.7301163586584	0.615897460916691	base	0.121940112652209	Latency	Luna
300	10.8301163586585	0.598645713896277	base	0.120070490635912	Latency	Luna
301	10.9301163586585	0.581298373177881	base	0.118260607893928	Latency	Luna
302	11.0301163586585	0.563856296131274	base	0.116506534950054	Latency	Luna
303	11.1301163586584	0.54632079438041	base	0.114804622772362	Latency	Luna
304	11.2301163586584	0.528693774922764	base	0.113151582559791	Latency	Luna
305	11.3301163586585	0.510978261500243	base	0.111544637499618	Latency	Luna
306	11.4301163586585	0.493178281361839	base	0.109981519916347	Latency	Luna
307	11.5301163586585	0.475298710181025	base	0.108460433350158	Latency	Luna
308	11.6301163586584	0.457346135365623	base	0.106980198546132	Latency	Luna
309	11.7301163586584	0.439328217221503	base	0.105540066396636	Latency	Luna
310	11.8301163586585	0.421253531050966	base	0.104139610038164	Latency	Luna
311	11.9301163586585	0.403131960824677	base	0.102778711094755	Latency	Luna
312	12.0301163586585	0.384974220295084	base	0.101457369862506	Latency	Luna
313	12.1301163586585	0.366791518850454	base	0.100175550381909	Latency	Luna
314	12.2301163586584	0.348595566739505	base	0.0989331041772467	Latency	Luna
315	12.3301163586585	0.330398880988372	base	0.0977297668301151	Latency	Luna
316	12.4301163586585	0.312214771078046	base	0.09656510839456	Latency	Luna
317	12.5301163586585	0.294057471773566	base	0.0954385455775113	Latency	Luna
318	12.6301163586585	0.275942143157072	base	0.09434935154886	Latency	Luna
319	12.7301163586584	0.257884775842971	base	0.0932966646674609	Latency	Luna
320	12.8301163586585	0.239901869148245	base	0.0922794311562956	Latency	Luna
321	12.9301163586585	0.222010188098424	base	0.0912963398339735	Latency	Luna
322	13.0301163586585	0.204226549522878	base	0.0903457209246234	Latency	Luna
323	13.1301163586585	0.186567774908132	base	0.0894256091697028	Latency	Luna
324	13.2301163586584	0.169050640801321	base	0.0885339563981153	Latency	Luna
325	13.3301163586585	0.151691777789655	base	0.0876687352263501	Latency	Luna
326	13.4301163586585	0.134507572076182	base	0.0868280140301302	Latency	Luna
327	13.5301163586585	0.117514314303594	base	0.0860098535486431	Latency	Luna
328	13.6301163586585	0.100728203855797	base	0.0852123206696225	Latency	Luna
329	13.7301163586584	0.0841646402212746	base	0.0844339077138202	Latency	Luna
330	13.8301163586585	0.067837474931966	base	0.0836739144161992	Latency	Luna
331	13.9301163586585	0.0517592445569464	base	0.0829323071967921	Latency	Luna
332	14.0301163586585	0.0359415907657537	base	0.08220947169201	Latency	Luna
333	14.1301163586585	0.0203955735635104	base	0.0815060071922238	Latency	Luna
334	14.2301163586584	0.00513155602373004	base	0.0808226703693422	Latency	Luna
335	14.3301163586585	-0.00984092896202789	base	0.0801603172261614	Latency	Luna
336	14.4301163586585	-0.0245132123678822	base	0.0795198202179592	Latency	Luna
337	14.5301163586585	-0.0388772005085578	base	0.0789019053569779	Latency	Luna
338	14.6301163586585	-0.0529254514990861	base	0.078307099818451	Latency	Luna
339	14.7301163586584	-0.0666517827839887	base	0.0777358243905942	Latency	Luna
340	14.8301163586585	-0.0800514423896689	base	0.0771883905179516	Latency	Luna
341	14.9301163586585	-0.0931213961444893	base	0.0766650368599062	Latency	Luna
342	15.0301163586585	-0.105859897759981	base	0.0761658049405518	Latency	Luna
343	15.1301163586585	-0.118266199846157	base	0.0756904592661824	Latency	Luna
344	15.2301163586584	-0.130340290609314	base	0.0752384228002423	Latency	Luna
345	15.3301163586585	-0.142082851005762	base	0.0748087916856428	Latency	Luna
346	15.4301163586585	-0.153495343638194	base	0.0744004064577247	Latency	Luna
347	15.5301163586585	-0.164579829213739	base	0.0740118582566264	Latency	Luna
348	15.6301163586585	-0.175339099783076	base	0.0736416190956597	Latency	Luna
349	15.7301163586584	-0.185776743354737	base	0.0732881667068674	Latency	Luna
350	15.8301163586585	-0.195897334693987	base	0.07295017745647	Latency	Luna
351	15.9301163586585	-0.205706054352315	base	0.0726264372372537	Latency	Luna
352	16.0301163586585	-0.215208636211059	base	0.0723159089381166	Latency	Luna
353	16.1301163586584	-0.224411437357304	base	0.0720178445131624	Latency	Luna
354	16.2301163586584	-0.233321293471482	base	0.0717317572675395	Latency	Luna
355	16.3301163586585	-0.241945378241104	base	0.0714573571415842	Latency	Luna
356	16.4301163586585	-0.250291106588382	base	0.0711944969578748	Latency	Luna
357	16.5301163586585	-0.258366064180576	base	0.0709431450001908	Latency	Luna
358	16.6301163586584	-0.266178055904825	base	0.070703556413257	Latency	Luna
359	16.7301163586584	-0.273735067825013	base	0.0704762901578876	Latency	Luna
360	16.8301163586585	-0.281045140920575	base	0.0702619438559214	Latency	Luna
361	16.9301163586585	-0.288116297787309	base	0.0700611047405691	Latency	Luna
362	17.0301163586585	-0.294956444855053	base	0.0698744924455253	Latency	Luna
363	17.1301163586584	-0.301573280441472	base	0.0697029732511393	Latency	Luna
364	17.2301163586584	-0.307974175773413	base	0.0695475286154807	Latency	Luna
365	17.3301163586585	-0.314166200987324	base	0.0694090767162739	Latency	Luna
366	17.4301163586585	-0.320156251577918	base	0.0692881974338977	Latency	Luna
367	17.5301163586585	-0.325950990016578	base	0.0691851336413109	Latency	Luna
368	17.6301163586585	-0.331556803676396	base	0.069099810379875	Latency	Luna
369	17.7301163586584	-0.336979820359272	base	0.0690318263279475	Latency	Luna
370	17.8301163586585	-0.342225847423966	base	0.0689805354992597	Latency	Luna
371	17.9301163586585	-0.347300244157794	base	0.0689452103139993	Latency	Luna
372	18.0301163586585	-0.352207911606301	base	0.0689251171153277	Latency	Luna
373	18.1301163586585	-0.356953376480325	base	0.0689195096165262	Latency	Luna
374	18.2301163586584	-0.361540919798138	base	0.0689275778331669	Latency	Luna
375	18.3301163586585	-0.365974603424393	base	0.068948487552363	Latency	Luna
376	18.4301163586585	-0.37025812135498	base	0.0689815944242676	Latency	Luna
377	18.5301163586585	-0.374394769651977	base	0.0690265416251025	Latency	Luna
378	18.6301163586585	-0.378387403148109	base	0.0690833623652171	Latency	Luna
379	18.7301163586584	-0.382238563973208	base	0.0691523610821032	Latency	Luna
380	18.8301163586585	-0.385950639404174	base	0.0692339421968477	Latency	Luna
381	18.9301163586585	-0.389525853820569	base	0.0693286426465088	Latency	Luna
382	19.0301163586585	-0.392966064430896	base	0.0694374257551127	Latency	Luna
383	19.1301163586585	-0.396272905671612	base	0.0695614470031281	Latency	Luna
384	19.2301163586584	-0.399447860915418	base	0.0697019418542757	Latency	Luna
385	19.3301163586585	-0.402492284852151	base	0.0698601690214423	Latency	Luna
386	19.4301163586585	-0.405407448906744	base	0.0700373550880061	Latency	Luna
387	19.5301163586585	-0.408194527446767	base	0.0702348390067695	Latency	Luna
388	19.6301163586585	-0.410854653494326	base	0.0704539976042175	Latency	Luna
389	19.7301163586584	-0.413388976500738	base	0.0706961309963733	Latency	Luna
390	19.8301163586585	-0.415798711490983	base	0.0709623889253753	Latency	Luna
391	19.9301163586585	-0.41808517464587	base	0.0712536813194807	Latency	Luna
392	20.0301163586585	-0.420249783635066	base	0.0715705665391956	Latency	Luna
393	20.1301163586585	-0.422294040093088	base	0.0719131595146157	Latency	Luna
394	20.2301163586584	-0.424219569925291	base	0.0722811848139752	Latency	Luna
395	20.3301163586585	-0.426028221556729	base	0.0726741603065972	Latency	Luna
396	20.4301163586585	-0.427721996717579	base	0.0730913322334519	Latency	Luna
397	20.5301163586585	-0.429303124781495	base	0.0735318236006996	Latency	Luna
398	20.6301163586585	-0.430774185700256	base	0.0739948555763721	Latency	Luna
399	20.7301163586584	-0.432137926711696	base	0.0744795642981902	Latency	Luna
400	20.8301163586585	-0.433397177058831	base	0.0749849344017275	Latency	Luna
401	20.9301163586585	-0.434555024845496	base	0.07551007451879	Latency	Luna
402	21.0301163586585	-0.43561486295118	base	0.0760543210532889	Latency	Luna
403	21.1301163586585	-0.436580220156955	base	0.0766170508271249	Latency	Luna
404	21.2301163586584	-0.4374547698391	base	0.0771977182426736	Latency	Luna
405	21.3301163586585	-0.438242426128757	base	0.0777960060563932	Latency	Luna
406	21.4301163586585	-0.438947358818359	base	0.0784118533871351	Latency	Luna
407	21.5301163586585	-0.439573944411909	base	0.0790453785079949	Latency	Luna
408	21.6301163586585	-0.440126822283039	base	0.0796969588225604	Latency	Luna
409	21.7301163586584	-0.440610916168026	base	0.080367230631876	Latency	Luna
410	21.8301163586585	-0.441031293972299	base	0.0810567927352652	Latency	Luna
411	21.9301163586585	-0.441393109191682	base	0.0817660862983987	Latency	Luna
412	22.0301163586585	-0.441701627875714	base	0.082495456342578	Latency	Luna
413	22.1301163586585	-0.441962175729457	base	0.0832450247855365	Latency	Luna
414	22.2301163586584	-0.442180100549532	base	0.0840145696677408	Latency	Luna
415	22.3301163586585	-0.442360747740145	base	0.0848034679102074	Latency	Luna
416	22.4301163586585	-0.442509437142133	base	0.0856107395291781	Latency	Luna
417	22.5301163586585	-0.442631388945199	base	0.0864352583692255	Latency	Luna
418	22.6301163586585	-0.442731669378198	base	0.0872758602596481	Latency	Luna
419	22.7301163586584	-0.442815179647408	base	0.088131325777148	Latency	Luna
420	22.8301163586585	-0.442886679068084	base	0.089000336021354	Latency	Luna
421	22.9301163586585	-0.442950819197635	base	0.0898814334116114	Latency	Luna
422	23.0301163586585	-0.443012090856465	base	0.0907731139762073	Latency	Luna
423	23.1301163586585	-0.443074793741401	base	0.0916739006471116	Latency	Luna
424	23.2301163586584	-0.443143009594998	base	0.0925824016224112	Latency	Luna
425	23.3301163586585	-0.443220523457048	base	0.0934974217502342	Latency	Luna
426	23.4301163586585	-0.443310935522171	base	0.0944178824240871	Latency	Luna
427	23.5301163586585	-0.443417760384577	base	0.0953427502078507	Latency	Luna
428	23.6301163586585	-0.44354433572766	base	0.0962711329313437	Latency	Luna
429	23.7301163586584	-0.443693651909855	base	0.0972024420419978	Latency	Luna
430	23.8301163586585	-0.443868325222123	base	0.0981364111762101	Latency	Luna
431	23.9301163586585	-0.444070382677711	base	0.0990732424744804	Latency	Luna
432	24.0301163586585	-0.444301321325145	base	0.100013519951493	Latency	Luna
433	24.1301163586585	-0.444562392144444	base	0.100957962432256	Latency	Luna
434	24.2301163586584	-0.444854716560675	base	0.101907301812557	Latency	Luna
435	24.3301163586585	-0.44517926358331	base	0.102862262155238	Latency	Luna
436	24.4301163586585	-0.44553661169867	base	0.103823664545471	Latency	Luna
437	24.5301163586585	-0.445926859809118	base	0.104792432475351	Latency	Luna
438	24.6301163586585	-0.446349974028721	base	0.105769351764752	Latency	Luna
439	24.7301163586584	-0.446805624767631	base	0.106755129651324	Latency	Luna
440	24.8301163586585	-0.447293120864609	base	0.107750401198506	Latency	Luna
441	24.9301163586585	-0.447811398624224	base	0.108755709817633	Latency	Luna
442	25.0301163586585	-0.4483590397825	base	0.109771479455876	Latency	Luna
443	25.1301163586585	-0.448934359708282	base	0.110797957825078	Latency	Luna
444	25.2301163586584	-0.449535583289169	base	0.111835125805437	Latency	Luna
445	25.3301163586585	-0.450160634069814	base	0.112882827133597	Latency	Luna
446	25.4301163586585	-0.45080724570431	base	0.113940723542425	Latency	Luna
447	25.5301163586585	-0.451473097834485	base	0.115008245380453	Latency	Luna
448	25.6301163586585	-0.452155685862494	base	0.116084712528048	Latency	Luna
449	25.7301163586584	-0.45285229511872	base	0.117169399555376	Latency	Luna
450	25.8301163586585	-0.453559990006214	base	0.118261600840836	Latency	Luna
451	25.9301163586585	-0.454275635228721	base	0.119360671494072	Latency	Luna
452	26.0301163586585	-0.454995914631735	base	0.120466068491882	Latency	Luna
453	26.1301163586585	-0.455717474925078	base	0.121577260094117	Latency	Luna
454	26.2301163586584	-0.456436913403737	base	0.12269379617139	Latency	Luna
455	26.3301163586585	-0.457150680450927	base	0.123815491848141	Latency	Luna
456	26.4301163586585	-0.457855000043298	base	0.124942630886443	Latency	Luna
457	26.5301163586585	-0.458545836491562	base	0.126076092568884	Latency	Luna
458	26.6301163586585	-0.459219066669388	base	0.127217051291201	Latency	Luna
459	26.7301163586584	-0.459870553431082	base	0.128366844177419	Latency	Luna
460	26.8301163586585	-0.460496134365709	base	0.12952701692147	Latency	Luna
461	26.9301163586585	-0.461091636020273	base	0.130699306469772	Latency	Luna
462	27.0301163586585	-0.46165287908553	base	0.131885622092806	Latency	Luna
463	27.1301163586585	-0.462175698025755	base	0.133088086398549	Latency	Luna
464	27.2301163586585	-0.462655976321202	base	0.134309160577915	Latency	Luna
465	27.3301163586585	-0.463089654147795	base	0.135551540132206	Latency	Luna
466	27.4301163586585	-0.46347273151054	base	0.136818051051261	Latency	Luna
467	27.5301163586585	-0.46380126110374	base	0.13811155715459	Latency	Luna
468	27.6301163586585	-0.464071470884861	base	0.139435062310409	Latency	Luna
469	27.7301163586585	-0.464279737387845	base	0.140791597022661	Latency	Luna
470	27.8301163586585	-0.464422466162866	base	0.142184019137471	Latency	Luna
471	27.9301163586585	-0.46449614583079	base	0.143615021800677	Latency	Luna
472	28.0301163586585	-0.464497306027798	base	0.145087075362913	Latency	Luna
473	28.1301163586585	-0.464422483627377	base	0.146602388222904	Latency	Luna
474	28.2301163586585	-0.464268312880584	base	0.148162949906781	Latency	Luna
475	28.3301163586585	-0.46403153561035	base	0.14977053096205	Latency	Luna
476	28.4301163586585	-0.463709076248732	base	0.151426713369901	Latency	Luna
477	28.5301163586585	-0.463298183145867	base	0.153132948419201	Latency	Luna
478	28.6301163586585	-0.462796415940224	base	0.154890552180978	Latency	Luna
479	28.7301163586585	-0.462201636694805	base	0.156700708531585	Latency	Luna
480	28.8301163586585	-0.461511938353781	base	0.158564457815839	Latency	Luna
481	28.9301163586585	-0.460725938726707	base	0.160482826421803	Latency	Luna
482	29.0301163586585	-0.45984281417977	base	0.162456862256931	Latency	Luna
483	29.1301163586585	-0.458861885521927	base	0.164487503217183	Latency	Luna
484	29.2301163586585	-0.457782795166577	base	0.166575671496704	Latency	Luna
485	29.3301163586585	-0.456605543286303	base	0.168722315287169	Latency	Luna
486	29.4301163586585	-0.455330220946735	base	0.170928323994582	Latency	Luna
487	29.5301163586585	-0.45395709232232	base	0.173194587247293	Latency	Luna
488	29.6301163586585	-0.452486498537324	base	0.175521972177868	Latency	Luna
489	29.7301163586585	-0.450918849039981	base	0.177911342492751	Latency	Luna
490	29.8301163586585	-0.449254760457887	base	0.180363651215259	Latency	Luna
491	29.9301163586585	-0.447495055523452	base	0.182879963781781	Latency	Luna
492	30.0301163586585	-0.445640728845638	base	0.185461458942676	Latency	Luna
493	30.1301163586585	-0.44369304181774	base	0.188109500907471	Latency	Luna
494	30.2301163586585	-0.441653460773316	base	0.19082561013099	Latency	Luna
495	30.3301163586585	-0.439523746383475	base	0.19361152803135	Latency	Luna
496	30.4301163586585	-0.437305780062	base	0.196469084191203	Latency	Luna
497	30.5301163586585	-0.435001445467381	base	0.199400098478439	Latency	Luna
498	30.6301163586585	-0.432612626258097	base	0.202406366528952	Latency	Luna
499	30.7301163586585	-0.430141210389355	base	0.20548965286632	Latency	Luna
500	30.8301163586585	-0.42758917394595	base	0.208651762723015	Latency	Luna
501	30.9301163586585	-0.42495857670761	base	0.211894519809946	Latency	Luna
502	31.0301163586585	-0.42225153711175	base	0.215219737241936	Latency	Luna
503	31.1301163586585	-0.419470274070753	base	0.218629252485319	Latency	Luna
504	31.2301163586585	-0.416617090971619	base	0.222124894412661	Latency	Luna
505	31.3301163586585	-0.413694309609619	base	0.225708362490551	Latency	Luna
506	31.4301163586585	-0.410704251780016	base	0.229381183098037	Latency	Luna
507	31.5301163586585	-0.407649239278094	base	0.233144696552894	Latency	Luna
508	31.6301163586585	-0.404531593893268	base	0.237000046927131	Latency	Luna
509	31.7301163586585	-0.401353633897978	base	0.240948212178995	Latency	Luna
510	31.8301163586585	-0.398117663987507	base	0.244990069313874	Latency	Luna
511	31.9301163586585	-0.394825956141308	base	0.249126378110266	Latency	Luna
512	32.0301163586584	-0.39148076808978	base	0.253357695852414	Latency	Luna
513	32.1301163586585	-0.388084357489611	base	0.257684325818783	Latency	Luna
514	32.2301163586584	-0.384638981997488	base	0.262106314893343	Latency	Luna
515	32.3301163586585	-0.38114689927009	base	0.266623453778423	Latency	Luna
516	32.4301163586585	-0.377610366964119	base	0.271235279306341	Latency	Luna
517	32.5301163586584	-0.374031642736251	base	0.275941078591079	Latency	Luna
518	32.6301163586585	-0.370412938219531	base	0.280739927499743	Latency	Luna
519	32.7301163586584	-0.366756275193514	base	0.285630803022385	Latency	Luna
520	32.8301163586585	-0.363063626489915	base	0.290612495781277	Latency	Luna
521	32.9301163586585	-0.359336964940407	base	0.295683583447261	Latency	Luna
522	33.0301163586584	-0.355578263376679	base	0.300842438977168	Latency	Luna
523	33.1301163586585	-0.351789494630396	base	0.306087239561567	Latency	Luna
524	33.2301163586584	-0.34797263153323	base	0.311415976111931	Latency	Luna
525	33.3301163586585	-0.344129646916861	base	0.316826463132928	Latency	Luna
526	33.4301163586585	-0.340262513612963	base	0.322316348841872	Latency	Luna
527	33.5301163586584	-0.336373204453197	base	0.327883125413855	Latency	Luna
528	33.6301163586585	-0.332463690340074	base	0.333524140618201	Latency	Luna
529	33.7301163586584	-0.328535724916327	base	0.339236765516004	Latency	Luna
530	33.8301163586585	-0.324590648303523	base	0.345018572218634	Latency	Luna
531	33.9301163586585	-0.320629754268045	base	0.350867098538782	Latency	Luna
532	34.0301163586584	-0.316654336576226	base	0.356779821667241	Latency	Luna
533	34.1301163586585	-0.312665688994424	base	0.362754163659856	Latency	Luna
534	34.2301163586584	-0.308665105288985	base	0.368787496698772	Latency	Luna
535	34.3301163586585	-0.30465387922626	base	0.374877148121635	Latency	Luna
536	34.4301163586585	-0.300633304572599	base	0.381020405216094	Latency	Luna
537	34.5301163586584	-0.296604675094358	base	0.387214519779923	Latency	Luna
538	34.6301163586585	-0.292569284557875	base	0.393456712449685	Latency	Luna
539	34.7301163586584	-0.288528426729505	base	0.399744176802899	Latency	Luna
540	34.8301163586585	-0.284483395375597	base	0.406074083240445	Latency	Luna
541	34.9301163586585	-0.280435484262505	base	0.412443582657215	Latency	Luna
542	35.0301163586584	-0.276385987156575	base	0.418849809910217	Latency	Luna
543	8.03011635865845	-2.05215812716449	coved	0.214424306765195	Accuracy	Luna
544	8.13011635865845	-2.01364170289899	coved	0.209351485329307	Accuracy	Luna
545	8.23011635865845	-1.97512772850877	coved	0.204349188304636	Accuracy	Luna
546	8.33011635865845	-1.93661865387043	coved	0.199423381474249	Accuracy	Luna
547	8.43011635865845	-1.89811728510966	coved	0.194580416692133	Accuracy	Luna
548	8.53011635865845	-1.85962865740787	coved	0.189827570079649	Accuracy	Luna
549	8.63011635865845	-1.82116085569072	coved	0.185173078336784	Accuracy	Luna
550	8.73011635865845	-1.78272357412027	coved	0.180625465022328	Accuracy	Luna
551	8.83011635865845	-1.74432685889952	coved	0.176193038296247	Accuracy	Luna
552	8.93011635865845	-1.70598091123313	coved	0.171883739094712	Accuracy	Luna
553	9.03011635865845	-1.66769795128923	coved	0.167705399135225	Accuracy	Luna
554	9.13011635865845	-1.6294920114191	coved	0.163665430899955	Accuracy	Luna
555	9.23011635865845	-1.59137817777652	coved	0.159770431988774	Accuracy	Luna
556	9.33011635865845	-1.5533731367645	coved	0.156026047296576	Accuracy	Luna
557	9.43011635865845	-1.51549412638426	coved	0.152436597561934	Accuracy	Luna
558	9.53011635865845	-1.47775989652001	coved	0.149005025552664	Accuracy	Luna
559	9.63011635865845	-1.44019141448521	coved	0.145732776106187	Accuracy	Luna
560	9.73011635865845	-1.40281019662876	coved	0.142619467903629	Accuracy	Luna
561	9.83011635865845	-1.3656383313319	coved	0.139662848781145	Accuracy	Luna
562	9.93011635865845	-1.32869814345529	coved	0.136858770568739	Accuracy	Luna
563	10.0301163586585	-1.29201243005218	coved	0.134201328317717	Accuracy	Luna
564	10.1301163586584	-1.25560457758176	coved	0.131683104454018	Accuracy	Luna
565	10.2301163586584	-1.21949827755777	coved	0.129295406010447	Accuracy	Luna
566	10.3301163586585	-1.18371724141063	coved	0.127028550309866	Accuracy	Luna
567	10.4301163586585	-1.14828499864621	coved	0.124872202397148	Accuracy	Luna
568	10.5301163586585	-1.11322456111692	coved	0.122815781140699	Accuracy	Luna
569	10.6301163586584	-1.07855806538436	coved	0.12084894952221	Accuracy	Luna
570	10.7301163586584	-1.04430681939292	coved	0.118961831498557	Accuracy	Luna
571	10.8301163586585	-1.01049136035906	coved	0.117145194190777	Accuracy	Luna
572	10.9301163586585	-0.977131633485225	coved	0.115390532504165	Accuracy	Luna
573	11.0301163586585	-0.944246821543703	coved	0.113690255491933	Accuracy	Luna
574	11.1301163586584	-0.911855427634008	coved	0.112037757357125	Accuracy	Luna
575	11.2301163586584	-0.879974995642042	coved	0.110427561410461	Accuracy	Luna
576	11.3301163586585	-0.8486212039571	coved	0.108855613530169	Accuracy	Luna
577	11.4301163586585	-0.81780799721042	coved	0.107319211760086	Accuracy	Luna
578	11.5301163586585	-0.787547770307493	coved	0.105816852905493	Accuracy	Luna
579	11.6301163586584	-0.75784970550937	coved	0.104348471571848	Accuracy	Luna
580	11.7301163586584	-0.728721209453767	coved	0.102914892631698	Accuracy	Luna
581	11.8301163586585	-0.700168160253072	coved	0.101517524992351	Accuracy	Luna
582	11.9301163586585	-0.672194362719328	coved	0.100158218025722	Accuracy	Luna
583	12.0301163586585	-0.644802482944232	coved	0.0988388359216677	Accuracy	Luna
584	12.1301163586585	-0.617994422161416	coved	0.0975609755566674	Accuracy	Luna
585	12.2301163586584	-0.591770890881652	coved	0.0963258511138874	Accuracy	Luna
586	12.3301163586585	-0.566130524992103	coved	0.0951342783302139	Accuracy	Luna
587	12.4301163586585	-0.541069802936049	coved	0.0939865702166128	Accuracy	Luna
588	12.5301163586585	-0.516582464387086	coved	0.0928825671402424	Accuracy	Luna
589	12.6301163586585	-0.492659265805024	coved	0.0918216764398401	Accuracy	Luna
590	12.7301163586584	-0.46928800431505	coved	0.0908029213911642	Accuracy	Luna
591	12.8301163586585	-0.446454376343048	coved	0.0898248623687517	Accuracy	Luna
592	12.9301163586585	-0.424142796748852	coved	0.0888854966716325	Accuracy	Luna
593	13.0301163586585	-0.402337374953258	coved	0.0879820756462926	Accuracy	Luna
594	13.1301163586585	-0.38102181432345	coved	0.0871112581994681	Accuracy	Luna
595	13.2301163586584	-0.360178787309788	coved	0.0862695613219289	Accuracy	Luna
596	13.3301163586585	-0.33979014681028	coved	0.0854535246563661	Accuracy	Luna
597	13.4301163586585	-0.319837057485033	coved	0.0846599302748142	Accuracy	Luna
598	13.5301163586585	-0.3003004528282	coved	0.0838856095761455	Accuracy	Luna
599	13.6301163586585	-0.281161240948749	coved	0.0831274690995359	Accuracy	Luna
600	13.7301163586584	-0.262400217596278	coved	0.0823833695796505	Accuracy	Luna
601	13.8301163586585	-0.243998241941583	coved	0.081652903977718	Accuracy	Luna
602	13.9301163586585	-0.225936442638507	coved	0.080936967971864	Accuracy	Luna
603	14.0301163586585	-0.208196233813036	coved	0.0802371092278287	Accuracy	Luna
604	14.1301163586585	-0.190759362320081	coved	0.0795552195960393	Accuracy	Luna
605	14.2301163586584	-0.173608062963035	coved	0.0788934123705795	Accuracy	Luna
606	14.3301163586585	-0.156725050926944	coved	0.0782537509500492	Accuracy	Luna
607	14.4301163586585	-0.140093672057086	coved	0.077638121060393	Accuracy	Luna
608	14.5301163586585	-0.123697841871342	coved	0.0770480084824369	Accuracy	Luna
609	14.6301163586585	-0.107522198781894	coved	0.0764844088696069	Accuracy	Luna
610	14.7301163586584	-0.091552846989274	coved	0.0759480374718714	Accuracy	Luna
611	14.8301163586585	-0.075777639457985	coved	0.0754393422270266	Accuracy	Luna
612	14.9301163586585	-0.06018645738717	coved	0.0749585424486425	Accuracy	Luna
613	15.0301163586585	-0.044770724058886	coved	0.0745053983084431	Accuracy	Luna
614	15.1301163586585	-0.0295230326361816	coved	0.0740790564018345	Accuracy	Luna
615	15.2301163586584	-0.0144369323749744	coved	0.0736779918102764	Accuracy	Luna
616	15.3301163586585	0.000493196365531333	coved	0.0733000249740423	Accuracy	Luna
617	15.4301163586585	0.0152718250870314	coved	0.0729425606104862	Accuracy	Luna
618	15.5301163586585	0.0299024373714922	coved	0.0726026700055366	Accuracy	Luna
619	15.6301163586585	0.0443872521304433	coved	0.0722773917081386	Accuracy	Luna
620	15.7301163586584	0.0587270566203355	coved	0.071964006334591	Accuracy	Luna
621	15.8301163586585	0.0729207893788607	coved	0.0716604376248006	Accuracy	Luna
622	15.9301163586585	0.0869662199676913	coved	0.0713650391657823	Accuracy	Luna
623	16.0301163586585	0.10086009817442	coved	0.0710766266816992	Accuracy	Luna
624	16.1301163586584	0.114597973161708	coved	0.0707946603759903	Accuracy	Luna
625	16.2301163586584	0.12817429820569	coved	0.0705192280470413	Accuracy	Luna
626	16.3301163586585	0.141582692115383	coved	0.0702508719875638	Accuracy	Luna
627	16.4301163586585	0.154816125712548	coved	0.0699904326425461	Accuracy	Luna
628	16.5301163586585	0.167867040149615	coved	0.069738944384409	Accuracy	Luna
629	16.6301163586584	0.180727067455975	coved	0.0694979041942463	Accuracy	Luna
630	16.7301163586584	0.19338709650914	coved	0.0692691653569566	Accuracy	Luna
631	16.8301163586585	0.205837669054607	coved	0.0690544372349767	Accuracy	Luna
632	16.9301163586585	0.218069077855891	coved	0.0688552054430465	Accuracy	Luna
633	17.0301163586585	0.230071353097181	coved	0.068672982532815	Accuracy	Luna
634	17.1301163586584	0.241834375093773	coved	0.0685093241391389	Accuracy	Luna
635	17.2301163586584	0.253348100118379	coved	0.0683657662658939	Accuracy	Luna
636	17.3301163586585	0.26460262734717	coved	0.0682434329405699	Accuracy	Luna
637	17.4301163586585	0.275588205115017	coved	0.0681425700350049	Accuracy	Luna
638	17.5301163586585	0.286295366270557	coved	0.0680626360300123	Accuracy	Luna
639	17.6301163586585	0.296715025586425	coved	0.0680023919001441	Accuracy	Luna
640	17.7301163586584	0.306838498690731	coved	0.067959938034358	Accuracy	Luna
641	17.8301163586585	0.316657653805898	coved	0.0679329327923092	Accuracy	Luna
642	17.9301163586585	0.326165186224274	coved	0.0679189762928695	Accuracy	Luna
643	18.0301163586585	0.335354634591158	coved	0.0679157517703826	Accuracy	Luna
644	18.1301163586585	0.344220203109791	coved	0.0679209871560772	Accuracy	Luna
645	18.2301163586584	0.352756638504291	coved	0.0679324533110842	Accuracy	Luna
646	18.3301163586585	0.360959168763609	coved	0.0679480242100695	Accuracy	Luna
647	18.4301163586585	0.36882383059719	coved	0.0679660512472584	Accuracy	Luna
648	18.5301163586585	0.376347730620811	coved	0.0679856680240947	Accuracy	Luna
649	18.6301163586585	0.383529293530861	coved	0.0680070231664084	Accuracy	Luna
650	18.7301163586584	0.39036792880536	coved	0.0680310054164477	Accuracy	Luna
651	18.8301163586585	0.396863579960673	coved	0.0680588490961565	Accuracy	Luna
652	18.9301163586585	0.403016790981634	coved	0.0680921312362733	Accuracy	Luna
653	19.0301163586585	0.408829532365152	coved	0.068133287661839	Accuracy	Luna
654	19.1301163586585	0.414304794959782	coved	0.0681851828320363	Accuracy	Luna
655	19.2301163586584	0.419446443193527	coved	0.0682508623860158	Accuracy	Luna
656	19.3301163586585	0.424259174458817	coved	0.0683333817525465	Accuracy	Luna
657	19.4301163586585	0.42874826121021	coved	0.068435516508495	Accuracy	Luna
658	19.5301163586585	0.432920159507912	coved	0.0685601042853725	Accuracy	Luna
659	19.6301163586585	0.436782489128572	coved	0.0687099407911452	Accuracy	Luna
660	19.7301163586584	0.440343926503758	coved	0.0688876349966129	Accuracy	Luna
661	19.8301163586585	0.443614069756142	coved	0.0690954643816214	Accuracy	Luna
662	19.9301163586585	0.446603139659521	coved	0.0693351134418837	Accuracy	Luna
663	20.0301163586585	0.449321747649895	coved	0.0696074795956394	Accuracy	Luna
664	20.1301163586585	0.451780763459874	coved	0.0699126030511888	Accuracy	Luna
665	20.2301163586584	0.453991267320982	coved	0.0702497779183248	Accuracy	Luna
666	20.3301163586585	0.455964624787207	coved	0.0706179101512416	Accuracy	Luna
667	20.4301163586585	0.457712342347798	coved	0.0710154836217442	Accuracy	Luna
668	20.5301163586585	0.45924602935099	coved	0.071440899367345	Accuracy	Luna
669	20.6301163586585	0.460577362335638	coved	0.0718929428414738	Accuracy	Luna
670	20.7301163586584	0.461718021940156	coved	0.0723703931419603	Accuracy	Luna
671	20.8301163586585	0.462679653977277	coved	0.0728718656787016	Accuracy	Luna
672	20.9301163586585	0.463473733513119	coved	0.0733963269160162	Accuracy	Luna
673	21.0301163586585	0.46411152736821	coved	0.0739431821047298	Accuracy	Luna
674	21.1301163586585	0.464604202101427	coved	0.0745118761575699	Accuracy	Luna
675	21.2301163586584	0.46496276811327	coved	0.0751019584177935	Accuracy	Luna
676	21.3301163586585	0.465197846651098	coved	0.0757134574193327	Accuracy	Luna
677	21.4301163586585	0.465319576401721	coved	0.0763469175877851	Accuracy	Luna
678	21.5301163586585	0.46533764052149	coved	0.0770032152205276	Accuracy	Luna
679	21.6301163586585	0.465261012145248	coved	0.0776836804713387	Accuracy	Luna
680	21.7301163586584	0.465097854651335	coved	0.0783899930826625	Accuracy	Luna
681	21.8301163586585	0.464855884864496	coved	0.0791235821159453	Accuracy	Luna
682	21.9301163586585	0.464542394531962	coved	0.0798854344779263	Accuracy	Luna
683	22.0301163586585	0.464164054860178	coved	0.0806761485324885	Accuracy	Luna
684	22.1301163586585	0.463726992421559	coved	0.0814957677617709	Accuracy	Luna
685	22.2301163586584	0.463236953800591	coved	0.0823435925654461	Accuracy	Luna
686	22.3301163586585	0.462699417286946	coved	0.0832180915451853	Accuracy	Luna
687	22.4301163586585	0.462119524948453	coved	0.0841170196251471	Accuracy	Luna
688	22.5301163586585	0.46150171686742	coved	0.0850378547403193	Accuracy	Luna
689	22.6301163586585	0.460849694730499	coved	0.0859779778196803	Accuracy	Luna
690	22.7301163586584	0.460166511026792	coved	0.0869347463324169	Accuracy	Luna
691	22.8301163586585	0.459454763539183	coved	0.0879054358890691	Accuracy	Luna
692	22.9301163586585	0.45871686125884	coved	0.0888870633200137	Accuracy	Luna
693	23.0301163586585	0.457955017007047	coved	0.0898765184221096	Accuracy	Luna
694	23.1301163586585	0.457171180036334	coved	0.0908707856080174	Accuracy	Luna
695	23.2301163586584	0.456366981510597	coved	0.091867176420123	Accuracy	Luna
696	23.3301163586585	0.455543667989239	coved	0.0928635787129402	Accuracy	Luna
697	23.4301163586585	0.454702268646814	coved	0.093858273725872	Accuracy	Luna
698	23.5301163586585	0.453843726164059	coved	0.0948497695158223	Accuracy	Luna
699	23.6301163586585	0.45296884456263	coved	0.0958369937948049	Accuracy	Luna
700	23.7301163586584	0.452078166661926	coved	0.0968196208446055	Accuracy	Luna
701	23.8301163586585	0.451172002916963	coved	0.0977980783800717	Accuracy	Luna
702	23.9301163586585	0.450250331887863	coved	0.0987738182248155	Accuracy	Luna
703	24.0301163586585	0.44931287008886	coved	0.0997490863005196	Accuracy	Luna
704	24.1301163586585	0.448359224629048	coved	0.100726365668676	Accuracy	Luna
705	24.2301163586584	0.447388968754405	coved	0.101708038916329	Accuracy	Luna
706	24.3301163586585	0.446401666950631	coved	0.102696233264926	Accuracy	Luna
707	24.4301163586585	0.445396796149581	coved	0.103693140892116	Accuracy	Luna
708	24.5301163586585	0.444373725675125	coved	0.104701032973943	Accuracy	Luna
709	24.6301163586585	0.443331803243012	coved	0.105721752707252	Accuracy	Luna
710	24.7301163586584	0.442270354392897	coved	0.106756715183639	Accuracy	Luna
711	24.8301163586585	0.441188677400104	coved	0.10780699019321	Accuracy	Luna
712	24.9301163586585	0.440086046550121	coved	0.108873329739446	Accuracy	Luna
713	25.0301163586585	0.438961724651003	coved	0.109956121983988	Accuracy	Luna
714	25.1301163586585	0.437814971734108	coved	0.111055294257023	Accuracy	Luna
715	25.2301163586584	0.436645050426661	coved	0.112170155572064	Accuracy	Luna
716	25.3301163586585	0.435451240959549	coved	0.113299660298007	Accuracy	Luna
717	25.4301163586585	0.434232836043351	coved	0.11444234183915	Accuracy	Luna
718	25.5301163586585	0.43298913460228	coved	0.115596236575261	Accuracy	Luna
719	25.6301163586585	0.431719460553945	coved	0.11675913539774	Accuracy	Luna
720	25.7301163586584	0.430423170477249	coved	0.117928729157352	Accuracy	Luna
721	25.8301163586585	0.429099661609245	coved	0.119102753317719	Accuracy	Luna
722	25.9301163586585	0.42774837282631	coved	0.120279082112638	Accuracy	Luna
723	26.0301163586585	0.426368785443962	coved	0.121455819172762	Accuracy	Luna
724	26.1301163586585	0.424960389405328	coved	0.122631117354519	Accuracy	Luna
725	26.2301163586584	0.42352267677088	coved	0.123803209458858	Accuracy	Luna
726	26.3301163586585	0.42205517266615	coved	0.124970739662988	Accuracy	Luna
727	26.4301163586585	0.420557495230142	coved	0.126133324215743	Accuracy	Luna
728	26.5301163586585	0.419029383131115	coved	0.127291823424237	Accuracy	Luna
729	26.6301163586585	0.417470619128516	coved	0.128447730812715	Accuracy	Luna
730	26.7301163586584	0.415880997482624	coved	0.129602900425648	Accuracy	Luna
731	26.8301163586585	0.414260336131847	coved	0.130759633575471	Accuracy	Luna
732	26.9301163586585	0.412608473509666	coved	0.131920636059043	Accuracy	Luna
733	27.0301163586585	0.410925265935526	coved	0.133088971147052	Accuracy	Luna
734	27.1301163586585	0.409210597813986	coved	0.134268129771725	Accuracy	Luna
735	27.2301163586585	0.407464404240625	coved	0.135462178843767	Accuracy	Luna
736	27.3301163586585	0.405686647583167	coved	0.136675474274667	Accuracy	Luna
737	27.4301163586585	0.403877319276307	coved	0.137912607813363	Accuracy	Luna
738	27.5301163586585	0.402036429874247	coved	0.139178238407109	Accuracy	Luna
739	27.6301163586585	0.400164036587509	coved	0.140477277537868	Accuracy	Luna
740	27.7301163586585	0.398260232743924	coved	0.141814652283728	Accuracy	Luna
741	27.8301163586585	0.396325117366456	coved	0.143194913181472	Accuracy	Luna
742	27.9301163586585	0.39435880107149	coved	0.144622242688725	Accuracy	Luna
743	28.0301163586585	0.392361400199537	coved	0.146100341436998	Accuracy	Luna
744	28.1301163586585	0.390333031684419	coved	0.147632355547379	Accuracy	Luna
745	28.2301163586585	0.388273820208945	coved	0.149220958719097	Accuracy	Luna
746	28.3301163586585	0.386183898397954	coved	0.150868355899943	Accuracy	Luna
747	28.4301163586585	0.384063409887415	coved	0.15257634662025	Accuracy	Luna
748	28.5301163586585	0.381912515630427	coved	0.154346441939589	Accuracy	Luna
749	28.6301163586585	0.379731391902354	coved	0.156179869126613	Accuracy	Luna
750	28.7301163586585	0.377520228217282	coved	0.158077595385882	Accuracy	Luna
751	28.8301163586585	0.375279223635805	coved	0.160040325596566	Accuracy	Luna
752	28.9301163586585	0.373008597651099	coved	0.162068778183696	Accuracy	Luna
753	29.0301163586585	0.370708591346989	coved	0.164163778587912	Accuracy	Luna
754	29.1301163586585	0.3683794514816	coved	0.16632601765331	Accuracy	Luna
755	29.2301163586585	0.366021438047997	coved	0.168556262183662	Accuracy	Luna
756	29.3301163586585	0.363634826170916	coved	0.170855456506918	Accuracy	Luna
757	29.4301163586585	0.361219895067573	coved	0.173224555676115	Accuracy	Luna
758	29.5301163586585	0.358776932784686	coved	0.175664658562677	Accuracy	Luna
759	29.6301163586585	0.356306231296096	coved	0.178176962183341	Accuracy	Luna
760	29.7301163586585	0.353808087085621	coved	0.18076280494225	Accuracy	Luna
761	29.8301163586585	0.351282810617135	coved	0.183423868476095	Accuracy	Luna
762	29.9301163586585	0.348730727647642	coved	0.186162225201035	Accuracy	Luna
763	30.0301163586585	0.346152178359988	coved	0.188980334355936	Accuracy	Luna
764	30.1301163586585	0.343547527553289	coved	0.191881192801242	Accuracy	Luna
765	30.2301163586585	0.340917160958948	coved	0.194868258255842	Accuracy	Luna
766	30.3301163586585	0.33826149806239	coved	0.197945578001079	Accuracy	Luna
767	30.4301163586585	0.335580972519278	coved	0.201117477922309	Accuracy	Luna
768	30.5301163586585	0.33287601825177	coved	0.20438833198314	Accuracy	Luna
769	30.6301163586585	0.330147069182032	coved	0.207762517260011	Accuracy	Luna
770	30.7301163586585	0.327394560146642	coved	0.211244385761998	Accuracy	Luna
771	30.8301163586585	0.324618944738765	coved	0.214838405437312	Accuracy	Luna
772	30.9301163586585	0.32182069444725	coved	0.218549093734128	Accuracy	Luna
773	31.0301163586585	0.319000297333492	coved	0.22238093672774	Accuracy	Luna
774	31.1301163586585	0.316158264281838	coved	0.226338381238205	Accuracy	Luna
775	31.2301163586585	0.313295107942206	coved	0.230425588001732	Accuracy	Luna
776	31.3301163586585	0.310411340964522	coved	0.234646379072517	Accuracy	Luna
777	31.4301163586585	0.30750747599868	coved	0.239004208547228	Accuracy	Luna
778	31.5301163586585	0.304584025694607	coved	0.243502139771916	Accuracy	Luna
779	31.6301163586585	0.301641502718513	coved	0.248142828826837	Accuracy	Luna
780	31.7301163586585	0.298680429525281	coved	0.252928584991434	Accuracy	Luna
781	31.8301163586585	0.295701358072121	coved	0.257861490099594	Accuracy	Luna
782	31.9301163586585	0.292704868654168	coved	0.262943354811375	Accuracy	Luna
783	32.0301163586584	0.289691552527155	coved	0.268175553794087	Accuracy	Luna
784	32.1301163586585	0.286662001003452	coved	0.273558934789246	Accuracy	Luna
785	32.2301163586584	0.283616805395463	coved	0.279093821946791	Accuracy	Luna
786	32.3301163586585	0.280556557015559	coved	0.284780024785591	Accuracy	Luna
787	32.4301163586585	0.277481847176124	coved	0.290616851584328	Accuracy	Luna
788	32.5301163586584	0.274393267189556	coved	0.296603126469731	Accuracy	Luna
789	32.6301163586585	0.271291408969047	coved	0.302737261909831	Accuracy	Luna
790	32.7301163586584	0.26817686690623	coved	0.309017445217788	Accuracy	Luna
791	32.8301163586585	0.265050236031705	coved	0.315441501333974	Accuracy	Luna
792	32.9301163586585	0.261912111376092	coved	0.322006859714831	Accuracy	Luna
793	33.0301163586584	0.258763087970004	coved	0.328710577888208	Accuracy	Luna
794	33.1301163586585	0.255603760844044	coved	0.33554936572527	Accuracy	Luna
795	33.2301163586584	0.252434725028783	coved	0.342519610017239	Accuracy	Luna
796	33.3301163586585	0.249256575554903	coved	0.349617399004596	Accuracy	Luna
797	33.4301163586585	0.246069907452959	coved	0.356838546563089	Accuracy	Luna
798	33.5301163586584	0.242875315753591	coved	0.36417861580476	Accuracy	Luna
799	33.6301163586585	0.2396733951478	coved	0.371632944146838	Accuracy	Luna
800	33.7301163586584	0.23646470208172	coved	0.379196922702147	Accuracy	Luna
801	33.8301163586585	0.233249720208257	coved	0.386866289381848	Accuracy	Luna
802	33.9301163586585	0.230028925020177	coved	0.394636745082533	Accuracy	Luna
803	34.0301163586584	0.226802792010317	coved	0.40250391244297	Accuracy	Luna
804	34.1301163586585	0.223571796671495	coved	0.410463346278435	Accuracy	Luna
805	34.2301163586584	0.220336414496529	coved	0.418510543245017	Accuracy	Luna
806	34.3301163586585	0.217097120978204	coved	0.426640950765272	Accuracy	Luna
807	34.4301163586585	0.213854391609335	coved	0.434849975251536	Accuracy	Luna
808	34.5301163586584	0.210608701882758	coved	0.443132989666565	Accuracy	Luna
809	34.6301163586585	0.207360527291282	coved	0.45148534046317	Accuracy	Luna
810	34.7301163586584	0.204110343327703	coved	0.459902353945868	Accuracy	Luna
811	34.8301163586585	0.200858625484837	coved	0.468379342097075	Accuracy	Luna
812	34.9301163586585	0.197605849255541	coved	0.476911607910827	Accuracy	Luna
813	35.0301163586584	0.19435249013255	coved	0.485494450274848	Accuracy	Luna
814	8.03011635865845	0.971397449927854	coved	0.205765616511994	Latency	Luna
815	8.13011635865845	0.95659754447509	coved	0.201814709617782	Latency	Luna
816	8.23011635865845	0.941796789791521	coved	0.197910604506909	Latency	Luna
817	8.33011635865845	0.926994336645903	coved	0.194056467479574	Latency	Luna
818	8.43011635865845	0.912189217679104	coved	0.190255624053467	Latency	Luna
819	8.53011635865845	0.897379731456349	coved	0.186511834102878	Latency	Luna
820	8.63011635865845	0.882563183394354	coved	0.182829311145657	Latency	Luna
821	8.73011635865845	0.86773636508105	coved	0.179212378522653	Latency	Luna
822	8.83011635865845	0.852895956565775	coved	0.175665216386126	Latency	Luna
823	8.93011635865845	0.838038594118074	coved	0.172191794481884	Latency	Luna
824	9.03011635865845	0.823160346605803	coved	0.168796030886362	Latency	Luna
825	9.13011635865845	0.808256778485297	coved	0.165481651565698	Latency	Luna
826	9.23011635865845	0.793323191205376	coved	0.162252007883347	Latency	Luna
827	9.33011635865845	0.778354507368306	coved	0.159110038387248	Latency	Luna
828	9.43011635865845	0.763345528957256	coved	0.156058094752682	Latency	Luna
829	9.53011635865845	0.748290815878135	coved	0.153097956403593	Latency	Luna
830	9.63011635865845	0.733184600010553	coved	0.150230802746196	Latency	Luna
831	9.73011635865845	0.718021058064094	coved	0.147457036945324	Latency	Luna
832	9.83011635865845	0.702794359450896	coved	0.144776276043437	Latency	Luna
833	9.93011635865845	0.687498696210987	coved	0.142187334140186	Latency	Luna
834	10.0301163586585	0.672128433223206	coved	0.139688291726463	Latency	Luna
835	10.1301163586584	0.656678327090851	coved	0.137276599794796	Latency	Luna
836	10.2301163586584	0.641143585719709	coved	0.134949158069864	Latency	Luna
837	10.3301163586585	0.625519928299654	coved	0.13270241214793	Latency	Luna
838	10.4301163586585	0.609803663722473	coved	0.13053247462338	Latency	Luna
839	10.5301163586585	0.593991881858746	coved	0.128435277172491	Latency	Luna
840	10.6301163586584	0.578082762905655	coved	0.126406763503634	Latency	Luna
841	10.7301163586584	0.562075336740398	coved	0.124442960671201	Latency	Luna
842	10.8301163586585	0.545969333327831	coved	0.12254004393422	Latency	Luna
843	10.9301163586585	0.529764960952802	coved	0.120694364787682	Latency	Luna
844	11.0301163586585	0.513462996393347	coved	0.118902529978339	Latency	Luna
845	11.1301163586584	0.497064694541345	coved	0.117161433844568	Latency	Luna
846	11.2301163586584	0.480571933209351	coved	0.115468327225841	Latency	Luna
847	11.3301163586585	0.463987754795484	coved	0.11382095794235	Latency	Luna
848	11.4301163586585	0.447316244725483	coved	0.112217553491152	Latency	Luna
849	11.5301163586585	0.430562364961088	coved	0.110656768995512	Latency	Luna
850	11.6301163586584	0.413732832239337	coved	0.109137817543831	Latency	Luna
851	11.7301163586584	0.39683531085816	coved	0.107660244167598	Latency	Luna
852	11.8301163586585	0.379878222354497	coved	0.10622380867887	Latency	Luna
853	11.9301163586585	0.362870989839462	coved	0.104828444345961	Latency	Luna
854	12.0301163586585	0.345823562754646	coved	0.103474082456377	Latency	Luna
855	12.1301163586585	0.32874622432168	coved	0.102160540971436	Latency	Luna
856	12.2301163586584	0.31164973985121	coved	0.100887491953146	Latency	Luna
857	12.3301163586585	0.294545671528117	coved	0.0996544767475285	Latency	Luna
858	12.4301163586585	0.277446357918261	coved	0.0984608735515258	Latency	Luna
859	12.5301163586585	0.260365032892519	coved	0.0973059260738126	Latency	Luna
860	12.6301163586585	0.243315813797811	coved	0.0961887691690008	Latency	Luna
861	12.7301163586584	0.226313597713122	coved	0.0951084512556287	Latency	Luna
862	12.8301163586585	0.209373746295884	coved	0.094063887337441	Latency	Luna
863	12.9301163586585	0.192511855750557	coved	0.093053799772826	Latency	Luna
864	13.0301163586585	0.175743565629678	coved	0.0920766193435322	Latency	Luna
865	13.1301163586585	0.159084503640748	coved	0.0911305468971048	Latency	Luna
866	13.2301163586584	0.142550211575515	coved	0.0902137516086785	Latency	Luna
867	13.3301163586585	0.1261560655613	coved	0.0893244322780358	Latency	Luna
868	13.4301163586585	0.109917158945482	coved	0.0884609057003716	Latency	Luna
869	13.5301163586585	0.0938484732080704	coved	0.0876215063299166	Latency	Luna
870	13.6301163586585	0.0779648918024451	coved	0.0868045898652637	Latency	Luna
871	13.7301163586584	0.0622804444206206	coved	0.0860089326312776	Latency	Luna
872	13.8301163586585	0.04680752504065	coved	0.0852340885586493	Latency	Luna
873	13.9301163586585	0.0315572648707858	coved	0.0844801933085208	Latency	Luna
874	14.0301163586585	0.0165400993080734	coved	0.0837476682754697	Latency	Luna
875	14.1301163586585	0.00176590287458977	coved	0.0830370844704762	Latency	Luna
876	14.2301163586584	-0.0127561366600087	coved	0.0823491138124024	Latency	Luna
877	14.3301163586585	-0.0270174094004347	coved	0.0816844108267766	Latency	Luna
878	14.4301163586585	-0.0410099857605367	coved	0.081043562110322	Latency	Luna
879	14.5301163586585	-0.0547265037745804	coved	0.0804269893429794	Latency	Luna
880	14.6301163586585	-0.0681602439077259	coved	0.0798349143101524	Latency	Luna
881	14.7301163586584	-0.0813057210694966	coved	0.0792674680167903	Latency	Luna
882	14.8301163586585	-0.0941588336720258	coved	0.078724701860103	Latency	Luna
883	14.9301163586585	-0.106717007933729	coved	0.0782066078144835	Latency	Luna
884	15.0301163586585	-0.118978774194324	coved	0.0777130027060118	Latency	Luna
885	15.1301163586585	-0.130943453886509	coved	0.077243446632646	Latency	Luna
886	15.2301163586584	-0.142610988591751	coved	0.0767972059767168	Latency	Luna
887	15.3301163586585	-0.15398182489922	coved	0.07637325050135	Latency	Luna
888	15.4301163586585	-0.165057077776993	coved	0.0759703562739813	Latency	Luna
889	15.5301163586585	-0.175838410879247	coved	0.0755871311994932	Latency	Luna
890	15.6301163586585	-0.186328150185119	coved	0.0752221461136959	Latency	Luna
891	15.7301163586584	-0.196529333569971	coved	0.074874054223202	Latency	Luna
892	15.8301163586585	-0.206445869210699	coved	0.0745417737426753	Latency	Luna
893	15.9301163586585	-0.216082191259985	coved	0.0742243793781431	Latency	Luna
894	16.0301163586585	-0.225443151046956	coved	0.073921115875597	Latency	Luna
895	16.1301163586584	-0.234534059702508	coved	0.0736314873620665	Latency	Luna
896	16.2301163586584	-0.243360610560707	coved	0.0733552549150459	Latency	Luna
897	16.3301163586585	-0.251928758968446	coved	0.073092361679453	Latency	Luna
898	16.4301163586585	-0.260244637467075	coved	0.0728428679641405	Latency	Luna
899	16.5301163586585	-0.268314490566643	coved	0.0726069132759388	Latency	Luna
900	16.6301163586584	-0.276144679301642	coved	0.0723848657988798	Latency	Luna
901	16.7301163586584	-0.283741629475717	coved	0.0721772899537853	Latency	Luna
902	16.8301163586585	-0.291111760208022	coved	0.0719847158876146	Latency	Luna
903	16.9301163586585	-0.29826141949356	coved	0.0718076169635375	Latency	Luna
904	17.0301163586585	-0.305196758602574	coved	0.0716465541919604	Latency	Luna
905	17.1301163586584	-0.311923638008826	coved	0.0715021998782067	Latency	Luna
906	17.2301163586584	-0.318447524777716	coved	0.0713753167710261	Latency	Luna
907	17.3301163586585	-0.324773575297131	coved	0.0712665629365668	Latency	Luna
908	17.4301163586585	-0.330906779257152	coved	0.0711762537780178	Latency	Luna
909	17.5301163586585	-0.336851887510852	coved	0.0711044020591698	Latency	Luna
910	17.6301163586585	-0.342613377205845	coved	0.0710507506124735	Latency	Luna
911	17.7301163586584	-0.348195474801637	coved	0.071014773897995	Latency	Luna
912	17.8301163586585	-0.353602107995249	coved	0.0709957653579224	Latency	Luna
913	17.9301163586585	-0.3588367971431	coved	0.0709930017202012	Latency	Luna
914	18.0301163586585	-0.363902683933559	coved	0.0710057889122404	Latency	Luna
915	18.1301163586585	-0.368802635425848	coved	0.0710334257513745	Latency	Luna
916	18.2301163586584	-0.37353931871923	coved	0.071075189209293	Latency	Luna
917	18.3301163586585	-0.378115239859826	coved	0.0711303523658084	Latency	Luna
918	18.4301163586585	-0.382532666783024	coved	0.0711983502910441	Latency	Luna
919	18.5301163586585	-0.386793578652726	coved	0.0712789152906975	Latency	Luna
920	18.6301163586585	-0.390899642133022	coved	0.0713721814832387	Latency	Luna
921	18.7301163586584	-0.394852311047162	coved	0.0714785588694201	Latency	Luna
922	18.8301163586585	-0.398652941671263	coved	0.0715985553191818	Latency	Luna
923	18.9301163586585	-0.402302809342296	coved	0.0717327815412137	Latency	Luna
924	19.0301163586585	-0.405803029808474	coved	0.0718821994647354	Latency	Luna
925	19.1301163586585	-0.40915462862637	coved	0.0720479343250941	Latency	Luna
926	19.2301163586584	-0.412358594411516	coved	0.0722311733412377	Latency	Luna
927	19.3301163586585	-0.415415902406503	coved	0.0724330997843629	Latency	Luna
928	19.4301163586585	-0.418327552036974	coved	0.0726547709750349	Latency	Luna
929	19.5301163586585	-0.42109463782851	coved	0.0728972957063041	Latency	Luna
930	19.6301163586585	-0.423718399327043	coved	0.073161798393827	Latency	Luna
931	19.7301163586584	-0.426200266659736	coved	0.0734493607039411	Latency	Luna
932	19.8301163586585	-0.428541891453138	coved	0.0737609589091759	Latency	Luna
933	19.9301163586585	-0.430745121896608	coved	0.0740973402357959	Latency	Luna
934	20.0301163586585	-0.43281196457936	coved	0.0744589276300772	Latency	Luna
935	20.1301163586585	-0.434744562105627	coved	0.074845780509854	Latency	Luna
936	20.2301163586584	-0.436545220390805	coved	0.0752576382514478	Latency	Luna
937	20.3301163586585	-0.43821651685574	coved	0.075694076783362	Latency	Luna
938	20.4301163586585	-0.439761224935796	coved	0.0761544764822957	Latency	Luna
939	20.5301163586585	-0.441182398109604	coved	0.0766381663304293	Latency	Luna
940	20.6301163586585	-0.442483506206781	coved	0.0771446273733304	Latency	Luna
941	20.7301163586584	-0.443668213163452	coved	0.0776732987399958	Latency	Luna
942	20.8301163586585	-0.444740272093788	coved	0.0782234978311991	Latency	Luna
943	20.9301163586585	-0.445703695929928	coved	0.0787946548726607	Latency	Luna
944	21.0301163586585	-0.446562764787615	coved	0.079386351709354	Latency	Luna
945	21.1301163586585	-0.447321855594898	coved	0.0799981377086839	Latency	Luna
946	21.2301163586584	-0.447985446907047	coved	0.0806295630427661	Latency	Luna
947	21.3301163586585	-0.448558231829887	coved	0.0812803596574604	Latency	Luna
948	21.4301163586585	-0.449045124221835	coved	0.0819504686216367	Latency	Luna
949	21.5301163586585	-0.44945120717407	coved	0.0826399664186351	Latency	Luna
950	21.6301163586585	-0.449781759922654	coved	0.0833491399231543	Latency	Luna
951	21.7301163586584	-0.450042246645673	coved	0.0840784568661704	Latency	Luna
952	21.8301163586585	-0.450238209613815	coved	0.0848282956632862	Latency	Luna
953	21.9301163586585	-0.450375225427077	coved	0.085598867510904	Latency	Luna
954	22.0301163586585	-0.450458896500524	coved	0.0863902546515081	Latency	Luna
955	22.1301163586585	-0.450494815570521	coved	0.0872023371073104	Latency	Luna
956	22.2301163586584	-0.450488551417936	coved	0.0880347029034014	Latency	Luna
957	22.3301163586585	-0.450445636841032	coved	0.0888866016043377	Latency	Luna
958	22.4301163586585	-0.450371535851665	coved	0.0897569945250368	Latency	Luna
959	22.5301163586585	-0.450271526643019	coved	0.0906447555448733	Latency	Luna
960	22.6301163586585	-0.450150655877035	coved	0.0915487436820626	Latency	Luna
961	22.7301163586584	-0.450013722209074	coved	0.0924678232376085	Latency	Luna
962	22.8301163586585	-0.449865322837755	coved	0.0934008227327168	Latency	Luna
963	22.9301163586585	-0.449709958422343	coved	0.0943464406983525	Latency	Luna
964	23.0301163586585	-0.449552005024346	coved	0.0953032985486894	Latency	Luna
965	23.1301163586585	-0.449395652347866	coved	0.0962700361726583	Latency	Luna
966	23.2301163586584	-0.449244829917539	coved	0.0972454131664189	Latency	Luna
967	23.3301163586585	-0.449103116773235	coved	0.0982284195753541	Latency	Luna
968	23.4301163586585	-0.448973876778537	coved	0.0992181900530655	Latency	Luna
969	23.5301163586585	-0.448860376209247	coved	0.100213927234936	Latency	Luna
970	23.6301163586585	-0.448765685679845	coved	0.101214991280483	Latency	Luna
971	23.7301163586584	-0.44869249336171	coved	0.102221053118871	Latency	Luna
972	23.8301163586585	-0.448643083264526	coved	0.103232103198526	Latency	Luna
973	23.9301163586585	-0.44861910822771	coved	0.104248585395176	Latency	Luna
974	24.0301163586585	-0.448621659474045	coved	0.105271302598309	Latency	Luna
975	24.1301163586585	-0.44865156959982	coved	0.1063011689481	Latency	Luna
976	24.2301163586584	-0.448709580965094	coved	0.107339061215858	Latency	Luna
977	24.3301163586585	-0.448796401960616	coved	0.108385753771911	Latency	Luna
978	24.4301163586585	-0.448912365738427	coved	0.109442081865404	Latency	Luna
979	24.5301163586585	-0.449057320272501	coved	0.110508961522621	Latency	Luna
980	24.6301163586585	-0.449230995220913	coved	0.111587154849308	Latency	Luna
981	24.7301163586584	-0.449432946954216	coved	0.112677277928501	Latency	Luna
982	24.8301163586585	-0.449662433782919	coved	0.113779849238281	Latency	Luna
983	24.9301163586585	-0.44991834960204	coved	0.114895309940059	Latency	Luna
984	25.0301163586585	-0.450199243610819	coved	0.116024005394271	Latency	Luna
985	25.1301163586585	-0.45050340738183	coved	0.117166137871713	Latency	Luna
986	25.2301163586584	-0.450829045824152	coved	0.118321685228609	Latency	Luna
987	25.3301163586585	-0.45117407739789	coved	0.119490529272649	Latency	Luna
988	25.4301163586585	-0.451536240411501	coved	0.120672415929219	Latency	Luna
989	25.5301163586585	-0.451913222643035	coved	0.121866909098238	Latency	Luna
990	25.6301163586585	-0.452302540550565	coved	0.12307350631936	Latency	Luna
991	25.7301163586584	-0.452701516450185	coved	0.124291699681037	Latency	Luna
992	25.8301163586585	-0.453107270349805	coved	0.125521035022077	Latency	Luna
993	25.9301163586585	-0.453516740881645	coved	0.126761146465544	Latency	Luna
994	26.0301163586585	-0.453926703885018	coved	0.128011789704914	Latency	Luna
995	26.1301163586585	-0.454333902737908	coved	0.12927274812308	Latency	Luna
996	26.2301163586584	-0.454735075854728	coved	0.130543840814298	Latency	Luna
997	26.3301163586585	-0.45512688668064	coved	0.131825070789372	Latency	Luna
998	26.4301163586585	-0.455505812010708	coved	0.133116877124383	Latency	Luna
999	26.5301163586585	-0.455868114432255	coved	0.134420252270879	Latency	Luna
1000	26.6301163586585	-0.456209985562161	coved	0.135736455579212	Latency	Luna
1001	26.7301163586584	-0.456527607095499	coved	0.137066885553661	Latency	Luna
1002	26.8301163586585	-0.45681714381549	coved	0.138413117670103	Latency	Luna
1003	26.9301163586585	-0.457074756420756	coved	0.139776883267821	Latency	Luna
1004	27.0301163586585	-0.457296605723406	coved	0.141160047146597	Latency	Luna
1005	27.1301163586585	-0.457478874918644	coved	0.142564638803602	Latency	Luna
1006	27.2301163586585	-0.457617800242473	coved	0.143992920438734	Latency	Luna
1007	27.3301163586585	-0.457709660686069	coved	0.145447258678208	Latency	Luna
1008	27.4301163586585	-0.457750800116994	coved	0.146930103291521	Latency	Luna
1009	27.5301163586585	-0.457737619419536	coved	0.148443914093923	Latency	Luna
1010	27.6301163586585	-0.457666703321558	coved	0.14999125125039	Latency	Luna
1011	27.7301163586585	-0.457534791181866	coved	0.151574674069793	Latency	Luna
1012	27.8301163586585	-0.457338652055293	coved	0.153196566675833	Latency	Luna
1013	27.9301163586585	-0.457075138234726	coved	0.154859147089096	Latency	Luna
1014	28.0301163586585	-0.45674114311099	coved	0.15656441877294	Latency	Luna
1015	28.1301163586585	-0.456333567141768	coved	0.158314139457057	Latency	Luna
1016	28.2301163586585	-0.455849405765397	coved	0.160109861561197	Latency	Luna
1017	28.3301163586585	-0.455285758997918	coved	0.161952934852983	Latency	Luna
1018	28.4301163586585	-0.454639902952513	coved	0.163844535938739	Latency	Luna
1019	28.5301163586585	-0.453909424570824	coved	0.165785721951183	Latency	Luna
1020	28.6301163586585	-0.453092208428304	coved	0.167777429728568	Latency	Luna
1021	28.7301163586585	-0.452186426625236	coved	0.169820481998645	Latency	Luna
1022	28.8301163586585	-0.451190469903644	coved	0.171915580317532	Latency	Luna
1023	28.9301163586585	-0.450103223243168	coved	0.174063424952827	Latency	Luna
1024	29.0301163586585	-0.448924096649311	coved	0.176264749986941	Latency	Luna
1025	29.1301163586585	-0.447652635367196	coved	0.17852020585128	Latency	Luna
1026	29.2301163586585	-0.446288683969336	coved	0.180830447199316	Latency	Luna
1027	29.3301163586585	-0.444832419401914	coved	0.183196172055189	Latency	Luna
1028	29.4301163586585	-0.443284102799926	coved	0.185618042836879	Latency	Luna
1029	29.5301163586585	-0.441644154682139	coved	0.188096740583077	Latency	Luna
1030	29.6301163586585	-0.439913066414646	coved	0.190632941910366	Latency	Luna
1031	29.7301163586585	-0.438091391640749	coved	0.193227335030518	Latency	Luna
1032	29.8301163586585	-0.436179872693573	coved	0.195880705280248	Latency	Luna
1033	29.9301163586585	-0.43417943892817	coved	0.198593954867565	Latency	Luna
1034	30.0301163586585	-0.43209117490376	coved	0.201368101513902	Latency	Luna
1035	30.1301163586585	-0.429916405120277	coved	0.204204345267806	Latency	Luna
1036	30.2301163586585	-0.427656637581356	coved	0.207104038808627	Latency	Luna
1037	30.3301163586585	-0.425313642393568	coved	0.210068748248956	Latency	Luna
1038	30.4301163586585	-0.422889297059369	coved	0.213100124525578	Latency	Luna
1039	30.5301163586585	-0.420385481076628	coved	0.216199808009393	Latency	Luna
1040	30.6301163586585	-0.417804073943229	coved	0.219369413079887	Latency	Luna
1041	30.7301163586585	-0.415146958832341	coved	0.22261052006798	Latency	Luna
1042	30.8301163586585	-0.412416094300614	coved	0.225924743970006	Latency	Luna
1043	30.9301163586585	-0.409613510465825	coved	0.229313712446172	Latency	Luna
1044	31.0301163586585	-0.406741286187666	coved	0.232779037536583	Latency	Luna
1045	31.1301163586585	-0.40380156640299	coved	0.236322320744554	Latency	Luna
1046	31.2301163586585	-0.400796501160163	coved	0.23994504582779	Latency	Luna
1047	31.3301163586585	-0.397728240507579	coved	0.243648558205263	Latency	Luna
1048	31.4301163586585	-0.394598934493603	coved	0.247434054120008	Latency	Luna
1049	31.5301163586585	-0.391410733166635	coved	0.25130257187529	Latency	Luna
1050	31.6301163586585	-0.388165786563524	coved	0.255254985081993	Latency	Luna
1051	31.7301163586585	-0.384866237798462	coved	0.25929203569639	Latency	Luna
1052	31.8301163586585	-0.381514206304436	coved	0.263414402310016	Latency	Luna
1053	31.9301163586585	-0.378111770153174	coved	0.267622686634409	Latency	Luna
1054	32.0301163586584	-0.374660989909502	coved	0.271917329718046	Latency	Luna
1055	32.1301163586585	-0.371163926047644	coved	0.276298560847543	Latency	Luna
1056	32.2301163586584	-0.367622639041837	coved	0.280766395059339	Latency	Luna
1057	32.3301163586585	-0.364039189366346	coved	0.285320632709632	Latency	Luna
1058	32.4301163586585	-0.360415637495372	coved	0.289960860673569	Latency	Luna
1059	32.5301163586584	-0.356754043903188	coved	0.29468645498826	Latency	Luna
1060	32.6301163586585	-0.353056424655159	coved	0.299496616494047	Latency	Luna
1061	32.7301163586584	-0.349324612624509	coved	0.304390477309566	Latency	Luna
1062	32.8301163586585	-0.345560393453997	coved	0.309367012969136	Latency	Luna
1063	32.9301163586585	-0.341765552786357	coved	0.314425014486094	Latency	Luna
1064	33.0301163586584	-0.337941876264305	coved	0.319563094274051	Latency	Luna
1065	33.1301163586585	-0.334091149530565	coved	0.32477969273012	Latency	Luna
1066	33.2301163586584	-0.330215158227869	coved	0.330073085349508	Latency	Luna
1067	33.3301163586585	-0.326315687998933	coved	0.335441390251992	Latency	Luna
1068	33.4301163586585	-0.322394524486484	coved	0.340882576011692	Latency	Luna
1069	33.5301163586584	-0.318453453333241	coved	0.346394469692646	Latency	Luna
1070	33.6301163586585	-0.314494258403618	coved	0.351974766247159	Latency	Luna
1071	33.7301163586584	-0.310518523291685	coved	0.357621179400808	Latency	Luna
1072	33.8301163586585	-0.306527450407191	coved	0.363331601178504	Latency	Luna
1073	33.9301163586585	-0.30252219942959	coved	0.369103887450551	Latency	Luna
1074	34.0301163586584	-0.298503930038291	coved	0.374935833647825	Latency	Luna
1075	34.1301163586585	-0.294473801912742	coved	0.380825179424574	Latency	Luna
1076	34.2301163586584	-0.290432974732387	coved	0.386769613190241	Latency	Luna
1077	34.3301163586585	-0.286382608176635	coved	0.39276677649888	Latency	Luna
1078	34.4301163586585	-0.282323861924945	coved	0.398814268287972	Latency	Luna
1079	34.5301163586584	-0.278257895656722	coved	0.404909648961144	Latency	Luna
1080	34.6301163586585	-0.274185869051441	coved	0.41105044431167	Latency	Luna
1081	34.7301163586584	-0.270108941788486	coved	0.417234149285807	Latency	Luna
1082	34.8301163586585	-0.266028273547355	coved	0.423458231586515	Latency	Luna
1083	34.9301163586585	-0.261945024007406	coved	0.429720135120097	Latency	Luna
1084	35.0301163586584	-0.257860352848125	coved	0.436017283288915	Latency	Luna
1085	12.02	-0.612737423761249	base	0.115352313111869	Accuracy	NCANDA
1086	12.12	-0.590970155245488	base	0.111339841538052	Accuracy	NCANDA
1087	12.22	-0.569205006616726	base	0.107430183000672	Accuracy	NCANDA
1088	12.32	-0.54744682126816	base	0.103637324282649	Accuracy	NCANDA
1089	12.42	-0.525703756820523	base	0.0999765781467163	Accuracy	NCANDA
1090	12.52	-0.503987132846391	base	0.0964629528016413	Accuracy	NCANDA
1091	12.62	-0.4823112882349	base	0.0931095717503566	Accuracy	NCANDA
1092	12.72	-0.460692759088747	base	0.0899260993336724	Accuracy	NCANDA
1093	12.82	-0.439149711825232	base	0.0869176901894779	Accuracy	NCANDA
1094	12.92	-0.417701794213967	base	0.0840844757183482	Accuracy	NCANDA
1095	13.02	-0.396370261714691	base	0.0814215511765461	Accuracy	NCANDA
1096	13.12	-0.375178445148711	base	0.0789195867610795	Accuracy	NCANDA
1097	13.22	-0.354151422571107	base	0.0765657826060485	Accuracy	NCANDA
1098	13.32	-0.333315396403675	base	0.0743450709257787	Accuracy	NCANDA
1099	13.42	-0.312697582100147	base	0.0722418261392606	Accuracy	NCANDA
1100	13.52	-0.292325787204119	base	0.0702413969270615	Accuracy	NCANDA
1101	13.62	-0.272227905636503	base	0.068331043692431	Accuracy	NCANDA
1102	13.72	-0.252431448452482	base	0.066500713472577	Accuracy	NCANDA
1103	13.82	-0.232963066311298	base	0.0647434736644377	Accuracy	NCANDA
1104	13.92	-0.213848124365945	base	0.0630553431565992	Accuracy	NCANDA
1105	14.02	-0.195110238731317	base	0.0614347336364391	Accuracy	NCANDA
1106	14.12	-0.176770758190615	base	0.059881636205231	Accuracy	NCANDA
1107	14.22	-0.158848434429789	base	0.0583965852673198	Accuracy	NCANDA
1108	14.32	-0.141359485260384	base	0.0569795699061761	Accuracy	NCANDA
1109	14.42	-0.124317518044293	base	0.0556292478164095	Accuracy	NCANDA
1110	14.52	-0.107733199082538	base	0.0543426101179705	Accuracy	NCANDA
1111	14.62	-0.091614031479623	base	0.0531150557669702	Accuracy	NCANDA
1112	14.72	-0.0759641935950026	base	0.0519408731893204	Accuracy	NCANDA
1113	14.82	-0.0607846344199712	base	0.0508139687661052	Accuracy	NCANDA
1114	14.92	-0.046073275655552	base	0.0497287181244634	Accuracy	NCANDA
1115	15.02	-0.0318252964290696	base	0.0486807738266925	Accuracy	NCANDA
1116	15.12	-0.0180334928596601	base	0.0476676717064316	Accuracy	NCANDA
1117	15.22	-0.00468870181778415	base	0.0466891190184771	Accuracy	NCANDA
1118	15.32	0.00821972436367756	base	0.0457469071674783	Accuracy	NCANDA
1119	15.42	0.0207034076613687	base	0.0448444595629789	Accuracy	NCANDA
1120	15.52	0.0327744157437995	base	0.0439860907769264	Accuracy	NCANDA
1121	15.62	0.0444447333289621	base	0.0431761066990464	Accuracy	NCANDA
1122	15.72	0.0557257796349377	base	0.042417876790179	Accuracy	NCANDA
1123	15.82	0.0666279693822295	base	0.0417130760688386	Accuracy	NCANDA
1124	15.92	0.077160240414453	base	0.0410613517096632	Accuracy	NCANDA
1125	16.02	0.087329698152627	base	0.0404603253192247	Accuracy	NCANDA
1126	16.12	0.097141428803838	base	0.0399059177898253	Accuracy	NCANDA
1127	16.22	0.106598384955711	base	0.0393929891653087	Accuracy	NCANDA
1128	16.32	0.115701200220777	base	0.0389162794376669	Accuracy	NCANDA
1129	16.42	0.124448217599353	base	0.0384712923063641	Accuracy	NCANDA
1130	16.52	0.132835637919107	base	0.0380549963694804	Accuracy	NCANDA
1131	16.62	0.140857806937815	base	0.0376661770460808	Accuracy	NCANDA
1132	16.72	0.148507635737511	base	0.0373053733383687	Accuracy	NCANDA
1133	16.82	0.155776993554567	base	0.0369745691715783	Accuracy	NCANDA
1134	16.92	0.162657177991441	base	0.036676645416423	Accuracy	NCANDA
1135	17.02	0.169139430670123	base	0.0364146811287199	Accuracy	NCANDA
1136	17.12	0.175215521828857	base	0.0361911406113675	Accuracy	NCANDA
1137	17.22	0.180878347074205	base	0.0360071823626026	Accuracy	NCANDA
1138	17.32	0.186122513202656	base	0.0358622349627724	Accuracy	NCANDA
1139	17.42	0.190944890962921	base	0.0357539289371084	Accuracy	NCANDA
1140	17.52	0.195345113422873	base	0.0356783994682088	Accuracy	NCANDA
1141	17.62	0.199326000205094	base	0.03563089758597	Accuracy	NCANDA
1142	17.72	0.202893890211248	base	0.0356065852217454	Accuracy	NCANDA
1143	17.82	0.206058868488628	base	0.0356013555418717	Accuracy	NCANDA
1144	17.92	0.208834876495997	base	0.0356125192332943	Accuracy	NCANDA
1145	18.02	0.211239699072059	base	0.035639226812651	Accuracy	NCANDA
1146	18.12	0.213294825752612	base	0.0356825483640333	Accuracy	NCANDA
1147	18.22	0.215025135974159	base	0.035745164251744	Accuracy	NCANDA
1148	18.32	0.21645826652867	base	0.0358306424383146	Accuracy	NCANDA
1149	18.42	0.217624101310375	base	0.0359427005337716	Accuracy	NCANDA
1150	18.52	0.218554303541386	base	0.0360845394305747	Accuracy	NCANDA
1151	18.62	0.219281807487149	base	0.0362583484166107	Accuracy	NCANDA
1152	18.72	0.219840187753516	base	0.0364649667764598	Accuracy	NCANDA
1153	18.82	0.220262921696906	base	0.0367037510873619	Accuracy	NCANDA
1154	18.92	0.22058264022578	base	0.0369727437097807	Accuracy	NCANDA
1155	19.02	0.220830392499296	base	0.037269108047519	Accuracy	NCANDA
1156	19.12	0.221034947782123	base	0.0375897397042229	Accuracy	NCANDA
1157	19.22	0.221222199586452	base	0.0379319071298698	Accuracy	NCANDA
1158	19.32	0.221414795926425	base	0.0382937446753684	Accuracy	NCANDA
1159	19.42	0.22163152644135	base	0.0386747482353863	Accuracy	NCANDA
1160	19.52	0.221887111427466	base	0.0390758881199539	Accuracy	NCANDA
1161	19.62	0.222192275963122	base	0.0394993864680282	Accuracy	NCANDA
1162	19.72	0.222553263091397	base	0.0399485452762192	Accuracy	NCANDA
1163	19.82	0.222971741598279	base	0.0404272586936972	Accuracy	NCANDA
1164	19.92	0.223445195775466	base	0.0409392929333159	Accuracy	NCANDA
1165	20.02	0.223967098091298	base	0.0414877384034597	Accuracy	NCANDA
1166	20.12	0.224527150044613	base	0.0420746144791315	Accuracy	NCANDA
1167	20.22	0.22511177141964	base	0.0427006420005596	Accuracy	NCANDA
1168	20.32	0.225704674389504	base	0.0433652838815352	Accuracy	NCANDA
1169	20.42	0.226287504018521	base	0.0440670383151083	Accuracy	NCANDA
1170	20.52	0.22684059778574	base	0.0448038074915329	Accuracy	NCANDA
1171	20.62	0.227343709347917	base	0.0455734700985712	Accuracy	NCANDA
1172	20.72	0.227776594664897	base	0.046374595024413	Accuracy	NCANDA
1173	20.82	0.228119615057435	base	0.0472067994221908	Accuracy	NCANDA
1174	20.92	0.228354364847171	base	0.0480711073115382	Accuracy	NCANDA
1175	21.02	0.228464161189966	base	0.0489699688251586	Accuracy	NCANDA
1176	21.12	0.228434482879232	base	0.0499070438885666	Accuracy	NCANDA
1177	21.22	0.22825342378323	base	0.050886831095667	Accuracy	NCANDA
1178	21.32	0.22791216934397	base	0.0519141852590915	Accuracy	NCANDA
1179	21.42	0.22740520021762	base	0.0529936746291565	Accuracy	NCANDA
1180	21.52	0.22673019977759	base	0.0541289416584316	Accuracy	NCANDA
1181	21.62	0.225888117598818	base	0.0553223480488253	Accuracy	NCANDA
1182	21.72	0.224882996071742	base	0.0565748139721113	Accuracy	NCANDA
1183	21.82	0.223721377124979	base	0.0578858334503639	Accuracy	NCANDA
1184	21.92	0.222412328045993	base	0.0592539888380943	Accuracy	NCANDA
1185	22.02	0.220967129335887	base	0.0606775168622003	Accuracy	NCANDA
1186	22.12	0.219398945488887	base	0.0621549648534496	Accuracy	NCANDA
1187	22.22	0.217722324061674	base	0.0636856651939538	Accuracy	NCANDA
1188	22.32	0.215952621954425	base	0.0652700212063577	Accuracy	NCANDA
1189	22.42	0.214105595906739	base	0.066909753022706	Accuracy	NCANDA
1190	22.52	0.212196953440469	base	0.0686078257140358	Accuracy	NCANDA
1191	22.62	0.210242002414019	base	0.0703681363382368	Accuracy	NCANDA
1192	22.72	0.208255320690726	base	0.0721951045912202	Accuracy	NCANDA
1193	22.82	0.206250515065658	base	0.0740932843851311	Accuracy	NCANDA
1194	22.92	0.204240078410306	base	0.0760669595894528	Accuracy	NCANDA
1195	23.02	0.20223494342075	base	0.0781200580284023	Accuracy	NCANDA
1196	23.12	0.200244356320078	base	0.0802560007612919	Accuracy	NCANDA
1197	23.22	0.198275984975307	base	0.082477603980245	Accuracy	NCANDA
1198	23.32	0.196336119913245	base	0.0847871261296149	Accuracy	NCANDA
1199	23.42	0.194429644978341	base	0.0871865842520644	Accuracy	NCANDA
1200	23.52	0.192559780378295	base	0.089678263217507	Accuracy	NCANDA
1201	23.62	0.190728334929047	base	0.0922649741409172	Accuracy	NCANDA
1202	23.72	0.188935721261694	base	0.094950379679121	Accuracy	NCANDA
1203	23.82	0.187181682894545	base	0.0977387121615645	Accuracy	NCANDA
1204	23.92	0.185465322399281	base	0.100634952645593	Accuracy	NCANDA
1205	24.02	0.183785169323315	base	0.103644822391036	Accuracy	NCANDA
1206	24.12	0.18213940582026	base	0.106774570031561	Accuracy	NCANDA
1207	24.22	0.180525832540771	base	0.110031000461886	Accuracy	NCANDA
1208	24.32	0.178941841500765	base	0.113421366765372	Accuracy	NCANDA
1209	24.42	0.177384549047646	base	0.116952954469208	Accuracy	NCANDA
1210	24.52	0.175850945504503	base	0.120632543803409	Accuracy	NCANDA
1211	24.62	0.174338040753502	base	0.124465902464124	Accuracy	NCANDA
1212	24.72	0.172843007398507	base	0.128457332846612	Accuracy	NCANDA
1213	24.82	0.171363243530994	base	0.132609310007992	Accuracy	NCANDA
1214	24.92	0.169896365375358	base	0.136922192806448	Accuracy	NCANDA
1215	25.02	0.168440456576949	base	0.141394662966049	Accuracy	NCANDA
1216	25.12	0.166993805786763	base	0.146023511098152	Accuracy	NCANDA
1217	25.22	0.165554848192863	base	0.150803744749258	Accuracy	NCANDA
1218	25.32	0.16412223933464	base	0.155729021009847	Accuracy	NCANDA
1219	25.42	0.162694853599482	base	0.160792040942538	Accuracy	NCANDA
1220	25.52	0.161271767763629	base	0.165984896912774	Accuracy	NCANDA
1221	25.62	0.159852197449701	base	0.171299263452432	Accuracy	NCANDA
1222	25.72	0.158435484018971	base	0.176726637840681	Accuracy	NCANDA
1223	25.82	0.157021109650788	base	0.182258720098629	Accuracy	NCANDA
1224	25.92	0.155608692131979	base	0.187887646547634	Accuracy	NCANDA
1225	26.02	0.154197855145351	base	0.193605517557208	Accuracy	NCANDA
1226	26.12	0.152788222373728	base	0.199404398706381	Accuracy	NCANDA
1227	26.22	0.151379417499912	base	0.205276343768971	Accuracy	NCANDA
1228	26.32	0.14997106420672	base	0.211213414889723	Accuracy	NCANDA
1229	12.02	0.801843244913142	base	0.112406688550401	Latency	NCANDA
1230	12.12	0.777169673441688	base	0.108479533410271	Latency	NCANDA
1231	12.22	0.752498226782664	base	0.104666194189265	Latency	NCANDA
1232	12.32	0.727833654573653	base	0.100982180159766	Latency	NCANDA
1233	12.42	0.70318375379291	base	0.097444308202998	Latency	NCANDA
1234	12.52	0.678559074936479	base	0.0940687661652164	Latency	NCANDA
1235	12.62	0.653972652510552	base	0.0908692420217833	Latency	NCANDA
1236	12.72	0.629439230575964	base	0.0878551041165437	Latency	NCANDA
1237	12.82	0.604974735838671	base	0.0850302126320938	Latency	NCANDA
1238	12.92	0.580596107898475	base	0.0823923817904828	Latency	NCANDA
1239	13.02	0.556321312644581	base	0.0799334566257831	Latency	NCANDA
1240	13.12	0.532169589997142	base	0.0776401444965249	Latency	NCANDA
1241	13.22	0.508161228885961	base	0.0754953011229581	Latency	NCANDA
1242	13.32	0.484317209188633	base	0.0734795008869974	Latency	NCANDA
1243	13.42	0.460659203788461	base	0.0715731337940586	Latency	NCANDA
1244	13.52	0.437209430192056	base	0.0697582577565491	Latency	NCANDA
1245	13.62	0.41399042833244	base	0.0680197130343018	Latency	NCANDA
1246	13.72	0.391024957798443	base	0.0663459838881181	Latency	NCANDA
1247	13.82	0.368335937979626	base	0.0647296224988018	Latency	NCANDA
1248	13.92	0.345946376231281	base	0.0631669590239154	Latency	NCANDA
1249	14.02	0.323879304374311	base	0.0616573528290914	Latency	NCANDA
1250	14.12	0.302157717236242	base	0.0602021503057006	Latency	NCANDA
1251	14.22	0.280804508406085	base	0.0588034028700602	Latency	NCANDA
1252	14.32	0.259842418057865	base	0.0574625532221412	Latency	NCANDA
1253	14.42	0.239293959976213	base	0.0561794819890625	Latency	NCANDA
1254	14.52	0.219181303045181	base	0.0549520765014615	Latency	NCANDA
1255	14.62	0.199526123564272	base	0.0537762828349265	Latency	NCANDA
1256	14.72	0.180349416926469	base	0.0526466355743747	Latency	NCANDA
1257	14.82	0.161671305398371	base	0.0515570858916722	Latency	NCANDA
1258	14.92	0.143510822384838	base	0.0505019793904457	Latency	NCANDA
1259	15.02	0.125885673176384	base	0.0494769908131771	Latency	NCANDA
1260	15.12	0.108811976632191	base	0.0484798342760767	Latency	NCANDA
1261	15.22	0.0923039938841833	base	0.047510615204318	Latency	NCANDA
1262	15.32	0.0763738515953805	base	0.0465717581950479	Latency	NCANDA
1263	15.42	0.0610312685038999	base	0.0456675216669252	Latency	NCANDA
1264	15.52	0.0462832948757979	base	0.0448031839888464	Latency	NCANDA
1265	15.62	0.0321340754609562	base	0.0439840460746452	Latency	NCANDA
1266	15.72	0.0185847368569444	base	0.0432144002434134	Latency	NCANDA
1267	15.82	0.0056333399747765	base	0.042496685744158	Latency	NCANDA
1268	15.92	-0.00672540509597709	base	0.0418311084344662	Latency	NCANDA
1269	16.02	-0.0185002119825061	base	0.0412156403242041	Latency	NCANDA
1270	16.12	-0.029703081212072	base	0.0406463872008114	Latency	NCANDA
1271	16.22	-0.0403491243864587	base	0.040118309873179	Latency	NCANDA
1272	16.32	-0.0504565724290875	base	0.0396262737752472	Latency	NCANDA
1273	16.42	-0.0600465470636459	base	0.0391660407751494	Latency	NCANDA
1274	16.52	-0.0691427377728874	base	0.0387350558684249	Latency	NCANDA
1275	16.62	-0.0777709685585453	base	0.0383328426650092	Latency	NCANDA
1276	16.72	-0.0859586587749227	base	0.037960932229186	Latency	NCANDA
1277	16.82	-0.0937343550080849	base	0.0376225016543693	Latency	NCANDA
1278	16.92	-0.10112720782803	base	0.0373217325885705	Latency	NCANDA
1279	17.02	-0.108166424126618	base	0.0370629920132276	Latency	NCANDA
1280	17.12	-0.114880664584106	base	0.0368498910453786	Latency	NCANDA
1281	17.22	-0.121297440010481	base	0.0366844863659297	Latency	NCANDA
1282	17.32	-0.12744252417124	base	0.0365667926411522	Latency	NCANDA
1283	17.42	-0.133339399839035	base	0.0364947090824517	Latency	NCANDA
1284	17.52	-0.139008754462683	base	0.0364643757282502	Latency	NCANDA
1285	17.62	-0.144468040953535	base	0.0364708838678115	Latency	NCANDA
1286	17.72	-0.149731117670453	base	0.0365091924172952	Latency	NCANDA
1287	17.82	-0.154807979771455	base	0.0365750639671685	Latency	NCANDA
1288	17.92	-0.159704591742106	base	0.0366658360660741	Latency	NCANDA
1289	18.02	-0.164422828173496	base	0.0367808805644398	Latency	NCANDA
1290	18.12	-0.168960526825402	base	0.0369216660127761	Latency	NCANDA
1291	18.22	-0.173311716465605	base	0.0370913812245471	Latency	NCANDA
1292	18.32	-0.177467195621505	base	0.0372941121684945	Latency	NCANDA
1293	18.42	-0.181414961151647	base	0.03753400201977	Latency	NCANDA
1294	18.52	-0.18514057383603	base	0.0378144987086602	Latency	NCANDA
1295	18.62	-0.188627531845383	base	0.0381378039329036	Latency	NCANDA
1296	18.72	-0.191857794110897	base	0.0385045181865507	Latency	NCANDA
1297	18.82	-0.194812463740818	base	0.0389135356085034	Latency	NCANDA
1298	18.92	-0.197472510139188	base	0.0393622770993491	Latency	NCANDA
1299	19.02	-0.199819507588949	base	0.039847210524118	Latency	NCANDA
1300	19.12	-0.201836369950812	base	0.0403645467028448	Latency	NCANDA
1301	19.22	-0.203508027028771	base	0.0409109461846387	Latency	NCANDA
1302	19.32	-0.204821940815756	base	0.0414840482299248	Latency	NCANDA
1303	19.42	-0.205768824714963	base	0.0420829665382449	Latency	NCANDA
1304	19.52	-0.206343022178016	base	0.0427083695074152	Latency	NCANDA
1305	19.62	-0.20654264214204	base	0.0433622056694346	Latency	NCANDA
1306	19.72	-0.206370231819845	base	0.0440474663833106	Latency	NCANDA
1307	19.82	-0.205833080325625	base	0.0447676363064451	Latency	NCANDA
1308	19.92	-0.20494302764838	base	0.0455259345345056	Latency	NCANDA
1309	20.02	-0.203716518859628	base	0.0463247512196635	Latency	NCANDA
1310	20.12	-0.202174577457381	base	0.0471652633834614	Latency	NCANDA
1311	20.22	-0.200342487640267	base	0.0480472446352079	Latency	NCANDA
1312	20.32	-0.198249355358938	base	0.0489691579095266	Latency	NCANDA
1313	20.42	-0.195927555425828	base	0.0499285039840594	Latency	NCANDA
1314	20.52	-0.193411911204956	base	0.0509222435776107	Latency	NCANDA
1315	20.62	-0.190738923680379	base	0.0519474030775076	Latency	NCANDA
1316	20.72	-0.187946199734054	base	0.0530017938105484	Latency	NCANDA
1317	20.82	-0.185071636896074	base	0.0540843683934383	Latency	NCANDA
1318	20.92	-0.182152650543467	base	0.0551955549411856	Latency	NCANDA
1319	21.02	-0.179225447319807	base	0.0563372480149612	Latency	NCANDA
1320	21.12	-0.176324306805548	base	0.0575125629167811	Latency	NCANDA
1321	21.22	-0.173480806041493	base	0.0587254371004928	Latency	NCANDA
1322	21.32	-0.17072296731189	base	0.0599801259869334	Latency	NCANDA
1323	21.42	-0.16807466358447	base	0.0612805547426664	Latency	NCANDA
1324	21.52	-0.165555378895548	base	0.0626296887588351	Latency	NCANDA
1325	21.62	-0.163179712684952	base	0.0640291874837377	Latency	NCANDA
1326	21.72	-0.160957255197257	base	0.0654792573697515	Latency	NCANDA
1327	21.82	-0.158893140092988	base	0.0669786866305677	Latency	NCANDA
1328	21.92	-0.156987488507162	base	0.0685253541869555	Latency	NCANDA
1329	22.02	-0.155235494323346	base	0.0701167929762084	Latency	NCANDA
1330	22.12	-0.153627470692455	base	0.0717508375025272	Latency	NCANDA
1331	22.22	-0.152149430736456	base	0.073426094825981	Latency	NCANDA
1332	22.32	-0.150783932413947	base	0.0751422294390946	Latency	NCANDA
1333	22.42	-0.149510456209787	base	0.0769002002818684	Latency	NCANDA
1334	22.52	-0.148306129806127	base	0.0787021882010992	Latency	NCANDA
1335	22.62	-0.14714648494949	base	0.0805512886156185	Latency	NCANDA
1336	22.72	-0.146006253091658	base	0.0824511118159407	Latency	NCANDA
1337	22.82	-0.144859938866276	base	0.0844054056932915	Latency	NCANDA
1338	22.92	-0.1436824340666	base	0.0864176716173599	Latency	NCANDA
1339	23.02	-0.142449774262962	base	0.0884910947258107	Latency	NCANDA
1340	23.12	-0.141139652165765	base	0.0906284255795726	Latency	NCANDA
1341	23.22	-0.139731745953996	base	0.0928319265659115	Latency	NCANDA
1342	23.32	-0.138207751466508	base	0.0951034663905687	Latency	NCANDA
1343	23.42	-0.136551817448378	base	0.09744488838716	Latency	NCANDA
1344	23.52	-0.134751331180666	base	0.0998585780109693	Latency	NCANDA
1345	23.62	-0.132796781556606	base	0.102347778710674	Latency	NCANDA
1346	23.72	-0.130682062511546	base	0.104916969611173	Latency	NCANDA
1347	23.82	-0.128402853457817	base	0.107571602773681	Latency	NCANDA
1348	23.92	-0.12595687029026	base	0.110318304004525	Latency	NCANDA
1349	24.02	-0.123343797249307	base	0.113164865327269	Latency	NCANDA
1350	24.12	-0.12056472237487	base	0.116120009470292	Latency	NCANDA
1351	24.22	-0.117622624147128	base	0.119193387233054	Latency	NCANDA
1352	24.32	-0.114522871544686	base	0.122395406261144	Latency	NCANDA
1353	24.42	-0.111273049828308	base	0.125736711082313	Latency	NCANDA
1354	24.52	-0.10788256441984	base	0.129227513955038	Latency	NCANDA
1355	24.62	-0.104362229562657	base	0.132876941276036	Latency	NCANDA
1356	24.72	-0.100723682345225	base	0.136692436916958	Latency	NCANDA
1357	24.82	-0.0969789061989592	base	0.140679280118361	Latency	NCANDA
1358	24.92	-0.0931396476275592	base	0.14484022074558	Latency	NCANDA
1359	25.02	-0.0892167771031477	base	0.149175856283912	Latency	NCANDA
1360	25.12	-0.0852206929969378	base	0.15368441550669	Latency	NCANDA
1361	25.22	-0.0811612722507889	base	0.15836187581147	Latency	NCANDA
1362	25.32	-0.0770475434540044	base	0.163202428186033	Latency	NCANDA
1363	25.42	-0.0728875330708178	base	0.168198929823216	Latency	NCANDA
1364	25.52	-0.0686882926251356	base	0.173343313859843	Latency	NCANDA
1365	25.62	-0.0644560952705895	base	0.178626837620175	Latency	NCANDA
1366	25.72	-0.060196489210343	base	0.184040380021598	Latency	NCANDA
1367	25.82	-0.0559140884161565	base	0.189574896986001	Latency	NCANDA
1368	25.92	-0.051612602438332	base	0.195221711913732	Latency	NCANDA
1369	26.02	-0.0472957015044886	base	0.200972015099647	Latency	NCANDA
1370	26.12	-0.0429670558422437	base	0.206816881799024	Latency	NCANDA
1371	26.22	-0.0386303356792263	base	0.212747312336562	Latency	NCANDA
1372	26.32	-0.0342892112430791	base	0.218754267121077	Latency	NCANDA
1373	12.02	-0.626938652371248	coved	0.113417813028794	Accuracy	NCANDA
1374	12.12	-0.605087562413744	coved	0.109429921815266	Accuracy	NCANDA
1375	12.22	-0.583238551560947	coved	0.105543399189113	Accuracy	NCANDA
1376	12.32	-0.561396366229611	coved	0.10177220162666	Accuracy	NCANDA
1377	12.42	-0.539568992948032	coved	0.0981316435551471	Accuracy	NCANDA
1378	12.52	-0.51776750287722	coved	0.0946367827035581	Accuracy	NCANDA
1379	12.62	-0.496005905844532	coved	0.0913008502202819	Accuracy	NCANDA
1380	12.72	-0.474300345116478	coved	0.0881336788896419	Accuracy	NCANDA
1381	12.82	-0.452668541998533	coved	0.085140646596253	Accuracy	NCANDA
1382	12.92	-0.431129647629918	coved	0.0823221499385633	Accuracy	NCANDA
1383	13.02	-0.409704359185016	coved	0.0796735737777553	Accuracy	NCANDA
1384	13.12	-0.388415364280377	coved	0.0771858822605517	Accuracy	NCANDA
1385	13.22	-0.367287021921487	coved	0.0748465533579635	Accuracy	NCANDA
1386	13.32	-0.346344763272764	coved	0.0726407638799649	Accuracy	NCANDA
1387	13.42	-0.325614982897247	coved	0.0705530880784045	Accuracy	NCANDA
1388	13.52	-0.305124637566643	coved	0.0685690244410952	Accuracy	NCANDA
1389	13.62	-0.28490076684381	coved	0.0666759337404025	Accuracy	NCANDA
1390	13.72	-0.264970050812095	coved	0.0648638187894054	Accuracy	NCANDA
1391	13.82	-0.245358362195669	coved	0.0631257658664073	Accuracy	NCANDA
1392	13.92	-0.226090369376382	coved	0.061457784500823	Accuracy	NCANDA
1393	14.02	-0.207189104961094	coved	0.0598582569075561	Accuracy	NCANDA
1394	14.12	-0.188675484296849	coved	0.0583271312818061	Accuracy	NCANDA
1395	14.22	-0.170568000766861	coved	0.0568648899230087	Accuracy	NCANDA
1396	14.32	-0.152882787365971	coved	0.0554714619517404	Accuracy	NCANDA
1397	14.42	-0.135633547615124	coved	0.05414543744303	Accuracy	NCANDA
1398	14.52	-0.118831249375796	coved	0.052883732876232	Accuracy	NCANDA
1399	14.62	-0.102483918654376	coved	0.0516816668667483	Accuracy	NCANDA
1400	14.72	-0.0865964883773906	coved	0.0505334442873017	Accuracy	NCANDA
1401	14.82	-0.0711708842928903	coved	0.0494328877531073	Accuracy	NCANDA
1402	14.92	-0.0562062080546075	coved	0.0483742921205085	Accuracy	NCANDA
1403	15.02	-0.0416989949742038	coved	0.0473532349064144	Accuracy	NCANDA
1404	15.12	-0.0276435391678758	coved	0.0463671842337296	Accuracy	NCANDA
1405	15.22	-0.0140322762695697	coved	0.0454157870666941	Accuracy	NCANDA
1406	15.32	-0.00085621158609797	coved	0.0445007803932202	Accuracy	NCANDA
1407	15.42	0.0118946203661951	coved	0.043625536082267	Accuracy	NCANDA
1408	15.52	0.0242306804846739	coved	0.0427943160493286	Accuracy	NCANDA
1409	15.62	0.0361624504596643	coved	0.0420113681431887	Accuracy	NCANDA
1410	15.72	0.0476999976754529	coved	0.0412799945788859	Accuracy	NCANDA
1411	15.82	0.0588525794525993	coved	0.040601791667947	Accuracy	NCANDA
1412	15.92	0.0696282268809763	coved	0.0399763170513082	Accuracy	NCANDA
1413	16.02	0.0800334298103954	coved	0.0394010945412502	Accuracy	NCANDA
1414	16.12	0.09007296941991	coved	0.0388719428316023	Accuracy	NCANDA
1415	16.22	0.0997498174123607	coved	0.0383836198089039	Accuracy	NCANDA
1416	16.32	0.109064980428352	coved	0.0379307676193221	Accuracy	NCANDA
1417	16.42	0.118017531113899	coved	0.0375087986607044	Accuracy	NCANDA
1418	16.52	0.126604746159209	coved	0.0371145970361145	Accuracy	NCANDA
1419	16.62	0.134822365371295	coved	0.0367468691550402	Accuracy	NCANDA
1420	16.72	0.142664966246933	coved	0.036406078564373	Accuracy	NCANDA
1421	16.82	0.150126319393031	coved	0.0360941361951172	Accuracy	NCANDA
1422	16.92	0.157199815164142	coved	0.0358138525730752	Accuracy	NCANDA
1423	17.02	0.163878931728363	coved	0.035568240754911	Accuracy	NCANDA
1424	17.12	0.170157757743449	coved	0.0353597061752206	Accuracy	NCANDA
1425	17.22	0.176031523758734	coved	0.035189359191382	Accuracy	NCANDA
1426	17.32	0.181497121611931	coved	0.035056594528736	Accuracy	NCANDA
1427	17.42	0.18655359185402	coved	0.0349590256864928	Accuracy	NCANDA
1428	17.52	0.191202560005561	coved	0.0348927883438754	Accuracy	NCANDA
1429	17.62	0.195448603946274	coved	0.0348531499681183	Accuracy	NCANDA
1430	17.72	0.199299536919645	coved	0.0348353011664069	Accuracy	NCANDA
1431	17.82	0.202766593422144	coved	0.0348351709316593	Accuracy	NCANDA
1432	17.92	0.2058645085454	coved	0.0348501075726336	Accuracy	NCANDA
1433	18.02	0.208611485032255	coved	0.0348792965737201	Accuracy	NCANDA
1434	18.12	0.211029046261265	coved	0.0349238376804504	Accuracy	NCANDA
1435	18.22	0.213141731139873	coved	0.0349864351504253	Accuracy	NCANDA
1436	18.32	0.214976507549532	coved	0.0350706766180682	Accuracy	NCANDA
1437	18.42	0.216562293848386	coved	0.0351802977262995	Accuracy	NCANDA
1438	18.52	0.217929516365216	coved	0.0353185185296036	Accuracy	NCANDA
1439	18.62	0.219109624701081	coved	0.0354875508538128	Accuracy	NCANDA
1440	18.72	0.22013449969835	coved	0.0356882611494674	Accuracy	NCANDA
1441	18.82	0.221035771748172	coved	0.0359200377583911	Accuracy	NCANDA
1442	18.92	0.221844131026076	coved	0.0361809581048047	Accuracy	NCANDA
1443	19.02	0.222588652816771	coved	0.0364682217581006	Accuracy	NCANDA
1444	19.12	0.223296159138251	coved	0.0367787590889531	Accuracy	NCANDA
1445	19.22	0.22399067808852	coved	0.0371098697922379	Accuracy	NCANDA
1446	19.32	0.224693118742628	coved	0.0374597147743633	Accuracy	NCANDA
1447	19.42	0.225420710100075	coved	0.037827812002674	Accuracy	NCANDA
1448	19.52	0.226186819530034	coved	0.0382151510270354	Accuracy	NCANDA
1449	19.62	0.227001039315298	coved	0.0386239731225721	Accuracy	NCANDA
1450	19.72	0.227868740527886	coved	0.0390576029530029	Accuracy	NCANDA
1451	19.82	0.228790996972603	coved	0.0395199645092968	Accuracy	NCANDA
1452	19.92	0.229764959782903	coved	0.0400148636560209	Accuracy	NCANDA
1453	20.02	0.230784026627395	coved	0.0405454418160423	Accuracy	NCANDA
1454	20.12	0.231838072775423	coved	0.0411137808526792	Accuracy	NCANDA
1455	20.22	0.232913912949272	coved	0.0417206741212181	Accuracy	NCANDA
1456	20.32	0.233995840939518	coved	0.0423656645463472	Accuracy	NCANDA
1457	20.42	0.235066229917882	coved	0.0430473347197442	Accuracy	NCANDA
1458	20.52	0.236106241980142	coved	0.0437636722102931	Accuracy	NCANDA
1459	20.62	0.237096504168902	coved	0.0445126392440896	Accuracy	NCANDA
1460	20.72	0.238017656547459	coved	0.0452928845629257	Accuracy	NCANDA
1461	20.82	0.238850914281619	coved	0.0461040999938728	Accuracy	NCANDA
1462	20.92	0.239578654055742	coved	0.0469473785522588	Accuracy	NCANDA
1463	21.02	0.240184871536291	coved	0.0478252336761071	Accuracy	NCANDA
1464	21.12	0.240655591746989	coved	0.0487413832872958	Accuracy	NCANDA
1465	21.22	0.240979294248889	coved	0.049700379296651	Accuracy	NCANDA
1466	21.32	0.241147361190043	coved	0.0507071258893634	Accuracy	NCANDA
1467	21.42	0.241154270571074	coved	0.0517662373703623	Accuracy	NCANDA
1468	21.52	0.240997512544859	coved	0.0528813994579125	Accuracy	NCANDA
1469	21.62	0.240677653961704	coved	0.0540550150175285	Accuracy	NCANDA
1470	21.72	0.240198180531078	coved	0.0552880439110304	Accuracy	NCANDA
1471	21.82	0.239564943661307	coved	0.0565800188015691	Accuracy	NCANDA
1472	21.92	0.238786194235168	coved	0.0579295600685009	Accuracy	NCANDA
1473	22.02	0.237872296726518	coved	0.0593349415491611	Accuracy	NCANDA
1474	22.12	0.236835429449717	coved	0.0607947458178831	Accuracy	NCANDA
1475	22.22	0.235689118414686	coved	0.0623083371043675	Accuracy	NCANDA
1476	22.32	0.234447700305595	coved	0.0638761454807799	Accuracy	NCANDA
1477	22.42	0.233125945329082	coved	0.0654999111007602	Accuracy	NCANDA
1478	22.52	0.231738637079198	coved	0.0671826111103989	Accuracy	NCANDA
1479	22.62	0.230300240697601	coved	0.0689281461946914	Accuracy	NCANDA
1480	22.72	0.228824588955335	coved	0.0707409314110316	Accuracy	NCANDA
1481	22.82	0.227324653975254	coved	0.0726255084205564	Accuracy	NCANDA
1482	22.92	0.225812406253903	coved	0.0745861421479715	Accuracy	NCANDA
1483	23.02	0.224298400722414	coved	0.0766267351608701	Accuracy	NCANDA
1484	23.12	0.222791653740227	coved	0.0787506770623297	Accuracy	NCANDA
1485	23.22	0.221299733438427	coved	0.0809607459331149	Accuracy	NCANDA
1486	23.32	0.219828938919854	coved	0.0832591542905685	Accuracy	NCANDA
1487	23.42	0.218384266195866	coved	0.0856478626485818	Accuracy	NCANDA
1488	23.52	0.216969164171248	coved	0.0881290843003002	Accuracy	NCANDA
1489	23.62	0.215585762909485	coved	0.090705540095109	Accuracy	NCANDA
1490	23.72	0.214234881756296	coved	0.0933807797672655	Accuracy	NCANDA
1491	23.82	0.212916709030134	coved	0.0961589008435278	Accuracy	NCANDA
1492	23.92	0.211630822240724	coved	0.0990447260035586	Accuracy	NCANDA
1493	24.02	0.210376249756521	coved	0.102043794850342	Accuracy	NCANDA
1494	24.12	0.209151682416785	coved	0.105162153769451	Accuracy	NCANDA
1495	24.22	0.207955432084645	coved	0.108406386590833	Accuracy	NCANDA
1496	24.32	0.20678539532908	coved	0.111783510633662	Accuracy	NCANDA
1497	24.42	0.205639172061889	coved	0.115300569045116	Accuracy	NCANDA
1498	24.52	0.204514203118674	coved	0.118964103389598	Accuracy	NCANDA
1499	24.62	0.203407903368116	coved	0.122779657367973	Accuracy	NCANDA
1500	24.72	0.202317796040346	coved	0.126751334508194	Accuracy	NCANDA
1501	24.82	0.201241577248775	coved	0.130881444747295	Accuracy	NCANDA
1502	24.92	0.200177124834785	coved	0.135170221465322	Accuracy	NCANDA
1503	25.02	0.199122714664678	coved	0.139616260368307	Accuracy	NCANDA
1504	25.12	0.198076798887847	coved	0.14421630697167	Accuracy	NCANDA
1505	25.22	0.197037958763949	coved	0.148965363233226	Accuracy	NCANDA
1506	25.32	0.196004970636716	coved	0.153857115053898	Accuracy	NCANDA
1507	25.42	0.194976806551446	coved	0.158884320485593	Accuracy	NCANDA
1508	25.52	0.193952620074655	coved	0.16403915092706	Accuracy	NCANDA
1509	25.62	0.192931690343461	coved	0.16931337731513	Accuracy	NCANDA
1510	25.72	0.191913410388941	coved	0.174698605686862	Accuracy	NCANDA
1511	25.82	0.190897301724951	coved	0.180186650151939	Accuracy	NCANDA
1512	25.92	0.189883009630169	coved	0.185769761483553	Accuracy	NCANDA
1513	26.02	0.188870184764374	coved	0.191440159780828	Accuracy	NCANDA
1514	26.12	0.187858477787323	coved	0.197190034659657	Accuracy	NCANDA
1515	26.22	0.18684753935879	coved	0.203011567112752	Accuracy	NCANDA
1516	26.32	0.185837020138531	coved	0.208896948717485	Accuracy	NCANDA
1517	12.02	0.803199865207294	coved	0.112537534394584	Latency	NCANDA
1518	12.12	0.778511258332031	coved	0.108609650442149	Latency	NCANDA
1519	12.22	0.753824775132712	coved	0.104795478962736	Latency	NCANDA
1520	12.32	0.729145162412084	coved	0.10111050128095	Latency	NCANDA
1521	12.42	0.704480211866533	coved	0.0975715030218385	Latency	NCANDA
1522	12.52	0.67984046590825	coved	0.0941946406172534	Latency	NCANDA
1523	12.62	0.65523894777416	coved	0.09099357404406	Latency	NCANDA
1524	12.72	0.63069038753366	coved	0.0879776508757965	Latency	NCANDA
1525	12.82	0.606210695460191	coved	0.085150720816691	Latency	NCANDA
1526	12.92	0.581816792134468	coved	0.0825105998782123	Latency	NCANDA
1527	13.02	0.557526621031031	coved	0.0800491476803099	Latency	NCANDA
1528	13.12	0.533359394643552	coved	0.0777530975763431	Latency	NCANDA
1529	13.22	0.509335369645969	coved	0.0756053399502674	Latency	NCANDA
1530	13.32	0.485475489873186	coved	0.0735864889170651	Latency	NCANDA
1531	13.42	0.461801387875662	coved	0.0716769744223166	Latency	NCANDA
1532	13.52	0.438335237294493	coved	0.0698588903309386	Latency	NCANDA
1533	13.62	0.415099532266141	coved	0.068117106444933	Latency	NCANDA
1534	13.72	0.392116985881668	coved	0.0664401284181211	Latency	NCANDA
1535	13.82	0.369410471622317	coved	0.0648205210338348	Latency	NCANDA
1536	13.92	0.347002953022175	coved	0.0632546192140835	Latency	NCANDA
1537	14.02	0.324917421875618	coved	0.0617417811684457	Latency	NCANDA
1538	14.12	0.303176838704615	coved	0.06028334869542	Latency	NCANDA
1539	14.22	0.281804070030461	coved	0.0588813680293877	Latency	NCANDA
1540	14.32	0.260821836549642	coved	0.05753727878815	Latency	NCANDA
1541	14.42	0.240252640870449	coved	0.0562509624612055	Latency	NCANDA
1542	14.52	0.220118650469024	coved	0.0550203119429734	Latency	NCANDA
1543	14.62	0.200441551087035	coved	0.053841283303317	Latency	NCANDA
1544	14.72	0.181242359228732	coved	0.0527084243644327	Latency	NCANDA
1545	14.82	0.162541229765174	coved	0.0516157010530661	Latency	NCANDA
1546	14.92	0.144357239518109	coved	0.0505574733734537	Latency	NCANDA
1547	15.02	0.126708146891024	coved	0.0495294284865622	Latency	NCANDA
1548	15.12	0.109610132022384	coved	0.0485292898575816	Latency	NCANDA
1549	15.22	0.093077523586583	coved	0.0475571687971647	Latency	NCANDA
1550	15.32	0.0771225198327473	coved	0.0466154926260532	Latency	NCANDA
1551	15.42	0.0617549126648996	coved	0.045708520193643	Latency	NCANDA
1552	15.52	0.0469818244711004	coved	0.0448415292194027	Latency	NCANDA
1553	15.62	0.0328074683907759	coved	0.0440198201676883	Latency	NCANDA
1554	15.72	0.0192330332604317	coved	0.043247686226888	Latency	NCANDA
1555	15.82	0.00625663385257101	coved	0.0425275695021479	Latency	NCANDA
1556	15.92	-0.00612697700751601	coved	0.0418596806138394	Latency	NCANDA
1557	16.02	-0.0179264833621478	coved	0.041241997714828	Latency	NCANDA
1558	16.12	-0.0291538703185174	coved	0.0406706332893189	Latency	NCANDA
1559	16.22	-0.0398242489168449	coved	0.0401405543793777	Latency	NCANDA
1560	16.32	-0.0499558657486294	coved	0.0396466310913993	Latency	NCANDA
1561	16.42	-0.0595698744988434	coved	0.0391846277439609	Latency	NCANDA
1562	16.52	-0.0686900123005176	coved	0.0387519893790051	Latency	NCANDA
1563	16.62	-0.0773421650322466	coved	0.0383482375994762	Latency	NCANDA
1564	16.72	-0.0855538258350536	coved	0.0379749002023094	Latency	NCANDA
1565	16.82	-0.0933536250082165	coved	0.0376351506926891	Latency	NCANDA
1566	16.92	-0.100770804426156	coved	0.0373331678371945	Latency	NCANDA
1567	17.02	-0.107834667323009	coved	0.0370733174185372	Latency	NCANDA
1568	17.12	-0.114573972595051	coved	0.0368592118808815	Latency	NCANDA
1569	17.22	-0.121016327846734	coved	0.0366929122694458	Latency	NCANDA
1570	17.32	-0.127187598915804	coved	0.0365744407619933	Latency	NCANDA
1571	17.42	-0.133111352735837	coved	0.0365017069435925	Latency	NCANDA
1572	17.52	-0.138808350041661	coved	0.036470863479853	Latency	NCANDA
1573	17.62	-0.144296103523959	coved	0.0364770157168225	Latency	NCANDA
1574	17.72	-0.149588515609032	coved	0.0365151371273304	Latency	NCANDA
1575	17.82	-0.154695608110976	coved	0.0365810044055718	Latency	NCANDA
1576	17.92	-0.159623353626902	coved	0.0366719678217474	Latency	NCANDA
1577	18.02	-0.164373615787651	coved	0.0367874096816749	Latency	NCANDA
1578	18.12	-0.168944202416366	coved	0.0369288059054525	Latency	NCANDA
1579	18.22	-0.173329094370786	coved	0.0370993489120442	Latency	NCANDA
1580	18.32	-0.177519027018646	coved	0.0373031241712845	Latency	NCANDA
1581	18.42	-0.18150192086156	coved	0.0375442700312087	Latency	NCANDA
1582	18.52	-0.18526324889253	coved	0.0378262252155791	Latency	NCANDA
1583	18.62	-0.188786411859479	coved	0.0381511779756826	Latency	NCANDA
1584	18.72	-0.192053264087166	coved	0.0385197115461924	Latency	NCANDA
1585	18.82	-0.19504480001699	coved	0.0389306996733811	Latency	NCANDA
1586	18.92	-0.197741879523577	coved	0.0393815404524298	Latency	NCANDA
1587	19.02	-0.200125969643256	coved	0.0398686771631328	Latency	NCANDA
1588	19.12	-0.202179882254603	coved	0.040388294735459	Latency	NCANDA
1589	19.22	-0.203888453029212	coved	0.0409370268563585	Latency	NCANDA
1590	19.32	-0.205239059463355	coved	0.0415124852388471	Latency	NCANDA
1591	19.42	-0.206222342465447	coved	0.042113755665179	Latency	NCANDA
1592	19.52	-0.206832585944763	coved	0.0427414787464679	Latency	NCANDA
1593	19.62	-0.207067852151278	coved	0.0433975761313563	Latency	NCANDA
1594	19.72	-0.20693065603193	coved	0.0440850143384839	Latency	NCANDA
1595	19.82	-0.206428269020997	coved	0.0448072565877633	Latency	NCANDA
1596	19.92	-0.205572526530576	coved	0.0455675052842657	Latency	NCANDA
1597	20.02	-0.204379881242878	coved	0.0463681398744789	Latency	NCANDA
1598	20.12	-0.202871375248963	coved	0.047210333487847	Latency	NCANDA
1599	20.22	-0.201072320301947	coved	0.0480938628289156	Latency	NCANDA
1600	20.32	-0.199011856577996	coved	0.0490172003994001	Latency	NCANDA
1601	20.42	-0.196722397329383	coved	0.0499778618759425	Latency	NCANDA
1602	20.52	-0.194238806038208	coved	0.0509728266475358	Latency	NCANDA
1603	20.62	-0.191597623008615	coved	0.0519991417469118	Latency	NCANDA
1604	20.72	-0.188836491481067	coved	0.0530546393628688	Latency	NCANDA
1605	20.82	-0.185993340750779	coved	0.0541382918392949	Latency	NCANDA
1606	20.92	-0.183105611464892	coved	0.0552505447571554	Latency	NCANDA
1607	21.02	-0.180209527893439	coved	0.0563933073649013	Latency	NCANDA
1608	21.12	-0.177339378764985	coved	0.0575697068002037	Latency	NCANDA
1609	21.22	-0.174526741038501	coved	0.0587836897098035	Latency	NCANDA
1610	21.32	-0.171799627024692	coved	0.0600395184591512	Latency	NCANDA
1611	21.42	-0.169181890223368	coved	0.0613411236622077	Latency	NCANDA
1612	21.52	-0.166692987038097	coved	0.0626914755581934	Latency	NCANDA
1613	21.62	-0.164347482198083	coved	0.0640922382617478	Latency	NCANDA
1614	21.72	-0.16215492573283	coved	0.0655436229920516	Latency	NCANDA
1615	21.82	-0.160120407938038	coved	0.0670444231025783	Latency	NCANDA
1616	21.92	-0.158244005049551	coved	0.0685925222362996	Latency	NCANDA
1617	22.02	-0.156520866460937	coved	0.0701854569903997	Latency	NCANDA
1618	22.12	-0.154941263462016	coved	0.0718210636958808	Latency	NCANDA
1619	22.22	-0.153491171651384	coved	0.0734979490271342	Latency	NCANDA
1620	22.32	-0.152153117183678	coved	0.0752157748160948	Latency	NCANDA
1621	22.42	-0.150906556236466	coved	0.0769754949183712	Latency	NCANDA
1622	22.52	-0.149728600601209	coved	0.0787792830217872	Latency	NCANDA
1623	22.62	-0.148594774636359	coved	0.080630225960987	Latency	NCANDA
1624	22.72	-0.147479810735762	coved	0.0825319247845117	Latency	NCANDA
1625	22.82	-0.146358222723246	coved	0.0844881181459346	Latency	NCANDA
1626	22.92	-0.145204918873968	coved	0.0865022988267294	Latency	NCANDA
1627	23.02	-0.143995959455275	coved	0.08857764427577	Latency	NCANDA
1628	23.12	-0.142709069368301	coved	0.0907168984644597	Latency	NCANDA
1629	23.22	-0.141323964572184	coved	0.0929223183066015	Latency	NCANDA
1630	23.32	-0.139822382631295	coved	0.095195767893264	Latency	NCANDA
1631	23.42	-0.138188516760851	coved	0.0975390862390629	Latency	NCANDA
1632	23.52	-0.13640980084587	coved	0.0999546540158875	Latency	NCANDA
1633	23.62	-0.134476771014189	coved	0.102445708849259	Latency	NCANDA
1634	23.72	-0.132383367924921	coved	0.105016722462785	Latency	NCANDA
1635	23.82	-0.130125316940881	coved	0.107673138034808	Latency	NCANDA
1636	23.92	-0.127700378020631	coved	0.11042157079118	Latency	NCANDA
1637	24.02	-0.125108277245234	coved	0.11326980055969	Latency	NCANDA
1638	24.12	-0.122350142360827	coved	0.116226536616248	Latency	NCANDA
1639	24.22	-0.119428987848745	coved	0.119301415270809	Latency	NCANDA
1640	24.32	-0.116350213236955	coved	0.122504829139954	Latency	NCANDA
1641	24.42	-0.113121428120389	coved	0.125847408088395	Latency	NCANDA
1642	24.52	-0.109752055902166	coved	0.129339351136379	Latency	NCANDA
1643	24.62	-0.106252922305732	coved	0.132989773857231	Latency	NCANDA
1644	24.72	-0.102635669885486	coved	0.136806112523019	Latency	NCANDA
1645	24.82	-0.0989122826292963	coved	0.140793642524828	Latency	NCANDA
1646	24.92	-0.0950945051537947	coved	0.14495511381856	Latency	NCANDA
1647	25.02	-0.0911932022317525	coved	0.149291127342393	Latency	NCANDA
1648	25.12	-0.0872187651733476	coved	0.153799918530579	Latency	NCANDA
1649	25.22	-0.0831810634937773	coved	0.158477474149112	Latency	NCANDA
1650	25.32	-0.0790891180055614	coved	0.163317996440564	Latency	NCANDA
1651	25.42	-0.0749509475104805	coved	0.168314354959552	Latency	NCANDA
1652	25.52	-0.0707735961108657	coved	0.173458495659027	Latency	NCANDA
1653	25.62	-0.0665633299947509	coved	0.178741688713507	Latency	NCANDA
1654	25.72	-0.0623256908646591	coved	0.184154825527546	Latency	NCANDA
1655	25.82	-0.0580652870161189	coved	0.189688873640475	Latency	NCANDA
1656	25.92	-0.0537858231288352	coved	0.195335166936742	Latency	NCANDA
1657	26.02	-0.0494909645948856	coved	0.201084905623838	Latency	NCANDA
1658	26.12	-0.0451843768063223	coved	0.20692917431348	Latency	NCANDA
1659	26.22	-0.0408697251552213	coved	0.212858982131946	Latency	NCANDA
1660	26.32	-0.0365506750336326	coved	0.218865297747789	Latency	NCANDA
1661	8.041095890411	-1.45394624488248	base	0.106395355045263	Accuracy	NKI
1662	8.141095890411	-1.42696615962246	base	0.102968885705899	Accuracy	NKI
1663	8.241095890411	-1.39998670744351	base	0.0996179915173016	Accuracy	NKI
1664	8.341095890411	-1.37300916483841	base	0.0963513620607536	Accuracy	NKI
1665	8.441095890411	-1.34603561916685	base	0.0931787608482819	Accuracy	NKI
1666	8.541095890411	-1.31906893501161	base	0.0901107132355198	Accuracy	NKI
1667	8.641095890411	-1.29211288159299	base	0.0871582382956657	Accuracy	NKI
1668	8.741095890411	-1.26517180425066	base	0.0843322609414023	Accuracy	NKI
1669	8.841095890411	-1.23825054822139	base	0.0816432020708785	Accuracy	NKI
1670	8.941095890411	-1.21135446670746	base	0.0791005964859975	Accuracy	NKI
1671	9.041095890411	-1.18448921826638	base	0.0767126372762638	Accuracy	NKI
1672	9.141095890411	-1.15766071910547	base	0.0744858267071915	Accuracy	NKI
1673	9.241095890411	-1.1308751116255	base	0.0724246783067928	Accuracy	NKI
1674	9.341095890411	-1.10413868835267	base	0.0705314673442067	Accuracy	NKI
1675	9.441095890411	-1.07745781845654	base	0.0688060652828399	Accuracy	NKI
1676	9.541095890411	-1.05083893759926	base	0.0672459232359429	Accuracy	NKI
1677	9.641095890411	-1.02428852736362	base	0.0658462264200976	Accuracy	NKI
1678	9.741095890411	-0.997813075177793	base	0.0646001190414177	Accuracy	NKI
1679	9.841095890411	-0.971419029061557	base	0.0634990446044018	Accuracy	NKI
1680	9.941095890411	-0.94511274630378	base	0.0625332347300718	Accuracy	NKI
1681	10.041095890411	-0.918900447961547	base	0.0616922399417395	Accuracy	NKI
1682	10.141095890411	-0.892788241978463	base	0.0609652392707565	Accuracy	NKI
1683	10.241095890411	-0.866782142012485	base	0.0603413208294372	Accuracy	NKI
1684	10.341095890411	-0.840888025752572	base	0.0598099059410502	Accuracy	NKI
1685	10.441095890411	-0.815111650633325	base	0.0593609818355657	Accuracy	NKI
1686	10.541095890411	-0.789458709823499	base	0.0589851582355174	Accuracy	NKI
1687	10.641095890411	-0.763934729942268	base	0.0586740866810727	Accuracy	NKI
1688	10.741095890411	-0.7385450338234	base	0.0584206527065851	Accuracy	NKI
1689	10.841095890411	-0.713294836676335	base	0.0582187493223347	Accuracy	NKI
1690	10.941095890411	-0.688189099701568	base	0.05806361199357	Accuracy	NKI
1691	11.041095890411	-0.663232531320402	base	0.0579516839350989	Accuracy	NKI
1692	11.141095890411	-0.638429703111146	base	0.0578801419693608	Accuracy	NKI
1693	11.241095890411	-0.613785079629426	base	0.0578466375690556	Accuracy	NKI
1694	11.341095890411	-0.58930305044266	base	0.0578490361120713	Accuracy	NKI
1695	11.441095890411	-0.564987886320894	base	0.0578854218190484	Accuracy	NKI
1696	11.541095890411	-0.540843750767092	base	0.0579539005235515	Accuracy	NKI
1697	11.641095890411	-0.516874756428443	base	0.0580523282310737	Accuracy	NKI
1698	11.741095890411	-0.493084968462999	base	0.0581782641124919	Accuracy	NKI
1699	11.841095890411	-0.469478433531699	base	0.0583288035420928	Accuracy	NKI
1700	11.941095890411	-0.446059201524107	base	0.0585005112902845	Accuracy	NKI
1701	12.041095890411	-0.422831340385753	base	0.058689550145849	Accuracy	NKI
1702	12.141095890411	-0.399798949848847	base	0.0588916907207058	Accuracy	NKI
1703	12.241095890411	-0.376966179170431	base	0.0591024527378305	Accuracy	NKI
1704	12.341095890411	-0.354337256764898	base	0.0593172950470648	Accuracy	NKI
1705	12.441095890411	-0.331916518665054	base	0.0595318436644382	Accuracy	NKI
1706	12.541095890411	-0.309708452825155	base	0.0597421638295774	Accuracy	NKI
1707	12.641095890411	-0.287717703135011	base	0.0599448978690477	Accuracy	NKI
1708	12.741095890411	-0.265948994852038	base	0.060137079658883	Accuracy	NKI
1709	12.841095890411	-0.244407146492225	base	0.0603162406074612	Accuracy	NKI
1710	12.941095890411	-0.223097062688884	base	0.0604804457653217	Accuracy	NKI
1711	13.041095890411	-0.202023792863343	base	0.0606285594454667	Accuracy	NKI
1712	13.141095890411	-0.181192496849292	base	0.0607601554665279	Accuracy	NKI
1713	13.241095890411	-0.160608427691619	base	0.0608754632819022	Accuracy	NKI
1714	13.341095890411	-0.140276943478539	base	0.0609754266800551	Accuracy	NKI
1715	13.441095890411	-0.120203563823053	base	0.0610619250677984	Accuracy	NKI
1716	13.541095890411	-0.100393915085576	base	0.0611374738551734	Accuracy	NKI
1717	13.641095890411	-0.0808536747416067	base	0.0612048773291992	Accuracy	NKI
1718	13.741095890411	-0.0615885564571696	base	0.0612670720240353	Accuracy	NKI
1719	13.841095890411	-0.0426042993280203	base	0.0613270102671606	Accuracy	NKI
1720	13.941095890411	-0.0239066571630775	base	0.0613875643955707	Accuracy	NKI
1721	14.041095890411	-0.00550138673162866	base	0.0614514082362789	Accuracy	NKI
1722	14.141095890411	0.0126057658319184	base	0.0615208121002463	Accuracy	NKI
1723	14.241095890411	0.0304090792537953	base	0.0615975841414641	Accuracy	NKI
1724	14.341095890411	0.0479028640629869	base	0.0616829620267499	Accuracy	NKI
1725	14.441095890411	0.065081499688396	base	0.0617776416876194	Accuracy	NKI
1726	14.541095890411	0.0819394616156378	base	0.0618817745268104	Accuracy	NKI
1727	14.641095890411	0.0984713380721825	base	0.0619949517832387	Accuracy	NKI
1728	14.741095890411	0.114671857794954	base	0.0621162379218395	Accuracy	NKI
1729	14.841095890411	0.130535859722371	base	0.0622441408581449	Accuracy	NKI
1730	14.941095890411	0.146058403635828	base	0.0623767962441318	Accuracy	NKI
1731	15.041095890411	0.161234795395708	base	0.0625120626192699	Accuracy	NKI
1732	15.141095890411	0.176060696448343	base	0.0626477136857387	Accuracy	NKI
1733	15.241095890411	0.19053228952696	base	0.0627816907560409	Accuracy	NKI
1734	15.341095890411	0.204646354739194	base	0.0629122618938575	Accuracy	NKI
1735	15.441095890411	0.218400066119445	base	0.0630379107771749	Accuracy	NKI
1736	15.541095890411	0.231791022210925	base	0.0631574165881853	Accuracy	NKI
1737	15.641095890411	0.244817563544348	base	0.0632701834830592	Accuracy	NKI
1738	15.741095890411	0.257478630865357	base	0.0633761503046014	Accuracy	NKI
1739	15.841095890411	0.269773727178035	base	0.0634757559847671	Accuracy	NKI
1740	15.941095890411	0.281702812488639	base	0.0635698317813638	Accuracy	NKI
1741	16.041095890411	0.293266150847998	base	0.0636594396132728	Accuracy	NKI
1742	16.141095890411	0.304464427781135	base	0.0637459157079545	Accuracy	NKI
1743	16.241095890411	0.315298886422866	base	0.0638309171287445	Accuracy	NKI
1744	16.341095890411	0.325771241833767	base	0.06391628308196	Accuracy	NKI
1745	16.441095890411	0.335883624499603	base	0.0640039098586298	Accuracy	NKI
1746	16.541095890411	0.345638421455636	base	0.0640955506626709	Accuracy	NKI
1747	16.641095890411	0.355038219752403	base	0.0641926996227939	Accuracy	NKI
1748	16.741095890411	0.364085848619945	base	0.0642965581059074	Accuracy	NKI
1749	16.841095890411	0.372784207842755	base	0.0644078591875498	Accuracy	NKI
1750	16.941095890411	0.381136376319559	base	0.0645269142793474	Accuracy	NKI
1751	17.041095890411	0.389145647279409	base	0.0646536214840745	Accuracy	NKI
1752	17.141095890411	0.396815793547687	base	0.0647876643756421	Accuracy	NKI
1753	17.241095890411	0.404151102337478	base	0.0649285428467007	Accuracy	NKI
1754	17.341095890411	0.411156084076077	base	0.065075350666392	Accuracy	NKI
1755	17.441095890411	0.417835613834293	base	0.0652269246912224	Accuracy	NKI
1756	17.541095890411	0.424194909378453	base	0.0653818624590245	Accuracy	NKI
1757	17.641095890411	0.430239450527771	base	0.065538495244223	Accuracy	NKI
1758	17.741095890411	0.435974987214212	base	0.0656949556390307	Accuracy	NKI
1759	17.841095890411	0.44140740703278	base	0.0658490851205758	Accuracy	NKI
1760	17.941095890411	0.446542828668565	base	0.0659986386789153	Accuracy	NKI
1761	18.041095890411	0.451387515625652	base	0.0661412293679373	Accuracy	NKI
1762	18.141095890411	0.455947791772353	base	0.0662742739069163	Accuracy	NKI
1763	18.241095890411	0.460230018628053	base	0.066395025062614	Accuracy	NKI
1764	18.341095890411	0.46424064626836	base	0.0665007728065737	Accuracy	NKI
1765	18.441095890411	0.467986187420715	base	0.066588889076417	Accuracy	NKI
1766	18.541095890411	0.471473260605265	base	0.0666571049864825	Accuracy	NKI
1767	18.641095890411	0.47470860967837	base	0.0667037791763404	Accuracy	NKI
1768	18.741095890411	0.47769912314974	base	0.0667282107564307	Accuracy	NKI
1769	18.841095890411	0.480451763684812	base	0.0667304228305386	Accuracy	NKI
1770	18.941095890411	0.482973536121895	base	0.0667111233590982	Accuracy	NKI
1771	19.041095890411	0.485271458293375	base	0.0666715176356215	Accuracy	NKI
1772	19.141095890411	0.487352543301083	base	0.0666132936556226	Accuracy	NKI
1773	19.241095890411	0.48922379593755	base	0.0665383834192612	Accuracy	NKI
1774	19.341095890411	0.490892193827212	base	0.066448953272899	Accuracy	NKI
1775	19.441095890411	0.492364649688503	base	0.0663475621862136	Accuracy	NKI
1776	19.541095890411	0.493648001400885	base	0.0662370654772617	Accuracy	NKI
1777	19.641095890411	0.494749035496033	base	0.0661203323707641	Accuracy	NKI
1778	19.741095890411	0.495674517011305	base	0.0660000148521284	Accuracy	NKI
1779	19.841095890411	0.496431204768592	base	0.0658784089441632	Accuracy	NKI
1780	19.941095890411	0.497025821278871	base	0.0657574953910211	Accuracy	NKI
1781	20.041095890411	0.497465043924295	base	0.0656389155335439	Accuracy	NKI
1782	20.141095890411	0.497755512602572	base	0.0655239101444731	Accuracy	NKI
1783	20.241095890411	0.497903823838263	base	0.065413310323147	Accuracy	NKI
1784	20.341095890411	0.497916495627685	base	0.0653076048357919	Accuracy	NKI
1785	20.441095890411	0.497799940318307	base	0.0652069975809294	Accuracy	NKI
1786	20.541095890411	0.497560462407968	base	0.065111418528048	Accuracy	NKI
1787	20.641095890411	0.497204331853491	base	0.065020393144531	Accuracy	NKI
1788	20.741095890411	0.496737722239009	base	0.0649332017246798	Accuracy	NKI
1789	20.841095890411	0.496166621029442	base	0.0648491034084791	Accuracy	NKI
1790	20.941095890411	0.495496907224465	base	0.0647672338307133	Accuracy	NKI
1791	21.041095890411	0.494734338596541	base	0.0646866860914915	Accuracy	NKI
1792	21.141095890411	0.493884573008376	base	0.0646065304401424	Accuracy	NKI
1793	21.241095890411	0.492953140257471	base	0.0645259388190979	Accuracy	NKI
1794	21.341095890411	0.491945210095362	base	0.064444708866657	Accuracy	NKI
1795	21.441095890411	0.490865724238234	base	0.0643630412701035	Accuracy	NKI
1796	21.541095890411	0.489719467027218	base	0.0642814187533405	Accuracy	NKI
1797	21.641095890411	0.488511112935645	base	0.0642005225719923	Accuracy	NKI
1798	21.741095890411	0.487245202587539	base	0.0641212906232621	Accuracy	NKI
1799	21.841095890411	0.485926013929617	base	0.0640451810230819	Accuracy	NKI
1800	21.941095890411	0.484557642600672	base	0.063973965014964	Accuracy	NKI
1801	22.041095890411	0.483144054316987	base	0.0639095712340136	Accuracy	NKI
1802	22.141095890411	0.481689079386415	base	0.0638540424470444	Accuracy	NKI
1803	22.241095890411	0.480196451492747	base	0.0638093940461757	Accuracy	NKI
1804	22.341095890411	0.478669800529402	base	0.0637775724301984	Accuracy	NKI
1805	22.441095890411	0.477112641843521	base	0.0637604180472457	Accuracy	NKI
1806	22.541095890411	0.475528389993345	base	0.0637595791129597	Accuracy	NKI
1807	22.641095890411	0.473920321809294	base	0.0637765341902991	Accuracy	NKI
1808	22.741095890411	0.472291606090708	base	0.0638124756152959	Accuracy	NKI
1809	22.841095890411	0.470645312340957	base	0.0638682499205959	Accuracy	NKI
1810	22.941095890411	0.46898439886277	base	0.0639443546851493	Accuracy	NKI
1811	23.041095890411	0.467311681969298	base	0.0640409852290996	Accuracy	NKI
1812	23.141095890411	0.465629852012409	base	0.0641579946814117	Accuracy	NKI
1813	23.241095890411	0.463941430729596	base	0.064294995045459	Accuracy	NKI
1814	23.341095890411	0.462248827923321	base	0.0644512499473174	Accuracy	NKI
1815	23.441095890411	0.460554328813784	base	0.064625738116102	Accuracy	NKI
1816	23.541095890411	0.458860010422442	base	0.0648174079187886	Accuracy	NKI
1817	23.641095890411	0.45716775868919	base	0.0650251969447414	Accuracy	NKI
1818	23.741095890411	0.455479390405004	base	0.065247768183084	Accuracy	NKI
1819	23.841095890411	0.453796680631314	base	0.0654834739955869	Accuracy	NKI
1820	23.941095890411	0.452121332419067	base	0.065730489393675	Accuracy	NKI
1821	24.041095890411	0.450454935245555	base	0.0659870023958409	Accuracy	NKI
1822	24.141095890411	0.448798974168477	base	0.0662512565406684	Accuracy	NKI
1823	24.241095890411	0.447154904510287	base	0.0665213730245695	Accuracy	NKI
1824	24.341095890411	0.445524088136979	base	0.0667956121168119	Accuracy	NKI
1825	24.441095890411	0.443907790099791	base	0.0670724440223998	Accuracy	NKI
1826	24.541095890411	0.442307189149848	base	0.0673505626023879	Accuracy	NKI
1827	24.641095890411	0.440723389183409	base	0.0676288815340416	Accuracy	NKI
1828	24.741095890411	0.439157403787302	base	0.0679066156808498	Accuracy	NKI
1829	24.841095890411	0.437610176397536	base	0.0681832242655633	Accuracy	NKI
1830	24.941095890411	0.436082555285721	base	0.0684585058323775	Accuracy	NKI
1831	25.041095890411	0.434575313656451	base	0.0687325181195046	Accuracy	NKI
1832	25.141095890411	0.433089173762246	base	0.0690054742547456	Accuracy	NKI
1833	25.241095890411	0.431624793272616	base	0.0692777712380138	Accuracy	NKI
1834	25.341095890411	0.430182761175759	base	0.0695499781985363	Accuracy	NKI
1835	25.441095890411	0.428763619392948	base	0.0698227296821502	Accuracy	NKI
1836	25.541095890411	0.42736785540874	base	0.0700967220902687	Accuracy	NKI
1837	25.641095890411	0.425995899999781	base	0.0703726904102126	Accuracy	NKI
1838	25.741095890411	0.424648123946079	base	0.0706513878656887	Accuracy	NKI
1839	25.841095890411	0.423324784932329	base	0.0709337262107652	Accuracy	NKI
1840	25.941095890411	0.422026054440022	base	0.0712206338656071	Accuracy	NKI
1841	26.041095890411	0.420752047023233	base	0.0715129151157184	Accuracy	NKI
1842	26.141095890411	0.419502805145277	base	0.0718112621492894	Accuracy	NKI
1843	26.241095890411	0.41827835151108	base	0.0721160512661354	Accuracy	NKI
1844	26.341095890411	0.417078682649056	base	0.0724273566336391	Accuracy	NKI
1845	26.441095890411	0.415903701020638	base	0.0727451810280478	Accuracy	NKI
1846	26.541095890411	0.414753197869656	base	0.0730695064655338	Accuracy	NKI
1847	26.641095890411	0.413626875480568	base	0.0734002180125008	Accuracy	NKI
1848	26.741095890411	0.412524358125802	base	0.0737370659161115	Accuracy	NKI
1849	26.841095890411	0.411445246097854	base	0.0740794545862723	Accuracy	NKI
1850	26.941095890411	0.410389109986854	base	0.0744265065601958	Accuracy	NKI
1851	27.041095890411	0.409355468562559	base	0.0747772121721944	Accuracy	NKI
1852	27.141095890411	0.40834381386903	base	0.0751303383688961	Accuracy	NKI
1853	27.241095890411	0.40735361982957	base	0.0754844434656356	Accuracy	NKI
1854	27.341095890411	0.406384344688601	base	0.0758379085922916	Accuracy	NKI
1855	27.441095890411	0.405435438936496	base	0.0761889487000399	Accuracy	NKI
1856	27.541095890411	0.404506343215155	base	0.0765357176355418	Accuracy	NKI
1857	27.641095890411	0.403596487224812	base	0.0768764629769792	Accuracy	NKI
1858	27.741095890411	0.402705288509805	base	0.0772097259619567	Accuracy	NKI
1859	27.841095890411	0.401832159705569	base	0.0775342764799626	Accuracy	NKI
1860	27.941095890411	0.400976513798526	base	0.0778491426860713	Accuracy	NKI
1861	28.041095890411	0.40013776977088	base	0.0781537764884689	Accuracy	NKI
1862	28.141095890411	0.399315363720089	base	0.0784483417889992	Accuracy	NKI
1863	28.241095890411	0.398508748386198	base	0.0787335501066965	Accuracy	NKI
1864	28.341095890411	0.397717386512113	base	0.079010399856276	Accuracy	NKI
1865	28.441095890411	0.396940752253328	base	0.0792801158323161	Accuracy	NKI
1866	28.541095890411	0.396178335018453	base	0.079544157167301	Accuracy	NKI
1867	28.641095890411	0.395429631539199	base	0.0798040582818666	Accuracy	NKI
1868	28.741095890411	0.394694140519747	base	0.0800613239111223	Accuracy	NKI
1869	28.841095890411	0.393971371108512	base	0.0803174892915685	Accuracy	NKI
1870	28.941095890411	0.393260848798226	base	0.0805741456411581	Accuracy	NKI
1871	29.041095890411	0.392562132416032	base	0.0808330544070421	Accuracy	NKI
1872	29.141095890411	0.391874828039035	base	0.0810962147612691	Accuracy	NKI
1873	29.241095890411	0.39119856187409	base	0.0813655766859397	Accuracy	NKI
1874	29.341095890411	0.390532965959326	base	0.0816428828093789	Accuracy	NKI
1875	29.441095890411	0.389877694450555	base	0.0819297703871687	Accuracy	NKI
1876	29.541095890411	0.389232412091339	base	0.0822276571404668	Accuracy	NKI
1877	29.641095890411	0.388596808347135	base	0.0825378419246661	Accuracy	NKI
1878	29.741095890411	0.387970596567474	base	0.082861491153214	Accuracy	NKI
1879	29.841095890411	0.387353515518693	base	0.0831996590261503	Accuracy	NKI
1880	29.941095890411	0.386745328749894	base	0.0835532954859912	Accuracy	NKI
1881	30.041095890411	0.386145808731195	base	0.0839231190342648	Accuracy	NKI
1882	30.141095890411	0.385554732613331	base	0.0843096060685356	Accuracy	NKI
1883	30.241095890411	0.384971885094903	base	0.0847130540850422	Accuracy	NKI
1884	30.341095890411	0.384397054922472	base	0.0851335919063664	Accuracy	NKI
1885	30.441095890411	0.383830038709761	base	0.0855712905190572	Accuracy	NKI
1886	30.541095890411	0.383270643657422	base	0.0860262931572728	Accuracy	NKI
1887	30.641095890411	0.382718683256439	base	0.0864988076862584	Accuracy	NKI
1888	30.741095890411	0.38217397125165	base	0.086989054234821	Accuracy	NKI
1889	30.841095890411	0.381636321616804	base	0.0874973342756577	Accuracy	NKI
1890	30.941095890411	0.38110555276546	base	0.0880243046873168	Accuracy	NKI
1891	31.041095890411	0.380581489884182	base	0.0885712213599828	Accuracy	NKI
1892	31.141095890411	0.380063962910143	base	0.0891400415974509	Accuracy	NKI
1893	31.241095890411	0.37955280422226	base	0.0897333801902026	Accuracy	NKI
1894	31.341095890411	0.379047846466	base	0.0903544096258343	Accuracy	NKI
1895	31.441095890411	0.378548921476693	base	0.0910069806017068	Accuracy	NKI
1896	31.541095890411	0.378055860009383	base	0.0916955475836406	Accuracy	NKI
1897	31.641095890411	0.377568491767999	base	0.0924250484385606	Accuracy	NKI
1898	31.741095890411	0.377086642845985	base	0.0932010469354635	Accuracy	NKI
1899	31.841095890411	0.376610134138182	base	0.0940297480097076	Accuracy	NKI
1900	31.941095890411	0.376138782186114	base	0.0949178328209695	Accuracy	NKI
1901	32.041095890411	0.375672401231274	base	0.0958722473715795	Accuracy	NKI
1902	32.141095890411	0.375210802716543	base	0.0969001178509587	Accuracy	NKI
1903	32.241095890411	0.374753791976272	base	0.098008769307381	Accuracy	NKI
1904	32.341095890411	0.374301169699256	base	0.0992055242998149	Accuracy	NKI
1905	32.441095890411	0.373852732213778	base	0.100497549670997	Accuracy	NKI
1906	32.541095890411	0.373408273177319	base	0.101891656657558	Accuracy	NKI
1907	32.641095890411	0.372967583116145	base	0.10339419968735	Accuracy	NKI
1908	32.741095890411	0.372530448894254	base	0.105010966467697	Accuracy	NKI
1909	32.841095890411	0.372096655698477	base	0.106746994912141	Accuracy	NKI
1910	32.941095890411	0.371665988482605	base	0.108606436134237	Accuracy	NKI
1911	33.041095890411	0.371238232238257	base	0.110592511468149	Accuracy	NKI
1912	33.141095890411	0.370813172265914	base	0.112707540125232	Accuracy	NKI
1913	33.241095890411	0.37039059494134	base	0.114952887082099	Accuracy	NKI
1914	33.341095890411	0.369970289795018	base	0.117328955854948	Accuracy	NKI
1915	33.441095890411	0.369552050185528	base	0.119835183653002	Accuracy	NKI
1916	33.541095890411	0.369135673377613	base	0.122470057150452	Accuracy	NKI
1917	33.641095890411	0.368720958860971	base	0.125231149695862	Accuracy	NKI
1918	33.741095890411	0.368307707613581	base	0.128115182690385	Accuracy	NKI
1919	33.841095890411	0.367895730603829	base	0.131118157275278	Accuracy	NKI
1920	33.941095890411	0.36748485431244	base	0.134235488649629	Accuracy	NKI
1921	34.041095890411	0.367074918307143	base	0.137462102908923	Accuracy	NKI
1922	34.141095890411	0.366665766904019	base	0.140792481800381	Accuracy	NKI
1923	34.241095890411	0.366257255288582	base	0.14422080516503	Accuracy	NKI
1924	34.341095890411	0.365849254276157	base	0.147741099012919	Accuracy	NKI
1925	34.441095890411	0.365441650480119	base	0.151347352360697	Accuracy	NKI
1926	34.541095890411	0.365034342796083	base	0.155033580060956	Accuracy	NKI
1927	34.641095890411	0.364627241537409	base	0.158793898594207	Accuracy	NKI
1928	34.741095890411	0.364220268234358	base	0.16262260034327	Accuracy	NKI
1929	34.841095890411	0.363813360631393	base	0.166514304707774	Accuracy	NKI
1930	34.941095890411	0.363406477931374	base	0.170464140634737	Accuracy	NKI
1931	8.041095890411	1.92394060982549	base	0.10514477098634	Latency	NKI
1932	8.141095890411	1.8832721570252	base	0.100835266255084	Latency	NKI
1933	8.241095890411	1.84260311241484	base	0.0966324826519185	Latency	NKI
1934	8.341095890411	1.80193239833661	base	0.0925524728515737	Latency	NKI
1935	8.441095890411	1.76125844116792	base	0.0886138001028434	Latency	NKI
1936	8.541095890411	1.72057940428872	base	0.084836976778412	Latency	NKI
1937	8.641095890411	1.67989336758806	base	0.081243917345774	Latency	NKI
1938	8.741095890411	1.6391985353529	base	0.0778567093960308	Latency	NKI
1939	8.841095890411	1.5984934711417	base	0.0746966092798049	Latency	NKI
1940	8.941095890411	1.55777736582888	base	0.0717829767116894	Latency	NKI
1941	9.041095890411	1.51704995452842	base	0.0691319997995865	Latency	NKI
1942	9.141095890411	1.47631175380071	base	0.066755549820513	Latency	NKI
1943	9.241095890411	1.4355642183833	base	0.0646601514497725	Latency	NKI
1944	9.341095890411	1.394809680442	base	0.0628461523991536	Latency	NKI
1945	9.441095890411	1.35405122699805	base	0.0613072398502041	Latency	NKI
1946	9.541095890411	1.31329307535036	base	0.0600305092536182	Latency	NKI
1947	9.641095890411	1.27254120463688	base	0.0589971836349725	Latency	NKI
1948	9.741095890411	1.23180330271987	base	0.0581837015436015	Latency	NKI
1949	9.841095890411	1.19108882804371	base	0.0575631747495127	Latency	NKI
1950	9.941095890411	1.15040943069166	base	0.0571071789930794	Latency	NKI
1951	10.041095890411	1.10977920450143	base	0.0567875128923757	Latency	NKI
1952	10.141095890411	1.06921389881552	base	0.0565772371251858	Latency	NKI
1953	10.241095890411	1.0287303906867	base	0.0564514520672618	Latency	NKI
1954	10.341095890411	0.988346967598443	base	0.0563882268009946	Latency	NKI
1955	10.441095890411	0.948083074745623	base	0.0563689364855193	Latency	NKI
1956	10.541095890411	0.907958707154804	base	0.0563781178374216	Latency	NKI
1957	10.641095890411	0.867995125012431	base	0.0564040772000465	Latency	NKI
1958	10.741095890411	0.828215078092057	base	0.0564389562613458	Latency	NKI
1959	10.841095890411	0.788642025560789	base	0.0564779151749972	Latency	NKI
1960	10.941095890411	0.749300918424159	base	0.0565195232881768	Latency	NKI
1961	11.041095890411	0.710218112887121	base	0.0565651798473939	Latency	NKI
1962	11.141095890411	0.671420628414453	base	0.0566179013978964	Latency	NKI
1963	11.241095890411	0.632935917212826	base	0.0566816034685326	Latency	NKI
1964	11.341095890411	0.594791663485337	base	0.0567604172929895	Latency	NKI
1965	11.441095890411	0.557015710003383	base	0.0568585132494897	Latency	NKI
1966	11.541095890411	0.519635956645948	base	0.0569795694438818	Latency	NKI
1967	11.641095890411	0.482680098796155	base	0.0571261442529633	Latency	NKI
1968	11.741095890411	0.446175424973596	base	0.0572994879634305	Latency	NKI
1969	11.841095890411	0.410148808651955	base	0.0574991917239204	Latency	NKI
1970	11.941095890411	0.374626641628919	base	0.0577230549050784	Latency	NKI
1971	12.041095890411	0.339634450047391	base	0.0579673263609166	Latency	NKI
1972	12.141095890411	0.30519693239734	base	0.0582267830758293	Latency	NKI
1973	12.241095890411	0.271337719815048	base	0.0584950635203708	Latency	NKI
1974	12.341095890411	0.238079014284733	base	0.0587651159556052	Latency	NKI
1975	12.441095890411	0.205441202636791	base	0.0590297302600973	Latency	NKI
1976	12.541095890411	0.173442288659096	base	0.059282165867413	Latency	NKI
1977	12.641095890411	0.142097893699768	base	0.0595165204003209	Latency	NKI
1978	12.741095890411	0.111422427619731	base	0.0597274587130869	Latency	NKI
1979	12.841095890411	0.0814289317444213	base	0.0599104828085802	Latency	NKI
1980	12.941095890411	0.0521291785155687	base	0.0600620571133291	Latency	NKI
1981	13.041095890411	0.0235327820734916	base	0.0601801857455715	Latency	NKI
1982	13.141095890411	-0.00435232509419587	base	0.0602642779225967	Latency	NKI
1983	13.241095890411	-0.0315196823740862	base	0.060315076108352	Latency	NKI
1984	13.341095890411	-0.0579646241108109	base	0.0603348052069831	Latency	NKI
1985	13.441095890411	-0.0836853837662436	base	0.0603276454061611	Latency	NKI
1986	13.541095890411	-0.108682276748876	base	0.0602991448796628	Latency	NKI
1987	13.641095890411	-0.132956771269502	base	0.0602555245280452	Latency	NKI
1988	13.741095890411	-0.156511330082131	base	0.0602033573054542	Latency	NKI
1989	13.841095890411	-0.179349405847187	base	0.0601493185155723	Latency	NKI
1990	13.941095890411	-0.201475511870854	base	0.060099967465501	Latency	NKI
1991	14.041095890411	-0.222895197312043	base	0.0600614750244524	Latency	NKI
1992	14.141095890411	-0.243614625342354	base	0.060039175246661	Latency	NKI
1993	14.241095890411	-0.263640640284735	base	0.060037405772948	Latency	NKI
1994	14.341095890411	-0.282980572058543	base	0.0600592545402394	Latency	NKI
1995	14.441095890411	-0.301642423391139	base	0.0601065786400457	Latency	NKI
1996	14.541095890411	-0.319634877480526	base	0.0601799715907768	Latency	NKI
1997	14.641095890411	-0.336967182377616	base	0.0602787195869019	Latency	NKI
1998	14.741095890411	-0.353649103204437	base	0.0604008664413005	Latency	NKI
1999	14.841095890411	-0.369690686225183	base	0.0605431753672742	Latency	NKI
[truncated: 1,305 more rows]
