# Supplementary material for: A canonical trajectory of executive function maturation from adolescence to adulthood
Source: Nat Commun. 2023 Oct 30;14:6922. doi: 10.1038/s41467-023-42540-8 (PMC10616171; doi:10.1038/s41467-023-42540-8)
Supplement: Supplementary file 4 — Source Data [file 41467_2023_42540_MOESM4_ESM.zip › SupportingData/Sup15.income.csv]

	pred	fit	modeltype	se	outcomelabel	dataset
1	8.03011635865845	-2.07440134566011	base	0.213554139753152	Accuracy	Luna
2	8.13011635865845	-2.03575039030741	base	0.208436507412554	Accuracy	Luna
3	8.23011635865845	-1.99710181468285	base	0.20338766744285	Accuracy	Luna
4	8.33011635865845	-1.95845799851586	base	0.198413530244609	Accuracy	Luna
5	8.43011635865845	-1.91982166855454	base	0.193520408163605	Accuracy	Luna
6	8.53011635865845	-1.88119772382004	base	0.188715560353033	Accuracy	Luna
7	8.63011635865845	-1.84259403755467	base	0.184007244844691	Accuracy	Luna
8	8.73011635865845	-1.80402005439892	base	0.179404058689862	Accuracy	Luna
9	8.83011635865845	-1.76548556292798	base	0.17491444196796	Accuracy	Luna
10	8.93011635865845	-1.72700050423881	base	0.170546531507726	Accuracy	Luna
11	9.03011635865845	-1.68857680667932	base	0.166308437067999	Accuracy	Luna
12	9.13011635865845	-1.65022818332628	base	0.162207937060141	Accuracy	Luna
13	9.23011635865845	-1.61196939137444	base	0.158252081513665	Accuracy	Luna
14	9.33011635865845	-1.57381677781242	base	0.154447057635525	Accuracy	Luna
15	9.43011635865845	-1.53578723966935	base	0.150797803367615	Accuracy	Luna
16	9.53011635865845	-1.49789919967761	base	0.147307950824197	Accuracy	Luna
17	9.63011635865845	-1.4601733237351	base	0.143979691456955	Accuracy	Luna
18	9.73011635865845	-1.42263083833933	base	0.140813410123889	Accuracy	Luna
19	9.83011635865845	-1.38529356403061	base	0.137807614982139	Accuracy	Luna
20	9.93011635865845	-1.34818357188923	base	0.134958884028923	Accuracy	Luna
21	10.0301163586585	-1.31132345780931	base	0.132261970829004	Accuracy	Luna
22	10.1301163586584	-1.27473650612493	base	0.129710005617526	Accuracy	Luna
23	10.2301163586584	-1.2384464042138	base	0.127294697005267	Accuracy	Luna
24	10.3301163586585	-1.20247695584601	base	0.125006591054366	Accuracy	Luna
25	10.4301163586585	-1.16685187214981	base	0.122835400324111	Accuracy	Luna
26	10.5301163586585	-1.13159439261073	base	0.120770453429866	Accuracy	Luna
27	10.6301163586584	-1.09672700600894	base	0.11880115378486	Accuracy	Luna
28	10.7301163586584	-1.06227135371967	base	0.116917257323344	Accuracy	Luna
29	10.8301163586585	-1.02824828284252	base	0.11510908056719	Accuracy	Luna
30	10.9301163586585	-0.994678102041381	base	0.113367564785163	Accuracy	Luna
31	11.0301163586585	-0.961580421061886	base	0.111684472620742	Accuracy	Luna
32	11.1301163586584	-0.928974220267318	base	0.110052481598114	Accuracy	Luna
33	11.2301163586584	-0.89687757986814	base	0.108465345577316	Accuracy	Luna
34	11.3301163586585	-0.865306818286188	base	0.106918197951831	Accuracy	Luna
35	11.4301163586585	-0.834276606955415	base	0.105407517727255	Accuracy	Luna
36	11.5301163586585	-0.803800131132471	base	0.103931015647551	Accuracy	Luna
37	11.6301163586584	-0.773887465652851	base	0.102487893855891	Accuracy	Luna
38	11.7301163586584	-0.744546677648858	base	0.101078408933698	Accuracy	Luna
39	11.8301163586585	-0.71578400495146	base	0.0997035992250827	Accuracy	Luna
40	11.9301163586585	-0.68760297640579	base	0.0983651998567625	Accuracy	Luna
41	12.0301163586585	-0.660005335678457	base	0.097065205256681	Accuracy	Luna
42	12.1301163586585	-0.632991702768769	base	0.0958055099381583	Accuracy	Luna
43	12.2301163586584	-0.606561473723119	base	0.0945877091493019	Accuracy	Luna
44	12.3301163586585	-0.580711965748863	base	0.0934130429196531	Accuracy	Luna
45	12.4301163586585	-0.555438324328605	base	0.0922822589633017	Accuracy	Luna
46	12.5301163586585	-0.530732922218418	base	0.0911956034196952	Accuracy	Luna
47	12.6301163586585	-0.506585097641962	base	0.0901528223700356	Accuracy	Luna
48	12.7301163586584	-0.482981164735144	base	0.0891531774565612	Accuracy	Luna
49	12.8301163586585	-0.45990527981705	base	0.088195349375914	Accuracy	Luna
50	12.9301163586585	-0.437340277283147	base	0.0872773313394848	Accuracy	Luna
51	13.0301163586585	-0.415268675253598	base	0.0863962533149391	Accuracy	Luna
52	13.1301163586585	-0.393672566062121	base	0.0855485319103931	Accuracy	Luna
53	13.2301163586584	-0.372532927129187	base	0.0847303283646205	Accuracy	Luna
54	13.3301163586585	-0.351829722052999	base	0.0839377957002251	Accuracy	Luna
55	13.4301163586585	-0.331542136589731	base	0.0831672656729338	Accuracy	Luna
56	13.5301163586585	-0.311649109427599	base	0.0824150645352537	Accuracy	Luna
57	13.6301163586585	-0.292129550430444	base	0.0816775622102159	Accuracy	Luna
58	13.7301163586584	-0.272962235016891	base	0.0809520513292838	Accuracy	Luna
59	13.8301163586585	-0.254125982327515	base	0.0802375427816445	Accuracy	Luna
60	13.9301163586585	-0.235599931250642	base	0.0795344756146309	Accuracy	Luna
61	14.0301163586585	-0.217363620436028	base	0.0788442002861851	Accuracy	Luna
62	14.1301163586585	-0.199396960425355	base	0.0781685454368216	Accuracy	Luna
63	14.2301163586584	-0.181680408592773	base	0.0775096866359284	Accuracy	Luna
64	14.3301163586585	-0.164195188465107	base	0.0768700078951342	Accuracy	Luna
65	14.4301163586585	-0.14692338919206	base	0.0762519123597684	Accuracy	Luna
66	14.5301163586585	-0.129847731065737	base	0.0756574756275555	Accuracy	Luna
67	14.6301163586585	-0.112951734989093	base	0.0750883211699626	Accuracy	Luna
68	14.7301163586584	-0.0962205514630192	base	0.0745457815778201	Accuracy	Luna
69	14.8301163586585	-0.0796412978800726	base	0.0740308762977668	Accuracy	Luna
70	14.9301163586585	-0.0632035701880365	base	0.0735443722031384	Accuracy	Luna
71	15.0301163586585	-0.0468989087299029	base	0.0730865412287714	Accuracy	Luna
72	15.1301163586585	-0.0307204461782061	base	0.0726570118424427	Accuracy	Luna
73	15.2301163586584	-0.0146625318551551	base	0.0722546573307687	Accuracy	Luna
74	15.3301163586585	0.00127926931323998	base	0.0718776439413117	Accuracy	Luna
75	15.4301163586585	0.0171079724593644	base	0.071523594714013	Accuracy	Luna
76	15.5301163586585	0.0328254582881284	base	0.0711896301609626	Accuracy	Luna
77	15.6301163586585	0.0484321503429287	base	0.0708726529886404	Accuracy	Luna
78	15.7301163586584	0.063926818017824	base	0.0705696220909483	Accuracy	Luna
79	15.8301163586585	0.079306089188002	base	0.070277957084553	Accuracy	Luna
80	15.9301163586585	0.0945652301321803	base	0.0699953795596192	Accuracy	Luna
81	16.0301163586585	0.109698169758293	base	0.0697200554181188	Accuracy	Luna
82	16.1301163586584	0.124697266859947	base	0.0694508176764455	Accuracy	Luna
83	16.2301163586584	0.139553592888523	base	0.0691871054464825	Accuracy	Luna
84	16.3301163586585	0.154257245916887	base	0.068928824228427	Accuracy	Luna
85	16.4301163586585	0.168797568578076	base	0.0686762239181643	Accuracy	Luna
86	16.5301163586585	0.183163287643792	base	0.0684298251699484	Accuracy	Luna
87	16.6301163586584	0.197342181160092	base	0.068190723825145	Accuracy	Luna
88	16.7301163586584	0.211321080609667	base	0.0679605882918275	Accuracy	Luna
89	16.8301163586585	0.225086381527048	base	0.067741117285009	Accuracy	Luna
90	16.9301163586585	0.238624205946245	base	0.0675339147505555	Accuracy	Luna
91	17.0301163586585	0.251920408362146	base	0.0673407273058112	Accuracy	Luna
92	17.1301163586584	0.264960722525704	base	0.0671634399576562	Accuracy	Luna
93	17.2301163586584	0.277731046052508	base	0.0670039915466428	Accuracy	Luna
94	17.3301163586585	0.290217536396605	base	0.0668640248865675	Accuracy	Luna
95	17.4301163586585	0.302406578616684	base	0.0667443667747733	Accuracy	Luna
96	17.5301163586585	0.314284937895714	base	0.0666450362733238	Accuracy	Luna
97	17.6301163586585	0.325839882224547	base	0.0665652986878027	Accuracy	Luna
98	17.7301163586584	0.337059202206191	base	0.066503676462577	Accuracy	Luna
99	17.8301163586585	0.347931402856245	base	0.0664581415985403	Accuracy	Luna
100	17.9301163586585	0.358446054487756	base	0.0664264735345105	Accuracy	Luna
101	18.0301163586585	0.368593891228843	base	0.0664064501873405	Accuracy	Luna
102	18.1301163586585	0.378366648366812	base	0.0663958719265992	Accuracy	Luna
103	18.2301163586584	0.387756767561663	base	0.0663924893095203	Accuracy	Luna
104	18.3301163586585	0.396757364866349	base	0.0663941048216712	Accuracy	Luna
105	18.4301163586585	0.405362769491896	base	0.0663990244586338	Accuracy	Luna
106	18.5301163586585	0.413568693338144	base	0.0664062692251965	Accuracy	Luna
107	18.6301163586585	0.421372500584876	base	0.0664157899529817	Accuracy	Luna
108	18.7301163586584	0.428772786240883	base	0.066428223088871	Accuracy	Luna
109	18.8301163586585	0.435768809445133	base	0.0664445337229578	Accuracy	Luna
110	18.9301163586585	0.442360635590391	base	0.0664660692959972	Accuracy	Luna
111	19.0301163586585	0.448550276476501	base	0.066495136471542	Accuracy	Luna
112	19.1301163586585	0.45434102707906	base	0.0665345013000447	Accuracy	Luna
113	19.2301163586584	0.459737240022486	base	0.0665871336404658	Accuracy	Luna
114	19.3301163586585	0.464744305461575	base	0.0666560630231435	Accuracy	Luna
115	19.4301163586585	0.469368586371612	base	0.0667442359208123	Accuracy	Luna
116	19.5301163586585	0.473618051305437	base	0.0668547681279971	Accuracy	Luna
117	19.6301163586585	0.477502162131512	base	0.0669907655168895	Accuracy	Luna
118	19.7301163586584	0.481031611629129	base	0.0671550731814488	Accuracy	Luna
119	19.8301163586585	0.484218156225935	base	0.0673501141627879	Accuracy	Luna
120	19.9301163586585	0.487074370117202	base	0.0675777083961283	Accuracy	Luna
121	20.0301163586585	0.489613355751796	base	0.0678388585563247	Accuracy	Luna
122	20.1301163586585	0.491848497085001	base	0.068133583011137	Accuracy	Luna
123	20.2301163586584	0.493793397864132	base	0.0684610426113575	Accuracy	Luna
124	20.3301163586585	0.49546195963002	base	0.0688199367451768	Accuracy	Luna
125	20.4301163586585	0.496868198050089	base	0.0692084111520224	Accuracy	Luna
126	20.5301163586585	0.498026167826809	base	0.0696243920009811	Accuracy	Luna
127	20.6301163586585	0.498949881025897	base	0.0700660694687001	Accuracy	Luna
128	20.7301163586584	0.49965329811832	base	0.0705315549834749	Accuracy	Luna
129	20.8301163586585	0.500150313589361	base	0.0710187644331051	Accuracy	Luna
130	20.9301163586585	0.500454537642009	base	0.0715259947242668	Accuracy	Luna
131	21.0301163586585	0.500579207537286	base	0.0720521441270529	Accuracy	Luna
132	21.1301163586585	0.500537358975005	base	0.0725963292804516	Accuracy	Luna
133	21.2301163586584	0.500341763377717	base	0.0731579553391401	Accuracy	Luna
134	21.3301163586585	0.50000469114651	base	0.0737370107044613	Accuracy	Luna
135	21.4301163586585	0.499537813218534	base	0.0743341033477832	Accuracy	Luna
136	21.5301163586585	0.498952249757032	base	0.074950278465065	Accuracy	Luna
137	21.6301163586585	0.498258286264266	base	0.0755871436926878	Accuracy	Luna
138	21.7301163586584	0.497465197043397	base	0.0762468253794646	Accuracy	Luna
139	21.8301163586585	0.496581674151274	base	0.0769313409967534	Accuracy	Luna
140	21.9301163586585	0.495615921887937	base	0.0776423278531486	Accuracy	Luna
141	22.0301163586585	0.494575368201025	base	0.0783811307300374	Accuracy	Luna
142	22.1301163586585	0.493466839268424	base	0.0791485313738415	Accuracy	Luna
143	22.2301163586584	0.492296773669958	base	0.0799445034850886	Accuracy	Luna
144	22.3301163586585	0.491071344839949	base	0.0807681022732733	Accuracy	Luna
145	22.4301163586585	0.489796404206194	base	0.0816175589083013	Accuracy	Luna
146	22.5301163586585	0.488477119470759	base	0.0824907034877146	Accuracy	Luna
147	22.6301163586585	0.487117881971214	base	0.0833851996411159	Accuracy	Luna
148	22.7301163586584	0.485722485251281	base	0.0842985413527329	Accuracy	Luna
149	22.8301163586585	0.48429432554304	base	0.0852279953157834	Accuracy	Luna
150	22.9301163586585	0.48283656952807	base	0.0861705496196257	Accuracy	Luna
151	23.0301163586585	0.481352119630747	base	0.0871231190720336	Accuracy	Luna
152	23.1301163586585	0.479843609823323	base	0.0880827111260905	Accuracy	Luna
153	23.2301163586584	0.478313431889515	base	0.0890465594654153	Accuracy	Luna
154	23.3301163586585	0.476763697543443	base	0.0900123591300843	Accuracy	Luna
155	23.4301163586585	0.475196363911304	base	0.090978111906028	Accuracy	Luna
156	23.5301163586585	0.473613328969942	base	0.0919419853984879	Accuracy	Luna
157	23.6301163586585	0.4720164020062	base	0.09290250713216	Accuracy	Luna
158	23.7301163586584	0.470407227069611	base	0.0938588876841214	Accuracy	Luna
159	23.8301163586585	0.468787307809528	base	0.0948110487442164	Accuracy	Luna
160	23.9301163586585	0.46715795166876	base	0.0957599002227024	Accuracy	Luna
161	24.0301163586585	0.465520314836432	base	0.0967071435136967	Accuracy	Luna
162	24.1301163586585	0.463875491135415	base	0.0976547567438863	Accuracy	Luna
163	24.2301163586584	0.462224547650291	base	0.098604734287863	Accuracy	Luna
164	24.3301163586585	0.460568525015616	base	0.0995590274909164	Accuracy	Luna
165	24.4301163586585	0.458908406640093	base	0.100519726369993	Accuracy	Luna
166	24.5301163586585	0.457245108662942	base	0.101489042960126	Accuracy	Luna
167	24.6301163586585	0.455579530349107	base	0.102468827382508	Accuracy	Luna
168	24.7301163586584	0.453912536903188	base	0.103460661745368	Accuracy	Luna
169	24.8301163586585	0.452244952760247	base	0.104465853714979	Accuracy	Luna
170	24.9301163586585	0.450577560318672	base	0.105485383974294	Accuracy	Luna
171	25.0301163586585	0.448911100595261	base	0.106519842880354	Accuracy	Luna
172	25.1301163586585	0.44724628226502	base	0.107569319620184	Accuracy	Luna
173	25.2301163586584	0.44558380147995	base	0.108633236331604	Accuracy	Luna
174	25.3301163586585	0.443924308283313	base	0.109710595187779	Accuracy	Luna
175	25.4301163586585	0.442268422712867	base	0.110799905770405	Accuracy	Luna
176	25.5301163586585	0.440616753884059	base	0.111899107941442	Accuracy	Luna
177	25.6301163586585	0.438969869758836	base	0.113005816127167	Accuracy	Luna
178	25.7301163586584	0.437328286105573	base	0.114117462591526	Accuracy	Luna
179	25.8301163586585	0.435692454871556	base	0.11523144320099	Accuracy	Luna
180	25.9301163586585	0.43406276244658	base	0.116345217123073	Accuracy	Luna
181	26.0301163586585	0.432439527702098	base	0.117456406149568	Accuracy	Luna
182	26.1301163586585	0.430823055166139	base	0.118562633845599	Accuracy	Luna
183	26.2301163586584	0.429213620542464	base	0.119661678229349	Accuracy	Luna
184	26.3301163586585	0.427611406544065	base	0.120751850538176	Accuracy	Luna
185	26.4301163586585	0.426016422446734	base	0.121832417832469	Accuracy	Luna
186	26.5301163586585	0.424428449833791	base	0.122903872252416	Accuracy	Luna
187	26.6301163586585	0.422847185273313	base	0.123967334798	Accuracy	Luna
188	26.7301163586584	0.421272300964143	base	0.125024292814877	Accuracy	Luna
189	26.8301163586585	0.419703418025795	base	0.126076696805719	Accuracy	Luna
190	26.9301163586585	0.418140110600729	base	0.127126928932841	Accuracy	Luna
191	27.0301163586585	0.41658191090308	base	0.128177767332952	Accuracy	Luna
192	27.1301163586585	0.415028279730845	base	0.129232472485016	Accuracy	Luna
193	27.2301163586585	0.413478521242265	base	0.13029504326241	Accuracy	Luna
194	27.3301163586585	0.411931817478921	base	0.131370000663302	Accuracy	Luna
195	27.4301163586585	0.410387263109781	base	0.132462170873057	Accuracy	Luna
196	27.5301163586585	0.408843896937553	base	0.133576490379118	Accuracy	Luna
197	27.6301163586585	0.407300615902676	base	0.134718204555657	Accuracy	Luna
198	27.7301163586585	0.405756206002939	base	0.135892624705027	Accuracy	Luna
199	27.8301163586585	0.404209435462527	base	0.137104714239149	Accuracy	Luna
200	27.9301163586585	0.402659035486731	base	0.138359095741249	Accuracy	Luna
201	28.0301163586585	0.401103719003175	base	0.139659926483025	Accuracy	Luna
202	28.1301163586585	0.399542197225589	base	0.141010815093672	Accuracy	Luna
203	28.2301163586585	0.397973159155882	base	0.142414904038374	Accuracy	Luna
204	28.3301163586585	0.396395272243621	base	0.143874867763049	Accuracy	Luna
205	28.4301163586585	0.394807179749938	base	0.145392973985802	Accuracy	Luna
206	28.5301163586585	0.393207495804206	base	0.146971201856064	Accuracy	Luna
207	28.6301163586585	0.391594816385797	base	0.148611239135084	Accuracy	Luna
208	28.7301163586585	0.389967735143539	base	0.150314498207655	Accuracy	Luna
209	28.8301163586585	0.38832485233111	base	0.152082105494743	Accuracy	Luna
210	28.9301163586585	0.386664810911457	base	0.153915179693149	Accuracy	Luna
211	29.0301163586585	0.384986308796324	base	0.155814920931665	Accuracy	Luna
212	29.1301163586585	0.383288063656118	base	0.157782356936558	Accuracy	Luna
213	29.2301163586585	0.381568856033335	base	0.159818553969225	Accuracy	Luna
214	29.3301163586585	0.379827542968963	base	0.161924718313462	Accuracy	Luna
215	29.4301163586585	0.378063003766948	base	0.164102029652472	Accuracy	Luna
216	29.5301163586585	0.376274170834153	base	0.166351776490019	Accuracy	Luna
217	29.6301163586585	0.374460000199387	base	0.168675315331248	Accuracy	Luna
218	29.7301163586585	0.372619476168616	base	0.171074118453077	Accuracy	Luna
219	29.8301163586585	0.37075167062278	base	0.173549978755248	Accuracy	Luna
220	29.9301163586585	0.368855750781003	base	0.176105062476582	Accuracy	Luna
221	30.0301163586585	0.36693097252887	base	0.178741911390517	Accuracy	Luna
222	30.1301163586585	0.364976741110609	base	0.181463596242749	Accuracy	Luna
223	30.2301163586585	0.362992586546159	base	0.184273647099463	Accuracy	Luna
224	30.3301163586585	0.36097823596709	base	0.187176183155228	Accuracy	Luna
225	30.4301163586585	0.358933498901398	base	0.190175613556482	Accuracy	Luna
226	30.5301163586585	0.356858186423151	base	0.19327641621415	Accuracy	Luna
227	30.6301163586585	0.354752109606433	base	0.196483097061386	Accuracy	Luna
228	30.7301163586585	0.352615084323609	base	0.199800165305009	Accuracy	Luna
229	30.8301163586585	0.350447024864236	base	0.203232271356201	Accuracy	Luna
230	30.9301163586585	0.348247939361753	base	0.206784143147083	Accuracy	Luna
231	31.0301163586585	0.346017920116542	base	0.210460507371094	Accuracy	Luna
232	31.1301163586585	0.343757212326717	base	0.214266140139195	Accuracy	Luna
233	31.2301163586585	0.34146620987241	base	0.218205775404442	Accuracy	Luna
234	31.3301163586585	0.339145339478355	base	0.222283844439538	Accuracy	Luna
235	31.4301163586585	0.336795027869247	base	0.226504378757911	Accuracy	Luna
236	31.5301163586585	0.334415701769784	base	0.230870977740259	Accuracy	Luna
237	31.6301163586585	0.33200778798516	base	0.235386784244846	Accuracy	Luna
238	31.7301163586585	0.329571761580433	base	0.240054534288816	Accuracy	Luna
239	31.8301163586585	0.32710824340882	base	0.244876662531502	Accuracy	Luna
240	31.9301163586585	0.324617996579659	base	0.249855255741949	Accuracy	Luna
241	32.0301163586584	0.322101839403845	base	0.254991895256925	Accuracy	Luna
242	32.1301163586585	0.319560590477827	base	0.260287571274423	Accuracy	Luna
243	32.2301163586584	0.316995068398098	base	0.265742687204753	Accuracy	Luna
244	32.3301163586585	0.314406091761093	base	0.271357070684007	Accuracy	Luna
245	32.4301163586585	0.311794479163315	base	0.277129989893285	Accuracy	Luna
246	32.5301163586584	0.309161049201162	base	0.28306017426393	Accuracy	Luna
247	32.6301163586585	0.306506637040424	base	0.289145890072135	Accuracy	Luna
248	32.7301163586584	0.303832146196997	base	0.295385129741395	Accuracy	Luna
249	32.8301163586585	0.301138497808967	base	0.301775485059304	Accuracy	Luna
250	32.9301163586585	0.298426613014264	base	0.308314120058555	Accuracy	Luna
251	33.0301163586584	0.295697412950946	base	0.314997799004483	Accuracy	Luna
252	33.1301163586585	0.292951818756986	base	0.3218229149565	Accuracy	Luna
253	33.2301163586584	0.290190751570409	base	0.328785518424061	Accuracy	Luna
254	33.3301163586585	0.287415132529177	base	0.335881345714233	Accuracy	Luna
255	33.4301163586585	0.284625882771351	base	0.343105846640094	Accuracy	Luna
256	33.5301163586584	0.281823923434917	base	0.350454211326966	Accuracy	Luna
257	33.6301163586585	0.279010175219154	base	0.357921398275682	Accuracy	Luna
258	33.7301163586584	0.27618550941408	base	0.365502429859329	Accuracy	Luna
259	33.8301163586585	0.273350703266799	base	0.373192703178411	Accuracy	Luna
260	33.9301163586585	0.270506523482296	base	0.380987587876546	Accuracy	Luna
261	34.0301163586584	0.267653736765506	base	0.38888238297146	Accuracy	Luna
262	34.1301163586585	0.264793109821357	base	0.396872327838136	Accuracy	Luna
263	34.2301163586584	0.261925409354862	base	0.404952612258252	Accuracy	Luna
264	34.3301163586585	0.259051402070968	base	0.413118385588643	Accuracy	Luna
265	34.4301163586585	0.256171854674623	base	0.421364765105428	Accuracy	Luna
266	34.5301163586584	0.253287533870787	base	0.429686843581805	Accuracy	Luna
267	34.6301163586585	0.250399206364449	base	0.438079696158426	Accuracy	Luna
268	34.7301163586584	0.247507638860546	base	0.446538386564138	Accuracy	Luna
269	34.8301163586585	0.244613598064041	base	0.455057972743831	Accuracy	Luna
270	34.9301163586585	0.241717850679913	base	0.46363351194763	Accuracy	Luna
271	35.0301163586584	0.238821163413114	base	0.472260065333562	Accuracy	Luna
272	8.03011635865845	1.05694815323837	base	0.203977282574391	Latency	Luna
273	8.13011635865845	1.04095943756206	base	0.199961419408002	Latency	Luna
274	8.23011635865845	1.02496991536244	base	0.19599330671237	Latency	Luna
275	8.33011635865845	1.00897878011579	base	0.192076262427211	Latency	Luna
276	8.43011635865845	0.992985112493401	base	0.188213781539301	Latency	Luna
277	8.53011635865845	0.976987291620063	base	0.184409827248116	Latency	Luna
278	8.63011635865845	0.960982746269656	base	0.180668856926649	Latency	Luna
279	8.73011635865845	0.944968412453189	base	0.17699546566594	Latency	Luna
280	8.83011635865845	0.928941119123208	base	0.173394121697345	Latency	Luna
281	8.93011635865845	0.912897652697659	base	0.169869096209294	Latency	Luna
282	9.03011635865845	0.896834248042915	base	0.166424634493816	Latency	Luna
283	9.13011635865845	0.880746649221065	base	0.163064808230476	Latency	Luna
284	9.23011635865845	0.864630341416881	base	0.159793320857282	Latency	Luna
285	9.33011635865845	0.848480434747735	base	0.156613465838219	Latency	Luna
286	9.43011635865845	0.832291918856548	base	0.153527936485938	Latency	Luna
287	9.53011635865845	0.816059531604869	base	0.150538837302921	Latency	Luna
288	9.63011635865845	0.799777665607618	base	0.147647646647602	Latency	Luna
289	9.73011635865845	0.783440651260673	base	0.144855018524018	Latency	Luna
290	9.83011635865845	0.767042798997262	base	0.142160762620207	Latency	Luna
291	9.93011635865845	0.750578434044315	base	0.139563817566724	Latency	Luna
292	10.0301163586585	0.734042026010265	base	0.137062311432674	Latency	Luna
293	10.1301163586584	0.717428383407709	base	0.13465365529464	Latency	Luna
294	10.2301163586584	0.700732714529702	base	0.132334614449247	Latency	Luna
295	10.3301163586585	0.683950689032332	base	0.130101403015863	Latency	Luna
296	10.4301163586585	0.667078537701951	base	0.127949811455322	Latency	Luna
297	10.5301163586585	0.650113352584455	base	0.125875390752761	Latency	Luna
298	10.6301163586584	0.633053296529974	base	0.123873640534361	Latency	Luna
299	10.7301163586584	0.615897462486285	base	0.121940112672555	Latency	Luna
300	10.8301163586585	0.598645715446103	base	0.12007049065288	Latency	Luna
301	10.9301163586585	0.581298374704291	base	0.118260607908042	Latency	Luna
302	11.0301163586585	0.563856297630566	base	0.116506534961713	Latency	Luna
303	11.1301163586584	0.546320795848846	base	0.114804622781853	Latency	Luna
304	11.2301163586584	0.528693776356578	base	0.113151582567307	Latency	Luna
305	11.3301163586585	0.510978262895676	base	0.111544637505276	Latency	Luna
306	11.4301163586585	0.493178282715161	base	0.109981519920211	Latency	Luna
307	11.5301163586585	0.475298711488561	base	0.108460433352256	Latency	Luna
308	11.6301163586584	0.457346136623794	base	0.106980198546481	Latency	Luna
309	11.7301163586584	0.439328218426856	base	0.105540066395253	Latency	Luna
310	11.8301163586585	0.421253532200201	base	0.104139610035085	Latency	Luna
311	11.9301163586585	0.403131961914674	base	0.102778711090045	Latency	Luna
312	12.0301163586585	0.384974221322931	base	0.10145736985626	Latency	Luna
313	12.1301163586585	0.366791519813458	base	0.100175550374255	Latency	Luna
314	12.2301163586584	0.348595567635205	base	0.0989331041683436	Latency	Luna
315	12.3301163586585	0.33039888181456	base	0.0977297668201462	Latency	Luna
316	12.4301163586585	0.312214771832786	base	0.0965651083837286	Latency	Luna
317	12.5301163586585	0.29405747245522	base	0.0954385455660331	Latency	Luna
318	12.6301163586585	0.275942143764321	base	0.0943493515369574	Latency	Luna
319	12.7301163586584	0.257884776374837	base	0.0932966646553551	Latency	Luna
320	12.8301163586585	0.239901869604104	base	0.0922794311442002	Latency	Luna
321	12.9301163586585	0.222010188478009	base	0.0912963398220843	Latency	Luna
322	13.0301163586585	0.204226549826282	base	0.090345720913105	Latency	Luna
323	13.1301163586585	0.186567775135809	base	0.0894256091586799	Latency	Luna
324	13.2301163586584	0.169050640954082	base	0.088533956387668	Latency	Luna
325	13.3301163586585	0.151691777868662	base	0.0876687352165137	Latency	Luna
326	13.4301163586585	0.134507572082941	base	0.0868280140208972	Latency	Luna
327	13.5301163586585	0.117514314239951	base	0.0860098535399626	Latency	Luna
328	13.6301163586585	0.100728203723937	base	0.0852123206614003	Latency	Luna
329	13.7301163586584	0.0841646400236967	base	0.0844339077059319	Latency	Luna
330	13.8301163586585	0.0678374746714408	base	0.0836739144085134	Latency	Luna
331	13.9301163586585	0.0517592442364776	base	0.0829323071891893	Latency	Luna
332	14.0301163586585	0.0359415903885532	base	0.0822094716843969	Latency	Luna
333	14.1301163586585	0.0203955731329828	base	0.0815060071845379	Latency	Luna
334	14.2301163586584	0.00513155554345271	base	0.080822670361557	Latency	Luna
335	14.3301163586585	-0.00984092948832607	base	0.080160317218289	Latency	Luna
336	14.4301163586585	-0.0245132129363452	base	0.0795198202100497	Latency	Luna
337	14.5301163586585	-0.0388772011152173	base	0.0789019053491144	Latency	Luna
338	14.6301163586585	-0.0529254521398784	base	0.078307099810743	Latency	Luna
339	14.7301163586584	-0.0666517834547876	base	0.0777358243831733	Latency	Luna
340	14.8301163586585	-0.0800514430863226	base	0.0771883905109657	Latency	Luna
341	14.9301163586585	-0.0931213968628638	base	0.076665036853516	Latency	Luna
342	15.0301163586585	-0.105859898495992	base	0.0761658049349235	Latency	Luna
343	15.1301163586585	-0.118266200595797	base	0.0756904592614781	Latency	Luna
344	15.2301163586584	-0.130340291368665	base	0.0752384227966089	Latency	Luna
345	15.3301163586585	-0.142082851771017	base	0.0748087916832017	Latency	Luna
346	15.4301163586585	-0.153495344405673	base	0.074400406456564	Latency	Luna
347	15.5301163586585	-0.164579829979902	base	0.0740118582567932	Latency	Luna
348	15.6301163586585	-0.175339100544542	base	0.0736416190971576	Latency	Luna
349	15.7301163586584	-0.185776744108295	base	0.0732881667096561	Latency	Luna
350	15.8301163586585	-0.195897335436622	base	0.0729501774604726	Latency	Luna
351	15.9301163586585	-0.205706055081215	base	0.0726264372423603	Latency	Luna
352	16.0301163586585	-0.215208636923627	base	0.0723159089441915	Latency	Luna
353	16.1301163586584	-0.224411438051169	base	0.0720178445200524	Latency	Luna
354	16.2301163586584	-0.233321294144501	base	0.0717317572750836	Latency	Luna
355	16.3301163586585	-0.24194537889137	base	0.0714573571496193	Latency	Luna
356	16.4301163586585	-0.250291107214224	base	0.071194496966242	Latency	Luna
357	16.5301163586585	-0.258366064780557	base	0.0709431450087369	Latency	Luna
358	16.6301163586584	-0.266178056477741	base	0.0707035564218451	Latency	Luna
359	16.7301163586584	-0.273735068369887	base	0.0704762901664037	Latency	Luna
360	16.8301163586585	-0.281045141436651	base	0.0702619438642758	Latency	Luna
361	16.9301163586585	-0.288116298274047	base	0.0700611047486941	Latency	Luna
362	17.0301163586585	-0.294956445312111	base	0.0698744924533772	Latency	Luna
363	17.1301163586584	-0.301573280868691	base	0.0697029732587014	Latency	Luna
364	17.2301163586584	-0.307974176170794	base	0.0695475286227612	Latency	Luna
365	17.3301163586585	-0.314166201355006	base	0.0694090767233053	Latency	Luna
366	17.4301163586585	-0.320156251916173	base	0.0692881974407217	Latency	Luna
367	17.5301163586585	-0.325950990325794	base	0.0691851336479692	Latency	Luna
368	17.6301163586585	-0.331556803957068	base	0.0690998103863976	Latency	Luna
369	17.7301163586584	-0.336979820611988	base	0.0690318263343421	Latency	Luna
370	17.8301163586585	-0.342225847649392	base	0.0689805355055043	Latency	Luna
371	17.9301163586585	-0.347300244356656	base	0.0689452103200385	Latency	Luna
372	18.0301163586585	-0.352207911779365	base	0.0689251171210746	Latency	Luna
373	18.1301163586585	-0.356953376628382	base	0.06891950962186	Latency	Luna
374	18.2301163586584	-0.361540919921994	base	0.0689275778379347	Latency	Luna
375	18.3301163586585	-0.365974603524859	base	0.0689484875563797	Latency	Luna
376	18.4301163586585	-0.370258121432861	base	0.0689815944273232	Latency	Luna
377	18.5301163586585	-0.374394769708052	base	0.0690265416269729	Latency	Luna
378	18.6301163586585	-0.378387403183118	base	0.0690833623656773	Latency	Luna
379	18.7301163586584	-0.382238563987842	base	0.0691523610809371	Latency	Luna
380	18.8301163586585	-0.385950639399064	base	0.0692339421938531	Latency	Luna
381	18.9301163586585	-0.389525853796284	base	0.0693286426415038	Latency	Luna
382	19.0301163586585	-0.39296606438793	base	0.0694374257479489	Latency	Luna
383	19.1301163586585	-0.396272905610376	base	0.0695614469936977	Latency	Luna
384	19.2301163586584	-0.399447860836234	base	0.069701941842514	Latency	Luna
385	19.3301163586585	-0.40249228475525	base	0.0698601690073296	Latency	Luna
386	19.4301163586585	-0.405407448792265	base	0.0700373550715663	Latency	Luna
387	19.5301163586585	-0.408194527314751	base	0.0702348389880725	Latency	Luna
388	19.6301163586585	-0.41085465334472	base	0.0704539975833786	Latency	Luna
389	19.7301163586584	-0.413388976333396	base	0.0706961309735507	Latency	Luna
390	19.8301163586585	-0.415798711305671	base	0.0709623889007628	Latency	Luna
391	19.9301163586585	-0.41808517444227	base	0.0712536812933	Latency	Luna
392	20.0301163586585	-0.420249783412784	base	0.0715705665116849	Latency	Luna
393	20.1301163586585	-0.422294039851654	base	0.0719131594860153	Latency	Luna
394	20.2301163586584	-0.424219569664169	base	0.0722811847845149	Latency	Luna
395	20.3301163586585	-0.426028221275324	base	0.0726741602764916	Latency	Luna
396	20.4301163586585	-0.427721996415245	base	0.073091332202891	Latency	Luna
397	20.5301163586585	-0.429303124457545	base	0.0735318235698468	Latency	Luna
398	20.6301163586585	-0.430774185353978	base	0.0739948555453669	Latency	Luna
399	20.7301163586584	-0.432137926342358	base	0.0744795642671482	Latency	Luna
400	20.8301163586585	-0.433397176665686	base	0.0749849343707371	Latency	Luna
401	20.9301163586585	-0.434555024427796	base	0.0755100744879182	Latency	Luna
402	21.0301163586585	-0.435614862508187	base	0.0760543210225904	Latency	Luna
403	21.1301163586585	-0.436580219687947	base	0.0766170507966446	Latency	Luna
404	21.2301163586584	-0.437454769343379	base	0.0771977182124515	Latency	Luna
405	21.3301163586585	-0.438242425605657	base	0.0777960060264733	Latency	Luna
406	21.4301163586585	-0.438947358267265	base	0.0784118533575731	Latency	Luna
407	21.5301163586585	-0.439573943832259	base	0.0790453784788656	Latency	Luna
408	21.6301163586585	-0.440126821674343	base	0.079696958793966	Latency	Luna
409	21.7301163586584	-0.440610915529879	base	0.0803672306039529	Latency	Luna
410	21.8301163586585	-0.44103129330439	base	0.0810567927081833	Latency	Luna
411	21.9301163586585	-0.441393108493799	base	0.0817660862723556	Latency	Luna
412	22.0301163586585	-0.441701627147751	base	0.0824954563177954	Latency	Luna
413	22.1301163586585	-0.441962174971422	base	0.0832450247622516	Latency	Luna
414	22.2301163586584	-0.442180099761549	base	0.0840145696461955	Latency	Luna
415	22.3301163586585	-0.442360746922453	base	0.0848034678906357	Latency	Luna
416	22.4301163586585	-0.44250943629509	base	0.0856107395117932	Latency	Luna
417	22.5301163586585	-0.442631388069283	base	0.0864352583542142	Latency	Luna
418	22.6301163586585	-0.442731668474004	base	0.0872758602471695	Latency	Luna
419	22.7301163586584	-0.442815178715651	base	0.0881313257673289	Latency	Luna
420	22.8301163586585	-0.442886678109594	base	0.0890003360142868	Latency	Luna
421	22.9301163586585	-0.442950818213357	base	0.0898814334073478	Latency	Luna
422	23.0301163586585	-0.443012089847453	base	0.0907731139747593	Latency	Luna
423	23.1301163586585	-0.443074792708817	base	0.0916739006484517	Latency	Luna
424	23.2301163586584	-0.443143008540106	base	0.0925824016264739	Latency	Luna
425	23.3301163586585	-0.443220522381205	base	0.0934974217569241	Latency	Luna
426	23.4301163586585	-0.443310934426826	base	0.0944178824332808	Latency	Luna
427	23.5301163586585	-0.443417759271266	base	0.0953427502194002	Latency	Luna
428	23.6301163586585	-0.443544334598003	base	0.0962711329450808	Latency	Luna
429	23.7301163586584	-0.443693650765544	base	0.0972024420577437	Latency	Luna
430	23.8301163586585	-0.443868324064916	base	0.0981364111937835	Latency	Luna
431	23.9301163586585	-0.44407038150941	base	0.0990732424937127	Latency	Luna
432	24.0301163586585	-0.444301320147587	base	0.100013519972237	Latency	Luna
433	24.1301163586585	-0.444562390959489	base	0.100957962454391	Latency	Luna
434	24.2301163586584	-0.444854715370206	base	0.101907301835986	Latency	Luna
435	24.3301163586585	-0.445179262389226	base	0.102862262179891	Latency	Luna
436	24.4301163586585	-0.445536610502876	base	0.103823664571302	Latency	Luna
437	24.5301163586585	-0.445926858613508	base	0.10479243250234	Latency	Luna
438	24.6301163586585	-0.446349972835178	base	0.105769351792902	Latency	Luna
439	24.7301163586584	-0.446805623578015	base	0.106755129680654	Latency	Luna
440	24.8301163586585	-0.447293119680747	base	0.107750401229047	Latency	Luna
441	24.9301163586585	-0.4478113974479	base	0.108755709849423	Latency	Luna
442	25.0301163586585	-0.448359038615441	base	0.109771479488953	Latency	Luna
443	25.1301163586585	-0.448934358552152	base	0.110797957859476	Latency	Luna
444	25.2301163586584	-0.449535582145564	base	0.111835125841171	Latency	Luna
445	25.3301163586585	-0.450160632940257	base	0.11288282717066	Latency	Luna
446	25.4301163586585	-0.450807244590239	base	0.113940723580781	Latency	Luna
447	25.5301163586585	-0.451473096737257	base	0.115008245420025	Latency	Luna
448	25.6301163586585	-0.452155684783373	base	0.116084712568718	Latency	Luna
449	25.7301163586584	-0.452852294058876	base	0.117169399596978	Latency	Luna
450	25.8301163586585	-0.453559988966713	base	0.118261600883157	Latency	Luna
451	25.9301163586585	-0.454275634210518	base	0.119360671536853	Latency	Luna
452	26.0301163586585	-0.454995913635671	base	0.12046606853482	Latency	Luna
453	26.1301163586585	-0.455717473951872	base	0.121577260136864	Latency	Luna
454	26.2301163586584	-0.456436912453995	base	0.122693796213557	Latency	Luna
455	26.3301163586585	-0.457150679525127	base	0.123815491889305	Latency	Luna
456	26.4301163586585	-0.457854999141788	base	0.12494263092616	Latency	Luna
457	26.5301163586585	-0.458545835614548	base	0.126076092606707	Latency	Luna
458	26.6301163586585	-0.459219065816933	base	0.127217051326692	Latency	Luna
459	26.7301163586584	-0.459870552603103	base	0.12836684421015	Latency	Luna
460	26.8301163586585	-0.460496133561981	base	0.129527016951034	Latency	Luna
461	26.9301163586585	-0.461091635240421	base	0.130699306495788	Latency	Luna
462	27.0301163586585	-0.461652878329035	base	0.131885622114925	Latency	Luna
463	27.1301163586585	-0.462175697291952	base	0.133088086416464	Latency	Luna
464	27.2301163586585	-0.462655975609279	base	0.134309160591369	Latency	Luna
465	27.3301163586585	-0.463089653456799	base	0.135551540141002	Latency	Luna
466	27.4301163586585	-0.463472730839376	base	0.136818051055268	Latency	Luna
467	27.5301163586585	-0.463801260451172	base	0.138111557153743	Latency	Luna
468	27.6301163586585	-0.464071470249516	base	0.139435062304717	Latency	Luna
469	27.7301163586585	-0.464279736768223	base	0.140791597012206	Latency	Luna
470	27.8301163586585	-0.464422465557335	base	0.142184019122407	Latency	Luna
471	27.9301163586585	-0.46449614523759	base	0.143615021781221	Latency	Luna
472	28.0301163586585	-0.464497305445046	base	0.145087075339347	Latency	Luna
473	28.1301163586585	-0.464422483053062	base	0.146602388195557	Latency	Luna
474	28.2301163586585	-0.464268312312573	base	0.148162949876036	Latency	Luna
475	28.3301163586585	-0.464031535046391	base	0.149770530928326	Latency	Luna
476	28.4301163586585	-0.463709075686458	base	0.151426713333653	Latency	Luna
477	28.5301163586585	-0.463298182582812	base	0.153132948380921	Latency	Luna
478	28.6301163586585	-0.462796415373825	base	0.154890552141182	Latency	Luna
479	28.7301163586585	-0.462201636122419	base	0.156700708490817	Latency	Luna
480	28.8301163586585	-0.461511937772688	base	0.158564457774665	Latency	Luna
481	28.9301163586585	-0.460725938134128	base	0.160482826380813	Latency	Luna
482	29.0301163586585	-0.459842813572887	base	0.162456862216737	Latency	Luna
483	29.1301163586585	-0.458861884897888	base	0.164487503178419	Latency	Luna
484	29.2301163586585	-0.457782794522504	base	0.166575671460026	Latency	Luna
485	29.3301163586585	-0.456605542619307	base	0.168722315253261	Latency	Luna
486	29.4301163586585	-0.455330220253914	base	0.170928323964148	Latency	Luna
487	29.5301163586585	-0.453957091600773	base	0.173194587221065	Latency	Luna
488	29.6301163586585	-0.452486497784143	base	0.175521972156606	Latency	Luna
489	29.7301163586585	-0.450918848252265	base	0.177911342477243	Latency	Luna
490	29.8301163586585	-0.44925475963274	base	0.180363651206325	Latency	Luna
491	29.9301163586585	-0.447495054657994	base	0.18287996378028	Latency	Luna
492	30.0301163586585	-0.44564072793701	base	0.185461458949511	Latency	Luna
493	30.1301163586585	-0.443693040863114	base	0.188109500923591	Latency	Luna
494	30.2301163586585	-0.441653459769902	base	0.190825610157408	Latency	Luna
495	30.3301163586585	-0.439523745328529	base	0.193611528069138	Latency	Luna
496	30.4301163586585	-0.437305778952832	base	0.1964690842415	Latency	Luna
497	30.5301163586585	-0.435001444301352	base	0.199400098542459	Latency	Luna
498	30.6301163586585	-0.43261262503262	base	0.202406366607971	Latency	Luna
499	30.7301163586585	-0.430141209101896	base	0.205489652961685	Latency	Luna
500	30.8301163586585	-0.427589172594032	base	0.208651762836142	Latency	Luna
501	30.9301163586585	-0.424958575288813	base	0.211894519942323	Latency	Luna
502	31.0301163586585	-0.422251535623716	base	0.215219737395119	Latency	Luna
503	31.1301163586585	-0.419470272511188	base	0.218629252660935	Latency	Luna
504	31.2301163586585	-0.416617089338298	base	0.222124894612407	Latency	Luna
505	31.3301163586585	-0.413694307900386	base	0.225708362716184	Latency	Luna
506	31.4301163586585	-0.410704249992785	base	0.229381183351376	Latency	Luna
507	31.5301163586585	-0.407649237410847	base	0.233144696835808	Latency	Luna
508	31.6301163586585	-0.404531591944057	base	0.237000047241534	Latency	Luna
509	31.7301163586585	-0.401353631864925	base	0.24094821252684	Latency	Luna
510	31.8301163586585	-0.398117661868803	base	0.244990069697149	Latency	Luna
511	31.9301163586585	-0.394825953935212	base	0.24912637853099	Latency	Luna
512	32.0301163586584	-0.391480765794624	base	0.253357696312624	Latency	Luna
513	32.1301163586585	-0.388084355103793	base	0.257684326320528	Latency	Luna
514	32.2301163586584	-0.384638979519478	base	0.262106315438682	Latency	Luna
515	32.3301163586585	-0.381146896698426	base	0.266623454369408	Latency	Luna
516	32.4301163586585	-0.377610364297409	base	0.271235279945012	Latency	Luna
517	32.5301163586584	-0.374031639973171	base	0.27594107927946	Latency	Luna
518	32.6301163586585	-0.370412935358828	base	0.28073992823983	Latency	Luna
519	32.7301163586584	-0.366756272233997	base	0.285630803816145	Latency	Luna
520	32.8301163586585	-0.363063623430454	base	0.290612496630644	Latency	Luna
521	32.9301163586585	-0.359336961779932	base	0.295683584354121	Latency	Luna
522	33.0301163586584	-0.355578260114184	base	0.300842439943366	Latency	Luna
523	33.1301163586585	-0.351789491264937	base	0.306087240588897	Latency	Luna
524	33.2301163586584	-0.347972628063921	base	0.311415977202127	Latency	Luna
525	33.3301163586585	-0.344129643342881	base	0.316826464287661	Latency	Luna
526	33.4301163586585	-0.340262509933551	base	0.322316350062753	Latency	Luna
527	33.5301163586584	-0.336373200667656	base	0.327883126702426	Latency	Luna
528	33.6301163586585	-0.332463686447763	base	0.333524141975931	Latency	Luna
529	33.7301163586584	-0.328535720916663	base	0.339236766944292	Latency	Luna
530	33.8301163586585	-0.324590644195968	base	0.345018573718816	Latency	Luna
531	33.9301163586585	-0.320629750052097	base	0.350867100112126	Latency	Luna
532	34.0301163586584	-0.316654332251427	base	0.356779823314952	Latency	Luna
533	34.1301163586585	-0.312665684560358	base	0.362754165383072	Latency	Luna
534	34.2301163586584	-0.308665100745273	base	0.368787498498567	Latency	Luna
535	34.3301163586585	-0.304653874572565	base	0.374877149999008	Latency	Luna
536	34.4301163586585	-0.300633299808628	base	0.381020407171986	Latency	Luna
537	34.5301163586584	-0.296604670219856	base	0.387214521815203	Latency	Luna
538	34.6301163586585	-0.292569279572626	base	0.393456714565156	Latency	Luna
539	34.7301163586584	-0.28852842163334	base	0.399744178999296	Latency	Luna
540	34.8301163586585	-0.284483390168382	base	0.406074085518438	Latency	Luna
541	34.9301163586585	-0.280435478944148	base	0.412443585017407	Latency	Luna
542	35.0301163586584	-0.276385981727027	base	0.418849812353145	Latency	Luna
543	8.03011635865845	-1.83924026002603	coved	0.227148589636244	Accuracy	Luna
544	8.13011635865845	-1.80623893116011	coved	0.222814725575832	Accuracy	Luna
545	8.23011635865845	-1.77323953229879	coved	0.218557583104826	Accuracy	Luna
546	8.33011635865845	-1.7402439934477	coved	0.214382264219481	Accuracy	Luna
547	8.43011635865845	-1.70725452321142	coved	0.210294080281909	Accuracy	Luna
548	8.53011635865845	-1.67427507152856	coved	0.206298963930283	Accuracy	Luna
549	8.63011635865845	-1.64131196667696	coved	0.202403468113995	Accuracy	Luna
550	8.73011635865845	-1.60837278819193	coved	0.198614200242706	Accuracy	Luna
551	8.83011635865845	-1.5754653890233	coved	0.194937407121646	Accuracy	Luna
552	8.93011635865845	-1.54259774065881	coved	0.191378849345089	Accuracy	Luna
553	9.03011635865845	-1.50977935763619	coved	0.187944005488761	Accuracy	Luna
554	9.13011635865845	-1.4770211378877	coved	0.184637827696738	Accuracy	Luna
555	9.23011635865845	-1.44433468817741	coved	0.181464429472925	Accuracy	Luna
556	9.33011635865845	-1.41173232894066	coved	0.178426954091674	Accuracy	Luna
557	9.43011635865845	-1.37922661980593	coved	0.175527396789694	Accuracy	Luna
558	9.53011635865845	-1.34683121803361	coved	0.172766642775446	Accuracy	Luna
559	9.63011635865845	-1.31456138288388	coved	0.17014442192787	Accuracy	Luna
560	9.73011635865845	-1.28243276261665	coved	0.167659098796538	Accuracy	Luna
561	9.83011635865845	-1.25046139613066	coved	0.165307691358547	Accuracy	Luna
562	9.93011635865845	-1.21866347659143	coved	0.16308589953935	Accuracy	Luna
563	10.0301163586585	-1.18705546951575	coved	0.16098825349179	Accuracy	Luna
564	10.1301163586584	-1.15565413205702	coved	0.159008323919922	Accuracy	Luna
565	10.2301163586584	-1.12447630468825	coved	0.157138911152494	Accuracy	Luna
566	10.3301163586585	-1.09353870309754	coved	0.155372259122797	Accuracy	Luna
567	10.4301163586585	-1.06285776189512	coved	0.153700296210643	Accuracy	Luna
568	10.5301163586585	-1.032449359985	coved	0.152114912751137	Accuracy	Luna
569	10.6301163586584	-1.00232849195652	coved	0.15060828716286	Accuracy	Luna
570	10.7301163586584	-0.972509232720875	coved	0.149173060364441	Accuracy	Luna
571	10.8301163586585	-0.943004840315553	coved	0.147802439740467	Accuracy	Luna
572	10.9301163586585	-0.913828051569066	coved	0.146490197031303	Accuracy	Luna
573	11.0301163586585	-0.884990952012442	coved	0.145230762875384	Accuracy	Luna
574	11.1301163586584	-0.856505057841018	coved	0.144019245274702	Accuracy	Luna
575	11.2301163586584	-0.828381242957327	coved	0.142851462233697	Accuracy	Luna
576	11.3301163586585	-0.800629126523979	coved	0.141724077836411	Accuracy	Luna
577	11.4301163586585	-0.773256963984185	coved	0.140634589640065	Accuracy	Luna
578	11.5301163586585	-0.746271791876443	coved	0.139581221753541	Accuracy	Luna
579	11.6301163586584	-0.71967814767844	coved	0.138563064134426	Accuracy	Luna
580	11.7301163586584	-0.69347919816404	coved	0.137579716990614	Accuracy	Luna
581	11.8301163586585	-0.66767692517389	coved	0.136631102882919	Accuracy	Luna
582	11.9301163586585	-0.642271517278278	coved	0.135717413339529	Accuracy	Luna
583	12.0301163586585	-0.617262462221303	coved	0.134838788925036	Accuracy	Luna
584	12.1301163586585	-0.592648912481035	coved	0.133995149112061	Accuracy	Luna
585	12.2301163586584	-0.568429523958588	coved	0.133186130812932	Accuracy	Luna
586	12.3301163586585	-0.544601831073451	coved	0.132411117642794	Accuracy	Luna
587	12.4301163586585	-0.52116196912014	coved	0.13166924478658	Accuracy	Luna
588	12.5301163586585	-0.498104271869389	coved	0.130959459325517	Accuracy	Luna
589	12.6301163586585	-0.475421166070968	coved	0.130280569591808	Accuracy	Luna
590	12.7301163586584	-0.453103245414988	coved	0.129631290425928	Accuracy	Luna
591	12.8301163586585	-0.431139856813937	coved	0.1290101975667	Accuracy	Luna
592	12.9301163586585	-0.409519616618899	coved	0.128415663645987	Accuracy	Luna
593	13.0301163586585	-0.388230974816826	coved	0.127845740889152	Accuracy	Luna
594	13.1301163586585	-0.367262209588082	coved	0.127298243402645	Accuracy	Luna
595	13.2301163586584	-0.346601243213729	coved	0.126770958140754	Accuracy	Luna
596	13.3301163586585	-0.326235793183639	coved	0.126261694042801	Accuracy	Luna
597	13.4301163586585	-0.306153458462376	coved	0.125768430472968	Accuracy	Luna
598	13.5301163586585	-0.286341802181135	coved	0.125289212125742	Accuracy	Luna
599	13.6301163586585	-0.266788436692986	coved	0.124822152791306	Accuracy	Luna
600	13.7301163586584	-0.247481452444323	coved	0.124365928249572	Accuracy	Luna
601	13.8301163586585	-0.228409955082725	coved	0.123920179565584	Accuracy	Luna
602	13.9301163586585	-0.209563869070237	coved	0.123485203317394	Accuracy	Luna
603	14.0301163586585	-0.190933657736767	coved	0.123061613353789	Accuracy	Luna
604	14.1301163586585	-0.172510186039521	coved	0.122650142452787	Accuracy	Luna
605	14.2301163586584	-0.154284869371018	coved	0.122251586305052	Accuracy	Luna
606	14.3301163586585	-0.136249691762054	coved	0.12186670388429	Accuracy	Luna
607	14.4301163586585	-0.118397339342782	coved	0.121496167081765	Accuracy	Luna
608	14.5301163586585	-0.100721102421477	coved	0.121140454276936	Accuracy	Luna
609	14.6301163586585	-0.0832149872767512	coved	0.12079981961143	Accuracy	Luna
610	14.7301163586584	-0.0658744067217438	coved	0.120474432992807	Accuracy	Luna
611	14.8301163586585	-0.0486963910453939	coved	0.120164401003038	Accuracy	Luna
612	14.9301163586585	-0.0316797933469758	coved	0.119869797344805	Accuracy	Luna
613	15.0301163586585	-0.0148248064999793	coved	0.119590529349586	Accuracy	Luna
614	15.1301163586585	0.0018676112356055	coved	0.119326188141543	Accuracy	Luna
615	15.2301163586584	0.01839607474164	coved	0.119075970118378	Accuracy	Luna
616	15.3301163586585	0.0347587542118216	coved	0.118838716911766	Accuracy	Luna
617	15.4301163586585	0.0509530200126648	coved	0.118613084151769	Accuracy	Luna
618	15.5301163586585	0.0669755057187899	coved	0.118397606073638	Accuracy	Luna
619	15.6301163586585	0.0828219367458323	coved	0.118190857148148	Accuracy	Luna
620	15.7301163586584	0.0984870461790882	coved	0.117991593436311	Accuracy	Luna
621	15.8301163586585	0.113964334608388	coved	0.117798960914723	Accuracy	Luna
622	15.9301163586585	0.129246613409957	coved	0.117612324157813	Accuracy	Luna
623	16.0301163586585	0.144326192205761	coved	0.11743124731176	Accuracy	Luna
624	16.1301163586584	0.159194726142717	coved	0.117255624991289	Accuracy	Luna
625	16.2301163586584	0.173843436310481	coved	0.117085582514286	Accuracy	Luna
626	16.3301163586585	0.188263232872108	coved	0.116921424632488	Accuracy	Luna
627	16.4301163586585	0.202444753581571	coved	0.116763627477148	Accuracy	Luna
628	16.5301163586585	0.216378459775607	coved	0.116612795141569	Accuracy	Luna
629	16.6301163586584	0.230054629457617	coved	0.116469815011204	Accuracy	Luna
630	16.7301163586584	0.24346344247588	coved	0.11633580518723	Accuracy	Luna
631	16.8301163586585	0.256595097073693	coved	0.116211847306353	Accuracy	Luna
632	16.9301163586585	0.269439923224074	coved	0.116098942429841	Accuracy	Luna
633	17.0301163586585	0.281988563160412	coved	0.115998082466899	Accuracy	Luna
634	17.1301163586584	0.294232143115093	coved	0.115910246393851	Accuracy	Luna
635	17.2301163586584	0.306162553432737	coved	0.115836432475512	Accuracy	Luna
636	17.3301163586585	0.317772300801486	coved	0.115777458291553	Accuracy	Luna
637	17.4301163586585	0.329054234688264	coved	0.115733720886942	Accuracy	Luna
638	17.5301163586585	0.340001712019157	coved	0.115705239104152	Accuracy	Luna
639	17.6301163586585	0.350608688257228	coved	0.115691692396923	Accuracy	Luna
640	17.7301163586584	0.360869685430375	coved	0.115692432349639	Accuracy	Luna
641	17.8301163586585	0.370779932437	coved	0.115706581320323	Accuracy	Luna
642	17.9301163586585	0.380335657094641	coved	0.115733210055658	Accuracy	Luna
643	18.0301163586585	0.389534054815615	coved	0.115771399932728	Accuracy	Luna
644	18.1301163586585	0.398373052915664	coved	0.115820221488719	Accuracy	Luna
645	18.2301163586584	0.406851146210882	coved	0.115878731345675	Accuracy	Luna
646	18.3301163586585	0.414967314636168	coved	0.115945999433727	Accuracy	Luna
647	18.4301163586585	0.422721319162487	coved	0.116021284983879	Accuracy	Luna
648	18.5301163586585	0.430113889759494	coved	0.116104165704073	Accuracy	Luna
649	18.6301163586585	0.437146810453425	coved	0.116194607375607	Accuracy	Luna
650	18.7301163586584	0.443822710328206	coved	0.116292886289111	Accuracy	Luna
651	18.8301163586585	0.450144675159364	coved	0.116399421378783	Accuracy	Luna
652	18.9301163586585	0.456116185142603	coved	0.116514739536463	Accuracy	Luna
653	19.0301163586585	0.461741794601387	coved	0.116639741024024	Accuracy	Luna
654	19.1301163586585	0.467026870205109	coved	0.116775543309646	Accuracy	Luna
655	19.2301163586584	0.47197745079125	coved	0.116923373801573	Accuracy	Luna
656	19.3301163586585	0.476600202841366	coved	0.117084494263296	Accuracy	Luna
657	19.4301163586585	0.480902173743088	coved	0.117260049559343	Accuracy	Luna
658	19.5301163586585	0.484891081221813	coved	0.11745117570249	Accuracy	Luna
659	19.6301163586585	0.488575353826381	coved	0.117658998324909	Accuracy	Luna
660	19.7301163586584	0.491964103510697	coved	0.117884603778151	Accuracy	Luna
661	19.8301163586585	0.495067010403468	coved	0.118128965419092	Accuracy	Luna
662	19.9301163586585	0.497894077841821	coved	0.118392779991034	Accuracy	Luna
663	20.0301163586585	0.500455492483792	coved	0.118676377826459	Accuracy	Luna
664	20.1301163586585	0.502761566923924	coved	0.118979706415117	Accuracy	Luna
665	20.2301163586584	0.504822694171117	coved	0.119302375212492	Accuracy	Luna
666	20.3301163586585	0.506649354711334	coved	0.119643815444735	Accuracy	Luna
667	20.4301163586585	0.508252045963015	coved	0.12000325226226	Accuracy	Luna
668	20.5301163586585	0.509641219823624	coved	0.120379856954694	Accuracy	Luna
669	20.6301163586585	0.510827200016858	coved	0.120772962971984	Accuracy	Luna
670	20.7301163586584	0.511820231327878	coved	0.121181869345529	Accuracy	Luna
671	20.8301163586585	0.512630496401598	coved	0.121605758048663	Accuracy	Luna
672	20.9301163586585	0.513267947900862	coved	0.122043943340727	Accuracy	Luna
673	21.0301163586585	0.513742278827886	coved	0.122495914703587	Accuracy	Luna
674	21.1301163586585	0.51406307042333	coved	0.122961138087701	Accuracy	Luna
675	21.2301163586584	0.514239750016304	coved	0.12343908923144	Accuracy	Luna
676	21.3301163586585	0.514281378906646	coved	0.123929448650158	Accuracy	Luna
677	21.4301163586585	0.514196629082024	coved	0.124432093187364	Accuracy	Luna
678	21.5301163586585	0.513993824063109	coved	0.124947017319267	Accuracy	Luna
679	21.6301163586585	0.513680691254874	coved	0.125474465500435	Accuracy	Luna
680	21.7301163586584	0.513264288657575	coved	0.126014906019884	Accuracy	Luna
681	21.8301163586585	0.512751312825013	coved	0.126568722162305	Accuracy	Luna
682	21.9301163586585	0.51214812814267	coved	0.127136119831581	Accuracy	Luna
683	22.0301163586585	0.511460620759711	coved	0.127717169217428	Accuracy	Luna
684	22.1301163586585	0.510694265280183	coved	0.128311714594709	Accuracy	Luna
685	22.2301163586584	0.509854253185672	coved	0.128919259489894	Accuracy	Luna
686	22.3301163586585	0.508945580092486	coved	0.129538900658363	Accuracy	Luna
687	22.4301163586585	0.507973000568175	coved	0.130169380215882	Accuracy	Luna
688	22.5301163586585	0.506940787602919	coved	0.130809320416031	Accuracy	Luna
689	22.6301163586585	0.505852775005493	coved	0.131457259959131	Accuracy	Luna
690	22.7301163586584	0.504712373783482	coved	0.132111723967396	Accuracy	Luna
691	22.8301163586585	0.50352268413788	coved	0.132771194685047	Accuracy	Luna
692	22.9301163586585	0.502286678489723	coved	0.133433985528913	Accuracy	Luna
693	23.0301163586585	0.501007198505374	coved	0.134098307356535	Accuracy	Luna
694	23.1301163586585	0.499686911421114	coved	0.134762393683826	Accuracy	Luna
695	23.2301163586584	0.498328283768228	coved	0.135424623974356	Accuracy	Luna
696	23.3301163586585	0.496933587034188	coved	0.136083596896588	Accuracy	Luna
697	23.4301163586585	0.495504975366216	coved	0.136738066546626	Accuracy	Luna
698	23.5301163586585	0.494044547061215	coved	0.137386880501407	Accuracy	Luna
699	23.6301163586585	0.492554310914427	coved	0.138029109982239	Accuracy	Luna
700	23.7301163586584	0.491036107052949	coved	0.138664273176106	Accuracy	Luna
701	23.8301163586585	0.489491624533065	coved	0.139292357242918	Accuracy	Luna
702	23.9301163586585	0.487922337329484	coved	0.139914012317665	Accuracy	Luna
703	24.0301163586585	0.486329574295617	coved	0.140530348270648	Accuracy	Luna
704	24.1301163586585	0.484714611817892	coved	0.141142618473652	Accuracy	Luna
705	24.2301163586584	0.483078703587917	coved	0.141752078913201	Accuracy	Luna
706	24.3301163586585	0.481423096637043	coved	0.14235989826325	Accuracy	Luna
707	24.4301163586585	0.479748969042811	coved	0.142967386200463	Accuracy	Luna
708	24.5301163586585	0.478057412364782	coved	0.143576019098919	Accuracy	Luna
709	24.6301163586585	0.476349499095559	coved	0.14418710287616	Accuracy	Luna
710	24.7301163586584	0.474626277773571	coved	0.144801772133978	Accuracy	Luna
711	24.8301163586585	0.472888759684366	coved	0.145421042841982	Accuracy	Luna
712	24.9301163586585	0.471137913580547	coved	0.146045824716814	Accuracy	Luna
713	25.0301163586585	0.469374671139016	coved	0.1466768792538	Accuracy	Luna
714	25.1301163586585	0.467599937738727	coved	0.147314740223519	Accuracy	Luna
715	25.2301163586584	0.46581461044615	coved	0.14795959002166	Accuracy	Luna
716	25.3301163586585	0.4640195599978	coved	0.148611415308363	Accuracy	Luna
717	25.4301163586585	0.462215640631791	coved	0.149269945576194	Accuracy	Luna
718	25.5301163586585	0.460403701814567	coved	0.149934584592962	Accuracy	Luna
719	25.6301163586585	0.458584576389005	coved	0.150604556328492	Accuracy	Luna
720	25.7301163586584	0.456759077374315	coved	0.151278985013726	Accuracy	Luna
721	25.8301163586585	0.45492799513504	coved	0.151956977248168	Accuracy	Luna
722	25.9301163586585	0.45309209764358	coved	0.15263767599172	Accuracy	Luna
723	26.0301163586585	0.45125213044343	coved	0.153320315760017	Accuracy	Luna
724	26.1301163586585	0.449408834523001	coved	0.154004109431133	Accuracy	Luna
725	26.2301163586584	0.447562949634042	coved	0.15468826795599	Accuracy	Luna
726	26.3301163586585	0.445715195979411	coved	0.155372212705725	Accuracy	Luna
727	26.4301163586585	0.443866236295991	coved	0.156055940379404	Accuracy	Luna
728	26.5301163586585	0.442016655703909	coved	0.156740214860947	Accuracy	Luna
729	26.6301163586585	0.44016700999338	coved	0.157426198308168	Accuracy	Luna
730	26.7301163586584	0.438317845958329	coved	0.158115287130911	Accuracy	Luna
731	26.8301163586585	0.436469691295087	coved	0.158809175300016	Accuracy	Luna
732	26.9301163586585	0.434623055205178	coved	0.159509835392778	Accuracy	Luna
733	27.0301163586585	0.432778430042136	coved	0.160219496182843	Accuracy	Luna
734	27.1301163586585	0.430936277282206	coved	0.160940696138017	Accuracy	Luna
735	27.2301163586585	0.429097000116458	coved	0.161676390363056	Accuracy	Luna
736	27.3301163586585	0.427260967511074	coved	0.162429772047694	Accuracy	Luna
737	27.4301163586585	0.425428508085493	coved	0.163204243461526	Accuracy	Luna
738	27.5301163586585	0.42359992113525	coved	0.164003308482974	Accuracy	Luna
739	27.6301163586585	0.421775425862667	coved	0.164830699909474	Accuracy	Luna
740	27.7301163586585	0.419955177203807	coved	0.165690224745793	Accuracy	Luna
741	27.8301163586585	0.418139319036673	coved	0.166585498395396	Accuracy	Luna
742	27.9301163586585	0.416327968858606	coved	0.167519944148619	Accuracy	Luna
743	28.0301163586585	0.414521231141767	coved	0.168496708658209	Accuracy	Luna
744	28.1301163586585	0.412719208615905	coved	0.169518602945395	Accuracy	Luna
745	28.2301163586585	0.410921980878983	coved	0.170588148398351	Accuracy	Luna
746	28.3301163586585	0.409129603054317	coved	0.171707569246699	Accuracy	Luna
747	28.4301163586585	0.407342093196961	coved	0.17287882580314	Accuracy	Luna
748	28.5301163586585	0.405559408577495	coved	0.174103685437466	Accuracy	Luna
749	28.6301163586585	0.403781451609976	coved	0.175383716548112	Accuracy	Luna
750	28.7301163586585	0.402008076962011	coved	0.176720295778688	Accuracy	Luna
751	28.8301163586585	0.400239105917306	coved	0.178114597565474	Accuracy	Luna
752	28.9301163586585	0.398474294060019	coved	0.17956778059471	Accuracy	Luna
753	29.0301163586585	0.396713330588346	coved	0.181081050385323	Accuracy	Luna
754	29.1301163586585	0.394955889625136	coved	0.182655485082472	Accuracy	Luna
755	29.2301163586585	0.39320161889825	coved	0.184292181786625	Accuracy	Luna
756	29.3301163586585	0.391450139303832	coved	0.185992329246211	Accuracy	Luna
757	29.4301163586585	0.389701066029842	coved	0.187757087943468	Accuracy	Luna
758	29.5301163586585	0.387954007612741	coved	0.189587686517719	Accuracy	Luna
759	29.6301163586585	0.386208569639179	coved	0.191485389573278	Accuracy	Luna
760	29.7301163586585	0.384464358052718	coved	0.193451530853622	Accuracy	Luna
761	29.8301163586585	0.382720980643385	coved	0.195487666647343	Accuracy	Luna
762	29.9301163586585	0.380978050476068	coved	0.197595618375286	Accuracy	Luna
763	30.0301163586585	0.379235188906969	coved	0.199777477517967	Accuracy	Luna
764	30.1301163586585	0.377492035188829	coved	0.202035729388069	Accuracy	Luna
765	30.2301163586585	0.375748246692332	coved	0.204373205817315	Accuracy	Luna
766	30.3301163586585	0.37400351465758	coved	0.206793196170948	Accuracy	Luna
767	30.4301163586585	0.372257544897283	coved	0.209299217971248	Accuracy	Luna
768	30.5301163586585	0.370510043501367	coved	0.211894842454024	Accuracy	Luna
769	30.6301163586585	0.36876071655979	coved	0.214583661142536	Accuracy	Luna
770	30.7301163586585	0.367009271525692	coved	0.217369264946953	Accuracy	Luna
771	30.8301163586585	0.365255443813505	coved	0.22025535962933	Accuracy	Luna
772	30.9301163586585	0.363498995566499	coved	0.223245717673689	Accuracy	Luna
773	31.0301163586585	0.36173971613667	coved	0.226344117096645	Accuracy	Luna
774	31.1301163586585	0.359977432493747	coved	0.229554338632461	Accuracy	Luna
775	31.2301163586585	0.358211974517499	coved	0.23287996468125	Accuracy	Luna
776	31.3301163586585	0.356443172087666	coved	0.236324333038844	Accuracy	Luna
777	31.4301163586585	0.354670855083992	coved	0.239890508800743	Accuracy	Luna
778	31.5301163586585	0.352894853386223	coved	0.24358126097842	Accuracy	Luna
779	31.6301163586585	0.351114996912632	coved	0.247399043834719	Accuracy	Luna
780	31.7301163586585	0.349331138688622	coved	0.251346043870183	Accuracy	Luna
781	31.8301163586585	0.347543202137453	coved	0.255424280091994	Accuracy	Luna
782	31.9301163586585	0.345751183288597	coved	0.259635566584337	Accuracy	Luna
783	32.0301163586584	0.343955106658218	coved	0.263981368585315	Accuracy	Luna
784	32.1301163586585	0.342154996909875	coved	0.268462718175402	Accuracy	Luna
785	32.2301163586584	0.340350878707129	coved	0.273080210249051	Accuracy	Luna
786	32.3301163586585	0.338542776713545	coved	0.277834003555369	Accuracy	Luna
787	32.4301163586585	0.336730715592669	coved	0.282723825926952	Accuracy	Luna
788	32.5301163586584	0.334914720008058	coved	0.287748983182956	Accuracy	Luna
789	32.6301163586585	0.333094831248431	coved	0.292908415979803	Accuracy	Luna
790	32.7301163586584	0.331271159183424	coved	0.298200855604079	Accuracy	Luna
791	32.8301163586585	0.32944383136421	coved	0.303624704363838	Accuracy	Luna
792	32.9301163586585	0.327612975341876	coved	0.309178004209392	Accuracy	Luna
793	33.0301163586584	0.325778718667589	coved	0.314858454194408	Accuracy	Luna
794	33.1301163586585	0.323941188892482	coved	0.320663429177493	Accuracy	Luna
795	33.2301163586584	0.32210051356769	coved	0.326589999380811	Accuracy	Luna
796	33.3301163586585	0.320256820244361	coved	0.332634950461545	Accuracy	Luna
797	33.4301163586585	0.318410236473636	coved	0.338794803793104	Accuracy	Luna
798	33.5301163586584	0.316560889806651	coved	0.345065836693687	Accuracy	Luna
799	33.6301163586585	0.314708907930543	coved	0.351444104237425	Accuracy	Luna
800	33.7301163586584	0.312854433846927	coved	0.357925672243189	Accuracy	Luna
801	33.8301163586585	0.310997639706348	coved	0.36450686440764	Accuracy	Luna
802	33.9301163586585	0.309138700926858	coved	0.371183948568193	Accuracy	Luna
803	34.0301163586584	0.307277792926501	coved	0.377953104614396	Accuracy	Luna
804	34.1301163586585	0.305415091123383	coved	0.38481043506293	Accuracy	Luna
805	34.2301163586584	0.303550770935519	coved	0.391751974971663	Accuracy	Luna
806	34.3301163586585	0.301685007780999	coved	0.398773701199282	Accuracy	Luna
807	34.4301163586585	0.299817977077889	coved	0.405871541025217	Accuracy	Luna
808	34.5301163586584	0.297949854244249	coved	0.413041380150589	Accuracy	Luna
809	34.6301163586585	0.296080814698127	coved	0.42027907010585	Accuracy	Luna
810	34.7301163586584	0.294211033857598	coved	0.427580435094228	Accuracy	Luna
811	34.8301163586585	0.292340687140741	coved	0.434941278302779	Accuracy	Luna
812	34.9301163586585	0.290469949965605	coved	0.442357387714045	Accuracy	Luna
813	35.0301163586584	0.288598997750249	coved	0.449824541452718	Accuracy	Luna
814	8.03011635865845	0.984630836420764	coved	0.236025814728359	Latency	Luna
815	8.13011635865845	0.968052986217264	coved	0.232292437809062	Latency	Luna
816	8.23011635865845	0.951474144619918	coved	0.228618247738759	Latency	Luna
817	8.33011635865845	0.934893320234367	coved	0.225006484426636	Latency	Luna
818	8.43011635865845	0.918309385784176	coved	0.22146048824034	Latency	Luna
819	8.53011635865845	0.901720371525244	coved	0.21798396341446	Latency	Luna
820	8.63011635865845	0.885123172228186	coved	0.214580981340037	Latency	Luna
821	8.73011635865845	0.868514099127078	coved	0.21125562620842	Latency	Luna
822	8.83011635865845	0.851889337125938	coved	0.208011738144394	Latency	Luna
823	8.93011635865845	0.835245023566477	coved	0.204852844017499	Latency	Luna
824	9.03011635865845	0.818576680546449	coved	0.201782308712415	Latency	Luna
825	9.13011635865845	0.801879285227081	coved	0.198803195076756	Latency	Luna
826	9.23011635865845	0.785147569679616	coved	0.195918079541568	Latency	Luna
827	9.33011635865845	0.768376034825503	coved	0.193128985976119	Latency	Luna
828	9.43011635865845	0.751559117708376	coved	0.190437284054461	Latency	Luna
829	9.53011635865845	0.734691064213211	coved	0.187843740078075	Latency	Luna
830	9.63011635865845	0.717765879068182	coved	0.185348506255457	Latency	Luna
831	9.73011635865845	0.70077754488088	coved	0.18295097478639	Latency	Luna
832	9.83011635865845	0.683720093484908	coved	0.18064979177799	Latency	Luna
833	9.93011635865845	0.666587613583003	coved	0.17844286593562	Latency	Luna
834	10.0301163586585	0.649374488775928	coved	0.176327456278073	Latency	Luna
835	10.1301163586584	0.632075719367582	coved	0.174300288733555	Latency	Luna
836	10.2301163586584	0.614686974961934	coved	0.172357645954018	Latency	Luna
837	10.3301163586585	0.597204646168902	coved	0.170495470995821	Latency	Luna
838	10.4301163586585	0.579625930572757	coved	0.168709488417989	Latency	Luna
839	10.5301163586585	0.561949058427891	coved	0.166995347657771	Latency	Luna
840	10.6301163586584	0.544173691220435	coved	0.165348797514672	Latency	Luna
841	10.7301163586584	0.526300761490511	coved	0.163765773107765	Latency	Luna
842	10.8301163586585	0.508332238179264	coved	0.162242447666532	Latency	Luna
843	10.9301163586585	0.490270683872386	coved	0.160775227297945	Latency	Luna
844	11.0301163586585	0.472119349174958	coved	0.159360805079924	Latency	Luna
845	11.1301163586584	0.4538820535004	coved	0.15799617395698	Latency	Luna
846	11.2301163586584	0.435563211216324	coved	0.156678649751817	Latency	Luna
847	11.3301163586585	0.417168341819028	coved	0.15540595564864	Latency	Luna
848	11.4301163586585	0.398704121812444	coved	0.15417622374332	Latency	Luna
849	11.5301163586585	0.380178193431333	coved	0.152987943636861	Latency	Luna
850	11.6301163586584	0.361600099347696	coved	0.151840055169548	Latency	Luna
851	11.7301163586584	0.342980395726045	coved	0.150731755760577	Latency	Luna
852	11.8301163586585	0.324330435070634	coved	0.149662403408513	Latency	Luna
853	11.9301163586585	0.305662735208954	coved	0.14863149842974	Latency	Luna
854	12.0301163586585	0.286990251396822	coved	0.147638506916563	Latency	Luna
855	12.1301163586585	0.268326127813623	coved	0.146682769613958	Latency	Luna
856	12.2301163586584	0.249683755755774	coved	0.145763473975514	Latency	Luna
857	12.3301163586585	0.231077038194299	coved	0.144879680080757	Latency	Luna
858	12.4301163586585	0.212520448188701	coved	0.144030330638349	Latency	Luna
859	12.5301163586585	0.194029068535551	coved	0.143214292511622	Latency	Luna
860	12.6301163586585	0.175618494387037	coved	0.142430388844955	Latency	Luna
861	12.7301163586584	0.157304670349254	coved	0.141677425921607	Latency	Luna
862	12.8301163586585	0.139103644560868	coved	0.140954162782055	Latency	Luna
863	12.9301163586585	0.121031449493176	coved	0.140259268978255	Latency	Luna
864	13.0301163586585	0.103104093838516	coved	0.139591250347818	Latency	Luna
865	13.1301163586585	0.0853374526127845	coved	0.138948494098675	Latency	Luna
866	13.2301163586584	0.0677470329257867	coved	0.138329389646224	Latency	Luna
867	13.3301163586585	0.050347958719744	coved	0.137732352903367	Latency	Luna
868	13.4301163586585	0.0331547564375969	coved	0.1371559098101	Latency	Luna
869	13.5301163586585	0.0161817104283737	coved	0.136598630688922	Latency	Luna
870	13.6301163586585	-0.000557051779136061	coved	0.136059129705203	Latency	Luna
871	13.7301163586584	-0.0170487327209479	coved	0.135536354188247	Latency	Luna
872	13.8301163586585	-0.0332829366607604	coved	0.135029822985085	Latency	Luna
873	13.9301163586585	-0.0492509199278209	coved	0.134539444652709	Latency	Luna
874	14.0301163586585	-0.0649448541039198	coved	0.134065319316585	Latency	Luna
875	14.1301163586585	-0.0803575081868985	coved	0.133607623376646	Latency	Luna
876	14.2301163586584	-0.0954823841726206	coved	0.133166579246021	Latency	Luna
877	14.3301163586585	-0.110313678045081	coved	0.132742398888871	Latency	Luna
878	14.4301163586585	-0.124846382405155	coved	0.132335256827952	Latency	Luna
879	14.5301163586585	-0.139076135938739	coved	0.13194522853644	Latency	Luna
880	14.6301163586585	-0.152999273862625	coved	0.131572274152662	Latency	Luna
881	14.7301163586584	-0.166613434729859	coved	0.131216325823135	Latency	Luna
882	14.8301163586585	-0.179917667980977	coved	0.130877301337311	Latency	Luna
883	14.9301163586585	-0.192912534675912	coved	0.130555122363729	Latency	Luna
884	15.0301163586585	-0.20559964738523	coved	0.130249630771882	Latency	Luna
885	15.1301163586585	-0.217981186968218	coved	0.129960494175034	Latency	Luna
886	15.2301163586584	-0.230059631351187	coved	0.129687154748934	Latency	Luna
887	15.3301163586585	-0.241837741410722	coved	0.129428849863806	Latency	Luna
888	15.4301163586585	-0.253318756323505	coved	0.129184710253277	Latency	Luna
889	15.5301163586585	-0.26450632818602	coved	0.128953793938329	Latency	Luna
890	15.6301163586585	-0.275404571604511	coved	0.128735178959964	Latency	Luna
891	15.7301163586584	-0.286018062254703	coved	0.128528043984723	Latency	Luna
892	15.8301163586585	-0.29635189045717	coved	0.128331790185669	Latency	Luna
893	15.9301163586585	-0.306411411284433	coved	0.12814593523423	Latency	Luna
894	16.0301163586585	-0.316202125944697	coved	0.127970100835971	Latency	Luna
895	16.1301163586584	-0.325729693599576	coved	0.127804092011535	Latency	Luna
896	16.2301163586584	-0.334999845191263	coved	0.12764783832796	Latency	Luna
897	16.3301163586585	-0.344018324607724	coved	0.127501365404513	Latency	Luna
898	16.4301163586585	-0.352790852874252	coved	0.127364793382102	Latency	Luna
899	16.5301163586585	-0.361323082327182	coved	0.127238314712932	Latency	Luna
900	16.6301163586584	-0.369620477906909	coved	0.127122294347088	Latency	Luna
901	16.7301163586584	-0.377688269125736	coved	0.127017244563555	Latency	Luna
902	16.8301163586585	-0.385531520616245	coved	0.126923668038253	Latency	Luna
903	16.9301163586585	-0.393155083188	coved	0.126842036880042	Latency	Luna
904	17.0301163586585	-0.400563459123817	coved	0.126772842619345	Latency	Luna
905	17.1301163586584	-0.407760726289161	coved	0.126716599245304	Latency	Luna
906	17.2301163586584	-0.41475042516322	coved	0.126673867260527	Latency	Luna
907	17.3301163586585	-0.421535705528652	coved	0.126645132364369	Latency	Luna
908	17.4301163586585	-0.428119540314377	coved	0.126630657688733	Latency	Luna
909	17.5301163586585	-0.434504680872739	coved	0.126630508396352	Latency	Luna
910	17.6301163586585	-0.440693649380226	coved	0.126644571970144	Latency	Luna
911	17.7301163586584	-0.446688780341583	coved	0.126672560322286	Latency	Luna
912	17.8301163586585	-0.452492216354	coved	0.126714063265827	Latency	Luna
913	17.9301163586585	-0.458105868653432	coved	0.126768648040807	Latency	Luna
914	18.0301163586585	-0.46353146303288	coved	0.126835889233009	Latency	Luna
915	18.1301163586585	-0.468770611550424	coved	0.126915350082288	Latency	Luna
916	18.2301163586584	-0.473824864840409	coved	0.127006575909003	Latency	Luna
917	18.3301163586585	-0.478695739625394	coved	0.127109106449752	Latency	Luna
918	18.4301163586585	-0.483384735277634	coved	0.127222575391609	Latency	Luna
919	18.5301163586585	-0.487893356998012	coved	0.12734678313518	Latency	Luna
920	18.6301163586585	-0.492223161235593	coved	0.127481735780006	Latency	Luna
921	18.7301163586584	-0.496375768273951	coved	0.127627600056898	Latency	Luna
922	18.8301163586585	-0.500352851185535	coved	0.12778460697472	Latency	Luna
923	18.9301163586585	-0.50415615240174	coved	0.127953033409675	Latency	Luna
924	19.0301163586585	-0.50778763784446	coved	0.128133358927863	Latency	Luna
925	19.1301163586585	-0.511249464606147	coved	0.1283261783235	Latency	Luna
926	19.2301163586584	-0.514543986647522	coved	0.128532143215432	Latency	Luna
927	19.3301163586585	-0.517673762412957	coved	0.128751921950755	Latency	Luna
928	19.4301163586585	-0.520641500340772	coved	0.12898611487217	Latency	Luna
929	19.5301163586585	-0.523450207314098	coved	0.129235322573724	Latency	Luna
930	19.6301163586585	-0.526103249715367	coved	0.129500149303673	Latency	Luna
931	19.7301163586584	-0.528604385533876	coved	0.12978118936928	Latency	Luna
932	19.8301163586585	-0.530957742829196	coved	0.130078985453933	Latency	Luna
933	19.9301163586585	-0.533167691910131	coved	0.130393931073651	Latency	Luna
934	20.0301163586585	-0.535238769064695	coved	0.130726216075855	Latency	Luna
935	20.1301163586585	-0.537175649940142	coved	0.131075815079638	Latency	Luna
936	20.2301163586584	-0.538983146898711	coved	0.13144251178351	Latency	Luna
937	20.3301163586585	-0.540666278816744	coved	0.131825991571715	Latency	Luna
938	20.4301163586585	-0.542230191959835	coved	0.132225819518722	Latency	Luna
939	20.5301163586585	-0.543680180877342	coved	0.13264152763198	Latency	Luna
940	20.6301163586585	-0.545021730540647	coved	0.133072740547005	Latency	Luna
941	20.7301163586584	-0.546260404986637	coved	0.133519052322891	Latency	Luna
942	20.8301163586585	-0.547401791261815	coved	0.133979974009842	Latency	Luna
943	20.9301163586585	-0.548451518023715	coved	0.134455083081671	Latency	Luna
944	21.0301163586585	-0.549415244661166	coved	0.13494404844497	Latency	Luna
945	21.1301163586585	-0.550298632526632	coved	0.135446509798447	Latency	Luna
946	21.2301163586584	-0.551107326249278	coved	0.135962098844033	Latency	Luna
947	21.3301163586585	-0.551846913771611	coved	0.136490560514435	Latency	Luna
948	21.4301163586585	-0.552522905518143	coved	0.137031751243709	Latency	Luna
949	21.5301163586585	-0.553140724437513	coved	0.137585595062989	Latency	Luna
950	21.6301163586585	-0.553705613567329	coved	0.138152172054862	Latency	Luna
951	21.7301163586584	-0.554222595565014	coved	0.138731710194993	Latency	Luna
952	21.8301163586585	-0.554696562688946	coved	0.139324400199702	Latency	Luna
953	21.9301163586585	-0.555132268495465	coved	0.139930344208652	Latency	Luna
954	22.0301163586585	-0.555534255306443	coved	0.140549587696777	Latency	Luna
955	22.1301163586585	-0.555906868470677	coved	0.141182066830093	Latency	Luna
956	22.2301163586584	-0.556254309747091	coved	0.141827538281814	Latency	Luna
957	22.3301163586585	-0.556580672636765	coved	0.142485537869239	Latency	Luna
958	22.4301163586585	-0.556889906287494	coved	0.143155411596162	Latency	Luna
959	22.5301163586585	-0.557185652653224	coved	0.143836458488046	Latency	Luna
960	22.6301163586585	-0.557471258929981	coved	0.144527947539301	Latency	Luna
961	22.7301163586584	-0.557749766861889	coved	0.145229154585979	Latency	Luna
962	22.8301163586585	-0.558023980931954	coved	0.145939338422947	Latency	Luna
963	22.9301163586585	-0.558296601739325	coved	0.146657659261983	Latency	Luna
964	23.0301163586585	-0.558570211478434	coved	0.147383214969095	Latency	Luna
965	23.1301163586585	-0.558847224750217	coved	0.148115112724746	Latency	Luna
966	23.2301163586584	-0.559129846571723	coved	0.148852539113855	Latency	Luna
967	23.3301163586585	-0.559420063963506	coved	0.149594800705704	Latency	Luna
968	23.4301163586585	-0.55971972359867	coved	0.150341284000516	Latency	Luna
969	23.5301163586585	-0.560030599488321	coved	0.151091417572039	Latency	Luna
970	23.6301163586585	-0.560354328039023	coved	0.151844748415807	Latency	Luna
971	23.7301163586584	-0.560692278816859	coved	0.152601073735368	Latency	Luna
972	23.8301163586585	-0.561045547605498	coved	0.153360454444106	Latency	Luna
973	23.9301163586585	-0.561414812188796	coved	0.154123331428269	Latency	Luna
974	24.0301163586585	-0.561800442789484	coved	0.15489040838899	Latency	Luna
975	24.1301163586585	-0.56220268694991	coved	0.155662468265718	Latency	Luna
976	24.2301163586584	-0.562621734375972	coved	0.156440293181582	Latency	Luna
977	24.3301163586585	-0.563057752591751	coved	0.157224614403182	Latency	Luna
978	24.4301163586585	-0.563510663831368	coved	0.158016252522186	Latency	Luna
979	24.5301163586585	-0.563980072727079	coved	0.158816137754105	Latency	Luna
980	24.6301163586585	-0.564465505841401	coved	0.159625112679236	Latency	Luna
981	24.7301163586584	-0.564966373839769	coved	0.160443936009329	Latency	Luna
982	24.8301163586585	-0.565481885304184	coved	0.161273318747647	Latency	Luna
983	24.9301163586585	-0.566010998841182	coved	0.162113935810497	Latency	Luna
984	25.0301163586585	-0.566552432477935	coved	0.162966404130294	Latency	Luna
985	25.1301163586585	-0.567104721996849	coved	0.163831236860575	Latency	Luna
986	25.2301163586584	-0.567666339989369	coved	0.164708769628392	Latency	Luna
987	25.3301163586585	-0.568235545104747	coved	0.165599256294405	Latency	Luna
988	25.4301163586585	-0.568810460516303	coved	0.166502830941274	Latency	Luna
989	25.5301163586585	-0.569389169360679	coved	0.16741946514892	Latency	Luna
990	25.6301163586585	-0.569969615872084	coved	0.168349054639727	Latency	Luna
991	25.7301163586584	-0.570549582974193	coved	0.169291464340937	Latency	Luna
992	25.8301163586585	-0.571126679181572	coved	0.170246573513075	Latency	Luna
993	25.9301163586585	-0.571698351376076	coved	0.171214303327588	Latency	Luna
994	26.0301163586585	-0.572261896050788	coved	0.172194644844966	Latency	Luna
995	26.1301163586585	-0.572814579534218	coved	0.173187588090653	Latency	Luna
996	26.2301163586584	-0.573353662641535	coved	0.174193130630318	Latency	Luna
997	26.3301163586585	-0.573876321672971	coved	0.175211397943557	Latency	Luna
998	26.4301163586585	-0.574379510291034	coved	0.176242849758203	Latency	Luna
999	26.5301163586585	-0.574859910956996	coved	0.177288383676989	Latency	Luna
1000	26.6301163586585	-0.575314111567226	coved	0.178349116484277	Latency	Luna
1001	26.7301163586584	-0.575738680886825	coved	0.179426286857188	Latency	Luna
1002	26.8301163586585	-0.576130150580703	coved	0.180521289427285	Latency	Luna
1003	26.9301163586585	-0.57648502733257	coved	0.181635661701029	Latency	Luna
1004	27.0301163586585	-0.576799798572526	coved	0.182771069368271	Latency	Luna
1005	27.1301163586585	-0.577070937336283	coved	0.183929335160292	Latency	Luna
1006	27.2301163586585	-0.577294899983557	coved	0.185112498287258	Latency	Luna
1007	27.3301163586585	-0.57746814470653	coved	0.18632271213892	Latency	Luna
1008	27.4301163586585	-0.577587146577164	coved	0.187562228113207	Latency	Luna
1009	27.5301163586585	-0.577648403361756	coved	0.18883333546959	Latency	Luna
1010	27.6301163586585	-0.577648504931412	coved	0.190138436203799	Latency	Luna
1011	27.7301163586585	-0.577584122866037	coved	0.19147995961921	Latency	Luna
1012	27.8301163586585	-0.577451946260326	coved	0.192860213603435	Latency	Luna
1013	27.9301163586585	-0.577248719967114	coved	0.194281388165313	Latency	Luna
1014	28.0301163586585	-0.576971216369203	coved	0.19574551032318	Latency	Luna
1015	28.1301163586585	-0.576616213355771	coved	0.197254413256245	Latency	Luna
1016	28.2301163586585	-0.57618056326788	coved	0.19880976596646	Latency	Luna
1017	28.3301163586585	-0.575661202019659	coved	0.200413071233278	Latency	Luna
1018	28.4301163586585	-0.575055212917398	coved	0.202065686656507	Latency	Luna
1019	28.5301163586585	-0.574359946907546	coved	0.203768866781565	Latency	Luna
1020	28.6301163586585	-0.573573016577133	coved	0.205523759108891	Latency	Luna
1021	28.7301163586585	-0.572692295600731	coved	0.207331406622587	Latency	Luna
1022	28.8301163586585	-0.571715860735074	coved	0.209192739207516	Latency	Luna
1023	28.9301163586585	-0.570642262765957	coved	0.211108676713817	Latency	Luna
1024	29.0301163586585	-0.569470561135486	coved	0.213080159359554	Latency	Luna
1025	29.1301163586585	-0.568199949238756	coved	0.215108044004397	Latency	Luna
1026	29.2301163586585	-0.566829926860307	coved	0.21719318203746	Latency	Luna
1027	29.3301163586585	-0.565360337387611	coved	0.219336455118283	Latency	Luna
1028	29.4301163586585	-0.563791112670208	coved	0.221538704618156	Latency	Luna
1029	29.5301163586585	-0.562122357409199	coved	0.223800781436008	Latency	Luna
1030	29.6301163586585	-0.560354253147675	coved	0.226123525507014	Latency	Luna
1031	29.7301163586585	-0.558487052472346	coved	0.228507781421339	Latency	Luna
1032	29.8301163586585	-0.556521224067205	coved	0.230954479439347	Latency	Luna
1033	29.9301163586585	-0.554457454594293	coved	0.233464656505888	Latency	Luna
1034	30.0301163586585	-0.55229661572416	coved	0.236039457646088	Latency	Luna
1035	30.1301163586585	-0.550039870348578	coved	0.238680202357205	Latency	Luna
1036	30.2301163586585	-0.547688608404034	coved	0.241388359644379	Latency	Luna
1037	30.3301163586585	-0.54524455174436	coved	0.244165609818628	Latency	Luna
1038	30.4301163586585	-0.542709558872806	coved	0.247013723243618	Latency	Luna
1039	30.5301163586585	-0.540085490837574	coved	0.249934468863642	Latency	Luna
1040	30.6301163586585	-0.537374208686858	coved	0.252929599077432	Latency	Luna
1041	30.7301163586585	-0.53457757888274	coved	0.256000841596137	Latency	Luna
1042	30.8301163586585	-0.531697578930859	coved	0.259149967233248	Latency	Luna
1043	30.9301163586585	-0.528736291897711	coved	0.262378768652894	Latency	Luna
1044	31.0301163586585	-0.525695879930861	coved	0.265689032582039	Latency	Luna
1045	31.1301163586585	-0.522578612968167	coved	0.26908254470581	Latency	Luna
1046	31.2301163586585	-0.519386769285883	coved	0.272560981845726	Latency	Luna
1047	31.3301163586585	-0.516122627160285	coved	0.276125889680791	Latency	Luna
1048	31.4301163586585	-0.512788464867607	coved	0.279778670041003	Latency	Luna
1049	31.5301163586585	-0.509386560684096	coved	0.283520570190688	Latency	Luna
1050	31.6301163586585	-0.505919192901818	coved	0.287352674088065	Latency	Luna
1051	31.7301163586585	-0.502388649291285	coved	0.291275934036731	Latency	Luna
1052	31.8301163586585	-0.498797243386676	coved	0.295291238470269	Latency	Luna
1053	31.9301163586585	-0.495147294941616	coved	0.299399396848284	Latency	Luna
1054	32.0301163586584	-0.49144112461292	coved	0.303601052792603	Latency	Luna
1055	32.1301163586585	-0.487681053062126	coved	0.307896630040892	Latency	Luna
1056	32.2301163586584	-0.483869400950723	coved	0.312286327806554	Latency	Luna
1057	32.3301163586585	-0.48000848894024	coved	0.316770118374141	Latency	Luna
1058	32.4301163586585	-0.476100637692177	coved	0.321347746520155	Latency	Luna
1059	32.5301163586584	-0.472148167868055	coved	0.326018730589954	Latency	Luna
1060	32.6301163586585	-0.468153359941103	coved	0.330782397211674	Latency	Luna
1061	32.7301163586584	-0.464118328602744	coved	0.335637988061146	Latency	Luna
1062	32.8301163586585	-0.46004514580268	coved	0.340584569989822	Latency	Luna
1063	32.9301163586585	-0.455935883490619	coved	0.345621005934388	Latency	Luna
1064	33.0301163586584	-0.451792613616192	coved	0.350745960307074	Latency	Luna
1065	33.1301163586585	-0.447617408129102	coved	0.355957905249999	Latency	Luna
1066	33.2301163586584	-0.443412338979003	coved	0.3612551276117	Latency	Luna
1067	33.3301163586585	-0.439179478115572	coved	0.366635736512655	Latency	Luna
1068	33.4301163586585	-0.434920897488489	coved	0.372097671376221	Latency	Luna
1069	33.5301163586584	-0.430638669047427	coved	0.377638710311302	Latency	Luna
1070	33.6301163586585	-0.426334862786138	coved	0.383256480010086	Latency	Luna
1071	33.7301163586584	-0.422011328427288	coved	0.388948610048147	Latency	Luna
1072	33.8301163586585	-0.417669496440889	coved	0.39471289706754	Latency	Luna
1073	33.9301163586585	-0.413310750299138	coved	0.400547087754006	Latency	Luna
1074	34.0301163586584	-0.408936473474277	coved	0.406448854862134	Latency	Luna
1075	34.1301163586585	-0.404548049438543	coved	0.412415802707013	Latency	Luna
1076	34.2301163586584	-0.400146861664155	coved	0.41844547253034	Latency	Luna
1077	34.3301163586585	-0.395734293623332	coved	0.424535347722537	Latency	Luna
1078	34.4301163586585	-0.391311728788307	coved	0.430682858886553	Latency	Luna
1079	34.5301163586584	-0.386880550631328	coved	0.436885388732522	Latency	Luna
1080	34.6301163586585	-0.382442142624618	coved	0.443140276795649	Latency	Luna
1081	34.7301163586584	-0.377997888240385	coved	0.449444823972542	Latency	Luna
1082	34.8301163586585	-0.373549170950891	coved	0.45579629687378	Latency	Luna
1083	34.9301163586585	-0.369097374228317	coved	0.462191931992418	Latency	Luna
1084	35.0301163586584	-0.364643881544941	coved	0.468628939690387	Latency	Luna
1085	12.02	-0.612737406941267	base	0.115352310661198	Accuracy	NCANDA
1086	12.12	-0.59097013928191	base	0.111339839378418	Accuracy	NCANDA
1087	12.22	-0.569204991509254	base	0.107430181118363	Accuracy	NCANDA
1088	12.32	-0.54744680701582	base	0.103637322661333	Accuracy	NCANDA
1089	12.42	-0.525703743421205	base	0.0999765767671604	Accuracy	NCANDA
1090	12.52	-0.503987120296421	base	0.0964629516417609	Accuracy	NCANDA
1091	12.62	-0.482311276528628	base	0.093109570785617	Accuracy	NCANDA
1092	12.72	-0.460692748218263	base	0.0899260985378397	Accuracy	NCANDA
1093	12.82	-0.439149701780153	base	0.0869176895356237	Accuracy	NCANDA
1094	12.92	-0.417701784981251	base	0.0840844751799986	Accuracy	NCANDA
1095	13.02	-0.396370253278456	base	0.0814215507288559	Accuracy	NCANDA
1096	13.12	-0.375178437490007	base	0.0789195863818733	Accuracy	NCANDA
1097	13.22	-0.354151415667749	base	0.0765657822766169	Accuracy	NCANDA
1098	13.32	-0.333315390230168	base	0.0743450706313509	Accuracy	NCANDA
1099	13.42	-0.312697576627666	base	0.0722418258690488	Accuracy	NCANDA
1100	13.52	-0.292325782400568	base	0.07024139667391	Accuracy	NCANDA
1101	13.62	-0.272227901466632	base	0.0683310434522176	Accuracy	NCANDA
1102	13.72	-0.252431444878094	base	0.0665007132434227	Accuracy	NCANDA
1103	13.82	-0.232963063291551	base	0.0647434734458213	Accuracy	NCANDA
1104	13.92	-0.213848121857728	base	0.0630553429485246	Accuracy	NCANDA
1105	14.02	-0.195110236689711	base	0.0614347334387542	Accuracy	NCANDA
1106	14.12	-0.176770756569448	base	0.0598816360171651	Accuracy	NCANDA
1107	14.22	-0.158848433182242	base	0.0583965850872927	Accuracy	NCANDA
1108	14.32	-0.141359484339561	base	0.0569795697318883	Accuracy	NCANDA
1109	14.42	-0.124317517403788	base	0.0556292476451431	Accuracy	NCANDA
1110	14.52	-0.10773319867705	base	0.054342609947	Accuracy	NCANDA
1111	14.62	-0.0916140312655988	base	0.0531150555939816	Accuracy	NCANDA
1112	14.72	-0.0759641935312928	base	0.0519408730127383	Accuracy	NCANDA
1113	14.82	-0.0607846344684404	base	0.0508139685852614	Accuracy	NCANDA
1114	14.92	-0.0460732757816235	base	0.049728717939572	Accuracy	NCANDA
1115	15.02	-0.0318252966021873	base	0.0486807736386365	Accuracy	NCANDA
1116	15.12	-0.0180334930536511	base	0.0476676715164059	Accuracy	NCANDA
1117	15.22	-0.0046887020111094	base	0.0466891188275559	Accuracy	NCANDA
1118	15.32	0.00821972418779538	base	0.045746906976194	Accuracy	NCANDA
1119	15.42	0.0207034075149446	base	0.044844459370994	Accuracy	NCANDA
1120	15.52	0.0327744156342188	base	0.0439860905828663	Accuracy	NCANDA
1121	15.62	0.0444447332592405	base	0.0431761065005304	Accuracy	NCANDA
1122	15.72	0.0557257796040937	base	0.0424178765840558	Accuracy	NCANDA
1123	15.82	0.0666279693857516	base	0.0417130758515886	Accuracy	NCANDA
1124	15.92	0.0771602404448933	base	0.0410613514778736	Accuracy	NCANDA
1125	16.02	0.0873296982002803	base	0.0404603250700564	Accuracy	NCANDA
1126	16.12	0.0971414288574551	base	0.0399059175213932	Accuracy	NCANDA
1127	16.22	0.106598385003229	base	0.0393929888769052	Accuracy	NCANDA
1128	16.32	0.115701200250108	base	0.0389162791297675	Accuracy	NCANDA
1129	16.42	0.124448217599156	base	0.0384712919804312	Accuracy	NCANDA
1130	16.52	0.132835637879526	base	0.0380549960276085	Accuracy	NCANDA
1131	16.62	0.140857806851142	base	0.0376661766905648	Accuracy	NCANDA
1132	16.72	0.148507635598724	base	0.0373053729712855	Accuracy	NCANDA
1133	16.82	0.155776993361781	base	0.0369745687944406	Accuracy	NCANDA
1134	16.92	0.16265717774624	base	0.03667664502996	Accuracy	NCANDA
1135	17.02	0.169139430377774	base	0.0364146807328196	Accuracy	NCANDA
1136	17.12	0.175215521498379	base	0.0361911402052013	Accuracy	NCANDA
1137	17.22	0.180878346718282	base	0.0360071819449055	Accuracy	NCANDA
1138	17.32	0.186122512837413	base	0.035862234532217	Accuracy	NCANDA
1139	17.42	0.190944890607546	base	0.0357539284926935	Accuracy	NCANDA
1140	17.52	0.195345113099118	base	0.0356783990095795	Accuracy	NCANDA
1141	17.62	0.199325999936658	base	0.0356308971136035	Accuracy	NCANDA
1142	17.72	0.202893890023068	base	0.0356065847369639	Accuracy	NCANDA
1143	17.82	0.206058868406102	base	0.0356013550466809	Accuracy	NCANDA
1144	17.92	0.208834876544159	base	0.0356125187300805	Accuracy	NCANDA
1145	18.02	0.211239699274748	base	0.0356392263037923	Accuracy	NCANDA
1146	18.12	0.213294826131647	base	0.0356825478515035	Accuracy	NCANDA
1147	18.22	0.215025136548569	base	0.035745163736786	Accuracy	NCANDA
1148	18.32	0.216458267314057	base	0.0358306419212667	Accuracy	NCANDA
1149	18.42	0.217624102318375	base	0.0359427000140553	Accuracy	NCANDA
1150	18.52	0.218554304779224	base	0.036084538906832	Accuracy	NCANDA
1151	18.62	0.219281808957286	base	0.0362583478869569	Accuracy	NCANDA
1152	18.72	0.219840189453434	base	0.0364649662388136	Accuracy	NCANDA
1153	18.82	0.220262923619041	base	0.0367037505398	Accuracy	NCANDA
1154	18.92	0.220582642357612	base	0.0369727431508484	Accuracy	NCANDA
1155	19.02	0.220830394823603	base	0.0372691074764381	Accuracy	NCANDA
1156	19.12	0.221034950277383	base	0.0375897391209598	Accuracy	NCANDA
1157	19.22	0.221222202227371	base	0.0379319065350569	Accuracy	NCANDA
1158	19.32	0.221414798684558	base	0.0382937440701147	Accuracy	NCANDA
1159	19.42	0.221631529285845	base	0.0386747476209845	Accuracy	NCANDA
1160	19.52	0.221887114325863	base	0.0390758874975663	Accuracy	NCANDA
1161	19.62	0.222192278882139	base	0.0394993858384207	Accuracy	NCANDA
1162	19.72	0.222553265997821	base	0.0399485446395451	Accuracy	NCANDA
1163	19.82	0.222971744459872	base	0.0404272580493943	Accuracy	NCANDA
1164	19.92	0.223445198561796	base	0.0409392922801584	Accuracy	NCANDA
1165	20.02	0.22396710077453	base	0.0414877377397326	Accuracy	NCANDA
1166	20.12	0.224527152600249	base	0.0420746138028907	Accuracy	NCANDA
1167	20.22	0.22511177382715	base	0.0427006413099352	Accuracy	NCANDA
1168	20.32	0.225704676632841	base	0.043365283175016	Accuracy	NCANDA
1169	20.42	0.226287506086494	base	0.0440670375917531	Accuracy	NCANDA
1170	20.52	0.226840599672227	base	0.044803806751085	Accuracy	NCANDA
1171	20.62	0.227343711051929	base	0.0455734693414418	Accuracy	NCANDA
1172	20.72	0.227776596190512	base	0.0463745942515096	Accuracy	NCANDA
1173	20.82	0.228119616413601	base	0.0472067986346658	Accuracy	NCANDA
1174	20.92	0.228354366047382	base	0.0480711065104665	Accuracy	NCANDA
1175	21.02	0.228464162251829	base	0.0489699680112175	Accuracy	NCANDA
1176	21.12	0.228434483823938	base	0.0499070430617711	Accuracy	NCANDA
1177	21.22	0.22825342463494	base	0.0508868302551976	Accuracy	NCANDA
1178	21.32	0.227912170129084	base	0.0519141844032386	Accuracy	NCANDA
1179	21.42	0.227405200964016	base	0.0529936737554132	Accuracy	NCANDA
1180	21.52	0.226730200513884	base	0.0541289407637278	Accuracy	NCANDA
1181	21.62	0.225888118353617	base	0.0553223471298422	Accuracy	NCANDA
1182	21.72	0.224882996872938	base	0.0565748130256278	Accuracy	NCANDA
1183	21.82	0.223721377999186	base	0.0578858324735897	Accuracy	NCANDA
1184	21.92	0.222412329017975	base	0.0592539878288908	Accuracy	NCANDA
1185	22.02	0.220967130428062	base	0.0606775158191727	Accuracy	NCANDA
1186	22.12	0.219398946720907	base	0.0621549637758951	Accuracy	NCANDA
1187	22.22	0.217722325450124	base	0.0636856640817043	Accuracy	NCANDA
1188	22.32	0.215952623512641	base	0.0652700200595574	Accuracy	NCANDA
1189	22.42	0.214105597644735	base	0.0669097518415387	Accuracy	NCANDA
1190	22.52	0.212196955364952	base	0.0686078244984685	Accuracy	NCANDA
1191	22.62	0.210242004528489	base	0.0703681350878297	Accuracy	NCANDA
1192	22.72	0.208255322995653	base	0.0721951033050185	Accuracy	NCANDA
1193	22.82	0.206250517558705	base	0.0740932830616356	Accuracy	NCANDA
1194	22.92	0.204240081086589	base	0.0760669582266676	Accuracy	NCANDA
1195	23.02	0.202234946273198	base	0.0781200566238919	Accuracy	NCANDA
1196	23.12	0.200244359339821	base	0.0802559993122562	Accuracy	NCANDA
1197	23.22	0.198275988152038	base	0.0824776024835926	Accuracy	NCANDA
1198	23.32	0.19633612323553	base	0.0847871245820057	Accuracy	NCANDA
1199	23.42	0.194429648433947	base	0.0871865826498651	Accuracy	NCANDA
1200	23.52	0.19255978395456	base	0.0896782615566264	Accuracy	NCANDA
1201	23.62	0.190728338613203	base	0.0922649724165692	Accuracy	NCANDA
1202	23.72	0.18893572504118	base	0.0949503778855183	Accuracy	NCANDA
1203	23.82	0.187181686757157	base	0.0977387102916641	Accuracy	NCANDA
1204	23.92	0.185465326333313	base	0.100634950690815	Accuracy	NCANDA
1205	24.02	0.183785173317685	base	0.103644820340994	Accuracy	NCANDA
1206	24.12	0.182139409864584	base	0.106774567873853	Accuracy	NCANDA
1207	24.22	0.180525836625444	base	0.110030998181913	Accuracy	NCANDA
1208	24.32	0.17894184561704	base	0.113421364346201	Accuracy	NCANDA
1209	24.42	0.177384553187678	base	0.116952951891576	Accuracy	NCANDA
1210	24.52	0.175850949661363	base	0.120632541045866	Accuracy	NCANDA
1211	24.62	0.174338044921149	base	0.124465899503324	Accuracy	NCANDA
1212	24.72	0.172843011571727	base	0.12845732965772	Accuracy	NCANDA
1213	24.82	0.171363247705327	base	0.132609306565182	Accuracy	NCANDA
1214	24.92	0.169896369547034	base	0.136922189083443	Accuracy	NCANDA
1215	25.02	0.16844046074275	base	0.141394658936585	Accuracy	NCANDA
1216	25.12	0.166993809943964	base	0.146023506736453	Accuracy	NCANDA
1217	25.22	0.165554852339189	base	0.150803740030449	Accuracy	NCANDA
1218	25.32	0.164122243468208	base	0.15572901591028	Accuracy	NCANDA
1219	25.42	0.162694857718735	base	0.16079203544	Accuracy	NCANDA
1220	25.52	0.161271771867281	base	0.165984890986627	Accuracy	NCANDA
1221	25.62	0.159852201536695	base	0.171299257083685	Accuracy	NCANDA
1222	25.72	0.158435488088447	base	0.176726631012018	Accuracy	NCANDA
1223	25.82	0.157021113702039	base	0.182258712794342	Accuracy	NCANDA
1224	25.92	0.155608696164414	base	0.18788763875352	Accuracy	NCANDA
1225	26.02	0.154197859158493	base	0.193605509260554	Accuracy	NCANDA
1226	26.12	0.152788226367212	base	0.199404389895943	Accuracy	NCANDA
1227	26.22	0.151379421473489	base	0.205276334434952	Accuracy	NCANDA
1228	26.32	0.149971068160252	base	0.21121340502375	Accuracy	NCANDA
1229	12.02	0.801840881339589	base	0.1124062305617	Latency	NCANDA
1230	12.12	0.777167438389996	base	0.108479118194268	Latency	NCANDA
1231	12.22	0.752496120187014	base	0.104665819475899	Latency	NCANDA
1232	12.32	0.727831676224492	base	0.100981843259226	Latency	NCANDA
1233	12.42	0.70318190325168	base	0.0974440059679946	Latency	NCANDA
1234	12.52	0.678557351464779	base	0.0940684950135359	Latency	NCANDA
1235	12.62	0.65397105501295	base	0.0908689980198866	Latency	NCANDA
1236	12.72	0.629437757566047	base	0.0878548831223868	Latency	NCANDA
1237	12.82	0.604973385421358	base	0.0850300104786793	Latency	NCANDA
1238	12.92	0.580594877760267	base	0.0823921944890719	Latency	NCANDA
1239	13.02	0.556320200052885	base	0.0799332805664193	Latency	NCANDA
1240	13.12	0.532168591810118	base	0.0776399766176781	Latency	NCANDA
1241	13.22	0.508160341571543	base	0.0754951390290612	Latency	NCANDA
1242	13.32	0.484316428849636	base	0.0734793429027997	Latency	NCANDA
1243	13.42	0.460658526203219	base	0.0715729789412684	Latency	NCANDA
1244	13.52	0.437208850861057	base	0.0697581056625798	Latency	NCANDA
1245	13.62	0.413989942518586	base	0.0680195638009304	Latency	NCANDA
1246	13.72	0.391024560569886	base	0.0663458379330668	Latency	NCANDA
1247	13.82	0.368335624256683	base	0.0647294803880196	Latency	NCANDA
1248	13.92	0.345946140830903	base	0.0631668213199586	Latency	NCANDA
1249	14.02	0.323879142051971	base	0.0616572199720897	Latency	NCANDA
1250	14.12	0.302157622725847	base	0.0602020225374648	Latency	NCANDA
1251	14.22	0.280804476454259	base	0.058803280209044	Latency	NCANDA
1252	14.32	0.259842443449085	base	0.0574624354890229	Latency	NCANDA
1253	14.42	0.239294037551446	base	0.0561793688704958	Latency	NCANDA
1254	14.52	0.21918142771676	base	0.0549519676340992	Latency	NCANDA
1255	14.62	0.19952629032679	base	0.0537761778916838	Latency	NCANDA
1256	14.72	0.180349620864043	base	0.0526465343348138	Latency	NCANDA
1257	14.82	0.161671541688632	base	0.0515569882839517	Latency	NCANDA
1258	14.92	0.143511086300755	base	0.0505018854980514	Latency	NCANDA
1259	15.02	0.125885960087163	base	0.0494769008467399	Latency	NCANDA
1260	15.12	0.108812282004541	base	0.0484797485172052	Latency	NCANDA
1261	15.22	0.0923043132851823	base	0.0475105339333093	Latency	NCANDA
1262	15.32	0.0763741806980768	base	0.0465716816169392	Latency	NCANDA
1263	15.42	0.061031603096624	base	0.0456674498503876	Latency	NCANDA
1264	15.52	0.0462836308759329	base	0.0448031168299736	Latency	NCANDA
1265	15.62	0.0321344089336704	base	0.0439839832930899	Latency	NCANDA
1266	15.72	0.0185850640383038	base	0.0432143414130528	Latency	NCANDA
1267	15.82	0.00563365729895698	base	0.0424966303529048	Latency	NCANDA
1268	15.92	-0.0067251009633002	base	0.0418310559587368	Latency	NCANDA
1269	16.02	-0.0184999241066239	base	0.0412155903045881	Latency	NCANDA
1270	16.12	-0.0297028123502592	base	0.0406463393053971	Latency	NCANDA
1271	16.22	-0.0403488769483993	base	0.0401182639360463	Latency	NCANDA
1272	16.32	-0.0504563484349696	base	0.0396262297995122	Latency	NCANDA
1273	16.42	-0.060046348103606	base	0.0391659989018256	Latency	NCANDA
1274	16.52	-0.0691425649698284	base	0.0387350163179875	Latency	NCANDA
1275	16.62	-0.0777708225367329	base	0.0383328056646796	Latency	NCANDA
1276	16.72	-0.0859585396367613	base	0.0379608979415636	Latency	NCANDA
1277	16.82	-0.0937342623188165	base	0.037622470118313	Latency	NCANDA
1278	16.92	-0.101127140610158	base	0.037321703682742	Latency	NCANDA
1279	17.02	-0.108166380865288	base	0.0370629654492195	Latency	NCANDA
1280	17.12	-0.114880643244913	base	0.0368498663944403	Latency	NCANDA
1281	17.22	-0.12129743807033	base	0.0366844631145004	Latency	NCANDA
1282	17.32	-0.127442538662482	base	0.0365667702641542	Latency	NCANDA
1283	17.42	-0.133339427406669	base	0.0364946871193407	Latency	NCANDA
1284	17.52	-0.139008791433975	base	0.0364643538461971	Latency	NCANDA
1285	17.62	-0.144468083418955	base	0.0364708618992804	Latency	NCANDA
1286	17.72	-0.149731161574416	base	0.0365091703648835	Latency	NCANDA
1287	17.82	-0.154808021010942	base	0.0365750419754175	Latency	NCANDA
1288	17.92	-0.159704626270899	base	0.0366658143664935	Latency	NCANDA
1289	18.02	-0.164422852109461	base	0.0367808594049708	Latency	NCANDA
1290	18.12	-0.168960536558055	base	0.0369216455856575	Latency	NCANDA
1291	18.22	-0.173311708759323	base	0.037091361607581	Latency	NCANDA
1292	18.32	-0.177467167704722	base	0.0372940932941949	Latency	NCANDA
1293	18.42	-0.181414910796028	base	0.0375339836741094	Latency	NCANDA
1294	18.52	-0.185140499427246	base	0.0378144805571063	Latency	NCANDA
1295	18.62	-0.188627432445372	base	0.0381377855671012	Latency	NCANDA
1296	18.72	-0.191857669507131	base	0.0385044991837949	Latency	NCANDA
1297	18.82	-0.194812314477531	base	0.0389135155938127	Latency	NCANDA
1298	18.92	-0.197472337529028	base	0.0393622557976499	Latency	NCANDA
1299	19.02	-0.199819313704084	base	0.0398471877923045	Latency	NCANDA
1300	19.12	-0.201836157593089	base	0.0403645225358979	Latency	NCANDA
1301	19.22	-0.203507799679971	base	0.0409109206960204	Latency	NCANDA
1302	19.32	-0.204821702571732	base	0.0414840216128933	Latency	NCANDA
1303	19.42	-0.205768580198066	base	0.042082939011359	Latency	NCANDA
1304	19.52	-0.206342776436872	base	0.0427083412584594	Latency	NCANDA
1305	19.62	-0.206542400545181	base	0.0433621768100084	Latency	NCANDA
1306	19.72	-0.206369999927826	base	0.0440474369148541	Latency	NCANDA
1307	19.82	-0.205832863751992	base	0.0447676061076123	Latency	NCANDA
1308	19.92	-0.204942831923876	base	0.045525903375641	Latency	NCANDA
1309	20.02	-0.20371634929221	base	0.0463247187978537	Latency	NCANDA
1310	20.12	-0.202174438990489	base	0.0471652293710851	Latency	NCANDA
1311	20.22	-0.200342384718214	base	0.0480472087337597	Latency	NCANDA
1312	20.32	-0.198249291803303	base	0.0489691198980263	Latency	NCANDA
1313	20.42	-0.195927534326648	base	0.0499284637527105	Latency	NCANDA
1314	20.52	-0.19341193483614	base	0.0509222011434755	Latency	NCANDA
1315	20.62	-0.190738993437636	base	0.0519473585771293	Latency	NCANDA
1316	20.72	-0.187946316088711	base	0.0530017474674411	Latency	NCANDA
1317	20.82	-0.185071799374515	base	0.0540843204725352	Latency	NCANDA
1318	20.92	-0.182152857729857	base	0.0551955056929625	Latency	NCANDA
1319	21.02	-0.179225696881835	base	0.0563371976212888	Latency	NCANDA
1320	21.12	-0.176324595543293	base	0.0575125114471583	Latency	NCANDA
1321	21.22	-0.173481129961196	base	0.0587253844844103	Latency	NCANDA
1322	21.32	-0.170723321727079	base	0.0599800720061978	Latency	NCANDA
1323	21.42	-0.168075043237379	base	0.0612804990477613	Latency	NCANDA
1324	21.52	-0.165555778088313	base	0.0626296309075729	Latency	NCANDA
1325	21.62	-0.163180125428246	base	0.0640291269921966	Latency	NCANDA
1326	21.72	-0.160957675364729	base	0.065479193767566	Latency	NCANDA
1327	21.82	-0.158893561560366	base	0.06697861951308	Latency	NCANDA
1328	21.92	-0.15698790531034	base	0.0685252832492582	Latency	NCANDA
1329	22.02	-0.155235900815003	base	0.0701167180269344	Latency	NCANDA
1330	22.12	-0.153627861698221	base	0.0717507584553456	Latency	NCANDA
1331	22.22	-0.15214980169307	base	0.0734260116752697	Latency	NCANDA
1332	22.32	-0.15078427948045	base	0.0751421422267967	Latency	NCANDA
1333	22.42	-0.149510776366318	base	0.0769001090584887	Latency	NCANDA
1334	22.52	-0.148306420928659	base	0.0787020929913461	Latency	NCANDA
1335	22.62	-0.14714674585929	base	0.0805511893962766	Latency	NCANDA
1336	22.72	-0.146006483577751	base	0.0824510085084653	Latency	NCANDA
1337	22.82	-0.144860139687991	base	0.0844052981696523	Latency	NCANDA
1338	22.92	-0.143682606934925	base	0.0864175597177915	Latency	NCANDA
1339	23.02	-0.142449921793846	base	0.0884909782776228	Latency	NCANDA
1340	23.12	-0.141139777814874	base	0.0906283044165044	Latency	NCANDA
1341	23.22	-0.13973185394003	base	0.0928318005440691	Latency	NCANDA
1342	23.32	-0.13820784669382	base	0.0951033353953509	Latency	NCANDA
1343	23.42	-0.136551905413268	base	0.0974447523219738	Latency	NCANDA
1344	23.52	-0.134751417847726	base	0.099858436761448	Latency	NCANDA
1345	23.62	-0.132796873240222	base	0.102347632093145	Latency	NCANDA
1346	23.72	-0.130682165745619	base	0.104916817304703	Latency	NCANDA
1347	23.82	-0.128402974927349	base	0.107571444258857	Latency	NCANDA
1348	23.92	-0.125957016753044	base	0.110318138494727	Latency	NCANDA
1349	24.02	-0.123343975460123	base	0.113164691701106	Latency	NCANDA
1350	24.12	-0.12056493903126	base	0.116119826214212	Latency	NCANDA
1351	24.22	-0.117622885816138	base	0.119193192388109	Latency	NCANDA
1352	24.32	-0.114523184570071	base	0.122395197381954	Latency	NCANDA
1353	24.42	-0.111273420244296	base	0.125736485221667	Latency	NCANDA
1354	24.52	-0.107882997880207	base	0.129227267679758	Latency	NCANDA
1355	24.62	-0.104362731285776	base	0.132876670713597	Latency	NCANDA
1356	24.72	-0.100724257082044	base	0.136692137829476	Latency	NCANDA
1357	24.82	-0.0969795582196597	base	0.140678947997056	Latency	NCANDA
1358	24.92	-0.0931403807311254	base	0.14483985091695	Latency	NCANDA
1359	25.02	-0.0892175946524037	base	0.149175444006954	Latency	NCANDA
1360	25.12	-0.0852215979374059	base	0.15368395607081	Latency	NCANDA
1361	25.22	-0.0811622671315076	base	0.158361364625508	Latency	NCANDA
1362	25.32	-0.0770486304614066	base	0.163201860848604	Latency	NCANDA
1363	25.42	-0.072888714068802	base	0.168198302173698	Latency	NCANDA
1364	25.52	-0.0686895691940592	base	0.173342622012124	Latency	NCANDA
1365	25.62	-0.0644574687384472	base	0.17862607798456	Latency	NCANDA
1366	25.72	-0.0601979606818166	base	0.184039549314716	Latency	NCANDA
1367	25.82	-0.0559156588101062	base	0.189573992224259	Latency	NCANDA
1368	25.92	-0.0516142725240867	base	0.19522073039671	Latency	NCANDA
1369	26.02	-0.0472974719034337	base	0.200970954408992	Latency	NCANDA
1370	26.12	-0.0429689270278142	base	0.206815739796518	Latency	NCANDA
1371	26.22	-0.0386323079769094	base	0.212746087160876	Latency	NCANDA
1372	26.32	-0.03429128483041	base	0.21875295718354	Latency	NCANDA
1373	12.02	-0.592834169410697	coved	0.1343306241756	Accuracy	NCANDA
1374	12.12	-0.56963796633085	coved	0.130692626681858	Accuracy	NCANDA
1375	12.22	-0.546443215084205	coved	0.127179728124781	Accuracy	NCANDA
1376	12.32	-0.52325331937525	coved	0.123804714867962	Accuracy	NCANDA
1377	12.42	-0.500074189996723	coved	0.120580886040745	Accuracy	NCANDA
1378	12.52	-0.476914284323851	coved	0.117520403731511	Accuracy	NCANDA
1379	12.62	-0.453784640566287	coved	0.114632813626256	Accuracy	NCANDA
1380	12.72	-0.43069809362431	coved	0.111923687695351	Accuracy	NCANDA
1381	12.82	-0.407668938675406	coved	0.109393965009301	Accuracy	NCANDA
1382	12.92	-0.384713058640241	coved	0.107039875652018	Accuracy	NCANDA
1383	13.02	-0.361848083531864	coved	0.104853288699821	Accuracy	NCANDA
1384	13.12	-0.339093866111732	coved	0.102822571680264	Accuracy	NCANDA
1385	13.22	-0.316472492479329	coved	0.100933755969546	Accuracy	NCANDA
1386	13.32	-0.294007969627626	coved	0.0991718471179562	Accuracy	NCANDA
1387	13.42	-0.271726479927759	coved	0.0975223937985	Accuracy	NCANDA
1388	13.52	-0.249656042852288	coved	0.0959726880796072	Accuracy	NCANDA
1389	13.62	-0.227825781334537	coved	0.0945122960149896	Accuracy	NCANDA
1390	13.72	-0.20626546079546	coved	0.0931333668543032	Accuracy	NCANDA
1391	13.82	-0.185005061095621	coved	0.0918306055225378	Accuracy	NCANDA
1392	13.92	-0.16407426624268	coved	0.0906007474855307	Accuracy	NCANDA
1393	14.02	-0.143501926332914	coved	0.0894417971002167	Accuracy	NCANDA
1394	14.12	-0.123315384643643	coved	0.0883522999469249	Accuracy	NCANDA
1395	14.22	-0.1035399544692	coved	0.0873305738768911	Accuracy	NCANDA
1396	14.32	-0.0841987497874808	coved	0.0863740552851089	Accuracy	NCANDA
1397	14.42	-0.0653124184966622	coved	0.0854789958080868	Accuracy	NCANDA
1398	14.52	-0.046898647994279	coved	0.0846405616055073	Accuracy	NCANDA
1399	14.62	-0.028971771351343	coved	0.0838532274733694	Accuracy	NCANDA
1400	14.72	-0.0115424319401429	coved	0.0831113833128972	Accuracy	NCANDA
1401	14.82	0.00538246663689623	coved	0.0824099667148131	Accuracy	NCANDA
1402	14.92	0.0217996712742772	coved	0.0817450038638901	Accuracy	NCANDA
1403	15.02	0.0377092342305204	coved	0.0811139082133752	Accuracy	NCANDA
1404	15.12	0.053114219191407	coved	0.0805155690053302	Accuracy	NCANDA
1405	15.22	0.0680204697889235	coved	0.079950224004351	Accuracy	NCANDA
1406	15.32	0.0824361556454105	coved	0.0794190513150397	Accuracy	NCANDA
1407	15.42	0.0963712535613366	coved	0.0789236026196346	Accuracy	NCANDA
1408	15.52	0.109836991510077	coved	0.0784651937825522	Accuracy	NCANDA
1409	15.62	0.122845277868087	coved	0.0780443724200241	Accuracy	NCANDA
1410	15.72	0.135408147914784	coved	0.0776605442858872	Accuracy	NCANDA
1411	15.82	0.147537243742477	coved	0.0773118401358649	Accuracy	NCANDA
1412	15.92	0.159243318770431	coved	0.076995311515434	Accuracy	NCANDA
1413	16.02	0.170535830562706	coved	0.0767073127304903	Accuracy	NCANDA
1414	16.12	0.181422686714062	coved	0.0764439747586795	Accuracy	NCANDA
1415	16.22	0.191910075150887	coved	0.0762017152571661	Accuracy	NCANDA
1416	16.32	0.202002267068303	coved	0.0759777580931243	Accuracy	NCANDA
1417	16.42	0.211701620811209	coved	0.0757704420654781	Accuracy	NCANDA
1418	16.52	0.221008711055745	coved	0.0755792949912029	Accuracy	NCANDA
1419	16.62	0.229922595173602	coved	0.0754048470628645	Accuracy	NCANDA
1420	16.72	0.238441207753188	coved	0.0752482297713037	Accuracy	NCANDA
1421	16.82	0.246561745160954	coved	0.0751107288270116	Accuracy	NCANDA
1422	16.92	0.254281129932661	coved	0.0749933442888065	Accuracy	NCANDA
1423	17.02	0.261596517963878	coved	0.0748964391382145	Accuracy	NCANDA
1424	17.12	0.268505850832313	coved	0.0748194981646211	Accuracy	NCANDA
1425	17.22	0.275008405546181	coved	0.0747610854902094	Accuracy	NCANDA
1426	17.32	0.281105316474856	coved	0.0747190099048437	Accuracy	NCANDA
1427	17.42	0.286800045762893	coved	0.074690662983652	Accuracy	NCANDA
1428	17.52	0.292098780435187	coved	0.0746734597293893	Accuracy	NCANDA
1429	17.62	0.297010737239706	coved	0.0746652912320818	Accuracy	NCANDA
1430	17.72	0.301548359927396	coved	0.0746648972151309	Accuracy	NCANDA
1431	17.82	0.305727397984092	coved	0.0746720830511921	Accuracy	NCANDA
1432	17.92	0.309566860626253	coved	0.0746877370881028	Accuracy	NCANDA
1433	18.02	0.313088844950528	coved	0.0747136436380625	Accuracy	NCANDA
1434	18.12	0.316318242274244	coved	0.0747521271968759	Accuracy	NCANDA
1435	18.22	0.319282299436099	coved	0.0748055820465401	Accuracy	NCANDA
1436	18.32	0.322009965215679	coved	0.0748759417307275	Accuracy	NCANDA
1437	18.42	0.3245313155728	coved	0.0749643155240266	Accuracy	NCANDA
1438	18.52	0.326876997934178	coved	0.0750708342968405	Accuracy	NCANDA
1439	18.62	0.329077604490681	coved	0.0751947319575074	Accuracy	NCANDA
1440	18.72	0.331162991356847	coved	0.0753345976679768	Accuracy	NCANDA
1441	18.82	0.333161592444555	coved	0.0754887354517427	Accuracy	NCANDA
1442	18.92	0.335099769193612	coved	0.075655592814225	Accuracy	NCANDA
1443	19.02	0.337001219603791	coved	0.0758341729538213	Accuracy	NCANDA
1444	19.12	0.338886467220847	coved	0.0760243462560439	Accuracy	NCANDA
1445	19.22	0.340772495320721	coved	0.076226982848803	Accuracy	NCANDA
1446	19.32	0.342672654985129	coved	0.0764438493104384	Accuracy	NCANDA
1447	19.42	0.344596315432587	coved	0.0766774326145829	Accuracy	NCANDA
1448	19.52	0.346549025579843	coved	0.0769305238660868	Accuracy	NCANDA
1449	19.62	0.348533234039959	coved	0.0772056572149174	Accuracy	NCANDA
1450	19.72	0.350547858193665	coved	0.0775049081619881	Accuracy	NCANDA
1451	19.82	0.352588259176897	coved	0.077829694456265	Accuracy	NCANDA
1452	19.92	0.354646798495397	coved	0.0781805894895995	Accuracy	NCANDA
1453	20.02	0.356713246948788	coved	0.0785573844572817	Accuracy	NCANDA
1454	20.12	0.358775275297666	coved	0.0789593037202571	Accuracy	NCANDA
1455	20.22	0.360819127216435	coved	0.0793852936457014	Accuracy	NCANDA
1456	20.32	0.362830188659727	coved	0.0798344535680057	Accuracy	NCANDA
1457	20.42	0.364793537663749	coved	0.0803065154515444	Accuracy	NCANDA
1458	20.52	0.366694481979589	coved	0.0808020835862194	Accuracy	NCANDA
1459	20.62	0.368519102699875	coved	0.0813227779829855	Accuracy	NCANDA
1460	20.72	0.370254765569248	coved	0.0818713028133124	Accuracy	NCANDA
1461	20.82	0.371890399881545	coved	0.0824511608977896	Accuracy	NCANDA
1462	20.92	0.373416896345715	coved	0.0830663616451018	Accuracy	NCANDA
1463	21.02	0.374827301291789	coved	0.0837209882457472	Accuracy	NCANDA
1464	21.12	0.376116942911935	coved	0.0844187761208112	Accuracy	NCANDA
1465	21.22	0.377283557575592	coved	0.0851628086328872	Accuracy	NCANDA
1466	21.32	0.378327417094711	coved	0.0859553827056913	Accuracy	NCANDA
1467	21.42	0.379251212737294	coved	0.0867979996218756	Accuracy	NCANDA
1468	21.52	0.380059734019449	coved	0.0876914980328121	Accuracy	NCANDA
1469	21.62	0.380759646131554	coved	0.0886364125659717	Accuracy	NCANDA
1470	21.72	0.381359156966064	coved	0.0896333695651844	Accuracy	NCANDA
1471	21.82	0.381867437866008	coved	0.090683342059697	Accuracy	NCANDA
1472	21.92	0.382294405044584	coved	0.0917881472378202	Accuracy	NCANDA
1473	22.02	0.382650411129493	coved	0.0929507088946589	Accuracy	NCANDA
1474	22.12	0.382945886415728	coved	0.094175047906575	Accuracy	NCANDA
1475	22.22	0.383191069383985	coved	0.0954658883595559	Accuracy	NCANDA
1476	22.32	0.383395725416939	coved	0.096828318858344	Accuracy	NCANDA
1477	22.42	0.38356880310196	coved	0.0982675416717526	Accuracy	NCANDA
1478	22.52	0.383718254878167	coved	0.0997884022473066	Accuracy	NCANDA
1479	22.62	0.383851054826112	coved	0.101394908116934	Accuracy	NCANDA
1480	22.72	0.383973190741236	coved	0.103089977266694	Accuracy	NCANDA
1481	22.82	0.384089741736221	coved	0.104875384417263	Accuracy	NCANDA
1482	22.92	0.384204937356932	coved	0.106751953388264	Accuracy	NCANDA
1483	23.02	0.384321872904598	coved	0.108720186102631	Accuracy	NCANDA
1484	23.12	0.384442636168173	coved	0.110780719764531	Accuracy	NCANDA
1485	23.22	0.384568624242953	coved	0.112934649528516	Accuracy	NCANDA
1486	23.32	0.384700634368848	coved	0.115183952130766	Accuracy	NCANDA
1487	23.42	0.384839021457041	coved	0.117531754168125	Accuracy	NCANDA
1488	23.52	0.384983687848564	coved	0.119982697508535	Accuracy	NCANDA
1489	23.62	0.385134206004959	coved	0.122542886623491	Accuracy	NCANDA
1490	23.72	0.385289909133122	coved	0.125219628915075	Accuracy	NCANDA
1491	23.82	0.385450046670318	coved	0.128020740805228	Accuracy	NCANDA
1492	23.92	0.385613804831615	coved	0.130954346920816	Accuracy	NCANDA
1493	24.02	0.385780340002508	coved	0.134028366046545	Accuracy	NCANDA
1494	24.12	0.385948817699754	coved	0.137249925664713	Accuracy	NCANDA
1495	24.22	0.386118425699014	coved	0.140624806014536	Accuracy	NCANDA
1496	24.32	0.386288409807324	coved	0.144157151777956	Accuracy	NCANDA
1497	24.42	0.386458131314987	coved	0.147849319108667	Accuracy	NCANDA
1498	24.52	0.386627070762335	coved	0.151701604813808	Accuracy	NCANDA
1499	24.62	0.386794884941544	coved	0.155712328827909	Accuracy	NCANDA
1500	24.72	0.386961423092367	coved	0.159878052044435	Accuracy	NCANDA
1501	24.82	0.387126691448742	coved	0.164193809310723	Accuracy	NCANDA
1502	24.92	0.387290757252338	coved	0.168653144982489	Accuracy	NCANDA
1503	25.02	0.387453761717149	coved	0.173248888208162	Accuracy	NCANDA
1504	25.12	0.387615872439883	coved	0.177973160204936	Accuracy	NCANDA
1505	25.22	0.387777259659594	coved	0.182817504258652	Accuracy	NCANDA
1506	25.32	0.387938091562953	coved	0.187773124949948	Accuracy	NCANDA
1507	25.42	0.388098522024231	coved	0.192831284592013	Accuracy	NCANDA
1508	25.52	0.388258697311391	coved	0.197983251872734	Accuracy	NCANDA
1509	25.62	0.388418736206322	coved	0.203220765058596	Accuracy	NCANDA
1510	12.02	0.821951139580268	coved	0.138634310172613	Latency	NCANDA
1511	12.12	0.797184392891224	coved	0.135327884491824	Latency	NCANDA
1512	12.22	0.77241972940406	coved	0.132153931802141	Latency	NCANDA
1513	12.32	0.747661818930223	coved	0.129124355779593	Latency	NCANDA
1514	12.42	0.722918359274124	coved	0.126251185679331	Latency	NCANDA
1515	12.52	0.698199820057994	coved	0.123544851658078	Latency	NCANDA
1516	12.62	0.673519202748657	coved	0.121012694771564	Latency	NCANDA
1517	12.72	0.648891113699891	coved	0.118657686610177	Latency	NCANDA
1518	12.82	0.6243312969344	coved	0.116477900712744	Latency	NCANDA
1519	12.92	0.599856622289032	coved	0.114466598025416	Latency	NCANDA
1520	13.02	0.57548505748543	coved	0.112612754473587	Latency	NCANDA
1521	13.12	0.551235850336712	coved	0.110902091584743	Latency	NCANDA
1522	13.22	0.527129428889031	coved	0.109318396993712	Latency	NCANDA
1523	13.32	0.503187150019929	coved	0.107844946453899	Latency	NCANDA
1524	13.42	0.479431344694311	coved	0.106466114768913	Latency	NCANDA
1525	13.52	0.455885117405169	coved	0.105168569784843	Latency	NCANDA
1526	13.62	0.432572011126738	coved	0.10394175690999	Latency	NCANDA
1527	13.72	0.409515807173482	coved	0.102778123493275	Latency	NCANDA
1528	13.82	0.386740357812444	coved	0.101672988637267	Latency	NCANDA
1529	13.92	0.364269401276793	coved	0.100623921125027	Latency	NCANDA
1530	14.02	0.342126375272341	coved	0.0996298933172887	Latency	NCANDA
1531	14.12	0.320334185179045	coved	0.0986904780833141	Latency	NCANDA
1532	14.22	0.298915023713073	coved	0.0978050297603931	Latency	NCANDA
1533	14.32	0.277890308215818	coved	0.0969720076654292	Latency	NCANDA
1534	14.42	0.257280573140559	coved	0.0961886587302554	Latency	NCANDA
1535	14.52	0.237105265486069	coved	0.0954511013099088	Latency	NCANDA
1536	14.62	0.217382553654481	coved	0.0947547058711467	Latency	NCANDA
1537	14.72	0.198129129566131	coved	0.094094687460273	Latency	NCANDA
1538	14.82	0.179360090517853	coved	0.0934667283728325	Latency	NCANDA
1539	14.92	0.161088846631995	coved	0.0928675123559621	Latency	NCANDA
1540	15.02	0.14332712138164	coved	0.092295024548138	Latency	NCANDA
1541	15.12	0.126084882079925	coved	0.0917486445726801	Latency	NCANDA
1542	15.22	0.109370199278335	coved	0.0912290278353511	Latency	NCANDA
1543	15.32	0.0931891961873037	coved	0.0907377166419655	Latency	NCANDA
1544	15.42	0.0775460114080338	coved	0.0902765989855875	Latency	NCANDA
1545	15.52	0.0624427701215441	coved	0.0898473273613983	Latency	NCANDA
1546	15.62	0.0478795632254067	coved	0.0894508127434192	Latency	NCANDA
1547	15.72	0.0338544913571048	coved	0.0890868731458071	Latency	NCANDA
1548	15.82	0.0203637301964846	coved	0.0887541130373873	Latency	NCANDA
1549	15.92	0.00740142063120301	coved	0.0884501125323615	Latency	NCANDA
1550	16.02	-0.00504033556743982	coved	0.0881717954343145	Latency	NCANDA
1551	16.12	-0.016971382573436	coved	0.0879158861583915	Latency	NCANDA
1552	16.22	-0.0284034221801053	coved	0.0876793986133558	Latency	NCANDA
1553	16.32	-0.0393500608716119	coved	0.0874601271326778	Latency	NCANDA
1554	16.42	-0.0498267391620527	coved	0.087256936916907	Latency	NCANDA
1555	16.52	-0.059850622434704	coved	0.087069829189188	Latency	NCANDA
1556	16.62	-0.0694404289481078	coved	0.0868997581677306	Latency	NCANDA
1557	16.72	-0.0786161881927781	coved	0.0867482450947566	Latency	NCANDA
1558	16.82	-0.0873990492220473	coved	0.0866169447903033	Latency	NCANDA
1559	16.92	-0.095811059148896	coved	0.0865072182342633	Latency	NCANDA
1560	17.02	-0.10387491470768	coved	0.0864197900693847	Latency	NCANDA
1561	17.12	-0.111613630638197	coved	0.0863545173064198	Latency	NCANDA
1562	17.22	-0.119050169993634	coved	0.0863103503196063	Latency	NCANDA
1563	17.32	-0.126207042318939	coved	0.0862854941799329	Latency	NCANDA
1564	17.42	-0.13310587656928	coved	0.0862777359505261	Latency	NCANDA
1565	17.52	-0.139766977717086	coved	0.0862848697536182	Latency	NCANDA
1566	17.62	-0.146208877944089	coved	0.0863051320800777	Latency	NCANDA
1567	17.72	-0.152447895023089	coved	0.0863375584864666	Latency	NCANDA
1568	17.82	-0.158497711856078	coved	0.0863821892655571	Latency	NCANDA
1569	17.92	-0.164368992051465	coved	0.0864400822068185	Latency	NCANDA
1570	18.02	-0.170069046806906	coved	0.0865131290161234	Latency	NCANDA
1571	18.12	-0.17560156814657	coved	0.0866037108893812	Latency	NCANDA
1572	18.22	-0.180966509723558	coved	0.086714247852771	Latency	NCANDA
1573	18.32	-0.186160332361242	coved	0.0868466988374773	Latency	NCANDA
1574	18.42	-0.191176104104468	coved	0.0870022192751594	Latency	NCANDA
1575	18.52	-0.196003534601613	coved	0.087181017071083	Latency	NCANDA
1576	18.62	-0.200628969093108	coved	0.0873824310657541	Latency	NCANDA
1577	18.72	-0.205035588355653	coved	0.087605173859308	Latency	NCANDA
1578	18.82	-0.209203878307422	coved	0.0878476787662986	Latency	NCANDA
1579	18.92	-0.213112212758078	coved	0.0881085099291335	Latency	NCANDA
1580	19.02	-0.216737534200153	coved	0.0883867529390347	Latency	NCANDA
1581	19.12	-0.22005611723247	coved	0.0886823052714668	Latency	NCANDA
1582	19.22	-0.223044381762885	coved	0.0889959935942156	Latency	NCANDA
1583	19.32	-0.225679700673161	coved	0.0893294676056499	Latency	NCANDA
1584	19.42	-0.227941326961828	coved	0.089685017085847	Latency	NCANDA
1585	19.52	-0.229811030584435	coved	0.0900651701460853	Latency	NCANDA
1586	19.62	-0.231273328691696	coved	0.0904721667281256	Latency	NCANDA
1587	19.72	-0.23231678079486	coved	0.090907752467472	Latency	NCANDA
1588	19.82	-0.232934939164932	coved	0.091372985247232	Latency	NCANDA
1589	19.92	-0.233126588732494	coved	0.0918680692297515	Latency	NCANDA
1590	20.02	-0.232896280712462	coved	0.0923924221996795	Latency	NCANDA
1591	20.12	-0.232254584911377	coved	0.0929448905738836	Latency	NCANDA
1592	20.22	-0.231217792283647	coved	0.0935240375553531	Latency	NCANDA
1593	20.32	-0.229807858753647	coved	0.0941285573447736	Latency	NCANDA
1594	20.42	-0.228052459928817	coved	0.0947577274612561	Latency	NCANDA
1595	20.52	-0.225984167758785	coved	0.0954116382930997	Latency	NCANDA
1596	20.62	-0.22363965825534	coved	0.0960913249313936	Latency	NCANDA
1597	20.72	-0.221059276357011	coved	0.0967988194131085	Latency	NCANDA
1598	20.82	-0.218285880372712	coved	0.0975368777910487	Latency	NCANDA
1599	20.92	-0.215363942768985	coved	0.0983086956213494	Latency	NCANDA
1600	21.02	-0.212338506500661	coved	0.0991174970793427	Latency	NCANDA
1601	21.12	-0.209254100518628	coved	0.0999661384766718	Latency	NCANDA
1602	21.22	-0.206153590235669	coved	0.100856824237798	Latency	NCANDA
1603	21.32	-0.20307693356751	coved	0.101790984383906	Latency	NCANDA
1604	21.42	-0.200060112617196	coved	0.102769275352775	Latency	NCANDA
1605	21.52	-0.197134437789735	coved	0.103791717866515	Latency	NCANDA
1606	21.62	-0.194325587561459	coved	0.104858042409044	Latency	NCANDA
1607	21.72	-0.191653180547005	coved	0.105968069580721	Latency	NCANDA
1608	21.82	-0.189131553164447	coved	0.107121961386778	Latency	NCANDA
1609	21.92	-0.186768611462838	coved	0.108320684857398	Latency	NCANDA
1610	22.02	-0.184565502678312	coved	0.109566255431343	Latency	NCANDA
1611	22.12	-0.182516853825436	coved	0.11086172495071	Latency	NCANDA
1612	22.22	-0.180612348289385	coved	0.11221081485075	Latency	NCANDA
1613	22.32	-0.178837403693179	coved	0.113617593476659	Latency	NCANDA
1614	22.42	-0.177172904433847	coved	0.115086227203216	Latency	NCANDA
1615	22.52	-0.17559614768982	coved	0.11662053503731	Latency	NCANDA
1616	22.62	-0.174082115923708	coved	0.118223541826442	Latency	NCANDA
1617	22.72	-0.172604611027609	coved	0.11989724897285	Latency	NCANDA
1618	22.82	-0.171137072154415	coved	0.121642597374651	Latency	NCANDA
1619	22.92	-0.169653421337487	coved	0.123459667957458	Latency	NCANDA
1620	23.02	-0.168129233757454	coved	0.125348297220677	Latency	NCANDA
1621	23.12	-0.166542259089638	coved	0.127308553284142	Latency	NCANDA
1622	23.22	-0.164872562866081	coved	0.129341094392784	Latency	NCANDA
1623	23.32	-0.163102863654117	coved	0.131447622429114	Latency	NCANDA
1624	23.42	-0.161218613180729	coved	0.133631190847114	Latency	NCANDA
1625	23.52	-0.159208892027223	coved	0.135896604260023	Latency	NCANDA
1626	23.62	-0.157066328511515	coved	0.138250411289916	Latency	NCANDA
1627	23.72	-0.154786900615684	coved	0.140700683767095	Latency	NCANDA
1628	23.82	-0.152368307508607	coved	0.143256355927426	Latency	NCANDA
1629	23.92	-0.149810855457899	coved	0.145927021023886	Latency	NCANDA
1630	24.02	-0.14711725225356	coved	0.148722403698927	Latency	NCANDA
1631	24.12	-0.144292065661928	coved	0.151651741395424	Latency	NCANDA
1632	24.22	-0.14134099665222	coved	0.154723178581794	Latency	NCANDA
1633	24.32	-0.138271062216594	coved	0.15794340086619	Latency	NCANDA
1634	24.42	-0.135091214864825	coved	0.161317380794904	Latency	NCANDA
1635	24.52	-0.13181172618135	coved	0.164848014419215	Latency	NCANDA
1636	24.62	-0.128444003608238	coved	0.16853608989841	Latency	NCANDA
1637	24.72	-0.124999910485943	coved	0.172380410720657	Latency	NCANDA
1638	24.82	-0.121491109445879	coved	0.176377975184954	Latency	NCANDA
1639	24.92	-0.117928640085365	coved	0.180524008408492	Latency	NCANDA
1640	25.02	-0.114321973555441	coved	0.184812706065511	Latency	NCANDA
1641	25.12	-0.110679692596843	coved	0.189237271730374	Latency	NCANDA
1642	25.22	-0.107009665223367	coved	0.193790067707455	Latency	NCANDA
1643	25.32	-0.10331903313936	coved	0.198462873637403	Latency	NCANDA
1644	25.42	-0.0996138351422085	coved	0.203247312259953	Latency	NCANDA
1645	25.52	-0.095899576248258	coved	0.208134825474072	Latency	NCANDA
1646	25.62	-0.0921805915543231	coved	0.213117176374771	Latency	NCANDA
1647	8.041095890411	-1.45394624488248	base	0.106395355045263	Accuracy	NKI
1648	8.141095890411	-1.42696615962246	base	0.102968885705899	Accuracy	NKI
1649	8.241095890411	-1.39998670744351	base	0.0996179915173016	Accuracy	NKI
1650	8.341095890411	-1.37300916483841	base	0.0963513620607536	Accuracy	NKI
1651	8.441095890411	-1.34603561916685	base	0.0931787608482819	Accuracy	NKI
1652	8.541095890411	-1.31906893501161	base	0.0901107132355198	Accuracy	NKI
1653	8.641095890411	-1.29211288159299	base	0.0871582382956657	Accuracy	NKI
1654	8.741095890411	-1.26517180425066	base	0.0843322609414023	Accuracy	NKI
1655	8.841095890411	-1.23825054822139	base	0.0816432020708785	Accuracy	NKI
1656	8.941095890411	-1.21135446670746	base	0.0791005964859975	Accuracy	NKI
1657	9.041095890411	-1.18448921826638	base	0.0767126372762638	Accuracy	NKI
1658	9.141095890411	-1.15766071910547	base	0.0744858267071915	Accuracy	NKI
1659	9.241095890411	-1.1308751116255	base	0.0724246783067928	Accuracy	NKI
1660	9.341095890411	-1.10413868835267	base	0.0705314673442067	Accuracy	NKI
1661	9.441095890411	-1.07745781845654	base	0.0688060652828399	Accuracy	NKI
1662	9.541095890411	-1.05083893759926	base	0.0672459232359429	Accuracy	NKI
1663	9.641095890411	-1.02428852736362	base	0.0658462264200976	Accuracy	NKI
1664	9.741095890411	-0.997813075177793	base	0.0646001190414177	Accuracy	NKI
1665	9.841095890411	-0.971419029061557	base	0.0634990446044018	Accuracy	NKI
1666	9.941095890411	-0.94511274630378	base	0.0625332347300718	Accuracy	NKI
1667	10.041095890411	-0.918900447961547	base	0.0616922399417395	Accuracy	NKI
1668	10.141095890411	-0.892788241978463	base	0.0609652392707565	Accuracy	NKI
1669	10.241095890411	-0.866782142012485	base	0.0603413208294372	Accuracy	NKI
1670	10.341095890411	-0.840888025752572	base	0.0598099059410502	Accuracy	NKI
1671	10.441095890411	-0.815111650633325	base	0.0593609818355657	Accuracy	NKI
1672	10.541095890411	-0.789458709823499	base	0.0589851582355174	Accuracy	NKI
1673	10.641095890411	-0.763934729942268	base	0.0586740866810727	Accuracy	NKI
1674	10.741095890411	-0.7385450338234	base	0.0584206527065851	Accuracy	NKI
1675	10.841095890411	-0.713294836676335	base	0.0582187493223347	Accuracy	NKI
1676	10.941095890411	-0.688189099701568	base	0.05806361199357	Accuracy	NKI
1677	11.041095890411	-0.663232531320402	base	0.0579516839350989	Accuracy	NKI
1678	11.141095890411	-0.638429703111146	base	0.0578801419693608	Accuracy	NKI
1679	11.241095890411	-0.613785079629426	base	0.0578466375690556	Accuracy	NKI
1680	11.341095890411	-0.58930305044266	base	0.0578490361120713	Accuracy	NKI
1681	11.441095890411	-0.564987886320894	base	0.0578854218190484	Accuracy	NKI
1682	11.541095890411	-0.540843750767092	base	0.0579539005235515	Accuracy	NKI
1683	11.641095890411	-0.516874756428443	base	0.0580523282310737	Accuracy	NKI
1684	11.741095890411	-0.493084968462999	base	0.0581782641124919	Accuracy	NKI
1685	11.841095890411	-0.469478433531699	base	0.0583288035420928	Accuracy	NKI
1686	11.941095890411	-0.446059201524107	base	0.0585005112902845	Accuracy	NKI
1687	12.041095890411	-0.422831340385753	base	0.058689550145849	Accuracy	NKI
1688	12.141095890411	-0.399798949848847	base	0.0588916907207058	Accuracy	NKI
1689	12.241095890411	-0.376966179170431	base	0.0591024527378305	Accuracy	NKI
1690	12.341095890411	-0.354337256764898	base	0.0593172950470648	Accuracy	NKI
1691	12.441095890411	-0.331916518665054	base	0.0595318436644382	Accuracy	NKI
1692	12.541095890411	-0.309708452825155	base	0.0597421638295774	Accuracy	NKI
1693	12.641095890411	-0.287717703135011	base	0.0599448978690477	Accuracy	NKI
1694	12.741095890411	-0.265948994852038	base	0.060137079658883	Accuracy	NKI
1695	12.841095890411	-0.244407146492225	base	0.0603162406074612	Accuracy	NKI
1696	12.941095890411	-0.223097062688884	base	0.0604804457653217	Accuracy	NKI
1697	13.041095890411	-0.202023792863343	base	0.0606285594454667	Accuracy	NKI
1698	13.141095890411	-0.181192496849292	base	0.0607601554665279	Accuracy	NKI
1699	13.241095890411	-0.160608427691619	base	0.0608754632819022	Accuracy	NKI
1700	13.341095890411	-0.140276943478539	base	0.0609754266800551	Accuracy	NKI
1701	13.441095890411	-0.120203563823053	base	0.0610619250677984	Accuracy	NKI
1702	13.541095890411	-0.100393915085576	base	0.0611374738551734	Accuracy	NKI
1703	13.641095890411	-0.0808536747416067	base	0.0612048773291992	Accuracy	NKI
1704	13.741095890411	-0.0615885564571696	base	0.0612670720240353	Accuracy	NKI
1705	13.841095890411	-0.0426042993280203	base	0.0613270102671606	Accuracy	NKI
1706	13.941095890411	-0.0239066571630775	base	0.0613875643955707	Accuracy	NKI
1707	14.041095890411	-0.00550138673162866	base	0.0614514082362789	Accuracy	NKI
1708	14.141095890411	0.0126057658319184	base	0.0615208121002463	Accuracy	NKI
1709	14.241095890411	0.0304090792537953	base	0.0615975841414641	Accuracy	NKI
1710	14.341095890411	0.0479028640629869	base	0.0616829620267499	Accuracy	NKI
1711	14.441095890411	0.065081499688396	base	0.0617776416876194	Accuracy	NKI
1712	14.541095890411	0.0819394616156378	base	0.0618817745268104	Accuracy	NKI
1713	14.641095890411	0.0984713380721825	base	0.0619949517832387	Accuracy	NKI
1714	14.741095890411	0.114671857794954	base	0.0621162379218395	Accuracy	NKI
1715	14.841095890411	0.130535859722371	base	0.0622441408581449	Accuracy	NKI
1716	14.941095890411	0.146058403635828	base	0.0623767962441318	Accuracy	NKI
1717	15.041095890411	0.161234795395708	base	0.0625120626192699	Accuracy	NKI
1718	15.141095890411	0.176060696448343	base	0.0626477136857387	Accuracy	NKI
1719	15.241095890411	0.19053228952696	base	0.0627816907560409	Accuracy	NKI
1720	15.341095890411	0.204646354739194	base	0.0629122618938575	Accuracy	NKI
1721	15.441095890411	0.218400066119445	base	0.0630379107771749	Accuracy	NKI
1722	15.541095890411	0.231791022210925	base	0.0631574165881853	Accuracy	NKI
1723	15.641095890411	0.244817563544348	base	0.0632701834830592	Accuracy	NKI
1724	15.741095890411	0.257478630865357	base	0.0633761503046014	Accuracy	NKI
1725	15.841095890411	0.269773727178035	base	0.0634757559847671	Accuracy	NKI
1726	15.941095890411	0.281702812488639	base	0.0635698317813638	Accuracy	NKI
1727	16.041095890411	0.293266150847998	base	0.0636594396132728	Accuracy	NKI
1728	16.141095890411	0.304464427781135	base	0.0637459157079545	Accuracy	NKI
1729	16.241095890411	0.315298886422866	base	0.0638309171287445	Accuracy	NKI
1730	16.341095890411	0.325771241833767	base	0.06391628308196	Accuracy	NKI
1731	16.441095890411	0.335883624499603	base	0.0640039098586298	Accuracy	NKI
1732	16.541095890411	0.345638421455636	base	0.0640955506626709	Accuracy	NKI
1733	16.641095890411	0.355038219752403	base	0.0641926996227939	Accuracy	NKI
1734	16.741095890411	0.364085848619945	base	0.0642965581059074	Accuracy	NKI
1735	16.841095890411	0.372784207842755	base	0.0644078591875498	Accuracy	NKI
1736	16.941095890411	0.381136376319559	base	0.0645269142793474	Accuracy	NKI
1737	17.041095890411	0.389145647279409	base	0.0646536214840745	Accuracy	NKI
1738	17.141095890411	0.396815793547687	base	0.0647876643756421	Accuracy	NKI
1739	17.241095890411	0.404151102337478	base	0.0649285428467007	Accuracy	NKI
1740	17.341095890411	0.411156084076077	base	0.065075350666392	Accuracy	NKI
1741	17.441095890411	0.417835613834293	base	0.0652269246912224	Accuracy	NKI
1742	17.541095890411	0.424194909378453	base	0.0653818624590245	Accuracy	NKI
1743	17.641095890411	0.430239450527771	base	0.065538495244223	Accuracy	NKI
1744	17.741095890411	0.435974987214212	base	0.0656949556390307	Accuracy	NKI
1745	17.841095890411	0.44140740703278	base	0.0658490851205758	Accuracy	NKI
1746	17.941095890411	0.446542828668565	base	0.0659986386789153	Accuracy	NKI
1747	18.041095890411	0.451387515625652	base	0.0661412293679373	Accuracy	NKI
1748	18.141095890411	0.455947791772353	base	0.0662742739069163	Accuracy	NKI
1749	18.241095890411	0.460230018628053	base	0.066395025062614	Accuracy	NKI
1750	18.341095890411	0.46424064626836	base	0.0665007728065737	Accuracy	NKI
1751	18.441095890411	0.467986187420715	base	0.066588889076417	Accuracy	NKI
1752	18.541095890411	0.471473260605265	base	0.0666571049864825	Accuracy	NKI
1753	18.641095890411	0.47470860967837	base	0.0667037791763404	Accuracy	NKI
1754	18.741095890411	0.47769912314974	base	0.0667282107564307	Accuracy	NKI
1755	18.841095890411	0.480451763684812	base	0.0667304228305386	Accuracy	NKI
1756	18.941095890411	0.482973536121895	base	0.0667111233590982	Accuracy	NKI
1757	19.041095890411	0.485271458293375	base	0.0666715176356215	Accuracy	NKI
1758	19.141095890411	0.487352543301083	base	0.0666132936556226	Accuracy	NKI
1759	19.241095890411	0.48922379593755	base	0.0665383834192612	Accuracy	NKI
1760	19.341095890411	0.490892193827212	base	0.066448953272899	Accuracy	NKI
1761	19.441095890411	0.492364649688503	base	0.0663475621862136	Accuracy	NKI
1762	19.541095890411	0.493648001400885	base	0.0662370654772617	Accuracy	NKI
1763	19.641095890411	0.494749035496033	base	0.0661203323707641	Accuracy	NKI
1764	19.741095890411	0.495674517011305	base	0.0660000148521284	Accuracy	NKI
1765	19.841095890411	0.496431204768592	base	0.0658784089441632	Accuracy	NKI
1766	19.941095890411	0.497025821278871	base	0.0657574953910211	Accuracy	NKI
1767	20.041095890411	0.497465043924295	base	0.0656389155335439	Accuracy	NKI
1768	20.141095890411	0.497755512602572	base	0.0655239101444731	Accuracy	NKI
1769	20.241095890411	0.497903823838263	base	0.065413310323147	Accuracy	NKI
1770	20.341095890411	0.497916495627685	base	0.0653076048357919	Accuracy	NKI
1771	20.441095890411	0.497799940318307	base	0.0652069975809294	Accuracy	NKI
1772	20.541095890411	0.497560462407968	base	0.065111418528048	Accuracy	NKI
1773	20.641095890411	0.497204331853491	base	0.065020393144531	Accuracy	NKI
1774	20.741095890411	0.496737722239009	base	0.0649332017246798	Accuracy	NKI
1775	20.841095890411	0.496166621029442	base	0.0648491034084791	Accuracy	NKI
1776	20.941095890411	0.495496907224465	base	0.0647672338307133	Accuracy	NKI
1777	21.041095890411	0.494734338596541	base	0.0646866860914915	Accuracy	NKI
1778	21.141095890411	0.493884573008376	base	0.0646065304401424	Accuracy	NKI
1779	21.241095890411	0.492953140257471	base	0.0645259388190979	Accuracy	NKI
1780	21.341095890411	0.491945210095362	base	0.064444708866657	Accuracy	NKI
1781	21.441095890411	0.490865724238234	base	0.0643630412701035	Accuracy	NKI
1782	21.541095890411	0.489719467027218	base	0.0642814187533405	Accuracy	NKI
1783	21.641095890411	0.488511112935645	base	0.0642005225719923	Accuracy	NKI
1784	21.741095890411	0.487245202587539	base	0.0641212906232621	Accuracy	NKI
1785	21.841095890411	0.485926013929617	base	0.0640451810230819	Accuracy	NKI
1786	21.941095890411	0.484557642600672	base	0.063973965014964	Accuracy	NKI
1787	22.041095890411	0.483144054316987	base	0.0639095712340136	Accuracy	NKI
1788	22.141095890411	0.481689079386415	base	0.0638540424470444	Accuracy	NKI
1789	22.241095890411	0.480196451492747	base	0.0638093940461757	Accuracy	NKI
1790	22.341095890411	0.478669800529402	base	0.0637775724301984	Accuracy	NKI
1791	22.441095890411	0.477112641843521	base	0.0637604180472457	Accuracy	NKI
1792	22.541095890411	0.475528389993345	base	0.0637595791129597	Accuracy	NKI
1793	22.641095890411	0.473920321809294	base	0.0637765341902991	Accuracy	NKI
1794	22.741095890411	0.472291606090708	base	0.0638124756152959	Accuracy	NKI
1795	22.841095890411	0.470645312340957	base	0.0638682499205959	Accuracy	NKI
1796	22.941095890411	0.46898439886277	base	0.0639443546851493	Accuracy	NKI
1797	23.041095890411	0.467311681969298	base	0.0640409852290996	Accuracy	NKI
1798	23.141095890411	0.465629852012409	base	0.0641579946814117	Accuracy	NKI
1799	23.241095890411	0.463941430729596	base	0.064294995045459	Accuracy	NKI
1800	23.341095890411	0.462248827923321	base	0.0644512499473174	Accuracy	NKI
1801	23.441095890411	0.460554328813784	base	0.064625738116102	Accuracy	NKI
1802	23.541095890411	0.458860010422442	base	0.0648174079187886	Accuracy	NKI
1803	23.641095890411	0.45716775868919	base	0.0650251969447414	Accuracy	NKI
1804	23.741095890411	0.455479390405004	base	0.065247768183084	Accuracy	NKI
1805	23.841095890411	0.453796680631314	base	0.0654834739955869	Accuracy	NKI
1806	23.941095890411	0.452121332419067	base	0.065730489393675	Accuracy	NKI
1807	24.041095890411	0.450454935245555	base	0.0659870023958409	Accuracy	NKI
1808	24.141095890411	0.448798974168477	base	0.0662512565406684	Accuracy	NKI
1809	24.241095890411	0.447154904510287	base	0.0665213730245695	Accuracy	NKI
1810	24.341095890411	0.445524088136979	base	0.0667956121168119	Accuracy	NKI
1811	24.441095890411	0.443907790099791	base	0.0670724440223998	Accuracy	NKI
1812	24.541095890411	0.442307189149848	base	0.0673505626023879	Accuracy	NKI
1813	24.641095890411	0.440723389183409	base	0.0676288815340416	Accuracy	NKI
1814	24.741095890411	0.439157403787302	base	0.0679066156808498	Accuracy	NKI
1815	24.841095890411	0.437610176397536	base	0.0681832242655633	Accuracy	NKI
1816	24.941095890411	0.436082555285721	base	0.0684585058323775	Accuracy	NKI
1817	25.041095890411	0.434575313656451	base	0.0687325181195046	Accuracy	NKI
1818	25.141095890411	0.433089173762246	base	0.0690054742547456	Accuracy	NKI
1819	25.241095890411	0.431624793272616	base	0.0692777712380138	Accuracy	NKI
1820	25.341095890411	0.430182761175759	base	0.0695499781985363	Accuracy	NKI
1821	25.441095890411	0.428763619392948	base	0.0698227296821502	Accuracy	NKI
1822	25.541095890411	0.42736785540874	base	0.0700967220902687	Accuracy	NKI
1823	25.641095890411	0.425995899999781	base	0.0703726904102126	Accuracy	NKI
1824	25.741095890411	0.424648123946079	base	0.0706513878656887	Accuracy	NKI
1825	25.841095890411	0.423324784932329	base	0.0709337262107652	Accuracy	NKI
1826	25.941095890411	0.422026054440022	base	0.0712206338656071	Accuracy	NKI
1827	26.041095890411	0.420752047023233	base	0.0715129151157184	Accuracy	NKI
1828	26.141095890411	0.419502805145277	base	0.0718112621492894	Accuracy	NKI
1829	26.241095890411	0.41827835151108	base	0.0721160512661354	Accuracy	NKI
1830	26.341095890411	0.417078682649056	base	0.0724273566336391	Accuracy	NKI
1831	26.441095890411	0.415903701020638	base	0.0727451810280478	Accuracy	NKI
1832	26.541095890411	0.414753197869656	base	0.0730695064655338	Accuracy	NKI
1833	26.641095890411	0.413626875480568	base	0.0734002180125008	Accuracy	NKI
1834	26.741095890411	0.412524358125802	base	0.0737370659161115	Accuracy	NKI
1835	26.841095890411	0.411445246097854	base	0.0740794545862723	Accuracy	NKI
1836	26.941095890411	0.410389109986854	base	0.0744265065601958	Accuracy	NKI
1837	27.041095890411	0.409355468562559	base	0.0747772121721944	Accuracy	NKI
1838	27.141095890411	0.40834381386903	base	0.0751303383688961	Accuracy	NKI
1839	27.241095890411	0.40735361982957	base	0.0754844434656356	Accuracy	NKI
1840	27.341095890411	0.406384344688601	base	0.0758379085922916	Accuracy	NKI
1841	27.441095890411	0.405435438936496	base	0.0761889487000399	Accuracy	NKI
1842	27.541095890411	0.404506343215155	base	0.0765357176355418	Accuracy	NKI
1843	27.641095890411	0.403596487224812	base	0.0768764629769792	Accuracy	NKI
1844	27.741095890411	0.402705288509805	base	0.0772097259619567	Accuracy	NKI
1845	27.841095890411	0.401832159705569	base	0.0775342764799626	Accuracy	NKI
1846	27.941095890411	0.400976513798526	base	0.0778491426860713	Accuracy	NKI
1847	28.041095890411	0.40013776977088	base	0.0781537764884689	Accuracy	NKI
1848	28.141095890411	0.399315363720089	base	0.0784483417889992	Accuracy	NKI
1849	28.241095890411	0.398508748386198	base	0.0787335501066965	Accuracy	NKI
1850	28.341095890411	0.397717386512113	base	0.079010399856276	Accuracy	NKI
1851	28.441095890411	0.396940752253328	base	0.0792801158323161	Accuracy	NKI
1852	28.541095890411	0.396178335018453	base	0.079544157167301	Accuracy	NKI
1853	28.641095890411	0.395429631539199	base	0.0798040582818666	Accuracy	NKI
1854	28.741095890411	0.394694140519747	base	0.0800613239111223	Accuracy	NKI
1855	28.841095890411	0.393971371108512	base	0.0803174892915685	Accuracy	NKI
1856	28.941095890411	0.393260848798226	base	0.0805741456411581	Accuracy	NKI
1857	29.041095890411	0.392562132416032	base	0.0808330544070421	Accuracy	NKI
1858	29.141095890411	0.391874828039035	base	0.0810962147612691	Accuracy	NKI
1859	29.241095890411	0.39119856187409	base	0.0813655766859397	Accuracy	NKI
1860	29.341095890411	0.390532965959326	base	0.0816428828093789	Accuracy	NKI
1861	29.441095890411	0.389877694450555	base	0.0819297703871687	Accuracy	NKI
1862	29.541095890411	0.389232412091339	base	0.0822276571404668	Accuracy	NKI
1863	29.641095890411	0.388596808347135	base	0.0825378419246661	Accuracy	NKI
1864	29.741095890411	0.387970596567474	base	0.082861491153214	Accuracy	NKI
1865	29.841095890411	0.387353515518693	base	0.0831996590261503	Accuracy	NKI
1866	29.941095890411	0.386745328749894	base	0.0835532954859912	Accuracy	NKI
1867	30.041095890411	0.386145808731195	base	0.0839231190342648	Accuracy	NKI
1868	30.141095890411	0.385554732613331	base	0.0843096060685356	Accuracy	NKI
1869	30.241095890411	0.384971885094903	base	0.0847130540850422	Accuracy	NKI
1870	30.341095890411	0.384397054922472	base	0.0851335919063664	Accuracy	NKI
1871	30.441095890411	0.383830038709761	base	0.0855712905190572	Accuracy	NKI
1872	30.541095890411	0.383270643657422	base	0.0860262931572728	Accuracy	NKI
1873	30.641095890411	0.382718683256439	base	0.0864988076862584	Accuracy	NKI
1874	30.741095890411	0.38217397125165	base	0.086989054234821	Accuracy	NKI
1875	30.841095890411	0.381636321616804	base	0.0874973342756577	Accuracy	NKI
1876	30.941095890411	0.38110555276546	base	0.0880243046873168	Accuracy	NKI
1877	31.041095890411	0.380581489884182	base	0.0885712213599828	Accuracy	NKI
1878	31.141095890411	0.380063962910143	base	0.0891400415974509	Accuracy	NKI
1879	31.241095890411	0.37955280422226	base	0.0897333801902026	Accuracy	NKI
1880	31.341095890411	0.379047846466	base	0.0903544096258343	Accuracy	NKI
1881	31.441095890411	0.378548921476693	base	0.0910069806017068	Accuracy	NKI
1882	31.541095890411	0.378055860009383	base	0.0916955475836406	Accuracy	NKI
1883	31.641095890411	0.377568491767999	base	0.0924250484385606	Accuracy	NKI
1884	31.741095890411	0.377086642845985	base	0.0932010469354635	Accuracy	NKI
1885	31.841095890411	0.376610134138182	base	0.0940297480097076	Accuracy	NKI
1886	31.941095890411	0.376138782186114	base	0.0949178328209695	Accuracy	NKI
1887	32.041095890411	0.375672401231274	base	0.0958722473715795	Accuracy	NKI
1888	32.141095890411	0.375210802716543	base	0.0969001178509587	Accuracy	NKI
1889	32.241095890411	0.374753791976272	base	0.098008769307381	Accuracy	NKI
1890	32.341095890411	0.374301169699256	base	0.0992055242998149	Accuracy	NKI
1891	32.441095890411	0.373852732213778	base	0.100497549670997	Accuracy	NKI
1892	32.541095890411	0.373408273177319	base	0.101891656657558	Accuracy	NKI
1893	32.641095890411	0.372967583116145	base	0.10339419968735	Accuracy	NKI
1894	32.741095890411	0.372530448894254	base	0.105010966467697	Accuracy	NKI
1895	32.841095890411	0.372096655698477	base	0.106746994912141	Accuracy	NKI
1896	32.941095890411	0.371665988482605	base	0.108606436134237	Accuracy	NKI
1897	33.041095890411	0.371238232238257	base	0.110592511468149	Accuracy	NKI
1898	33.141095890411	0.370813172265914	base	0.112707540125232	Accuracy	NKI
1899	33.241095890411	0.37039059494134	base	0.114952887082099	Accuracy	NKI
1900	33.341095890411	0.369970289795018	base	0.117328955854948	Accuracy	NKI
1901	33.441095890411	0.369552050185528	base	0.119835183653002	Accuracy	NKI
1902	33.541095890411	0.369135673377613	base	0.122470057150452	Accuracy	NKI
1903	33.641095890411	0.368720958860971	base	0.125231149695862	Accuracy	NKI
1904	33.741095890411	0.368307707613581	base	0.128115182690385	Accuracy	NKI
1905	33.841095890411	0.367895730603829	base	0.131118157275278	Accuracy	NKI
1906	33.941095890411	0.36748485431244	base	0.134235488649629	Accuracy	NKI
1907	34.041095890411	0.367074918307143	base	0.137462102908923	Accuracy	NKI
1908	34.141095890411	0.366665766904019	base	0.140792481800381	Accuracy	NKI
1909	34.241095890411	0.366257255288582	base	0.14422080516503	Accuracy	NKI
1910	34.341095890411	0.365849254276157	base	0.147741099012919	Accuracy	NKI
1911	34.441095890411	0.365441650480119	base	0.151347352360697	Accuracy	NKI
1912	34.541095890411	0.365034342796083	base	0.155033580060956	Accuracy	NKI
1913	34.641095890411	0.364627241537409	base	0.158793898594207	Accuracy	NKI
1914	34.741095890411	0.364220268234358	base	0.16262260034327	Accuracy	NKI
1915	34.841095890411	0.363813360631393	base	0.166514304707774	Accuracy	NKI
1916	34.941095890411	0.363406477931374	base	0.170464140634737	Accuracy	NKI
1917	8.041095890411	1.92394060982549	base	0.10514477098634	Latency	NKI
1918	8.141095890411	1.8832721570252	base	0.100835266255084	Latency	NKI
1919	8.241095890411	1.84260311241484	base	0.0966324826519185	Latency	NKI
1920	8.341095890411	1.80193239833661	base	0.0925524728515737	Latency	NKI
1921	8.441095890411	1.76125844116792	base	0.0886138001028434	Latency	NKI
1922	8.541095890411	1.72057940428872	base	0.084836976778412	Latency	NKI
1923	8.641095890411	1.67989336758806	base	0.081243917345774	Latency	NKI
1924	8.741095890411	1.6391985353529	base	0.0778567093960308	Latency	NKI
1925	8.841095890411	1.5984934711417	base	0.0746966092798049	Latency	NKI
1926	8.941095890411	1.55777736582888	base	0.0717829767116894	Latency	NKI
1927	9.041095890411	1.51704995452842	base	0.0691319997995865	Latency	NKI
1928	9.141095890411	1.47631175380071	base	0.066755549820513	Latency	NKI
1929	9.241095890411	1.4355642183833	base	0.0646601514497725	Latency	NKI
1930	9.341095890411	1.394809680442	base	0.0628461523991536	Latency	NKI
1931	9.441095890411	1.35405122699805	base	0.0613072398502041	Latency	NKI
1932	9.541095890411	1.31329307535036	base	0.0600305092536182	Latency	NKI
1933	9.641095890411	1.27254120463688	base	0.0589971836349725	Latency	NKI
1934	9.741095890411	1.23180330271987	base	0.0581837015436015	Latency	NKI
1935	9.841095890411	1.19108882804371	base	0.0575631747495127	Latency	NKI
1936	9.941095890411	1.15040943069166	base	0.0571071789930794	Latency	NKI
1937	10.041095890411	1.10977920450143	base	0.0567875128923757	Latency	NKI
1938	10.141095890411	1.06921389881552	base	0.0565772371251858	Latency	NKI
1939	10.241095890411	1.0287303906867	base	0.0564514520672618	Latency	NKI
1940	10.341095890411	0.988346967598443	base	0.0563882268009946	Latency	NKI
1941	10.441095890411	0.948083074745623	base	0.0563689364855193	Latency	NKI
1942	10.541095890411	0.907958707154804	base	0.0563781178374216	Latency	NKI
1943	10.641095890411	0.867995125012431	base	0.0564040772000465	Latency	NKI
1944	10.741095890411	0.828215078092057	base	0.0564389562613458	Latency	NKI
1945	10.841095890411	0.788642025560789	base	0.0564779151749972	Latency	NKI
1946	10.941095890411	0.749300918424159	base	0.0565195232881768	Latency	NKI
1947	11.041095890411	0.710218112887121	base	0.0565651798473939	Latency	NKI
1948	11.141095890411	0.671420628414453	base	0.0566179013978964	Latency	NKI
1949	11.241095890411	0.632935917212826	base	0.0566816034685326	Latency	NKI
1950	11.341095890411	0.594791663485337	base	0.0567604172929895	Latency	NKI
1951	11.441095890411	0.557015710003383	base	0.0568585132494897	Latency	NKI
1952	11.541095890411	0.519635956645948	base	0.0569795694438818	Latency	NKI
1953	11.641095890411	0.482680098796155	base	0.0571261442529633	Latency	NKI
1954	11.741095890411	0.446175424973596	base	0.0572994879634305	Latency	NKI
1955	11.841095890411	0.410148808651955	base	0.0574991917239204	Latency	NKI
1956	11.941095890411	0.374626641628919	base	0.0577230549050784	Latency	NKI
1957	12.041095890411	0.339634450047391	base	0.0579673263609166	Latency	NKI
1958	12.141095890411	0.30519693239734	base	0.0582267830758293	Latency	NKI
1959	12.241095890411	0.271337719815048	base	0.0584950635203708	Latency	NKI
1960	12.341095890411	0.238079014284733	base	0.0587651159556052	Latency	NKI
1961	12.441095890411	0.205441202636791	base	0.0590297302600973	Latency	NKI
1962	12.541095890411	0.173442288659096	base	0.059282165867413	Latency	NKI
1963	12.641095890411	0.142097893699768	base	0.0595165204003209	Latency	NKI
1964	12.741095890411	0.111422427619731	base	0.0597274587130869	Latency	NKI
1965	12.841095890411	0.0814289317444213	base	0.0599104828085802	Latency	NKI
1966	12.941095890411	0.0521291785155687	base	0.0600620571133291	Latency	NKI
1967	13.041095890411	0.0235327820734916	base	0.0601801857455715	Latency	NKI
1968	13.141095890411	-0.00435232509419587	base	0.0602642779225967	Latency	NKI
1969	13.241095890411	-0.0315196823740862	base	0.060315076108352	Latency	NKI
1970	13.341095890411	-0.0579646241108109	base	0.0603348052069831	Latency	NKI
1971	13.441095890411	-0.0836853837662436	base	0.0603276454061611	Latency	NKI
1972	13.541095890411	-0.108682276748876	base	0.0602991448796628	Latency	NKI
1973	13.641095890411	-0.132956771269502	base	0.0602555245280452	Latency	NKI
1974	13.741095890411	-0.156511330082131	base	0.0602033573054542	Latency	NKI
1975	13.841095890411	-0.179349405847187	base	0.0601493185155723	Latency	NKI
1976	13.941095890411	-0.201475511870854	base	0.060099967465501	Latency	NKI
1977	14.041095890411	-0.222895197312043	base	0.0600614750244524	Latency	NKI
1978	14.141095890411	-0.243614625342354	base	0.060039175246661	Latency	NKI
1979	14.241095890411	-0.263640640284735	base	0.060037405772948	Latency	NKI
1980	14.341095890411	-0.282980572058543	base	0.0600592545402394	Latency	NKI
1981	14.441095890411	-0.301642423391139	base	0.0601065786400457	Latency	NKI
1982	14.541095890411	-0.319634877480526	base	0.0601799715907768	Latency	NKI
1983	14.641095890411	-0.336967182377616	base	0.0602787195869019	Latency	NKI
1984	14.741095890411	-0.353649103204437	base	0.0604008664413005	Latency	NKI
1985	14.841095890411	-0.369690686225183	base	0.0605431753672742	Latency	NKI
1986	14.941095890411	-0.385102350051488	base	0.0607015089813754	Latency	NKI
1987	15.041095890411	-0.399894799825121	base	0.060871052671234	Latency	NKI
1988	15.141095890411	-0.414078969813258	base	0.061046730017646	Latency	NKI
1989	15.241095890411	-0.427665946523708	base	0.0612237385151695	Latency	NKI
1990	15.341095890411	-0.440666834994215	base	0.0613979075292293	Latency	NKI
1991	15.441095890411	-0.453092678182213	base	0.0615655283335693	Latency	NKI
1992	15.541095890411	-0.464954327855801	base	0.06172354497005	Latency	NKI
1993	15.641095890411	-0.476262228443087	base	0.0618702254736142	Latency	NKI
1994	15.741095890411	-0.487026436433536	base	0.0620050082864949	Latency	NKI
1995	15.841095890411	-0.497256591793797	base	0.0621284471718176	Latency	NKI
1996	15.941095890411	-0.506961973941694	base	0.0622420041274468	Latency	NKI
1997	16.041095890411	-0.516151610970948	base	0.0623477302769615	Latency	NKI
1998	16.141095890411	-0.524834175078629	base	0.0624483451514257	Latency	NKI
1999	16.241095890411	-0.533017870022133	base	0.0625473150778661	Latency	NKI
[truncated: 727 more rows]
