# Supplementary material for: A canonical trajectory of executive function maturation from adolescence to adulthood
Source: Nat Commun. 2023 Oct 30;14:6922. doi: 10.1038/s41467-023-42540-8 (PMC10616171; doi:10.1038/s41467-023-42540-8)
Supplement: Supplementary file 4 — Source Data [file 41467_2023_42540_MOESM4_ESM.zip › SupportingData/Sup12A.csv]

	pred	offsetestimate	offset	type
1	8.1	-0.724415270532797	-50	Accuracy
2	8.2	-0.705096041022063	-50	Accuracy
3	8.3	-0.68606012152156	-50	Accuracy
4	8.4	-0.667305880122003	-50	Accuracy
5	8.5	-0.648831502529127	-50	Accuracy
6	8.6	-0.63063502024311	-50	Accuracy
7	8.7	-0.612714338848425	-50	Accuracy
8	8.8	-0.595067266224553	-50	Accuracy
9	8.9	-0.577691540489545	-50	Accuracy
10	9	-0.560584857491331	-50	Accuracy
11	9.1	-0.543744897665431	-50	Accuracy
12	9.2	-0.527169352082925	-50	Accuracy
13	9.3	-0.51085594751845	-50	Accuracy
14	9.4	-0.494802470375336	-50	Accuracy
15	9.5	-0.479006789313115	-50	Accuracy
16	9.6	-0.463466876431928	-50	Accuracy
17	9.7	-0.448180826878548	-50	Accuracy
18	9.8	-0.433146876749834	-50	Accuracy
19	9.9	-0.418363419181414	-50	Accuracy
20	10	-0.403829018522114	-50	Accuracy
21	10.1	-0.38954242250807	-50	Accuracy
22	10.2	-0.375502572364569	-50	Accuracy
23	10.3	-0.361708610778165	-50	Accuracy
24	10.4	-0.34815988769668	-50	Accuracy
25	10.5	-0.334855963930012	-50	Accuracy
26	10.6	-0.321796612540214	-50	Accuracy
27	10.7	-0.308981818025007	-50	Accuracy
28	10.8	-0.296411773314537	-50	Accuracy
29	10.9	-0.284086874616771	-50	Accuracy
30	11	-0.272007714162205	-50	Accuracy
31	11.1	-0.260175070913654	-50	Accuracy
32	11.2	-0.248589899321338	-50	Accuracy
33	11.3	-0.237253316217507	-50	Accuracy
34	11.4	-0.226166585958202	-50	Accuracy
35	11.5	-0.21533110393218	-50	Accuracy
36	11.6	-0.204748378568835	-50	Accuracy
37	11.7	-0.194420011987555	-50	Accuracy
38	11.8	-0.184347679440649	-50	Accuracy
39	11.9	-0.17453310771052	-50	Accuracy
40	12	-0.164978052629079	-50	Accuracy
41	12.1	-0.155684275893439	-50	Accuracy
42	12.2	-0.14665352135678	-50	Accuracy
43	12.3	-0.137887490976582	-50	Accuracy
44	12.4	-0.12938782060454	-50	Accuracy
45	12.5	-0.121156055803066	-50	Accuracy
46	12.6	-0.113193627872543	-50	Accuracy
47	12.7	-0.105501830271266	-50	Accuracy
48	12.8	-0.0980817956065081	-50	Accuracy
49	12.9	-0.0909344733701528	-50	Accuracy
50	13	-0.0840606085861386	-50	Accuracy
51	13.1	-0.0774607215293882	-50	Accuracy
52	13.2	-0.0711350886671809	-50	Accuracy
53	13.3	-0.0650837249640313	-50	Accuracy
54	13.4	-0.0593063676801772	-50	Accuracy
55	13.5	-0.0538024617818594	-50	Accuracy
56	13.6	-0.0485711470687859	-50	Accuracy
57	13.7	-0.043611247110559	-50	Accuracy
58	13.8	-0.0389212600696624	-50	Accuracy
59	13.9	-0.0344993514737575	-50	Accuracy
60	14	-0.0303433489849235	-50	Accuracy
61	14.1	-0.026450739197914	-50	Accuracy
62	14.2	-0.0228186664838859	-50	Accuracy
63	14.3	-0.019443933880369	-50	Accuracy
64	14.4	-0.0163230060126314	-50	Accuracy
65	14.5	-0.0134520140162618	-50	Accuracy
66	14.6	-0.010826762415752	-50	Accuracy
67	14.7	-0.00844273789934877	-50	Accuracy
68	14.8	-0.00629511991651168	-50	Accuracy
69	14.9	-0.00437879301107411	-50	Accuracy
70	15	-0.00268836079085067	-50	Accuracy
71	15.1	-0.00121816142289702	-50	Accuracy
72	15.2	3.77154667647701e-05	-50	Accuracy
73	15.3	0.00108541061955715	-50	Accuracy
74	15.4	0.00193127583565667	-50	Accuracy
75	15.5	0.00258185367593431	-50	Accuracy
76	15.6	0.00304385632591182	-50	Accuracy
77	15.7	0.00332414377751041	-50	Accuracy
78	15.8	0.00342970148729942	-50	Accuracy
79	15.9	0.00336761767161308	-50	Accuracy
80	16	0.00314506039919916	-50	Accuracy
81	16.1	0.00276925464085155	-50	Accuracy
82	16.2	0.00224745943314203	-50	Accuracy
83	16.3	0.0015869453095553	-50	Accuracy
84	16.4	0.000794972147341422	-50	Accuracy
85	16.5	-0.000121232427830525	-50	Accuracy
86	16.6	-0.00115449394466123	-50	Accuracy
87	16.7	-0.00229771117010486	-50	Accuracy
88	16.8	-0.00354387525741144	-50	Accuracy
89	16.9	-0.00488608785158421	-50	Accuracy
90	17	-0.00631757805657402	-50	Accuracy
91	17.1	-0.00783171818021526	-50	Accuracy
92	17.2	-0.00942203818511405	-50	Accuracy
93	17.3	-0.0110822387863859	-50	Accuracy
94	17.4	-0.0128062031500684	-50	Accuracy
95	17.5	-0.0145880071592381	-50	Accuracy
96	17.6	-0.0164219282279769	-50	Accuracy
97	17.7	-0.0183024526565427	-50	Accuracy
98	17.8	-0.0202242815339424	-50	Accuracy
99	17.9	-0.0221823352068301	-50	Accuracy
100	18	-0.024171756345723	-50	Accuracy
101	18.1	-0.0261879116512697	-50	Accuracy
102	18.2	-0.0282263922542117	-50	Accuracy
103	18.3	-0.030283012873014	-50	Accuracy
104	18.4	-0.032353809802444	-50	Accuracy
105	18.5	-0.0344350378149844	-50	Accuracy
106	18.6	-0.0365231660643311	-50	Accuracy
107	18.7	-0.0386148730868059	-50	Accuracy
108	18.8	-0.0407070410017362	-50	Accuracy
109	18.9	-0.0427967490161624	-50	Accuracy
110	19	-0.0448812663421575	-50	Accuracy
111	19.1	-0.0469580446369929	-50	Accuracy
112	19.2	-0.0490247100769627	-50	Accuracy
113	19.3	-0.0510790551752118	-50	Accuracy
114	19.4	-0.0531190304522179	-50	Accuracy
115	19.5	-0.055142736064756	-50	Accuracy
116	19.6	-0.057148413495292	-50	Accuracy
117	19.7	-0.0591344373988895	-50	Accuracy
118	19.8	-0.0610993076987107	-50	Accuracy
119	19.9	-0.0630416420145517	-50	Accuracy
120	20	-0.0649601685011772	-50	Accuracy
121	20.1	-0.0668537191649268	-50	Accuracy
122	20.2	-0.0687212237182257	-50	Accuracy
123	20.3	-0.0705617040220124	-50	Accuracy
124	20.4	-0.0723742691564475	-50	Accuracy
125	20.5	-0.074158111149935	-50	Accuracy
126	20.6	-0.0759125013862604	-50	Accuracy
127	20.7	-0.0776367876991295	-50	Accuracy
128	20.8	-0.0793303921531112	-50	Accuracy
129	20.9	-0.0809928094997087	-50	Accuracy
130	21	-0.0826236062873322	-50	Accuracy
131	21.1	-0.0842224205943918	-50	Accuracy
132	21.2	-0.0857889623456249	-50	Accuracy
133	21.3	-0.0873230141632572	-50	Accuracy
134	21.4	-0.0888244326967014	-50	Accuracy
135	21.5	-0.0902931503675248	-50	Accuracy
136	21.6	-0.0917291774599969	-50	Accuracy
137	21.7	-0.09313260448227	-50	Accuracy
138	21.8	-0.0945036047188342	-50	Accuracy
139	21.9	-0.0958424368913885	-50	Accuracy
140	22	-0.0971494478430115	-50	Accuracy
141	22.1	-0.098425075159124	-50	Accuracy
142	22.2	-0.0996698496385414	-50	Accuracy
143	22.3	-0.100884397528746	-50	Accuracy
144	22.4	-0.102069442441428	-50	Accuracy
145	22.5	-0.10322580686731	-50	Accuracy
146	22.6	-0.104354413213244	-50	Accuracy
147	22.7	-0.105456284289534	-50	Accuracy
148	22.8	-0.106532543181346	-50	Accuracy
149	22.9	-0.107584412444694	-50	Accuracy
150	23	-0.108613212575231	-50	Accuracy
151	23.1	-0.109620359706058	-50	Accuracy
152	23.2	-0.11060736249988	-50	Accuracy
153	23.3	-0.111575818210012	-50	Accuracy
154	23.4	-0.112527407894743	-50	Accuracy
155	23.5	-0.113463890779593	-50	Accuracy
156	23.6	-0.114387097772484	-50	Accuracy
157	23.7	-0.115298924147232	-50	Accuracy
158	23.8	-0.11620132142135	-50	Accuracy
159	23.9	-0.117096288464497	-50	Accuracy
160	24	-0.117985861884163	-50	Accuracy
161	24.1	-0.11887210574483	-50	Accuracy
162	24.2	-0.119757100686639	-50	Accuracy
163	24.3	-0.120642932518163	-50	Accuracy
164	24.4	-0.121531680366388	-50	Accuracy
165	24.5	-0.122425404474583	-50	Accuracy
166	24.6	-0.123326133745574	-50	Accuracy
167	24.7	-0.124235853133853	-50	Accuracy
168	24.8	-0.125156490995202	-50	Accuracy
169	24.9	-0.126089906506436	-50	Accuracy
170	25	-0.127037877271217	-50	Accuracy
171	25.1	-0.1280020872298	-50	Accuracy
172	25.2	-0.128984114991772	-50	Accuracy
173	25.3	-0.129985422710754	-50	Accuracy
174	25.4	-0.131007345619102	-50	Accuracy
175	25.5	-0.132051082338388	-50	Accuracy
176	25.6	-0.133117686078568	-50	Accuracy
177	25.7	-0.134208056834467	-50	Accuracy
178	25.8	-0.135322934683401	-50	Accuracy
179	25.9	-0.136462894281804	-50	Accuracy
180	26	-0.137628340652061	-50	Accuracy
181	26.1	-0.138819506343491	-50	Accuracy
182	26.2	-0.140036450043299	-50	Accuracy
183	26.3	-0.141279056704785	-50	Accuracy
184	26.4	-0.142547039251206	-50	Accuracy
185	26.5	-0.143839941904251	-50	Accuracy
186	26.6	-0.145157145176537	-50	Accuracy
187	26.7	-0.146497872557951	-50	Accuracy
188	26.8	-0.147861198915982	-50	Accuracy
189	26.9	-0.149246060620522	-50	Accuracy
190	27	-0.150651267394564	-50	Accuracy
191	27.1	-0.152075515883088	-50	Accuracy
192	27.2	-0.153517404924116	-50	Accuracy
193	27.3	-0.154975452498023	-50	Accuracy
194	27.4	-0.1564481143241	-50	Accuracy
195	27.5	-0.157933804067145	-50	Accuracy
196	27.6	-0.159430915111292	-50	Accuracy
197	27.7	-0.160937843854219	-50	Accuracy
198	27.8	-0.162453014471575	-50	Accuracy
199	27.9	-0.16397490509942	-50	Accuracy
200	28	-0.165502075382037	-50	Accuracy
201	28.1	-0.167033195332883	-50	Accuracy
202	28.2	-0.168567075458888	-50	Accuracy
203	28.3	-0.170102698101958	-50	Accuracy
204	28.4	-0.171639249956544	-50	Accuracy
205	28.5	-0.173176155729492	-50	Accuracy
206	28.6	NA	-50	Accuracy
207	28.7	NA	-50	Accuracy
208	28.8	NA	-50	Accuracy
209	28.9	NA	-50	Accuracy
210	29	NA	-50	Accuracy
211	29.1	NA	-50	Accuracy
212	29.2	NA	-50	Accuracy
213	29.3	NA	-50	Accuracy
214	29.4	NA	-50	Accuracy
215	29.5	NA	-50	Accuracy
216	29.6	NA	-50	Accuracy
217	29.7	NA	-50	Accuracy
218	29.8	NA	-50	Accuracy
219	29.9	NA	-50	Accuracy
220	30	NA	-50	Accuracy
221	30.1	NA	-50	Accuracy
222	30.2	NA	-50	Accuracy
223	30.3	NA	-50	Accuracy
224	30.4	NA	-50	Accuracy
225	30.5	NA	-50	Accuracy
226	30.6	NA	-50	Accuracy
227	30.7	NA	-50	Accuracy
228	30.8	NA	-50	Accuracy
229	30.9	NA	-50	Accuracy
230	31	NA	-50	Accuracy
231	31.1	NA	-50	Accuracy
232	31.2	NA	-50	Accuracy
233	31.3	NA	-50	Accuracy
234	31.4	NA	-50	Accuracy
235	31.5	NA	-50	Accuracy
236	31.6	NA	-50	Accuracy
237	31.7	NA	-50	Accuracy
238	31.8	NA	-50	Accuracy
239	31.9	NA	-50	Accuracy
240	32	NA	-50	Accuracy
241	32.1	NA	-50	Accuracy
242	32.2	NA	-50	Accuracy
243	32.3	NA	-50	Accuracy
244	32.4	NA	-50	Accuracy
245	32.5	NA	-50	Accuracy
246	32.6	NA	-50	Accuracy
247	32.7	NA	-50	Accuracy
248	32.8	NA	-50	Accuracy
249	32.9	NA	-50	Accuracy
250	33	NA	-50	Accuracy
251	33.1	NA	-50	Accuracy
252	33.2	NA	-50	Accuracy
253	33.3	NA	-50	Accuracy
254	33.4	NA	-50	Accuracy
255	33.5	NA	-50	Accuracy
1100	8.1	-1.17013625221595	-30	Accuracy
256	8.2	-1.14530141191178	-30	Accuracy
310	8.3	-1.12070949201484	-30	Accuracy
410	8.4	-1.09636668215396	-30	Accuracy
510	8.5	-1.0722787145082	-30	Accuracy
610	8.6	-1.04845085576135	-30	Accuracy
710	8.7	-1.02488790192751	-30	Accuracy
810	8.8	-1.0015941759952	-30	Accuracy
910	8.9	-0.978573528326201	-30	Accuracy
1010	9	-0.955829339734873	-30	Accuracy
1110	9.1	-0.933364527162988	-30	Accuracy
1210	9.2	-0.911181551854538	-30	Accuracy
1310	9.3	-0.889282429924668	-30	Accuracy
1410	9.4	-0.867668745206946	-30	Accuracy
1510	9.5	-0.846341664253263	-30	Accuracy
1610	9.6	-0.825301953351715	-30	Accuracy
1710	9.7	-0.804549997418685	-30	Accuracy
1810	9.8	-0.784085820613393	-30	Accuracy
1910	9.9	-0.76390910851549	-30	Accuracy
2010	10	-0.744019231699369	-30	Accuracy
2110	10.1	-0.724415270532797	-30	Accuracy
2210	10.2	-0.705096041022063	-30	Accuracy
2310	10.3	-0.68606012152156	-30	Accuracy
2410	10.4	-0.667305880122003	-30	Accuracy
257	10.5	-0.648831502529127	-30	Accuracy
261	10.6	-0.63063502024311	-30	Accuracy
271	10.7	-0.612714338848425	-30	Accuracy
281	10.8	-0.595067266224553	-30	Accuracy
291	10.9	-0.577691540489545	-30	Accuracy
301	11	-0.560584857491331	-30	Accuracy
311	11.1	-0.543744897665431	-30	Accuracy
321	11.2	-0.527169352082925	-30	Accuracy
331	11.3	-0.51085594751845	-30	Accuracy
341	11.4	-0.494802470375336	-30	Accuracy
351	11.5	-0.479006789313115	-30	Accuracy
361	11.6	-0.463466876431928	-30	Accuracy
371	11.7	-0.448180826878548	-30	Accuracy
381	11.8	-0.433146876749834	-30	Accuracy
391	11.9	-0.418363419181414	-30	Accuracy
401	12	-0.403829018522114	-30	Accuracy
411	12.1	-0.38954242250807	-30	Accuracy
421	12.2	-0.375502572364569	-30	Accuracy
431	12.3	-0.361708610778165	-30	Accuracy
441	12.4	-0.34815988769668	-30	Accuracy
451	12.5	-0.334855963930012	-30	Accuracy
461	12.6	-0.321796612540214	-30	Accuracy
471	12.7	-0.308981818025007	-30	Accuracy
481	12.8	-0.296411773314537	-30	Accuracy
491	12.9	-0.284086874616771	-30	Accuracy
501	13	-0.272007714162205	-30	Accuracy
511	13.1	-0.260175070913654	-30	Accuracy
521	13.2	-0.248589899321338	-30	Accuracy
531	13.3	-0.237253316217507	-30	Accuracy
541	13.4	-0.226166585958202	-30	Accuracy
551	13.5	-0.21533110393218	-30	Accuracy
561	13.6	-0.204748378568835	-30	Accuracy
571	13.7	-0.194420011987555	-30	Accuracy
581	13.8	-0.184347679440649	-30	Accuracy
591	13.9	-0.17453310771052	-30	Accuracy
601	14	-0.164978052629079	-30	Accuracy
611	14.1	-0.155684275893439	-30	Accuracy
621	14.2	-0.14665352135678	-30	Accuracy
631	14.3	-0.137887490976582	-30	Accuracy
641	14.4	-0.12938782060454	-30	Accuracy
651	14.5	-0.121156055803066	-30	Accuracy
661	14.6	-0.113193627872543	-30	Accuracy
671	14.7	-0.105501830271266	-30	Accuracy
681	14.8	-0.0980817956065081	-30	Accuracy
691	14.9	-0.0909344733701528	-30	Accuracy
701	15	-0.0840606085861386	-30	Accuracy
711	15.1	-0.0774607215293882	-30	Accuracy
721	15.2	-0.0711350886671809	-30	Accuracy
731	15.3	-0.0650837249640313	-30	Accuracy
741	15.4	-0.0593063676801772	-30	Accuracy
751	15.5	-0.0538024617818594	-30	Accuracy
761	15.6	-0.0485711470687859	-30	Accuracy
771	15.7	-0.043611247110559	-30	Accuracy
781	15.8	-0.0389212600696624	-30	Accuracy
791	15.9	-0.0344993514737575	-30	Accuracy
801	16	-0.0303433489849235	-30	Accuracy
811	16.1	-0.026450739197914	-30	Accuracy
821	16.2	-0.0228186664838859	-30	Accuracy
831	16.3	-0.019443933880369	-30	Accuracy
841	16.4	-0.0163230060126314	-30	Accuracy
851	16.5	-0.0134520140162618	-30	Accuracy
861	16.6	-0.010826762415752	-30	Accuracy
871	16.7	-0.00844273789934877	-30	Accuracy
881	16.8	-0.00629511991651168	-30	Accuracy
891	16.9	-0.00437879301107411	-30	Accuracy
901	17	-0.00268836079085067	-30	Accuracy
911	17.1	-0.00121816142289702	-30	Accuracy
921	17.2	3.77154667647701e-05	-30	Accuracy
931	17.3	0.00108541061955715	-30	Accuracy
941	17.4	0.00193127583565667	-30	Accuracy
951	17.5	0.00258185367593431	-30	Accuracy
961	17.6	0.00304385632591182	-30	Accuracy
971	17.7	0.00332414377751041	-30	Accuracy
981	17.8	0.00342970148729942	-30	Accuracy
991	17.9	0.00336761767161308	-30	Accuracy
1001	18	0.00314506039919916	-30	Accuracy
1011	18.1	0.00276925464085155	-30	Accuracy
1021	18.2	0.00224745943314203	-30	Accuracy
1031	18.3	0.0015869453095553	-30	Accuracy
1041	18.4	0.000794972147341422	-30	Accuracy
1051	18.5	-0.000121232427830525	-30	Accuracy
1061	18.6	-0.00115449394466123	-30	Accuracy
1071	18.7	-0.00229771117010486	-30	Accuracy
1081	18.8	-0.00354387525741144	-30	Accuracy
1091	18.9	-0.00488608785158421	-30	Accuracy
1101	19	-0.00631757805657402	-30	Accuracy
1111	19.1	-0.00783171818021526	-30	Accuracy
1121	19.2	-0.00942203818511405	-30	Accuracy
1131	19.3	-0.0110822387863859	-30	Accuracy
1141	19.4	-0.0128062031500684	-30	Accuracy
1151	19.5	-0.0145880071592381	-30	Accuracy
1161	19.6	-0.0164219282279769	-30	Accuracy
1171	19.7	-0.0183024526565427	-30	Accuracy
1181	19.8	-0.0202242815339424	-30	Accuracy
1191	19.9	-0.0221823352068301	-30	Accuracy
1201	20	-0.024171756345723	-30	Accuracy
1211	20.1	-0.0261879116512697	-30	Accuracy
1221	20.2	-0.0282263922542117	-30	Accuracy
1231	20.3	-0.030283012873014	-30	Accuracy
1241	20.4	-0.032353809802444	-30	Accuracy
1251	20.5	-0.0344350378149844	-30	Accuracy
1261	20.6	-0.0365231660643311	-30	Accuracy
1271	20.7	-0.0386148730868059	-30	Accuracy
1281	20.8	-0.0407070410017362	-30	Accuracy
1291	20.9	-0.0427967490161624	-30	Accuracy
1301	21	-0.0448812663421575	-30	Accuracy
1311	21.1	-0.0469580446369929	-30	Accuracy
1321	21.2	-0.0490247100769627	-30	Accuracy
1331	21.3	-0.0510790551752118	-30	Accuracy
1341	21.4	-0.0531190304522179	-30	Accuracy
1351	21.5	-0.055142736064756	-30	Accuracy
1361	21.6	-0.057148413495292	-30	Accuracy
1371	21.7	-0.0591344373988895	-30	Accuracy
1381	21.8	-0.0610993076987107	-30	Accuracy
1391	21.9	-0.0630416420145517	-30	Accuracy
1401	22	-0.0649601685011772	-30	Accuracy
1411	22.1	-0.0668537191649268	-30	Accuracy
1421	22.2	-0.0687212237182257	-30	Accuracy
1431	22.3	-0.0705617040220124	-30	Accuracy
1441	22.4	-0.0723742691564475	-30	Accuracy
1451	22.5	-0.074158111149935	-30	Accuracy
1461	22.6	-0.0759125013862604	-30	Accuracy
1471	22.7	-0.0776367876991295	-30	Accuracy
1481	22.8	-0.0793303921531112	-30	Accuracy
1491	22.9	-0.0809928094997087	-30	Accuracy
1501	23	-0.0826236062873322	-30	Accuracy
1511	23.1	-0.0842224205943918	-30	Accuracy
1521	23.2	-0.0857889623456249	-30	Accuracy
1531	23.3	-0.0873230141632572	-30	Accuracy
1541	23.4	-0.0888244326967014	-30	Accuracy
1551	23.5	-0.0902931503675248	-30	Accuracy
1561	23.6	-0.0917291774599969	-30	Accuracy
1571	23.7	-0.09313260448227	-30	Accuracy
1581	23.8	-0.0945036047188342	-30	Accuracy
1591	23.9	-0.0958424368913885	-30	Accuracy
1601	24	-0.0971494478430115	-30	Accuracy
1611	24.1	-0.098425075159124	-30	Accuracy
1621	24.2	-0.0996698496385414	-30	Accuracy
1631	24.3	-0.100884397528746	-30	Accuracy
1641	24.4	-0.102069442441428	-30	Accuracy
1651	24.5	-0.10322580686731	-30	Accuracy
1661	24.6	-0.104354413213244	-30	Accuracy
1671	24.7	-0.105456284289534	-30	Accuracy
1681	24.8	-0.106532543181346	-30	Accuracy
1691	24.9	-0.107584412444694	-30	Accuracy
1701	25	-0.108613212575231	-30	Accuracy
1711	25.1	-0.109620359706058	-30	Accuracy
1721	25.2	-0.11060736249988	-30	Accuracy
1731	25.3	-0.111575818210012	-30	Accuracy
1741	25.4	-0.112527407894743	-30	Accuracy
1751	25.5	-0.113463890779593	-30	Accuracy
1761	25.6	-0.114387097772484	-30	Accuracy
1771	25.7	-0.115298924147232	-30	Accuracy
1781	25.8	-0.11620132142135	-30	Accuracy
1791	25.9	-0.117096288464497	-30	Accuracy
1801	26	-0.117985861884163	-30	Accuracy
1811	26.1	-0.11887210574483	-30	Accuracy
1821	26.2	-0.119757100686639	-30	Accuracy
1831	26.3	-0.120642932518163	-30	Accuracy
1841	26.4	-0.121531680366388	-30	Accuracy
1851	26.5	-0.122425404474583	-30	Accuracy
1861	26.6	-0.123326133745574	-30	Accuracy
1871	26.7	-0.124235853133853	-30	Accuracy
1881	26.8	-0.125156490995202	-30	Accuracy
1891	26.9	-0.126089906506436	-30	Accuracy
1901	27	-0.127037877271217	-30	Accuracy
1911	27.1	-0.1280020872298	-30	Accuracy
1921	27.2	-0.128984114991772	-30	Accuracy
1931	27.3	-0.129985422710754	-30	Accuracy
1941	27.4	-0.131007345619102	-30	Accuracy
1951	27.5	-0.132051082338388	-30	Accuracy
1961	27.6	-0.133117686078568	-30	Accuracy
1971	27.7	-0.134208056834467	-30	Accuracy
1981	27.8	-0.135322934683401	-30	Accuracy
1991	27.9	-0.136462894281804	-30	Accuracy
2001	28	-0.137628340652061	-30	Accuracy
2011	28.1	-0.138819506343491	-30	Accuracy
2021	28.2	-0.140036450043299	-30	Accuracy
2031	28.3	-0.141279056704785	-30	Accuracy
2041	28.4	-0.142547039251206	-30	Accuracy
2051	28.5	-0.143839941904251	-30	Accuracy
2061	28.6	-0.145157145176537	-30	Accuracy
2071	28.7	-0.146497872557951	-30	Accuracy
2081	28.8	-0.147861198915982	-30	Accuracy
2091	28.9	-0.149246060620522	-30	Accuracy
2101	29	-0.150651267394564	-30	Accuracy
2111	29.1	-0.152075515883088	-30	Accuracy
2121	29.2	-0.153517404924116	-30	Accuracy
2131	29.3	-0.154975452498023	-30	Accuracy
2141	29.4	-0.1564481143241	-30	Accuracy
2151	29.5	-0.157933804067145	-30	Accuracy
2161	29.6	-0.159430915111292	-30	Accuracy
2171	29.7	-0.160937843854219	-30	Accuracy
2181	29.8	-0.162453014471575	-30	Accuracy
2191	29.9	-0.16397490509942	-30	Accuracy
2201	30	-0.165502075382037	-30	Accuracy
2211	30.1	-0.167033195332883	-30	Accuracy
2221	30.2	-0.168567075458888	-30	Accuracy
2231	30.3	-0.170102698101958	-30	Accuracy
2241	30.4	-0.171639249956544	-30	Accuracy
2251	30.5	-0.173176155729492	-30	Accuracy
2261	30.6	NA	-30	Accuracy
2271	30.7	NA	-30	Accuracy
2281	30.8	NA	-30	Accuracy
2291	30.9	NA	-30	Accuracy
2301	31	NA	-30	Accuracy
2311	31.1	NA	-30	Accuracy
2321	31.2	NA	-30	Accuracy
2331	31.3	NA	-30	Accuracy
2341	31.4	NA	-30	Accuracy
2351	31.5	NA	-30	Accuracy
2361	31.6	NA	-30	Accuracy
2371	31.7	NA	-30	Accuracy
2381	31.8	NA	-30	Accuracy
2391	31.9	NA	-30	Accuracy
2401	32	NA	-30	Accuracy
2411	32.1	NA	-30	Accuracy
2421	32.2	NA	-30	Accuracy
2431	32.3	NA	-30	Accuracy
2441	32.4	NA	-30	Accuracy
2451	32.5	NA	-30	Accuracy
2461	32.6	NA	-30	Accuracy
2471	32.7	NA	-30	Accuracy
2481	32.8	NA	-30	Accuracy
2491	32.9	NA	-30	Accuracy
2501	33	NA	-30	Accuracy
2511	33.1	NA	-30	Accuracy
2521	33.2	NA	-30	Accuracy
2531	33.3	NA	-30	Accuracy
2541	33.4	NA	-30	Accuracy
2551	33.5	NA	-30	Accuracy
1102	8.1	-1.70512621162696	-10	Accuracy
258	8.2	-1.67724126114292	-10	Accuracy
312	8.3	-1.64941766649278	-10	Accuracy
412	8.4	-1.62166460461248	-10	Accuracy
512	8.5	-1.593991555444	-10	Accuracy
612	8.6	-1.56640823948999	-10	Accuracy
712	8.7	-1.538924557529	-10	Accuracy
812	8.8	-1.51155053257232	-10	Accuracy
912	8.9	-1.48429625414298	-10	Accuracy
1012	9	-1.45717182495596	-10	Accuracy
1112	9.1	-1.43018731007661	-10	Accuracy
1212	9.2	-1.40335268863125	-10	Accuracy
1312	9.3	-1.37667780814015	-10	Accuracy
1412	9.4	-1.35017234153893	-10	Accuracy
1512	9.5	-1.32384574694887	-10	Accuracy
1612	9.6	-1.29770723025126	-10	Accuracy
1712	9.7	-1.27176571051422	-10	Accuracy
1812	9.8	-1.24602978831349	-10	Accuracy
1912	9.9	-1.22050771698113	-10	Accuracy
2012	10	-1.19520737680781	-10	Accuracy
2112	10.1	-1.17013625221595	-10	Accuracy
2212	10.2	-1.14530141191178	-10	Accuracy
2312	10.3	-1.12070949201484	-10	Accuracy
2412	10.4	-1.09636668215396	-10	Accuracy
259	10.5	-1.0722787145082	-10	Accuracy
262	10.6	-1.04845085576135	-10	Accuracy
272	10.7	-1.02488790192751	-10	Accuracy
282	10.8	-1.0015941759952	-10	Accuracy
292	10.9	-0.978573528326201	-10	Accuracy
302	11	-0.955829339734873	-10	Accuracy
313	11.1	-0.933364527162988	-10	Accuracy
322	11.2	-0.911181551854538	-10	Accuracy
332	11.3	-0.889282429924668	-10	Accuracy
342	11.4	-0.867668745206946	-10	Accuracy
352	11.5	-0.846341664253263	-10	Accuracy
362	11.6	-0.825301953351715	-10	Accuracy
372	11.7	-0.804549997418685	-10	Accuracy
382	11.8	-0.784085820613393	-10	Accuracy
392	11.9	-0.76390910851549	-10	Accuracy
402	12	-0.744019231699369	-10	Accuracy
413	12.1	-0.724415270532797	-10	Accuracy
422	12.2	-0.705096041022063	-10	Accuracy
432	12.3	-0.68606012152156	-10	Accuracy
442	12.4	-0.667305880122003	-10	Accuracy
452	12.5	-0.648831502529127	-10	Accuracy
462	12.6	-0.63063502024311	-10	Accuracy
472	12.7	-0.612714338848425	-10	Accuracy
482	12.8	-0.595067266224553	-10	Accuracy
492	12.9	-0.577691540489545	-10	Accuracy
502	13	-0.560584857491331	-10	Accuracy
513	13.1	-0.543744897665431	-10	Accuracy
522	13.2	-0.527169352082925	-10	Accuracy
532	13.3	-0.51085594751845	-10	Accuracy
542	13.4	-0.494802470375336	-10	Accuracy
552	13.5	-0.479006789313115	-10	Accuracy
562	13.6	-0.463466876431928	-10	Accuracy
572	13.7	-0.448180826878548	-10	Accuracy
582	13.8	-0.433146876749834	-10	Accuracy
592	13.9	-0.418363419181414	-10	Accuracy
602	14	-0.403829018522114	-10	Accuracy
613	14.1	-0.38954242250807	-10	Accuracy
622	14.2	-0.375502572364569	-10	Accuracy
632	14.3	-0.361708610778165	-10	Accuracy
642	14.4	-0.34815988769668	-10	Accuracy
652	14.5	-0.334855963930012	-10	Accuracy
662	14.6	-0.321796612540214	-10	Accuracy
672	14.7	-0.308981818025007	-10	Accuracy
682	14.8	-0.296411773314537	-10	Accuracy
692	14.9	-0.284086874616771	-10	Accuracy
702	15	-0.272007714162205	-10	Accuracy
713	15.1	-0.260175070913654	-10	Accuracy
722	15.2	-0.248589899321338	-10	Accuracy
732	15.3	-0.237253316217507	-10	Accuracy
742	15.4	-0.226166585958202	-10	Accuracy
752	15.5	-0.21533110393218	-10	Accuracy
762	15.6	-0.204748378568835	-10	Accuracy
772	15.7	-0.194420011987555	-10	Accuracy
782	15.8	-0.184347679440649	-10	Accuracy
792	15.9	-0.17453310771052	-10	Accuracy
802	16	-0.164978052629079	-10	Accuracy
813	16.1	-0.155684275893439	-10	Accuracy
822	16.2	-0.14665352135678	-10	Accuracy
832	16.3	-0.137887490976582	-10	Accuracy
842	16.4	-0.12938782060454	-10	Accuracy
852	16.5	-0.121156055803066	-10	Accuracy
862	16.6	-0.113193627872543	-10	Accuracy
872	16.7	-0.105501830271266	-10	Accuracy
882	16.8	-0.0980817956065081	-10	Accuracy
892	16.9	-0.0909344733701528	-10	Accuracy
902	17	-0.0840606085861386	-10	Accuracy
913	17.1	-0.0774607215293882	-10	Accuracy
922	17.2	-0.0711350886671809	-10	Accuracy
932	17.3	-0.0650837249640313	-10	Accuracy
942	17.4	-0.0593063676801772	-10	Accuracy
952	17.5	-0.0538024617818594	-10	Accuracy
962	17.6	-0.0485711470687859	-10	Accuracy
972	17.7	-0.043611247110559	-10	Accuracy
982	17.8	-0.0389212600696624	-10	Accuracy
992	17.9	-0.0344993514737575	-10	Accuracy
1002	18	-0.0303433489849235	-10	Accuracy
1013	18.1	-0.026450739197914	-10	Accuracy
1022	18.2	-0.0228186664838859	-10	Accuracy
1032	18.3	-0.019443933880369	-10	Accuracy
1042	18.4	-0.0163230060126314	-10	Accuracy
1052	18.5	-0.0134520140162618	-10	Accuracy
1062	18.6	-0.010826762415752	-10	Accuracy
1072	18.7	-0.00844273789934877	-10	Accuracy
1082	18.8	-0.00629511991651168	-10	Accuracy
1092	18.9	-0.00437879301107411	-10	Accuracy
1103	19	-0.00268836079085067	-10	Accuracy
1113	19.1	-0.00121816142289702	-10	Accuracy
1122	19.2	3.77154667647701e-05	-10	Accuracy
1132	19.3	0.00108541061955715	-10	Accuracy
1142	19.4	0.00193127583565667	-10	Accuracy
1152	19.5	0.00258185367593431	-10	Accuracy
1162	19.6	0.00304385632591182	-10	Accuracy
1172	19.7	0.00332414377751041	-10	Accuracy
1182	19.8	0.00342970148729942	-10	Accuracy
1192	19.9	0.00336761767161308	-10	Accuracy
1202	20	0.00314506039919916	-10	Accuracy
1213	20.1	0.00276925464085155	-10	Accuracy
1222	20.2	0.00224745943314203	-10	Accuracy
1232	20.3	0.0015869453095553	-10	Accuracy
1242	20.4	0.000794972147341422	-10	Accuracy
1252	20.5	-0.000121232427830525	-10	Accuracy
1262	20.6	-0.00115449394466123	-10	Accuracy
1272	20.7	-0.00229771117010486	-10	Accuracy
1282	20.8	-0.00354387525741144	-10	Accuracy
1292	20.9	-0.00488608785158421	-10	Accuracy
1302	21	-0.00631757805657402	-10	Accuracy
1313	21.1	-0.00783171818021526	-10	Accuracy
1322	21.2	-0.00942203818511405	-10	Accuracy
1332	21.3	-0.0110822387863859	-10	Accuracy
1342	21.4	-0.0128062031500684	-10	Accuracy
1352	21.5	-0.0145880071592381	-10	Accuracy
1362	21.6	-0.0164219282279769	-10	Accuracy
1372	21.7	-0.0183024526565427	-10	Accuracy
1382	21.8	-0.0202242815339424	-10	Accuracy
1392	21.9	-0.0221823352068301	-10	Accuracy
1402	22	-0.024171756345723	-10	Accuracy
1413	22.1	-0.0261879116512697	-10	Accuracy
1422	22.2	-0.0282263922542117	-10	Accuracy
1432	22.3	-0.030283012873014	-10	Accuracy
1442	22.4	-0.032353809802444	-10	Accuracy
1452	22.5	-0.0344350378149844	-10	Accuracy
1462	22.6	-0.0365231660643311	-10	Accuracy
1472	22.7	-0.0386148730868059	-10	Accuracy
1482	22.8	-0.0407070410017362	-10	Accuracy
1492	22.9	-0.0427967490161624	-10	Accuracy
1502	23	-0.0448812663421575	-10	Accuracy
1513	23.1	-0.0469580446369929	-10	Accuracy
1522	23.2	-0.0490247100769627	-10	Accuracy
1532	23.3	-0.0510790551752118	-10	Accuracy
1542	23.4	-0.0531190304522179	-10	Accuracy
1552	23.5	-0.055142736064756	-10	Accuracy
1562	23.6	-0.057148413495292	-10	Accuracy
1572	23.7	-0.0591344373988895	-10	Accuracy
1582	23.8	-0.0610993076987107	-10	Accuracy
1592	23.9	-0.0630416420145517	-10	Accuracy
1602	24	-0.0649601685011772	-10	Accuracy
1613	24.1	-0.0668537191649268	-10	Accuracy
1622	24.2	-0.0687212237182257	-10	Accuracy
1632	24.3	-0.0705617040220124	-10	Accuracy
1642	24.4	-0.0723742691564475	-10	Accuracy
1652	24.5	-0.074158111149935	-10	Accuracy
1662	24.6	-0.0759125013862604	-10	Accuracy
1672	24.7	-0.0776367876991295	-10	Accuracy
1682	24.8	-0.0793303921531112	-10	Accuracy
1692	24.9	-0.0809928094997087	-10	Accuracy
1702	25	-0.0826236062873322	-10	Accuracy
1713	25.1	-0.0842224205943918	-10	Accuracy
1722	25.2	-0.0857889623456249	-10	Accuracy
1732	25.3	-0.0873230141632572	-10	Accuracy
1742	25.4	-0.0888244326967014	-10	Accuracy
1752	25.5	-0.0902931503675248	-10	Accuracy
1762	25.6	-0.0917291774599969	-10	Accuracy
1772	25.7	-0.09313260448227	-10	Accuracy
1782	25.8	-0.0945036047188342	-10	Accuracy
1792	25.9	-0.0958424368913885	-10	Accuracy
1802	26	-0.0971494478430115	-10	Accuracy
1813	26.1	-0.098425075159124	-10	Accuracy
1822	26.2	-0.0996698496385414	-10	Accuracy
1832	26.3	-0.100884397528746	-10	Accuracy
1842	26.4	-0.102069442441428	-10	Accuracy
1852	26.5	-0.10322580686731	-10	Accuracy
1862	26.6	-0.104354413213244	-10	Accuracy
1872	26.7	-0.105456284289534	-10	Accuracy
1882	26.8	-0.106532543181346	-10	Accuracy
1892	26.9	-0.107584412444694	-10	Accuracy
1902	27	-0.108613212575231	-10	Accuracy
1913	27.1	-0.109620359706058	-10	Accuracy
1922	27.2	-0.11060736249988	-10	Accuracy
1932	27.3	-0.111575818210012	-10	Accuracy
1942	27.4	-0.112527407894743	-10	Accuracy
1952	27.5	-0.113463890779593	-10	Accuracy
1962	27.6	-0.114387097772484	-10	Accuracy
1972	27.7	-0.115298924147232	-10	Accuracy
1982	27.8	-0.11620132142135	-10	Accuracy
1992	27.9	-0.117096288464497	-10	Accuracy
2002	28	-0.117985861884163	-10	Accuracy
2013	28.1	-0.11887210574483	-10	Accuracy
2022	28.2	-0.119757100686639	-10	Accuracy
2032	28.3	-0.120642932518163	-10	Accuracy
2042	28.4	-0.121531680366388	-10	Accuracy
2052	28.5	-0.122425404474583	-10	Accuracy
2062	28.6	-0.123326133745574	-10	Accuracy
2072	28.7	-0.124235853133853	-10	Accuracy
2082	28.8	-0.125156490995202	-10	Accuracy
2092	28.9	-0.126089906506436	-10	Accuracy
2102	29	-0.127037877271217	-10	Accuracy
2113	29.1	-0.1280020872298	-10	Accuracy
2122	29.2	-0.128984114991772	-10	Accuracy
2132	29.3	-0.129985422710754	-10	Accuracy
2142	29.4	-0.131007345619102	-10	Accuracy
2152	29.5	-0.132051082338388	-10	Accuracy
2162	29.6	-0.133117686078568	-10	Accuracy
2172	29.7	-0.134208056834467	-10	Accuracy
2182	29.8	-0.135322934683401	-10	Accuracy
2192	29.9	-0.136462894281804	-10	Accuracy
2202	30	-0.137628340652061	-10	Accuracy
2213	30.1	-0.138819506343491	-10	Accuracy
2222	30.2	-0.140036450043299	-10	Accuracy
2232	30.3	-0.141279056704785	-10	Accuracy
2242	30.4	-0.142547039251206	-10	Accuracy
2252	30.5	-0.143839941904251	-10	Accuracy
2262	30.6	-0.145157145176537	-10	Accuracy
2272	30.7	-0.146497872557951	-10	Accuracy
2282	30.8	-0.147861198915982	-10	Accuracy
2292	30.9	-0.149246060620522	-10	Accuracy
2302	31	-0.150651267394564	-10	Accuracy
2313	31.1	-0.152075515883088	-10	Accuracy
2322	31.2	-0.153517404924116	-10	Accuracy
2332	31.3	-0.154975452498023	-10	Accuracy
2342	31.4	-0.1564481143241	-10	Accuracy
2352	31.5	-0.157933804067145	-10	Accuracy
2362	31.6	-0.159430915111292	-10	Accuracy
2372	31.7	-0.160937843854219	-10	Accuracy
2382	31.8	-0.162453014471575	-10	Accuracy
2392	31.9	-0.16397490509942	-10	Accuracy
2402	32	-0.165502075382037	-10	Accuracy
2413	32.1	-0.167033195332883	-10	Accuracy
2422	32.2	-0.168567075458888	-10	Accuracy
2432	32.3	-0.170102698101958	-10	Accuracy
2442	32.4	-0.171639249956544	-10	Accuracy
2452	32.5	-0.173176155729492	-10	Accuracy
2462	32.6	NA	-10	Accuracy
2472	32.7	NA	-10	Accuracy
2482	32.8	NA	-10	Accuracy
2492	32.9	NA	-10	Accuracy
2502	33	NA	-10	Accuracy
2512	33.1	NA	-10	Accuracy
2522	33.2	NA	-10	Accuracy
2532	33.3	NA	-10	Accuracy
2542	33.4	NA	-10	Accuracy
2552	33.5	NA	-10	Accuracy
1104	8.1	NA	10	Accuracy
260	8.2	NA	10	Accuracy
314	8.3	NA	10	Accuracy
414	8.4	NA	10	Accuracy
514	8.5	NA	10	Accuracy
614	8.6	NA	10	Accuracy
714	8.7	NA	10	Accuracy
814	8.8	NA	10	Accuracy
914	8.9	NA	10	Accuracy
1014	9	NA	10	Accuracy
1114	9.1	-1.98568294084233	10	Accuracy
1214	9.2	-1.95757391942323	10	Accuracy
1314	9.3	-1.92946627741832	10	Accuracy
1414	9.4	-1.90136230660637	10	Accuracy
1514	9.5	-1.87326532857689	10	Accuracy
1614	9.6	-1.84517961462904	10	Accuracy
1714	9.7	-1.81711030718639	10	Accuracy
1814	9.8	-1.78906334276408	10	Accuracy
1914	9.9	-1.76104537653385	10	Accuracy
2014	10	-1.73306370854007	10	Accuracy
2114	10.1	-1.70512621162696	10	Accuracy
2214	10.2	-1.67724126114292	10	Accuracy
2314	10.3	-1.64941766649278	10	Accuracy
2414	10.4	-1.62166460461248	10	Accuracy
2510	10.5	-1.593991555444	10	Accuracy
263	10.6	-1.56640823948999	10	Accuracy
273	10.7	-1.538924557529	10	Accuracy
283	10.8	-1.51155053257232	10	Accuracy
293	10.9	-1.48429625414298	10	Accuracy
303	11	-1.45717182495596	10	Accuracy
315	11.1	-1.43018731007661	10	Accuracy
323	11.2	-1.40335268863125	10	Accuracy
333	11.3	-1.37667780814015	10	Accuracy
343	11.4	-1.35017234153893	10	Accuracy
353	11.5	-1.32384574694887	10	Accuracy
363	11.6	-1.29770723025126	10	Accuracy
373	11.7	-1.27176571051422	10	Accuracy
383	11.8	-1.24602978831349	10	Accuracy
393	11.9	-1.22050771698113	10	Accuracy
403	12	-1.19520737680781	10	Accuracy
415	12.1	-1.17013625221595	10	Accuracy
423	12.2	-1.14530141191178	10	Accuracy
433	12.3	-1.12070949201484	10	Accuracy
443	12.4	-1.09636668215396	10	Accuracy
453	12.5	-1.0722787145082	10	Accuracy
463	12.6	-1.04845085576135	10	Accuracy
473	12.7	-1.02488790192751	10	Accuracy
483	12.8	-1.0015941759952	10	Accuracy
493	12.9	-0.978573528326201	10	Accuracy
503	13	-0.955829339734873	10	Accuracy
515	13.1	-0.933364527162988	10	Accuracy
523	13.2	-0.911181551854538	10	Accuracy
533	13.3	-0.889282429924668	10	Accuracy
543	13.4	-0.867668745206946	10	Accuracy
553	13.5	-0.846341664253263	10	Accuracy
563	13.6	-0.825301953351715	10	Accuracy
573	13.7	-0.804549997418685	10	Accuracy
583	13.8	-0.784085820613393	10	Accuracy
593	13.9	-0.76390910851549	10	Accuracy
603	14	-0.744019231699369	10	Accuracy
615	14.1	-0.724415270532797	10	Accuracy
623	14.2	-0.705096041022063	10	Accuracy
633	14.3	-0.68606012152156	10	Accuracy
643	14.4	-0.667305880122003	10	Accuracy
653	14.5	-0.648831502529127	10	Accuracy
663	14.6	-0.63063502024311	10	Accuracy
673	14.7	-0.612714338848425	10	Accuracy
683	14.8	-0.595067266224553	10	Accuracy
693	14.9	-0.577691540489545	10	Accuracy
703	15	-0.560584857491331	10	Accuracy
715	15.1	-0.543744897665431	10	Accuracy
723	15.2	-0.527169352082925	10	Accuracy
733	15.3	-0.51085594751845	10	Accuracy
743	15.4	-0.494802470375336	10	Accuracy
753	15.5	-0.479006789313115	10	Accuracy
763	15.6	-0.463466876431928	10	Accuracy
773	15.7	-0.448180826878548	10	Accuracy
783	15.8	-0.433146876749834	10	Accuracy
793	15.9	-0.418363419181414	10	Accuracy
803	16	-0.403829018522114	10	Accuracy
815	16.1	-0.38954242250807	10	Accuracy
823	16.2	-0.375502572364569	10	Accuracy
833	16.3	-0.361708610778165	10	Accuracy
843	16.4	-0.34815988769668	10	Accuracy
853	16.5	-0.334855963930012	10	Accuracy
863	16.6	-0.321796612540214	10	Accuracy
873	16.7	-0.308981818025007	10	Accuracy
883	16.8	-0.296411773314537	10	Accuracy
893	16.9	-0.284086874616771	10	Accuracy
903	17	-0.272007714162205	10	Accuracy
915	17.1	-0.260175070913654	10	Accuracy
923	17.2	-0.248589899321338	10	Accuracy
933	17.3	-0.237253316217507	10	Accuracy
943	17.4	-0.226166585958202	10	Accuracy
953	17.5	-0.21533110393218	10	Accuracy
963	17.6	-0.204748378568835	10	Accuracy
973	17.7	-0.194420011987555	10	Accuracy
983	17.8	-0.184347679440649	10	Accuracy
993	17.9	-0.17453310771052	10	Accuracy
1003	18	-0.164978052629079	10	Accuracy
1015	18.1	-0.155684275893439	10	Accuracy
1023	18.2	-0.14665352135678	10	Accuracy
1033	18.3	-0.137887490976582	10	Accuracy
1043	18.4	-0.12938782060454	10	Accuracy
1053	18.5	-0.121156055803066	10	Accuracy
1063	18.6	-0.113193627872543	10	Accuracy
1073	18.7	-0.105501830271266	10	Accuracy
1083	18.8	-0.0980817956065081	10	Accuracy
1093	18.9	-0.0909344733701528	10	Accuracy
1105	19	-0.0840606085861386	10	Accuracy
1115	19.1	-0.0774607215293882	10	Accuracy
1123	19.2	-0.0711350886671809	10	Accuracy
1133	19.3	-0.0650837249640313	10	Accuracy
1143	19.4	-0.0593063676801772	10	Accuracy
1153	19.5	-0.0538024617818594	10	Accuracy
1163	19.6	-0.0485711470687859	10	Accuracy
1173	19.7	-0.043611247110559	10	Accuracy
1183	19.8	-0.0389212600696624	10	Accuracy
1193	19.9	-0.0344993514737575	10	Accuracy
1203	20	-0.0303433489849235	10	Accuracy
1215	20.1	-0.026450739197914	10	Accuracy
1223	20.2	-0.0228186664838859	10	Accuracy
1233	20.3	-0.019443933880369	10	Accuracy
1243	20.4	-0.0163230060126314	10	Accuracy
1253	20.5	-0.0134520140162618	10	Accuracy
1263	20.6	-0.010826762415752	10	Accuracy
1273	20.7	-0.00844273789934877	10	Accuracy
1283	20.8	-0.00629511991651168	10	Accuracy
1293	20.9	-0.00437879301107411	10	Accuracy
1303	21	-0.00268836079085067	10	Accuracy
1315	21.1	-0.00121816142289702	10	Accuracy
1323	21.2	3.77154667647701e-05	10	Accuracy
1333	21.3	0.00108541061955715	10	Accuracy
1343	21.4	0.00193127583565667	10	Accuracy
1353	21.5	0.00258185367593431	10	Accuracy
1363	21.6	0.00304385632591182	10	Accuracy
1373	21.7	0.00332414377751041	10	Accuracy
1383	21.8	0.00342970148729942	10	Accuracy
1393	21.9	0.00336761767161308	10	Accuracy
1403	22	0.00314506039919916	10	Accuracy
1415	22.1	0.00276925464085155	10	Accuracy
1423	22.2	0.00224745943314203	10	Accuracy
1433	22.3	0.0015869453095553	10	Accuracy
1443	22.4	0.000794972147341422	10	Accuracy
1453	22.5	-0.000121232427830525	10	Accuracy
1463	22.6	-0.00115449394466123	10	Accuracy
1473	22.7	-0.00229771117010486	10	Accuracy
1483	22.8	-0.00354387525741144	10	Accuracy
1493	22.9	-0.00488608785158421	10	Accuracy
1503	23	-0.00631757805657402	10	Accuracy
1515	23.1	-0.00783171818021526	10	Accuracy
1523	23.2	-0.00942203818511405	10	Accuracy
1533	23.3	-0.0110822387863859	10	Accuracy
1543	23.4	-0.0128062031500684	10	Accuracy
1553	23.5	-0.0145880071592381	10	Accuracy
1563	23.6	-0.0164219282279769	10	Accuracy
1573	23.7	-0.0183024526565427	10	Accuracy
1583	23.8	-0.0202242815339424	10	Accuracy
1593	23.9	-0.0221823352068301	10	Accuracy
1603	24	-0.024171756345723	10	Accuracy
1615	24.1	-0.0261879116512697	10	Accuracy
1623	24.2	-0.0282263922542117	10	Accuracy
1633	24.3	-0.030283012873014	10	Accuracy
1643	24.4	-0.032353809802444	10	Accuracy
1653	24.5	-0.0344350378149844	10	Accuracy
1663	24.6	-0.0365231660643311	10	Accuracy
1673	24.7	-0.0386148730868059	10	Accuracy
1683	24.8	-0.0407070410017362	10	Accuracy
1693	24.9	-0.0427967490161624	10	Accuracy
1703	25	-0.0448812663421575	10	Accuracy
1715	25.1	-0.0469580446369929	10	Accuracy
1723	25.2	-0.0490247100769627	10	Accuracy
1733	25.3	-0.0510790551752118	10	Accuracy
1743	25.4	-0.0531190304522179	10	Accuracy
1753	25.5	-0.055142736064756	10	Accuracy
1763	25.6	-0.057148413495292	10	Accuracy
1773	25.7	-0.0591344373988895	10	Accuracy
1783	25.8	-0.0610993076987107	10	Accuracy
1793	25.9	-0.0630416420145517	10	Accuracy
1803	26	-0.0649601685011772	10	Accuracy
1815	26.1	-0.0668537191649268	10	Accuracy
1823	26.2	-0.0687212237182257	10	Accuracy
1833	26.3	-0.0705617040220124	10	Accuracy
1843	26.4	-0.0723742691564475	10	Accuracy
1853	26.5	-0.074158111149935	10	Accuracy
1863	26.6	-0.0759125013862604	10	Accuracy
1873	26.7	-0.0776367876991295	10	Accuracy
1883	26.8	-0.0793303921531112	10	Accuracy
1893	26.9	-0.0809928094997087	10	Accuracy
1903	27	-0.0826236062873322	10	Accuracy
1915	27.1	-0.0842224205943918	10	Accuracy
1923	27.2	-0.0857889623456249	10	Accuracy
1933	27.3	-0.0873230141632572	10	Accuracy
1943	27.4	-0.0888244326967014	10	Accuracy
1953	27.5	-0.0902931503675248	10	Accuracy
1963	27.6	-0.0917291774599969	10	Accuracy
1973	27.7	-0.09313260448227	10	Accuracy
1983	27.8	-0.0945036047188342	10	Accuracy
1993	27.9	-0.0958424368913885	10	Accuracy
2003	28	-0.0971494478430115	10	Accuracy
2015	28.1	-0.098425075159124	10	Accuracy
2023	28.2	-0.0996698496385414	10	Accuracy
2033	28.3	-0.100884397528746	10	Accuracy
2043	28.4	-0.102069442441428	10	Accuracy
2053	28.5	-0.10322580686731	10	Accuracy
2063	28.6	-0.104354413213244	10	Accuracy
2073	28.7	-0.105456284289534	10	Accuracy
2083	28.8	-0.106532543181346	10	Accuracy
2093	28.9	-0.107584412444694	10	Accuracy
2103	29	-0.108613212575231	10	Accuracy
2115	29.1	-0.109620359706058	10	Accuracy
2123	29.2	-0.11060736249988	10	Accuracy
2133	29.3	-0.111575818210012	10	Accuracy
2143	29.4	-0.112527407894743	10	Accuracy
2153	29.5	-0.113463890779593	10	Accuracy
2163	29.6	-0.114387097772484	10	Accuracy
2173	29.7	-0.115298924147232	10	Accuracy
2183	29.8	-0.11620132142135	10	Accuracy
2193	29.9	-0.117096288464497	10	Accuracy
2203	30	-0.117985861884163	10	Accuracy
2215	30.1	-0.11887210574483	10	Accuracy
2223	30.2	-0.119757100686639	10	Accuracy
2233	30.3	-0.120642932518163	10	Accuracy
2243	30.4	-0.121531680366388	10	Accuracy
2253	30.5	-0.122425404474583	10	Accuracy
2263	30.6	-0.123326133745574	10	Accuracy
2273	30.7	-0.124235853133853	10	Accuracy
2283	30.8	-0.125156490995202	10	Accuracy
2293	30.9	-0.126089906506436	10	Accuracy
2303	31	-0.127037877271217	10	Accuracy
2315	31.1	-0.1280020872298	10	Accuracy
2323	31.2	-0.128984114991772	10	Accuracy
2333	31.3	-0.129985422710754	10	Accuracy
2343	31.4	-0.131007345619102	10	Accuracy
2353	31.5	-0.132051082338388	10	Accuracy
2363	31.6	-0.133117686078568	10	Accuracy
2373	31.7	-0.134208056834467	10	Accuracy
2383	31.8	-0.135322934683401	10	Accuracy
2393	31.9	-0.136462894281804	10	Accuracy
2403	32	-0.137628340652061	10	Accuracy
2415	32.1	-0.138819506343491	10	Accuracy
2423	32.2	-0.140036450043299	10	Accuracy
2433	32.3	-0.141279056704785	10	Accuracy
2443	32.4	-0.142547039251206	10	Accuracy
2453	32.5	-0.143839941904251	10	Accuracy
2463	32.6	-0.145157145176537	10	Accuracy
2473	32.7	-0.146497872557951	10	Accuracy
2483	32.8	-0.147861198915982	10	Accuracy
2493	32.9	-0.149246060620522	10	Accuracy
2503	33	-0.150651267394564	10	Accuracy
2513	33.1	-0.152075515883088	10	Accuracy
2523	33.2	-0.153517404924116	10	Accuracy
2533	33.3	-0.154975452498023	10	Accuracy
2543	33.4	-0.1564481143241	10	Accuracy
2553	33.5	-0.157933804067145	10	Accuracy
1106	8.1	NA	30	Accuracy
264	8.2	NA	30	Accuracy
316	8.3	NA	30	Accuracy
416	8.4	NA	30	Accuracy
516	8.5	NA	30	Accuracy
616	8.6	NA	30	Accuracy
716	8.7	NA	30	Accuracy
816	8.8	NA	30	Accuracy
916	8.9	NA	30	Accuracy
1016	9	NA	30	Accuracy
1116	9.1	NA	30	Accuracy
1216	9.2	NA	30	Accuracy
1316	9.3	NA	30	Accuracy
1416	9.4	NA	30	Accuracy
1516	9.5	NA	30	Accuracy
1616	9.6	NA	30	Accuracy
1716	9.7	NA	30	Accuracy
1816	9.8	NA	30	Accuracy
1916	9.9	NA	30	Accuracy
2016	10	NA	30	Accuracy
2116	10.1	NA	30	Accuracy
2216	10.2	NA	30	Accuracy
2316	10.3	NA	30	Accuracy
2416	10.4	NA	30	Accuracy
2514	10.5	NA	30	Accuracy
265	10.6	NA	30	Accuracy
274	10.7	NA	30	Accuracy
284	10.8	NA	30	Accuracy
294	10.9	NA	30	Accuracy
304	11	NA	30	Accuracy
317	11.1	-1.98568294084233	30	Accuracy
324	11.2	-1.95757391942323	30	Accuracy
334	11.3	-1.92946627741832	30	Accuracy
344	11.4	-1.90136230660637	30	Accuracy
354	11.5	-1.87326532857689	30	Accuracy
364	11.6	-1.84517961462904	30	Accuracy
374	11.7	-1.81711030718639	30	Accuracy
384	11.8	-1.78906334276408	30	Accuracy
394	11.9	-1.76104537653385	30	Accuracy
404	12	-1.73306370854007	30	Accuracy
417	12.1	-1.70512621162696	30	Accuracy
424	12.2	-1.67724126114292	30	Accuracy
434	12.3	-1.64941766649278	30	Accuracy
444	12.4	-1.62166460461248	30	Accuracy
454	12.5	-1.593991555444	30	Accuracy
464	12.6	-1.56640823948999	30	Accuracy
474	12.7	-1.538924557529	30	Accuracy
484	12.8	-1.51155053257232	30	Accuracy
494	12.9	-1.48429625414298	30	Accuracy
504	13	-1.45717182495596	30	Accuracy
517	13.1	-1.43018731007661	30	Accuracy
524	13.2	-1.40335268863125	30	Accuracy
534	13.3	-1.37667780814015	30	Accuracy
544	13.4	-1.35017234153893	30	Accuracy
554	13.5	-1.32384574694887	30	Accuracy
564	13.6	-1.29770723025126	30	Accuracy
574	13.7	-1.27176571051422	30	Accuracy
584	13.8	-1.24602978831349	30	Accuracy
594	13.9	-1.22050771698113	30	Accuracy
604	14	-1.19520737680781	30	Accuracy
617	14.1	-1.17013625221595	30	Accuracy
624	14.2	-1.14530141191178	30	Accuracy
634	14.3	-1.12070949201484	30	Accuracy
644	14.4	-1.09636668215396	30	Accuracy
654	14.5	-1.0722787145082	30	Accuracy
664	14.6	-1.04845085576135	30	Accuracy
674	14.7	-1.02488790192751	30	Accuracy
684	14.8	-1.0015941759952	30	Accuracy
694	14.9	-0.978573528326201	30	Accuracy
704	15	-0.955829339734873	30	Accuracy
717	15.1	-0.933364527162988	30	Accuracy
724	15.2	-0.911181551854538	30	Accuracy
734	15.3	-0.889282429924668	30	Accuracy
744	15.4	-0.867668745206946	30	Accuracy
754	15.5	-0.846341664253263	30	Accuracy
764	15.6	-0.825301953351715	30	Accuracy
774	15.7	-0.804549997418685	30	Accuracy
784	15.8	-0.784085820613393	30	Accuracy
794	15.9	-0.76390910851549	30	Accuracy
804	16	-0.744019231699369	30	Accuracy
817	16.1	-0.724415270532797	30	Accuracy
824	16.2	-0.705096041022063	30	Accuracy
834	16.3	-0.68606012152156	30	Accuracy
844	16.4	-0.667305880122003	30	Accuracy
854	16.5	-0.648831502529127	30	Accuracy
864	16.6	-0.63063502024311	30	Accuracy
874	16.7	-0.612714338848425	30	Accuracy
884	16.8	-0.595067266224553	30	Accuracy
894	16.9	-0.577691540489545	30	Accuracy
904	17	-0.560584857491331	30	Accuracy
917	17.1	-0.543744897665431	30	Accuracy
924	17.2	-0.527169352082925	30	Accuracy
934	17.3	-0.51085594751845	30	Accuracy
944	17.4	-0.494802470375336	30	Accuracy
954	17.5	-0.479006789313115	30	Accuracy
964	17.6	-0.463466876431928	30	Accuracy
974	17.7	-0.448180826878548	30	Accuracy
984	17.8	-0.433146876749834	30	Accuracy
994	17.9	-0.418363419181414	30	Accuracy
1004	18	-0.403829018522114	30	Accuracy
1017	18.1	-0.38954242250807	30	Accuracy
1024	18.2	-0.375502572364569	30	Accuracy
1034	18.3	-0.361708610778165	30	Accuracy
1044	18.4	-0.34815988769668	30	Accuracy
1054	18.5	-0.334855963930012	30	Accuracy
1064	18.6	-0.321796612540214	30	Accuracy
1074	18.7	-0.308981818025007	30	Accuracy
1084	18.8	-0.296411773314537	30	Accuracy
1094	18.9	-0.284086874616771	30	Accuracy
1107	19	-0.272007714162205	30	Accuracy
1117	19.1	-0.260175070913654	30	Accuracy
1124	19.2	-0.248589899321338	30	Accuracy
1134	19.3	-0.237253316217507	30	Accuracy
1144	19.4	-0.226166585958202	30	Accuracy
1154	19.5	-0.21533110393218	30	Accuracy
1164	19.6	-0.204748378568835	30	Accuracy
1174	19.7	-0.194420011987555	30	Accuracy
1184	19.8	-0.184347679440649	30	Accuracy
1194	19.9	-0.17453310771052	30	Accuracy
1204	20	-0.164978052629079	30	Accuracy
1217	20.1	-0.155684275893439	30	Accuracy
1224	20.2	-0.14665352135678	30	Accuracy
1234	20.3	-0.137887490976582	30	Accuracy
1244	20.4	-0.12938782060454	30	Accuracy
1254	20.5	-0.121156055803066	30	Accuracy
1264	20.6	-0.113193627872543	30	Accuracy
1274	20.7	-0.105501830271266	30	Accuracy
1284	20.8	-0.0980817956065081	30	Accuracy
1294	20.9	-0.0909344733701528	30	Accuracy
1304	21	-0.0840606085861386	30	Accuracy
1317	21.1	-0.0774607215293882	30	Accuracy
1324	21.2	-0.0711350886671809	30	Accuracy
1334	21.3	-0.0650837249640313	30	Accuracy
1344	21.4	-0.0593063676801772	30	Accuracy
1354	21.5	-0.0538024617818594	30	Accuracy
1364	21.6	-0.0485711470687859	30	Accuracy
1374	21.7	-0.043611247110559	30	Accuracy
1384	21.8	-0.0389212600696624	30	Accuracy
1394	21.9	-0.0344993514737575	30	Accuracy
1404	22	-0.0303433489849235	30	Accuracy
1417	22.1	-0.026450739197914	30	Accuracy
1424	22.2	-0.0228186664838859	30	Accuracy
1434	22.3	-0.019443933880369	30	Accuracy
1444	22.4	-0.0163230060126314	30	Accuracy
1454	22.5	-0.0134520140162618	30	Accuracy
1464	22.6	-0.010826762415752	30	Accuracy
1474	22.7	-0.00844273789934877	30	Accuracy
1484	22.8	-0.00629511991651168	30	Accuracy
1494	22.9	-0.00437879301107411	30	Accuracy
1504	23	-0.00268836079085067	30	Accuracy
1517	23.1	-0.00121816142289702	30	Accuracy
1524	23.2	3.77154667647701e-05	30	Accuracy
1534	23.3	0.00108541061955715	30	Accuracy
1544	23.4	0.00193127583565667	30	Accuracy
1554	23.5	0.00258185367593431	30	Accuracy
1564	23.6	0.00304385632591182	30	Accuracy
1574	23.7	0.00332414377751041	30	Accuracy
1584	23.8	0.00342970148729942	30	Accuracy
1594	23.9	0.00336761767161308	30	Accuracy
1604	24	0.00314506039919916	30	Accuracy
1617	24.1	0.00276925464085155	30	Accuracy
1624	24.2	0.00224745943314203	30	Accuracy
1634	24.3	0.0015869453095553	30	Accuracy
1644	24.4	0.000794972147341422	30	Accuracy
1654	24.5	-0.000121232427830525	30	Accuracy
1664	24.6	-0.00115449394466123	30	Accuracy
1674	24.7	-0.00229771117010486	30	Accuracy
1684	24.8	-0.00354387525741144	30	Accuracy
1694	24.9	-0.00488608785158421	30	Accuracy
1704	25	-0.00631757805657402	30	Accuracy
1717	25.1	-0.00783171818021526	30	Accuracy
1724	25.2	-0.00942203818511405	30	Accuracy
1734	25.3	-0.0110822387863859	30	Accuracy
1744	25.4	-0.0128062031500684	30	Accuracy
1754	25.5	-0.0145880071592381	30	Accuracy
1764	25.6	-0.0164219282279769	30	Accuracy
1774	25.7	-0.0183024526565427	30	Accuracy
1784	25.8	-0.0202242815339424	30	Accuracy
1794	25.9	-0.0221823352068301	30	Accuracy
1804	26	-0.024171756345723	30	Accuracy
1817	26.1	-0.0261879116512697	30	Accuracy
1824	26.2	-0.0282263922542117	30	Accuracy
1834	26.3	-0.030283012873014	30	Accuracy
1844	26.4	-0.032353809802444	30	Accuracy
1854	26.5	-0.0344350378149844	30	Accuracy
1864	26.6	-0.0365231660643311	30	Accuracy
1874	26.7	-0.0386148730868059	30	Accuracy
1884	26.8	-0.0407070410017362	30	Accuracy
1894	26.9	-0.0427967490161624	30	Accuracy
1904	27	-0.0448812663421575	30	Accuracy
1917	27.1	-0.0469580446369929	30	Accuracy
1924	27.2	-0.0490247100769627	30	Accuracy
1934	27.3	-0.0510790551752118	30	Accuracy
1944	27.4	-0.0531190304522179	30	Accuracy
1954	27.5	-0.055142736064756	30	Accuracy
1964	27.6	-0.057148413495292	30	Accuracy
1974	27.7	-0.0591344373988895	30	Accuracy
1984	27.8	-0.0610993076987107	30	Accuracy
1994	27.9	-0.0630416420145517	30	Accuracy
2004	28	-0.0649601685011772	30	Accuracy
2017	28.1	-0.0668537191649268	30	Accuracy
2024	28.2	-0.0687212237182257	30	Accuracy
2034	28.3	-0.0705617040220124	30	Accuracy
2044	28.4	-0.0723742691564475	30	Accuracy
2054	28.5	-0.074158111149935	30	Accuracy
2064	28.6	-0.0759125013862604	30	Accuracy
2074	28.7	-0.0776367876991295	30	Accuracy
2084	28.8	-0.0793303921531112	30	Accuracy
2094	28.9	-0.0809928094997087	30	Accuracy
2104	29	-0.0826236062873322	30	Accuracy
2117	29.1	-0.0842224205943918	30	Accuracy
2124	29.2	-0.0857889623456249	30	Accuracy
2134	29.3	-0.0873230141632572	30	Accuracy
2144	29.4	-0.0888244326967014	30	Accuracy
2154	29.5	-0.0902931503675248	30	Accuracy
2164	29.6	-0.0917291774599969	30	Accuracy
2174	29.7	-0.09313260448227	30	Accuracy
2184	29.8	-0.0945036047188342	30	Accuracy
2194	29.9	-0.0958424368913885	30	Accuracy
2204	30	-0.0971494478430115	30	Accuracy
2217	30.1	-0.098425075159124	30	Accuracy
2224	30.2	-0.0996698496385414	30	Accuracy
2234	30.3	-0.100884397528746	30	Accuracy
2244	30.4	-0.102069442441428	30	Accuracy
2254	30.5	-0.10322580686731	30	Accuracy
2264	30.6	-0.104354413213244	30	Accuracy
2274	30.7	-0.105456284289534	30	Accuracy
2284	30.8	-0.106532543181346	30	Accuracy
2294	30.9	-0.107584412444694	30	Accuracy
2304	31	-0.108613212575231	30	Accuracy
2317	31.1	-0.109620359706058	30	Accuracy
2324	31.2	-0.11060736249988	30	Accuracy
2334	31.3	-0.111575818210012	30	Accuracy
2344	31.4	-0.112527407894743	30	Accuracy
2354	31.5	-0.113463890779593	30	Accuracy
2364	31.6	-0.114387097772484	30	Accuracy
2374	31.7	-0.115298924147232	30	Accuracy
2384	31.8	-0.11620132142135	30	Accuracy
2394	31.9	-0.117096288464497	30	Accuracy
2404	32	-0.117985861884163	30	Accuracy
2417	32.1	-0.11887210574483	30	Accuracy
2424	32.2	-0.119757100686639	30	Accuracy
2434	32.3	-0.120642932518163	30	Accuracy
2444	32.4	-0.121531680366388	30	Accuracy
2454	32.5	-0.122425404474583	30	Accuracy
2464	32.6	-0.123326133745574	30	Accuracy
2474	32.7	-0.124235853133853	30	Accuracy
2484	32.8	-0.125156490995202	30	Accuracy
2494	32.9	-0.126089906506436	30	Accuracy
2504	33	-0.127037877271217	30	Accuracy
2515	33.1	-0.1280020872298	30	Accuracy
2524	33.2	-0.128984114991772	30	Accuracy
2534	33.3	-0.129985422710754	30	Accuracy
2544	33.4	-0.131007345619102	30	Accuracy
2554	33.5	-0.132051082338388	30	Accuracy
1108	8.1	NA	50	Accuracy
266	8.2	NA	50	Accuracy
318	8.3	NA	50	Accuracy
418	8.4	NA	50	Accuracy
518	8.5	NA	50	Accuracy
618	8.6	NA	50	Accuracy
718	8.7	NA	50	Accuracy
818	8.8	NA	50	Accuracy
918	8.9	NA	50	Accuracy
1018	9	NA	50	Accuracy
1118	9.1	NA	50	Accuracy
1218	9.2	NA	50	Accuracy
1318	9.3	NA	50	Accuracy
1418	9.4	NA	50	Accuracy
1518	9.5	NA	50	Accuracy
1618	9.6	NA	50	Accuracy
1718	9.7	NA	50	Accuracy
1818	9.8	NA	50	Accuracy
1918	9.9	NA	50	Accuracy
2018	10	NA	50	Accuracy
2118	10.1	NA	50	Accuracy
2218	10.2	NA	50	Accuracy
2318	10.3	NA	50	Accuracy
2418	10.4	NA	50	Accuracy
2516	10.5	NA	50	Accuracy
267	10.6	NA	50	Accuracy
275	10.7	NA	50	Accuracy
285	10.8	NA	50	Accuracy
295	10.9	NA	50	Accuracy
305	11	NA	50	Accuracy
319	11.1	NA	50	Accuracy
325	11.2	NA	50	Accuracy
335	11.3	NA	50	Accuracy
345	11.4	NA	50	Accuracy
355	11.5	NA	50	Accuracy
365	11.6	NA	50	Accuracy
375	11.7	NA	50	Accuracy
385	11.8	NA	50	Accuracy
395	11.9	NA	50	Accuracy
405	12	NA	50	Accuracy
419	12.1	NA	50	Accuracy
425	12.2	NA	50	Accuracy
435	12.3	NA	50	Accuracy
445	12.4	NA	50	Accuracy
455	12.5	NA	50	Accuracy
465	12.6	NA	50	Accuracy
475	12.7	NA	50	Accuracy
485	12.8	NA	50	Accuracy
495	12.9	NA	50	Accuracy
505	13	NA	50	Accuracy
519	13.1	-1.98568294084233	50	Accuracy
525	13.2	-1.95757391942323	50	Accuracy
535	13.3	-1.92946627741832	50	Accuracy
545	13.4	-1.90136230660637	50	Accuracy
555	13.5	-1.87326532857689	50	Accuracy
565	13.6	-1.84517961462904	50	Accuracy
575	13.7	-1.81711030718639	50	Accuracy
585	13.8	-1.78906334276408	50	Accuracy
595	13.9	-1.76104537653385	50	Accuracy
605	14	-1.73306370854007	50	Accuracy
619	14.1	-1.70512621162696	50	Accuracy
625	14.2	-1.67724126114292	50	Accuracy
635	14.3	-1.64941766649278	50	Accuracy
645	14.4	-1.62166460461248	50	Accuracy
655	14.5	-1.593991555444	50	Accuracy
665	14.6	-1.56640823948999	50	Accuracy
675	14.7	-1.538924557529	50	Accuracy
685	14.8	-1.51155053257232	50	Accuracy
695	14.9	-1.48429625414298	50	Accuracy
705	15	-1.45717182495596	50	Accuracy
719	15.1	-1.43018731007661	50	Accuracy
725	15.2	-1.40335268863125	50	Accuracy
735	15.3	-1.37667780814015	50	Accuracy
745	15.4	-1.35017234153893	50	Accuracy
755	15.5	-1.32384574694887	50	Accuracy
765	15.6	-1.29770723025126	50	Accuracy
775	15.7	-1.27176571051422	50	Accuracy
785	15.8	-1.24602978831349	50	Accuracy
795	15.9	-1.22050771698113	50	Accuracy
805	16	-1.19520737680781	50	Accuracy
819	16.1	-1.17013625221595	50	Accuracy
825	16.2	-1.14530141191178	50	Accuracy
835	16.3	-1.12070949201484	50	Accuracy
845	16.4	-1.09636668215396	50	Accuracy
855	16.5	-1.0722787145082	50	Accuracy
865	16.6	-1.04845085576135	50	Accuracy
875	16.7	-1.02488790192751	50	Accuracy
885	16.8	-1.0015941759952	50	Accuracy
895	16.9	-0.978573528326201	50	Accuracy
905	17	-0.955829339734873	50	Accuracy
919	17.1	-0.933364527162988	50	Accuracy
925	17.2	-0.911181551854538	50	Accuracy
935	17.3	-0.889282429924668	50	Accuracy
945	17.4	-0.867668745206946	50	Accuracy
955	17.5	-0.846341664253263	50	Accuracy
965	17.6	-0.825301953351715	50	Accuracy
975	17.7	-0.804549997418685	50	Accuracy
985	17.8	-0.784085820613393	50	Accuracy
995	17.9	-0.76390910851549	50	Accuracy
1005	18	-0.744019231699369	50	Accuracy
1019	18.1	-0.724415270532797	50	Accuracy
1025	18.2	-0.705096041022063	50	Accuracy
1035	18.3	-0.68606012152156	50	Accuracy
1045	18.4	-0.667305880122003	50	Accuracy
1055	18.5	-0.648831502529127	50	Accuracy
1065	18.6	-0.63063502024311	50	Accuracy
1075	18.7	-0.612714338848425	50	Accuracy
1085	18.8	-0.595067266224553	50	Accuracy
1095	18.9	-0.577691540489545	50	Accuracy
1109	19	-0.560584857491331	50	Accuracy
1119	19.1	-0.543744897665431	50	Accuracy
1125	19.2	-0.527169352082925	50	Accuracy
1135	19.3	-0.51085594751845	50	Accuracy
1145	19.4	-0.494802470375336	50	Accuracy
1155	19.5	-0.479006789313115	50	Accuracy
1165	19.6	-0.463466876431928	50	Accuracy
1175	19.7	-0.448180826878548	50	Accuracy
1185	19.8	-0.433146876749834	50	Accuracy
1195	19.9	-0.418363419181414	50	Accuracy
1205	20	-0.403829018522114	50	Accuracy
1219	20.1	-0.38954242250807	50	Accuracy
1225	20.2	-0.375502572364569	50	Accuracy
1235	20.3	-0.361708610778165	50	Accuracy
1245	20.4	-0.34815988769668	50	Accuracy
1255	20.5	-0.334855963930012	50	Accuracy
1265	20.6	-0.321796612540214	50	Accuracy
1275	20.7	-0.308981818025007	50	Accuracy
1285	20.8	-0.296411773314537	50	Accuracy
1295	20.9	-0.284086874616771	50	Accuracy
1305	21	-0.272007714162205	50	Accuracy
1319	21.1	-0.260175070913654	50	Accuracy
1325	21.2	-0.248589899321338	50	Accuracy
1335	21.3	-0.237253316217507	50	Accuracy
1345	21.4	-0.226166585958202	50	Accuracy
1355	21.5	-0.21533110393218	50	Accuracy
1365	21.6	-0.204748378568835	50	Accuracy
1375	21.7	-0.194420011987555	50	Accuracy
1385	21.8	-0.184347679440649	50	Accuracy
1395	21.9	-0.17453310771052	50	Accuracy
1405	22	-0.164978052629079	50	Accuracy
1419	22.1	-0.155684275893439	50	Accuracy
1425	22.2	-0.14665352135678	50	Accuracy
1435	22.3	-0.137887490976582	50	Accuracy
1445	22.4	-0.12938782060454	50	Accuracy
1455	22.5	-0.121156055803066	50	Accuracy
1465	22.6	-0.113193627872543	50	Accuracy
1475	22.7	-0.105501830271266	50	Accuracy
1485	22.8	-0.0980817956065081	50	Accuracy
1495	22.9	-0.0909344733701528	50	Accuracy
1505	23	-0.0840606085861386	50	Accuracy
1519	23.1	-0.0774607215293882	50	Accuracy
1525	23.2	-0.0711350886671809	50	Accuracy
1535	23.3	-0.0650837249640313	50	Accuracy
1545	23.4	-0.0593063676801772	50	Accuracy
1555	23.5	-0.0538024617818594	50	Accuracy
1565	23.6	-0.0485711470687859	50	Accuracy
1575	23.7	-0.043611247110559	50	Accuracy
1585	23.8	-0.0389212600696624	50	Accuracy
1595	23.9	-0.0344993514737575	50	Accuracy
1605	24	-0.0303433489849235	50	Accuracy
1619	24.1	-0.026450739197914	50	Accuracy
1625	24.2	-0.0228186664838859	50	Accuracy
1635	24.3	-0.019443933880369	50	Accuracy
1645	24.4	-0.0163230060126314	50	Accuracy
1655	24.5	-0.0134520140162618	50	Accuracy
1665	24.6	-0.010826762415752	50	Accuracy
1675	24.7	-0.00844273789934877	50	Accuracy
1685	24.8	-0.00629511991651168	50	Accuracy
1695	24.9	-0.00437879301107411	50	Accuracy
1705	25	-0.00268836079085067	50	Accuracy
1719	25.1	-0.00121816142289702	50	Accuracy
1725	25.2	3.77154667647701e-05	50	Accuracy
1735	25.3	0.00108541061955715	50	Accuracy
1745	25.4	0.00193127583565667	50	Accuracy
1755	25.5	0.00258185367593431	50	Accuracy
1765	25.6	0.00304385632591182	50	Accuracy
1775	25.7	0.00332414377751041	50	Accuracy
1785	25.8	0.00342970148729942	50	Accuracy
1795	25.9	0.00336761767161308	50	Accuracy
1805	26	0.00314506039919916	50	Accuracy
1819	26.1	0.00276925464085155	50	Accuracy
1825	26.2	0.00224745943314203	50	Accuracy
1835	26.3	0.0015869453095553	50	Accuracy
1845	26.4	0.000794972147341422	50	Accuracy
1855	26.5	-0.000121232427830525	50	Accuracy
1865	26.6	-0.00115449394466123	50	Accuracy
1875	26.7	-0.00229771117010486	50	Accuracy
1885	26.8	-0.00354387525741144	50	Accuracy
1895	26.9	-0.00488608785158421	50	Accuracy
1905	27	-0.00631757805657402	50	Accuracy
1919	27.1	-0.00783171818021526	50	Accuracy
1925	27.2	-0.00942203818511405	50	Accuracy
1935	27.3	-0.0110822387863859	50	Accuracy
1945	27.4	-0.0128062031500684	50	Accuracy
1955	27.5	-0.0145880071592381	50	Accuracy
1965	27.6	-0.0164219282279769	50	Accuracy
1975	27.7	-0.0183024526565427	50	Accuracy
1985	27.8	-0.0202242815339424	50	Accuracy
1995	27.9	-0.0221823352068301	50	Accuracy
2005	28	-0.024171756345723	50	Accuracy
2019	28.1	-0.0261879116512697	50	Accuracy
2025	28.2	-0.0282263922542117	50	Accuracy
2035	28.3	-0.030283012873014	50	Accuracy
2045	28.4	-0.032353809802444	50	Accuracy
2055	28.5	-0.0344350378149844	50	Accuracy
2065	28.6	-0.0365231660643311	50	Accuracy
2075	28.7	-0.0386148730868059	50	Accuracy
2085	28.8	-0.0407070410017362	50	Accuracy
2095	28.9	-0.0427967490161624	50	Accuracy
2105	29	-0.0448812663421575	50	Accuracy
2119	29.1	-0.0469580446369929	50	Accuracy
2125	29.2	-0.0490247100769627	50	Accuracy
2135	29.3	-0.0510790551752118	50	Accuracy
2145	29.4	-0.0531190304522179	50	Accuracy
2155	29.5	-0.055142736064756	50	Accuracy
2165	29.6	-0.057148413495292	50	Accuracy
2175	29.7	-0.0591344373988895	50	Accuracy
2185	29.8	-0.0610993076987107	50	Accuracy
2195	29.9	-0.0630416420145517	50	Accuracy
2205	30	-0.0649601685011772	50	Accuracy
2219	30.1	-0.0668537191649268	50	Accuracy
2225	30.2	-0.0687212237182257	50	Accuracy
2235	30.3	-0.0705617040220124	50	Accuracy
2245	30.4	-0.0723742691564475	50	Accuracy
2255	30.5	-0.074158111149935	50	Accuracy
2265	30.6	-0.0759125013862604	50	Accuracy
2275	30.7	-0.0776367876991295	50	Accuracy
2285	30.8	-0.0793303921531112	50	Accuracy
2295	30.9	-0.0809928094997087	50	Accuracy
2305	31	-0.0826236062873322	50	Accuracy
2319	31.1	-0.0842224205943918	50	Accuracy
2325	31.2	-0.0857889623456249	50	Accuracy
2335	31.3	-0.0873230141632572	50	Accuracy
2345	31.4	-0.0888244326967014	50	Accuracy
2355	31.5	-0.0902931503675248	50	Accuracy
2365	31.6	-0.0917291774599969	50	Accuracy
2375	31.7	-0.09313260448227	50	Accuracy
2385	31.8	-0.0945036047188342	50	Accuracy
2395	31.9	-0.0958424368913885	50	Accuracy
2405	32	-0.0971494478430115	50	Accuracy
2419	32.1	-0.098425075159124	50	Accuracy
2425	32.2	-0.0996698496385414	50	Accuracy
2435	32.3	-0.100884397528746	50	Accuracy
2445	32.4	-0.102069442441428	50	Accuracy
2455	32.5	-0.10322580686731	50	Accuracy
2465	32.6	-0.104354413213244	50	Accuracy
2475	32.7	-0.105456284289534	50	Accuracy
2485	32.8	-0.106532543181346	50	Accuracy
2495	32.9	-0.107584412444694	50	Accuracy
2505	33	-0.108613212575231	50	Accuracy
2517	33.1	-0.109620359706058	50	Accuracy
2525	33.2	-0.11060736249988	50	Accuracy
2535	33.3	-0.111575818210012	50	Accuracy
2545	33.4	-0.112527407894743	50	Accuracy
2555	33.5	-0.113463890779593	50	Accuracy
1120	8.1	-1.98568294084233	0	Accuracy
268	8.2	-1.95757391942323	0	Accuracy
320	8.3	-1.92946627741832	0	Accuracy
420	8.4	-1.90136230660637	0	Accuracy
520	8.5	-1.87326532857689	0	Accuracy
620	8.6	-1.84517961462904	0	Accuracy
720	8.7	-1.81711030718639	0	Accuracy
820	8.8	-1.78906334276408	0	Accuracy
920	8.9	-1.76104537653385	0	Accuracy
1020	9	-1.73306370854007	0	Accuracy
1126	9.1	-1.70512621162696	0	Accuracy
1220	9.2	-1.67724126114292	0	Accuracy
1320	9.3	-1.64941766649278	0	Accuracy
1420	9.4	-1.62166460461248	0	Accuracy
1520	9.5	-1.593991555444	0	Accuracy
1620	9.6	-1.56640823948999	0	Accuracy
1720	9.7	-1.538924557529	0	Accuracy
1820	9.8	-1.51155053257232	0	Accuracy
1920	9.9	-1.48429625414298	0	Accuracy
2020	10	-1.45717182495596	0	Accuracy
2120	10.1	-1.43018731007661	0	Accuracy
2220	10.2	-1.40335268863125	0	Accuracy
2320	10.3	-1.37667780814015	0	Accuracy
2420	10.4	-1.35017234153893	0	Accuracy
2518	10.5	-1.32384574694887	0	Accuracy
269	10.6	-1.29770723025126	0	Accuracy
276	10.7	-1.27176571051422	0	Accuracy
286	10.8	-1.24602978831349	0	Accuracy
296	10.9	-1.22050771698113	0	Accuracy
306	11	-1.19520737680781	0	Accuracy
3110	11.1	-1.17013625221595	0	Accuracy
326	11.2	-1.14530141191178	0	Accuracy
336	11.3	-1.12070949201484	0	Accuracy
346	11.4	-1.09636668215396	0	Accuracy
356	11.5	-1.0722787145082	0	Accuracy
366	11.6	-1.04845085576135	0	Accuracy
376	11.7	-1.02488790192751	0	Accuracy
386	11.8	-1.0015941759952	0	Accuracy
396	11.9	-0.978573528326201	0	Accuracy
406	12	-0.955829339734873	0	Accuracy
4110	12.1	-0.933364527162988	0	Accuracy
426	12.2	-0.911181551854538	0	Accuracy
436	12.3	-0.889282429924668	0	Accuracy
446	12.4	-0.867668745206946	0	Accuracy
456	12.5	-0.846341664253263	0	Accuracy
466	12.6	-0.825301953351715	0	Accuracy
476	12.7	-0.804549997418685	0	Accuracy
486	12.8	-0.784085820613393	0	Accuracy
496	12.9	-0.76390910851549	0	Accuracy
506	13	-0.744019231699369	0	Accuracy
5110	13.1	-0.724415270532797	0	Accuracy
526	13.2	-0.705096041022063	0	Accuracy
536	13.3	-0.68606012152156	0	Accuracy
546	13.4	-0.667305880122003	0	Accuracy
556	13.5	-0.648831502529127	0	Accuracy
566	13.6	-0.63063502024311	0	Accuracy
576	13.7	-0.612714338848425	0	Accuracy
586	13.8	-0.595067266224553	0	Accuracy
596	13.9	-0.577691540489545	0	Accuracy
606	14	-0.560584857491331	0	Accuracy
6110	14.1	-0.543744897665431	0	Accuracy
626	14.2	-0.527169352082925	0	Accuracy
636	14.3	-0.51085594751845	0	Accuracy
646	14.4	-0.494802470375336	0	Accuracy
656	14.5	-0.479006789313115	0	Accuracy
666	14.6	-0.463466876431928	0	Accuracy
676	14.7	-0.448180826878548	0	Accuracy
686	14.8	-0.433146876749834	0	Accuracy
696	14.9	-0.418363419181414	0	Accuracy
706	15	-0.403829018522114	0	Accuracy
7110	15.1	-0.38954242250807	0	Accuracy
726	15.2	-0.375502572364569	0	Accuracy
736	15.3	-0.361708610778165	0	Accuracy
746	15.4	-0.34815988769668	0	Accuracy
756	15.5	-0.334855963930012	0	Accuracy
766	15.6	-0.321796612540214	0	Accuracy
776	15.7	-0.308981818025007	0	Accuracy
786	15.8	-0.296411773314537	0	Accuracy
796	15.9	-0.284086874616771	0	Accuracy
806	16	-0.272007714162205	0	Accuracy
8110	16.1	-0.260175070913654	0	Accuracy
826	16.2	-0.248589899321338	0	Accuracy
836	16.3	-0.237253316217507	0	Accuracy
846	16.4	-0.226166585958202	0	Accuracy
856	16.5	-0.21533110393218	0	Accuracy
866	16.6	-0.204748378568835	0	Accuracy
876	16.7	-0.194420011987555	0	Accuracy
886	16.8	-0.184347679440649	0	Accuracy
896	16.9	-0.17453310771052	0	Accuracy
906	17	-0.164978052629079	0	Accuracy
9110	17.1	-0.155684275893439	0	Accuracy
926	17.2	-0.14665352135678	0	Accuracy
936	17.3	-0.137887490976582	0	Accuracy
946	17.4	-0.12938782060454	0	Accuracy
956	17.5	-0.121156055803066	0	Accuracy
966	17.6	-0.113193627872543	0	Accuracy
976	17.7	-0.105501830271266	0	Accuracy
986	17.8	-0.0980817956065081	0	Accuracy
996	17.9	-0.0909344733701528	0	Accuracy
1006	18	-0.0840606085861386	0	Accuracy
10110	18.1	-0.0774607215293882	0	Accuracy
1026	18.2	-0.0711350886671809	0	Accuracy
1036	18.3	-0.0650837249640313	0	Accuracy
1046	18.4	-0.0593063676801772	0	Accuracy
1056	18.5	-0.0538024617818594	0	Accuracy
1066	18.6	-0.0485711470687859	0	Accuracy
1076	18.7	-0.043611247110559	0	Accuracy
1086	18.8	-0.0389212600696624	0	Accuracy
1096	18.9	-0.0344993514737575	0	Accuracy
11010	19	-0.0303433489849235	0	Accuracy
11110	19.1	-0.026450739197914	0	Accuracy
1127	19.2	-0.0228186664838859	0	Accuracy
1136	19.3	-0.019443933880369	0	Accuracy
1146	19.4	-0.0163230060126314	0	Accuracy
1156	19.5	-0.0134520140162618	0	Accuracy
1166	19.6	-0.010826762415752	0	Accuracy
1176	19.7	-0.00844273789934877	0	Accuracy
1186	19.8	-0.00629511991651168	0	Accuracy
1196	19.9	-0.00437879301107411	0	Accuracy
1206	20	-0.00268836079085067	0	Accuracy
12110	20.1	-0.00121816142289702	0	Accuracy
1226	20.2	3.77154667647701e-05	0	Accuracy
1236	20.3	0.00108541061955715	0	Accuracy
1246	20.4	0.00193127583565667	0	Accuracy
1256	20.5	0.00258185367593431	0	Accuracy
1266	20.6	0.00304385632591182	0	Accuracy
1276	20.7	0.00332414377751041	0	Accuracy
1286	20.8	0.00342970148729942	0	Accuracy
1296	20.9	0.00336761767161308	0	Accuracy
1306	21	0.00314506039919916	0	Accuracy
13110	21.1	0.00276925464085155	0	Accuracy
1326	21.2	0.00224745943314203	0	Accuracy
1336	21.3	0.0015869453095553	0	Accuracy
1346	21.4	0.000794972147341422	0	Accuracy
1356	21.5	-0.000121232427830525	0	Accuracy
1366	21.6	-0.00115449394466123	0	Accuracy
1376	21.7	-0.00229771117010486	0	Accuracy
1386	21.8	-0.00354387525741144	0	Accuracy
1396	21.9	-0.00488608785158421	0	Accuracy
1406	22	-0.00631757805657402	0	Accuracy
14110	22.1	-0.00783171818021526	0	Accuracy
1426	22.2	-0.00942203818511405	0	Accuracy
1436	22.3	-0.0110822387863859	0	Accuracy
1446	22.4	-0.0128062031500684	0	Accuracy
1456	22.5	-0.0145880071592381	0	Accuracy
1466	22.6	-0.0164219282279769	0	Accuracy
1476	22.7	-0.0183024526565427	0	Accuracy
1486	22.8	-0.0202242815339424	0	Accuracy
1496	22.9	-0.0221823352068301	0	Accuracy
1506	23	-0.024171756345723	0	Accuracy
15110	23.1	-0.0261879116512697	0	Accuracy
1526	23.2	-0.0282263922542117	0	Accuracy
1536	23.3	-0.030283012873014	0	Accuracy
1546	23.4	-0.032353809802444	0	Accuracy
1556	23.5	-0.0344350378149844	0	Accuracy
1566	23.6	-0.0365231660643311	0	Accuracy
1576	23.7	-0.0386148730868059	0	Accuracy
1586	23.8	-0.0407070410017362	0	Accuracy
1596	23.9	-0.0427967490161624	0	Accuracy
1606	24	-0.0448812663421575	0	Accuracy
16110	24.1	-0.0469580446369929	0	Accuracy
1626	24.2	-0.0490247100769627	0	Accuracy
1636	24.3	-0.0510790551752118	0	Accuracy
1646	24.4	-0.0531190304522179	0	Accuracy
1656	24.5	-0.055142736064756	0	Accuracy
1666	24.6	-0.057148413495292	0	Accuracy
1676	24.7	-0.0591344373988895	0	Accuracy
1686	24.8	-0.0610993076987107	0	Accuracy
1696	24.9	-0.0630416420145517	0	Accuracy
1706	25	-0.0649601685011772	0	Accuracy
17110	25.1	-0.0668537191649268	0	Accuracy
1726	25.2	-0.0687212237182257	0	Accuracy
1736	25.3	-0.0705617040220124	0	Accuracy
1746	25.4	-0.0723742691564475	0	Accuracy
1756	25.5	-0.074158111149935	0	Accuracy
1766	25.6	-0.0759125013862604	0	Accuracy
1776	25.7	-0.0776367876991295	0	Accuracy
1786	25.8	-0.0793303921531112	0	Accuracy
1796	25.9	-0.0809928094997087	0	Accuracy
1806	26	-0.0826236062873322	0	Accuracy
18110	26.1	-0.0842224205943918	0	Accuracy
1826	26.2	-0.0857889623456249	0	Accuracy
1836	26.3	-0.0873230141632572	0	Accuracy
1846	26.4	-0.0888244326967014	0	Accuracy
1856	26.5	-0.0902931503675248	0	Accuracy
1866	26.6	-0.0917291774599969	0	Accuracy
1876	26.7	-0.09313260448227	0	Accuracy
1886	26.8	-0.0945036047188342	0	Accuracy
1896	26.9	-0.0958424368913885	0	Accuracy
1906	27	-0.0971494478430115	0	Accuracy
19110	27.1	-0.098425075159124	0	Accuracy
1926	27.2	-0.0996698496385414	0	Accuracy
1936	27.3	-0.100884397528746	0	Accuracy
1946	27.4	-0.102069442441428	0	Accuracy
1956	27.5	-0.10322580686731	0	Accuracy
1966	27.6	-0.104354413213244	0	Accuracy
1976	27.7	-0.105456284289534	0	Accuracy
1986	27.8	-0.106532543181346	0	Accuracy
1996	27.9	-0.107584412444694	0	Accuracy
2006	28	-0.108613212575231	0	Accuracy
20110	28.1	-0.109620359706058	0	Accuracy
2026	28.2	-0.11060736249988	0	Accuracy
2036	28.3	-0.111575818210012	0	Accuracy
2046	28.4	-0.112527407894743	0	Accuracy
2056	28.5	-0.113463890779593	0	Accuracy
2066	28.6	-0.114387097772484	0	Accuracy
2076	28.7	-0.115298924147232	0	Accuracy
2086	28.8	-0.11620132142135	0	Accuracy
2096	28.9	-0.117096288464497	0	Accuracy
2106	29	-0.117985861884163	0	Accuracy
21110	29.1	-0.11887210574483	0	Accuracy
2126	29.2	-0.119757100686639	0	Accuracy
2136	29.3	-0.120642932518163	0	Accuracy
2146	29.4	-0.121531680366388	0	Accuracy
2156	29.5	-0.122425404474583	0	Accuracy
2166	29.6	-0.123326133745574	0	Accuracy
2176	29.7	-0.124235853133853	0	Accuracy
2186	29.8	-0.125156490995202	0	Accuracy
2196	29.9	-0.126089906506436	0	Accuracy
2206	30	-0.127037877271217	0	Accuracy
22110	30.1	-0.1280020872298	0	Accuracy
2226	30.2	-0.128984114991772	0	Accuracy
2236	30.3	-0.129985422710754	0	Accuracy
2246	30.4	-0.131007345619102	0	Accuracy
2256	30.5	-0.132051082338388	0	Accuracy
2266	30.6	-0.133117686078568	0	Accuracy
2276	30.7	-0.134208056834467	0	Accuracy
2286	30.8	-0.135322934683401	0	Accuracy
2296	30.9	-0.136462894281804	0	Accuracy
2306	31	-0.137628340652061	0	Accuracy
23110	31.1	-0.138819506343491	0	Accuracy
2326	31.2	-0.140036450043299	0	Accuracy
2336	31.3	-0.141279056704785	0	Accuracy
2346	31.4	-0.142547039251206	0	Accuracy
2356	31.5	-0.143839941904251	0	Accuracy
2366	31.6	-0.145157145176537	0	Accuracy
2376	31.7	-0.146497872557951	0	Accuracy
2386	31.8	-0.147861198915982	0	Accuracy
2396	31.9	-0.149246060620522	0	Accuracy
2406	32	-0.150651267394564	0	Accuracy
24110	32.1	-0.152075515883088	0	Accuracy
2426	32.2	-0.153517404924116	0	Accuracy
2436	32.3	-0.154975452498023	0	Accuracy
2446	32.4	-0.1564481143241	0	Accuracy
2456	32.5	-0.157933804067145	0	Accuracy
2466	32.6	-0.159430915111292	0	Accuracy
2476	32.7	-0.160937843854219	0	Accuracy
2486	32.8	-0.162453014471575	0	Accuracy
2496	32.9	-0.16397490509942	0	Accuracy
2506	33	-0.165502075382037	0	Accuracy
2519	33.1	-0.167033195332883	0	Accuracy
2526	33.2	-0.168567075458888	0	Accuracy
2536	33.3	-0.170102698101958	0	Accuracy
2546	33.4	-0.171639249956544	0	Accuracy
2556	33.5	-0.173176155729492	0	Accuracy
1128	8.1	0.545164668092699	-50	Latency
270	8.2	0.529713082381922	-50	Latency
327	8.3	0.514414159755584	-50	Latency
427	8.4	0.499279565152476	-50	Latency
527	8.5	0.484320612623367	-50	Latency
627	8.6	0.469548216262837	-50	Latency
727	8.7	0.454972844333421	-50	Latency
827	8.8	0.440604476842316	-50	Latency
927	8.9	0.426452566801215	-50	Latency
1027	9	0.412526005368447	-50	Latency
1129	9.1	0.398833091040647	-50	Latency
1227	9.2	0.385381503028036	-50	Latency
1327	9.3	0.372178278914143	-50	Latency
1427	9.4	0.359229796666965	-50	Latency
1527	9.5	0.346541761035047	-50	Latency
1627	9.6	0.334119194328528	-50	Latency
1727	9.7	0.321966431552456	-50	Latency
1827	9.8	0.310087119827658	-50	Latency
1927	9.9	0.298484222003467	-50	Latency
2027	10	0.287160024336919	-50	Latency
2127	10.1	0.276116148084846	-50	Latency
2227	10.2	0.265353564828686	-50	Latency
2327	10.3	0.254872615327235	-50	Latency
2427	10.4	0.244673031669869	-50	Latency
2520	10.5	0.234753962482338	-50	Latency
2610	10.6	0.225114000919106	-50	Latency
277	10.7	0.215751215160461	-50	Latency
287	10.8	0.206663181119421	-50	Latency
297	10.9	0.197847017052844	-50	Latency
307	11	0.189299419763127	-50	Latency
3111	11.1	0.1810167020715	-50	Latency
328	11.2	0.172994831241202	-50	Latency
337	11.3	0.165229468028745	-50	Latency
347	11.4	0.157716006043923	-50	Latency
357	11.5	0.150449611104239	-50	Latency
367	11.6	0.143425260276854	-50	Latency
377	11.7	0.136637780310965	-50	Latency
387	11.8	0.13008188517545	-50	Latency
397	11.9	0.123752212430781	-50	Latency
407	12	0.117643358180131	-50	Latency
4111	12.1	0.111749910362471	-50	Latency
428	12.2	0.106066480169742	-50	Latency
437	12.3	0.100587731391057	-50	Latency
447	12.4	0.0953084075088385	-50	Latency
457	12.5	0.0902233563948325	-50	Latency
467	12.6	0.0853275524777593	-50	Latency
477	12.7	0.0806161162787914	-50	Latency
487	12.8	0.0760843312358399	-50	Latency
497	12.9	0.0717276577626145	-50	Latency
507	13	0.0675417445133727	-50	Latency
5111	13.1	0.0635224368489548	-50	Latency
528	13.2	0.0596657825240014	-50	Latency
537	13.3	0.055968034638799	-50	Latency
547	13.4	0.0524256519220963	-50	Latency
557	13.5	0.0490352964329591	-50	Latency
567	13.6	0.0457938287904232	-50	Latency
577	13.7	0.0426983010590246	-50	Latency
587	13.8	0.0397459474361909	-50	Latency
597	13.9	0.0369341729037457	-50	Latency
607	14	0.034260540020478	-50	Latency
6111	14.1	0.0317227540455208	-50	Latency
628	14.2	0.0293186465933357	-50	Latency
637	14.3	0.0270461580301636	-50	Latency
647	14.4	0.0249033188289835	-50	Latency
657	14.5	0.0228882301051356	-50	Latency
667	14.6	0.0209990435580051	-50	Latency
677	14.7	0.0192339410452891	-50	Latency
687	14.8	0.0175911140156911	-50	Latency
697	14.9	0.0160687430231427	-50	Latency
707	15	0.0146649775411671	-50	Latency
7111	15.1	0.0133779162896753	-50	Latency
728	15.2	0.0122055882784156	-50	Latency
737	15.3	0.0111459347617264	-50	Latency
747	15.4	0.010196792288043	-50	Latency
757	15.5	0.00935587701511917	-50	Latency
767	15.6	0.0086207704481429	-50	Latency
777	15.7	0.00798890674300818	-50	Latency
787	15.8	0.00745756170116002	-50	Latency
797	15.9	0.00702384356570329	-50	Latency
807	16	0.00668468571108652	-50	Latency
8111	16.1	0.00643684130080824	-50	Latency
828	16.2	0.00627687996927443	-50	Latency
837	16.3	0.00620118656551906	-50	Latency
847	16.4	0.00620596197795434	-50	Latency
857	16.5	0.00628722604090632	-50	Latency
867	16.6	0.00644082250553427	-50	Latency
877	16.7	0.00666242603996194	-50	Latency
887	16.8	0.00694755120622405	-50	Latency
897	16.9	0.00729156334507892	-50	Latency
907	17	0.00768969128394814	-50	Latency
9111	17.1	0.0081370417684338	-50	Latency
928	17.2	0.00862861550396345	-50	Latency
937	17.3	0.00915932468142603	-50	Latency
947	17.4	0.00972401184909667	-50	Latency
957	17.5	0.0103174699828853	-50	Latency
967	17.6	0.0109344635979999	-50	Latency
977	17.7	0.0115697507375577	-50	Latency
987	17.8	0.012218105667503	-50	Latency
997	17.9	0.0128743421025285	-50	Latency
1007	18	0.0135333367844051	-50	Latency
10111	18.1	0.0141900532323579	-50	Latency
1028	18.2	0.0148395654847511	-50	Latency
1037	18.3	0.0154770816524659	-50	Latency
1047	18.4	0.0160979671067552	-50	Latency
1057	18.5	0.0166977671282661	-50	Latency
1067	18.6	0.0172722288489258	-50	Latency
1077	18.7	0.0178173223248517	-50	Latency
1087	18.8	0.0183292605858392	-50	Latency
1097	18.9	0.0188045185156858	-50	Latency
11011	19	0.0192398504271012	-50	Latency
11111	19.1	0.0196323062055477	-50	Latency
11210	19.2	0.0199792459075957	-50	Latency
1137	19.3	0.0202783527114425	-50	Latency
1147	19.4	0.020527644129872	-50	Latency
1157	19.5	0.0207254814090397	-50	Latency
1167	19.6	0.0208705770499964	-50	Latency
1177	19.7	0.0209620004036931	-50	Latency
1187	19.8	0.0209991813041199	-50	Latency
1197	19.9	0.0209819117183422	-50	Latency
1207	20	0.0209103454061289	-50	Latency
12111	20.1	0.0207849955957631	-50	Latency
1228	20.2	0.0206067306962123	-50	Latency
1237	20.3	0.020376768079072	-50	Latency
1247	20.4	0.0200966659765886	-50	Latency
1257	20.5	0.0197683135543098	-50	Latency
1267	20.6	0.0193939192286772	-50	Latency
1277	20.7	0.0189759973108573	-50	Latency
1287	20.8	0.018517353068452	-50	Latency
1297	20.9	0.0180210663062409	-50	Latency
1307	21	0.017490473575638	-50	Latency
13111	21.1	0.0169291491304548	-50	Latency
1328	21.2	0.0163408847532444	-50	Latency
1337	21.3	0.0157296685823846	-50	Latency
1347	21.4	0.015099663074935	-50	Latency
1357	21.5	0.0144551822441103	-50	Latency
1367	21.6	0.0138006683131197	-50	Latency
1377	21.7	0.0131406679288564	-50	Latency
1387	21.8	0.0124798080799063	-50	Latency
1397	21.9	0.0118227718630424	-50	Latency
1407	22	0.0111742742413706	-50	Latency
14111	22.1	0.0105390379352044	-50	Latency
1428	22.2	0.00992176958383969	-50	Latency
1437	22.3	0.00932713631251187	-50	Latency
1447	22.4	0.00875974283433865	-50	Latency
1457	22.5	0.00822410921155166	-50	Latency
1467	22.6	0.00772464939426092	-50	Latency
1477	22.7	0.00726565064834431	-50	Latency
1487	22.8	0.00685125397653958	-50	Latency
1497	22.9	0.00648543562912329	-50	Latency
1507	23	0.00617198979215358	-50	Latency
15111	23.1	0.00591451253251508	-50	Latency
1528	23.2	0.00571638707002924	-50	Latency
1537	23.3	0.00558077043749064	-50	Latency
1547	23.4	0.00551058158006129	-50	Latency
1557	23.5	0.00550849093582421	-50	Latency
1567	23.6	0.00557691152960313	-50	Latency
1577	23.7	0.00571799160249553	-50	Latency
1587	23.8	0.0059336087900099	-50	Latency
1597	23.9	0.00622536585224878	-50	Latency
1607	24	0.00659458795032557	-50	Latency
16111	24.1	0.0070423214541818	-50	Latency
1628	24.2	0.00756933425844382	-50	Latency
1637	24.3	0.00817611757440777	-50	Latency
1647	24.4	0.00886288915858255	-50	Latency
1657	24.5	0.00962959793059465	-50	Latency
1667	24.6	0.0104759299263882	-50	Latency
1677	24.7	0.0114013155261601	-50	Latency
1687	24.8	0.0124049378906302	-50	Latency
1697	24.9	0.0134857425339094	-50	Latency
1707	25	0.0146424479565426	-50	Latency
17111	25.1	0.0158735572582046	-50	Latency
1728	25.2	0.0171773706460706	-50	Latency
1737	25.3	0.0185519987520234	-50	Latency
1747	25.4	0.0199953766697662	-50	Latency
1757	25.5	0.0215052786212146	-50	Latency
1767	25.6	0.0230793331607114	-50	Latency
1777	25.7	0.0247150388252766	-50	Latency
1787	25.8	0.0264097801393474	-50	Latency
1797	25.9	0.0281608438833593	-50	Latency
1807	26	0.0299654355369471	-50	Latency
18111	26.1	0.0318206958094366	-50	Latency
1828	26.2	0.0337237171728164	-50	Latency
1837	26.3	0.0356715603151758	-50	Latency
1847	26.4	0.0376612704360455	-50	Latency
1857	26.5	0.0396898933086358	-50	Latency
1867	26.6	0.0417544910381511	-50	Latency
1877	26.7	0.0438521574495576	-50	Latency
1887	26.8	0.0459800330428513	-50	Latency
1897	26.9	0.0481353194585524	-50	Latency
1907	27	0.0503152934011289	-50	Latency
19111	27.1	0.0525173199729332	-50	Latency
1928	27.2	0.054738865376332	-50	Latency
1937	27.3	0.0569775089466128	-50	Latency
1947	27.4	0.0592309544831129	-50	Latency
1957	27.5	0.0614970408508893	-50	Latency
1967	27.6	0.0637737518295395	-50	Latency
1977	27.7	0.0660592251902318	-50	Latency
1987	27.8	0.0683517609858483	-50	Latency
1997	27.9	0.0706498290426791	-50	Latency
2007	28	0.0729520756452194	-50	Latency
20111	28.1	0.075257329408099	-50	Latency
2028	28.2	0.0775646063314277	-50	Latency
2037	28.3	0.0798731140369155	-50	Latency
2047	28.4	0.0821822551830503	-50	Latency
2057	28.5	0.0844916300574989	-50	Latency
2067	28.6	NA	-50	Latency
2077	28.7	NA	-50	Latency
2087	28.8	NA	-50	Latency
2097	28.9	NA	-50	Latency
2107	29	NA	-50	Latency
21111	29.1	NA	-50	Latency
2128	29.2	NA	-50	Latency
2137	29.3	NA	-50	Latency
2147	29.4	NA	-50	Latency
[truncated: 1,571 more rows]
