# Supplementary material for: A canonical trajectory of executive function maturation from adolescence to adulthood
Source: Nat Commun. 2023 Oct 30;14:6922. doi: 10.1038/s41467-023-42540-8 (PMC10616171; doi:10.1038/s41467-023-42540-8)
Supplement: Supplementary file 4 — Source Data [file 41467_2023_42540_MOESM4_ESM.zip › SupportingData/Sup17.csv]

	pred	fit	sampletyp	se	outcomelabel	dataset
1...1	8.03011635865845	-2.07440136122656	full	0.213554141814349	Accuracy	Luna
2...2	8.13011635865845	-2.03575040529961	full	0.208436509368751	Accuracy	Luna
3...3	8.23011635865845	-1.99710182910094	full	0.203387669296009	Accuracy	Luna
4...4	8.33011635865845	-1.95845801236009	full	0.19841353199693	Accuracy	Luna
5...5	8.43011635865845	-1.91982168182528	full	0.193520409817553	Accuracy	Luna
6...6	8.53011635865845	-1.88119773651794	full	0.188715561911376	Accuracy	Luna
7...7	8.63011635865845	-1.84259404968077	full	0.184007246310556	Accuracy	Luna
8...8	8.73011635865845	-1.80402006595474	full	0.179404060066748	Accuracy	Luna
9...9	8.83011635865845	-1.76548557391554	full	0.174914443259736	Accuracy	Luna
10...10	8.93011635865845	-1.72700051466062	full	0.170546532718618	Accuracy	Luna
11...11	9.03011635865845	-1.68857681653852	full	0.166308438202588	Accuracy	Luna
12...12	9.13011635865845	-1.65022819262668	full	0.16220793812334	Accuracy	Luna
13...13	9.23011635865845	-1.61196940012059	full	0.158252082510683	Accuracy	Luna
14...14	9.33011635865845	-1.57381678600968	full	0.154447058571817	Accuracy	Luna
15...15	9.43011635865845	-1.5357872473239	full	0.150797804248813	Accuracy	Luna
16...16	9.53011635865845	-1.49789920679654	full	0.147307951656034	Accuracy	Luna
17...17	9.63011635865845	-1.4601733303265	full	0.143979692245174	Accuracy	Luna
18...18	9.73011635865845	-1.42263084441229	full	0.140813410874145	Accuracy	Luna
19...19	9.83011635865845	-1.38529356959528	full	0.137807615699893	Accuracy	Luna
20...20	9.93011635865845	-1.34818357695678	full	0.134958884719334	Accuracy	Luna
21...21	10.0301163586585	-1.31132346239199	full	0.132261971496826	Accuracy	Luna
22...22	10.1301163586584	-1.27473651023604	full	0.129710006267023	Accuracy	Luna
23...23	10.2301163586584	-1.2384464078677	full	0.127294697640145	Accuracy	Luna
24...24	10.3301163586585	-1.20247695905811	full	0.125006591677716	Accuracy	Luna
25...25	10.4301163586585	-1.16685187493652	full	0.122835400938384	Accuracy	Luna
26...26	10.5301163586585	-1.13159439498943	full	0.120770454036875	Accuracy	Luna
27...27	10.6301163586584	-1.09672700799788	full	0.11880115438581	Accuracy	Luna
28...28	10.7301163586584	-1.0622713553379	full	0.11691725791888	Accuracy	Luna
29...29	10.8301163586585	-1.02824828410984	full	0.115109081157455	Accuracy	Luna
30...30	10.9301163586585	-0.994678102978271	full	0.113367565369868	Accuracy	Luna
31...31	11.0301163586585	-0.961580421689493	full	0.111684473199237	Accuracy	Luna
32...32	11.1301163586584	-0.928974220607388	full	0.110052482169467	Accuracy	Luna
33...33	11.2301163586584	-0.896877579942964	full	0.108465346140395	Accuracy	Luna
34...34	11.3301163586585	-0.865306818118487	full	0.106918198505401	Accuracy	Luna
35...35	11.4301163586585	-0.834276606568233	full	0.105407518270067	Accuracy	Luna
36...36	11.5301163586585	-0.803800130549085	full	0.103931016178424	Accuracy	Luna
37...37	11.6301163586584	-0.773887464896573	full	0.1024878943738	Accuracy	Luna
38...38	11.7301163586584	-0.74454667674292	full	0.101078409437832	Accuracy	Luna
39...39	11.8301163586585	-0.715784003918899	full	0.0997035997148915	Accuracy	Luna
40...40	11.9301163586585	-0.687602975269292	full	0.0983652003319858	Accuracy	Luna
41...41	12.0301163586585	-0.660005334460252	full	0.0970652057173558	Accuracy	Luna
42...42	12.1301163586585	-0.632991701490567	full	0.0958055103846055	Accuracy	Luna
43...43	12.2301163586584	-0.606561472406043	full	0.0945877095820957	Accuracy	Luna
44...44	12.3301163586585	-0.580711964413334	full	0.093413043339586	Accuracy	Luna
45...45	12.4301163586585	-0.555438322994225	full	0.0922822593713369	Accuracy	Luna
46...46	12.5301163586585	-0.530732920903828	full	0.0911956038169172	Accuracy	Luna
47...47	12.6301163586585	-0.506585096364684	full	0.0901528227575988	Accuracy	Luna
48...48	12.7301163586584	-0.482981163511432	full	0.0891531778356411	Accuracy	Luna
49...49	12.8301163586585	-0.459905278661786	full	0.0881953497476555	Accuracy	Luna
50...50	12.9301163586585	-0.437340276209784	full	0.0872773317049508	Accuracy	Luna
51...51	13.0301163586585	-0.415268674274139	full	0.0863962536750536	Accuracy	Luna
52...52	13.1301163586585	-0.39367256518711	full	0.085548532265895	Accuracy	Luna
53...53	13.2301163586584	-0.372532926367666	full	0.0847303287160424	Accuracy	Luna
54...54	13.3301163586585	-0.351829721412482	full	0.0839377960478893	Accuracy	Luna
55...55	13.4301163586585	-0.331542136076183	full	0.0831672660169615	Accuracy	Luna
56...56	13.5301163586585	-0.311649109045437	full	0.0824150648755683	Accuracy	Luna
57...57	13.6301163586585	-0.292129550182538	full	0.081677562546551	Accuracy	Luna
58...58	13.7301163586584	-0.2729622349046	full	0.080952051661238	Accuracy	Luna
59...59	13.8301163586585	-0.254125982350769	full	0.080237543108777	Accuracy	Luna
60...60	13.9301163586585	-0.235599931408019	full	0.0795344759365431	Accuracy	Luna
61...61	14.0301163586585	-0.21736362072482	full	0.0788442006025734	Accuracy	Luna
62...62	14.1301163586585	-0.199396960841606	full	0.0781685457475096	Accuracy	Luna
63...63	14.2301163586584	-0.181680409131341	full	0.0775096869408873	Accuracy	Luna
64...64	14.3301163586585	-0.164195189119732	full	0.0768700081944966	Accuracy	Luna
65...65	14.4301163586585	-0.146923389955445	full	0.0762519126538277	Accuracy	Luna
66...66	14.5301163586585	-0.129847731929599	full	0.0756574759167482	Accuracy	Luna
67...67	14.6301163586585	-0.112951735944231	full	0.0750883214548407	Accuracy	Luna
68...68	14.7301163586584	-0.0962205524994391	full	0.0745457818590291	Accuracy	Luna
69...69	14.8301163586585	-0.0796412989871386	full	0.0740308765760211	Accuracy	Luna
70...70	14.9301163586585	-0.0632035713546562	full	0.0735443724791974	Accuracy	Luna
71...71	15.0301163586585	-0.0468989099446694	full	0.0730865415034059	Accuracy	Luna
72...72	15.1301163586585	-0.0307204474295119	full	0.0726570121163944	Accuracy	Luna
73...73	15.2301163586584	-0.0146625331312767	full	0.0722546576047066	Accuracy	Luna
74...74	15.3301163586585	0.00127926802405822	full	0.0718776442157926	Accuracy	Luna
75...75	15.4301163586585	0.0171079711688151	full	0.0715235949894533	Accuracy	Luna
76...76	15.5301163586585	0.0328254570077662	full	0.0711896304376137	Accuracy	Luna
77...77	15.6301163586585	0.0484321490840757	full	0.0708726532665835	Accuracy	Luna
78...78	15.7301163586584	0.0639268167914661	full	0.0705696223701022	Accuracy	Luna
79...79	15.8301163586585	0.0793060880046555	full	0.0702779573647065	Accuracy	Luna
80...80	15.9301163586585	0.0945652290018089	full	0.0699953798404568	Accuracy	Luna
81...81	16.0301163586585	0.10969816869023	full	0.0697200556992539	Accuracy	Luna
82...82	16.1301163586584	0.124697265862804	full	0.0694508179574646	Accuracy	Luna
83...83	16.2301163586584	0.139553591970119	full	0.0691871057269854	Accuracy	Luna
84...84	16.3301163586585	0.1542572450842	full	0.0689288245080593	Accuracy	Luna
85...85	16.4301163586585	0.168797567837198	full	0.0686762241966424	Accuracy	Luna
86...86	16.5301163586585	0.183163286999907	full	0.0684298254470761	Accuracy	Luna
87...87	16.6301163586584	0.197342180617432	full	0.0681907241008442	Accuracy	Luna
88...88	16.7301163586584	0.211321080171481	full	0.0679605885661638	Accuracy	Luna
89...89	16.8301163586585	0.225086381195588	full	0.0677411175581873	Accuracy	Luna
90...90	16.9301163586585	0.238624205722764	full	0.067533915022908	Accuracy	Luna
91...91	17.0301163586585	0.251920408246911	full	0.0673407275777911	Accuracy	Luna
92...92	17.1301163586584	0.26496072251802	full	0.0671634402298277	Accuracy	Luna
93...93	17.2301163586584	0.277731046150769	full	0.0670039918196663	Accuracy	Luna
94...94	17.3301163586585	0.290217536598333	full	0.066864025161166	Accuracy	Luna
95...95	17.4301163586585	0.302406578918562	full	0.0667443670516765	Accuracy	Luna
96...96	17.5301163586585	0.314284938293623	full	0.0666450365532156	Accuracy	Luna
97...97	17.6301163586585	0.32583988271361	full	0.0665652989712709	Accuracy	Luna
98...98	17.7301163586584	0.337059202780822	full	0.0665036767500699	Accuracy	Luna
99...99	17.8301163586585	0.347931403510207	full	0.0664581418903331	Accuracy	Luna
100...100	17.9301163586585	0.358446055214244	full	0.0664264738306947	Accuracy	Luna
101...101	18.0301163586585	0.368593892020575	full	0.0664064504878265	Accuracy	Luna
102...102	18.1301163586585	0.378366649216099	full	0.066395872231125	Accuracy	Luna
103...103	18.2301163586584	0.387756768460465	full	0.0663924896176595	Accuracy	Luna
104...104	18.3301163586585	0.396757365806317	full	0.0663941051328449	Accuracy	Luna
105...105	18.4301163586585	0.405362770464455	full	0.0663990247721529	Accuracy	Luna
106...106	18.5301163586585	0.413568694334585	full	0.0664062695403106	Accuracy	Luna
107...107	18.6301163586585	0.421372501596461	full	0.0664157902689391	Accuracy	Luna
108...108	18.7301163586584	0.428772787258921	full	0.0664282234049678	Accuracy	Luna
109...109	18.8301163586585	0.435768810461021	full	0.0664445340385671	Accuracy	Luna
110...110	18.9301163586585	0.442360636595661	full	0.0664660696105969	Accuracy	Luna
111...111	19.0301163586585	0.448550277462929	full	0.0664951367847718	Accuracy	Luna
112...112	19.1301163586585	0.454341028038734	full	0.0665345016117318	Accuracy	Luna
113...113	19.2301163586584	0.459737240947864	full	0.0665871339506355	Accuracy	Luna
114...114	19.3301163586585	0.464744306345537	full	0.0666560633320222	Accuracy	Luna
115...115	19.4301163586585	0.469368587207501	full	0.0667442362288144	Accuracy	Luna
116...116	19.5301163586585	0.473618052087131	full	0.0668547684357234	Accuracy	Luna
117...117	19.6301163586585	0.477502162853484	full	0.0669907658251132	Accuracy	Luna
118...118	19.7301163586584	0.481031612286488	full	0.0671550734910853	Accuracy	Luna
119...119	19.8301163586585	0.484218156814459	full	0.0673501144748581	Accuracy	Luna
120...120	19.9301163586585	0.487074370633357	full	0.0675777087117111	Accuracy	Luna
121...121	20.0301163586585	0.489613356192743	full	0.0678388588765075	Accuracy	Luna
122...122	20.1301163586585	0.491848497448598	full	0.0681335833369529	Accuracy	Luna
123...123	20.2301163586584	0.493793398148927	full	0.0684610429437384	Accuracy	Luna
124...124	20.3301163586585	0.495461959835236	full	0.0688199370849263	Accuracy	Luna
125...125	20.4301163586585	0.496868198175611	full	0.0692084114997885	Accuracy	Luna
126...126	20.5301163586585	0.498026167873157	full	0.0696243923572503	Accuracy	Luna
127...127	20.6301163586585	0.498949880994185	full	0.070066069833818	Accuracy	Luna
128...128	20.7301163586584	0.49965329801023	full	0.0705315553576533	Accuracy	Luna
129...129	20.8301163586585	0.500150313407135	full	0.0710187648164266	Accuracy	Luna
130...130	20.9301163586585	0.5004545373884	full	0.0715259951167165	Accuracy	Luna
131...131	21.0301163586585	0.500579207215512	full	0.0720521445285634	Accuracy	Luna
132...132	21.1301163586585	0.500537358588717	full	0.0725963296909292	Accuracy	Luna
133...133	21.2301163586584	0.500341762930977	full	0.0731579557584917	Accuracy	Luna
134...134	21.3301163586585	0.500004690643733	full	0.0737370111326355	Accuracy	Luna
135...135	21.4301163586585	0.499537812664432	full	0.0743341037848116	Accuracy	Luna
136...136	21.5301163586585	0.498952249156561	full	0.0749502789110884	Accuracy	Luna
137...137	21.6301163586585	0.498258285622557	full	0.0755871441479903	Accuracy	Luna
138...138	21.7301163586584	0.497465196365668	full	0.076246825844495	Accuracy	Luna
139...139	21.8301163586585	0.496581673442782	full	0.076931341472119	Accuracy	Luna
140...140	21.9301163586585	0.495615921153943	full	0.0776423283395899	Accuracy	Luna
141...141	22.0301163586585	0.494575367446737	full	0.0783811312284052	Accuracy	Luna
142...142	22.1301163586585	0.493466838498954	full	0.0791485318850599	Accuracy	Luna
143...143	22.2301163586584	0.492296772890297	full	0.0799445040101066	Accuracy	Luna
144...144	22.3301163586585	0.49107134405495	full	0.0807681028130108	Accuracy	Luna
145...145	22.4301163586585	0.489796403420553	full	0.0816175594636029	Accuracy	Luna
146...146	22.5301163586585	0.48847711868898	full	0.0824907040593226	Accuracy	Luna
147...147	22.6301163586585	0.487117881197569	full	0.0833852002296577	Accuracy	Luna
148...148	22.7301163586584	0.485722484489781	full	0.0842985419587112	Accuracy	Luna
149...149	22.8301163586585	0.484294324797419	full	0.085227995939566	Accuracy	Luna
150...150	22.9301163586585	0.482836568801775	full	0.0861705502614364	Accuracy	Luna
151...151	23.0301163586585	0.481352118926938	full	0.0871231197319534	Accuracy	Luna
152...152	23.1301163586585	0.479843609144857	full	0.0880827118040706	Accuracy	Luna
153...153	23.2301163586584	0.478313431238948	full	0.089046560161296	Accuracy	Luna
154...154	23.3301163586585	0.476763696923029	full	0.0900123598436269	Accuracy	Luna
155...155	23.4301163586585	0.475196363322992	full	0.0909781126369404	Accuracy	Luna
156...156	23.5301163586585	0.47361332841538	full	0.0919419861464408	Accuracy	Luna
157...157	23.6301163586585	0.472016401486737	full	0.0929025078968153	Accuracy	Luna
158...158	23.7301163586584	0.470407226586302	full	0.0938588884651743	Accuracy	Luna
159...159	23.8301163586585	0.468787307363149	full	0.0948110495414354	Accuracy	Luna
160...160	23.9301163586585	0.467157951259819	full	0.095759901035985	Accuracy	Luna
161...161	24.0301163586585	0.46552031446519	full	0.0967071443431072	Accuracy	Luna
162...162	24.1301163586585	0.46387549080189	full	0.0976547575896711	Accuracy	Luna
163...163	24.2301163586584	0.462224547354265	full	0.0986047351504508	Accuracy	Luna
164...164	24.3301163586585	0.460568524756641	full	0.0995590283709128	Accuracy	Luna
165...165	24.4301163586585	0.458908406417501	full	0.10051972726818	Accuracy	Luna
166...166	24.5301163586585	0.457245108475868	full	0.101489043877463	Accuracy	Luna
167...167	24.6301163586585	0.455579530196491	full	0.102468828320099	Accuracy	Luna
168...168	24.7301163586584	0.453912536783786	full	0.103460662704441	Accuracy	Luna
169...169	24.8301163586585	0.452244952672647	full	0.104465854696861	Accuracy	Luna
170...170	24.9301163586585	0.450577560261304	full	0.105485384980375	Accuracy	Luna
171...171	25.0301163586585	0.448911100566414	full	0.10651984391206	Accuracy	Luna
172...172	25.1301163586585	0.447246282262848	full	0.107569320678933	Accuracy	Luna
173...173	25.2301163586584	0.445583801502477	full	0.108633237418766	Accuracy	Luna
174...174	25.3301163586585	0.443924308328446	full	0.10971059630464	Accuracy	Luna
175...175	25.4301163586585	0.442268422778397	full	0.110799906918133	Accuracy	Luna
176...176	25.5301163586585	0.440616753967667	full	0.111899109121055	Accuracy	Luna
177...177	25.6301163586585	0.438969869858097	full	0.113005817339507	Accuracy	Luna
178...178	25.7301163586584	0.437328286217964	full	0.114117463837244	Accuracy	Luna
179...179	25.8301163586585	0.435692454994459	full	0.115231444480542	Accuracy	Luna
180...180	25.9301163586585	0.434062762577292	full	0.116345218436715	Accuracy	Luna
181...181	26.0301163586585	0.432439527837833	full	0.117456407497367	Accuracy	Luna
182...182	26.1301163586585	0.43082305530403	full	0.118562635227433	Accuracy	Luna
183...183	26.2301163586584	0.429213620679563	full	0.119661679644913	Accuracy	Luna
184...184	26.3301163586585	0.427611406677347	full	0.120751851987015	Accuracy	Luna
185...185	26.4301163586585	0.426016422573103	full	0.121832419314016	Accuracy	Luna
186...186	26.5301163586585	0.424428449950083	full	0.12290387376606	Accuracy	Luna
187...187	26.6301163586585	0.422847185376296	full	0.123967336343108	Accuracy	Luna
188...188	26.7301163586584	0.421272301050521	full	0.12502429439082	Accuracy	Luna
189...189	26.8301163586585	0.419703418092205	full	0.126076698411893	Accuracy	Luna
190...190	26.9301163586585	0.418140110643742	full	0.127126930568689	Accuracy	Luna
191...191	27.0301163586585	0.416581910919203	full	0.128177768997985	Accuracy	Luna
192...192	27.1301163586585	0.415028279716518	full	0.12923247417884	Accuracy	Luna
193...193	27.2301163586585	0.41347852119386	full	0.130295044984754	Accuracy	Luna
194...194	27.3301163586585	0.411931817392742	full	0.131370002414043	Accuracy	Luna
195...195	27.4301163586585	0.410387262982066	full	0.132462172652234	Accuracy	Luna
196...196	27.5301163586585	0.40884389676447	full	0.133576492186936	Accuracy	Luna
197...197	27.6301163586585	0.407300615680323	full	0.134718206392488	Accuracy	Luna
198...198	27.7301163586585	0.405756205727343	full	0.135892626571419	Accuracy	Luna
199...199	27.8301163586585	0.404209435129645	full	0.1371047161358	Accuracy	Luna
200...200	27.9301163586585	0.402659035092449	full	0.138359097668986	Accuracy	Luna
201...201	28.0301163586585	0.40110371854331	full	0.139659928442779	Accuracy	Luna
202...202	28.1301163586585	0.399542196695885	full	0.141010817086449	Accuracy	Luna
203...203	28.2301163586585	0.397973158552016	full	0.142414906065227	Accuracy	Luna
204...204	28.3301163586585	0.396395271561197	full	0.143874869825056	Accuracy	Luna
205...205	28.4301163586585	0.394807178984498	full	0.145392976084044	Accuracy	Luna
206...206	28.5301163586585	0.393207494951222	full	0.146971203991607	Accuracy	Luna
207...207	28.6301163586585	0.391594815440686	full	0.148611241308971	Accuracy	Luna
208...208	28.7301163586585	0.389967734101658	full	0.150314500420882	Accuracy	Luna
209...209	28.8301163586585	0.388324851187768	full	0.152082107748259	Accuracy	Luna
210...210	28.9301163586585	0.386664809661918	full	0.153915181987852	Accuracy	Luna
211...211	29.0301163586585	0.384986307435819	full	0.155814923268411	Accuracy	Luna
212...212	29.1301163586585	0.383288062179852	full	0.157782359316157	Accuracy	Luna
213...213	29.2301163586585	0.381568854436491	full	0.159818556392457	Accuracy	Luna
214...214	29.3301163586585	0.379827541246713	full	0.161924720781085	Accuracy	Luna
215...215	29.4301163586585	0.378063001914452	full	0.164102032165236	Accuracy	Luna
216...216	29.5301163586585	0.37627416884657	full	0.166351779048675	Accuracy	Luna
217...217	29.6301163586585	0.374459998071871	full	0.16867531793657	Accuracy	Luna
218...218	29.7301163586585	0.372619473896322	full	0.171074121105871	Accuracy	Luna
219...219	29.8301163586585	0.370751668200872	full	0.173549981456383	Accuracy	Luna
220...220	29.9301163586585	0.36885574820466	full	0.176105065227028	Accuracy	Luna
221...221	30.0301163586585	0.366930969793293	full	0.17874191419137	Accuracy	Luna
222...222	30.1301163586585	0.364976738211036	full	0.181463599095265	Accuracy	Luna
223...223	30.2301163586585	0.362992583477868	full	0.184273650005095	Accuracy	Luna
224...224	30.3301163586585	0.36097823272542	full	0.187176186115668	Accuracy	Luna
225...225	30.4301163586585	0.358933495481752	full	0.19017561657368	Accuracy	Luna
226...226	30.5301163586585	0.356858182820995	full	0.193276419290335	Accuracy	Luna
227...227	30.6301163586585	0.354752105817299	full	0.196483100199067	Accuracy	Luna
228...228	30.7301163586585	0.352615080343093	full	0.19980016850698	Accuracy	Luna
229...229	30.8301163586585	0.350447020688006	full	0.203232274625563	Accuracy	Luna
230...230	30.9301163586585	0.348247934985551	full	0.206784146487249	Accuracy	Luna
231...231	31.0301163586585	0.346017915536195	full	0.210460510785786	Accuracy	Luna
232...232	31.1301163586585	0.343757207538143	full	0.214266143632456	Accuracy	Luna
233...233	31.2301163586585	0.341466204871625	full	0.218205778980634	Accuracy	Luna
234...234	31.3301163586585	0.339145334261477	full	0.222283848103321	Accuracy	Luna
235...235	31.4301163586585	0.336795022432496	full	0.226504382514221	Accuracy	Luna
236...236	31.5301163586585	0.334415696109481	full	0.230870981594287	Accuracy	Luna
237...237	31.6301163586585	0.332007782097729	full	0.235386788202015	Accuracy	Luna
238...238	31.7301163586585	0.329571755462398	full	0.240054538354752	Accuracy	Luna
239...239	31.8301163586585	0.327108237056819	full	0.244876666712019	Accuracy	Luna
240...240	31.9301163586585	0.324617989990442	full	0.249855260043022	Accuracy	Luna
241...241	32.0301163586584	0.322101832574281	full	0.254991899684649	Accuracy	Luna
242...242	32.1301163586585	0.319560583404901	full	0.260287575834998	Accuracy	Luna
243...243	32.2301163586584	0.316995061078912	full	0.265742691904432	Accuracy	Luna
244...244	32.3301163586585	0.314406084192867	full	0.271357075529073	Accuracy	Luna
245...245	32.4301163586585	0.311794471343386	full	0.277129994890016	Accuracy	Luna
246...246	32.5301163586584	0.309161041126983	full	0.283060179418568	Accuracy	Luna
247...247	32.6301163586585	0.306506628709565	full	0.28914589539087	Accuracy	Luna
248...248	32.7301163586584	0.303832137607143	full	0.29538513523033	Accuracy	Luna
249...249	32.8301163586585	0.301138488957915	full	0.301775490724444	Accuracy	Luna
250...250	32.9301163586585	0.298426603899925	full	0.308314125905775	Accuracy	Luna
251...251	33.0301163586584	0.295697403571344	full	0.314997805039519	Accuracy	Luna
252...252	33.1301163586585	0.292951809110258	full	0.321822921184923	Accuracy	Luna
253...253	33.2301163586584	0.290190741654807	full	0.328785524851262	Accuracy	Luna
254...254	33.3301163586585	0.287415122343064	full	0.335881352345409	Accuracy	Luna
255...255	33.4301163586585	0.284625872313202	full	0.343105853480233	Accuracy	Luna
256...256	33.5301163586584	0.281823912703324	full	0.350454218380838	Accuracy	Luna
257...257	33.6301163586585	0.279010164212821	full	0.357921405547833	Accuracy	Luna
258...258	33.7301163586584	0.276185498131814	full	0.365502437354073	Accuracy	Luna
259...259	33.8301163586585	0.273350691707492	full	0.37319271089986	Accuracy	Luna
260...260	33.9301163586585	0.270506511644925	full	0.380987595828605	Accuracy	Luna
261...261	34.0301163586584	0.267653724649131	full	0.388882391157818	Accuracy	Luna
262...262	34.1301163586585	0.264793097425122	full	0.396872336262278	Accuracy	Luna
263...263	34.2301163586584	0.261925396677995	full	0.404952620923443	Accuracy	Luna
264...264	34.3301163586585	0.25905138911278	full	0.413118394497943	Accuracy	Luna
265...265	34.4301163586585	0.256171841434511	full	0.421364774261682	Accuracy	Luna
266...266	34.5301163586584	0.253287520348228	full	0.429686852987648	Accuracy	Luna
267...267	34.6301163586585	0.250399192559005	full	0.438079705816274	Accuracy	Luna
268...268	34.7301163586584	0.247507624771865	full	0.446538396476205	Accuracy	Luna
269...269	34.8301163586585	0.244613583691851	full	0.455057982912118	Accuracy	Luna
270...270	34.9301163586585	0.241717836024029	full	0.463633522373934	Accuracy	Luna
271...271	35.0301163586584	0.238821148473433	full	0.472260076019465	Accuracy	Luna
1...272	8.03011635865845	1.05694815135924	full	0.203977281571884	Latency	Luna
2...273	8.13011635865845	1.04095943564497	full	0.199961418471119	Latency	Luna
3...274	8.23011635865845	1.02496991340743	full	0.19599330583992	Latency	Luna
4...275	8.33011635865845	1.00897877812295	full	0.192076261617882	Latency	Luna
5...276	8.43011635865845	0.992985110462849	full	0.188213780791646	Latency	Luna
6...277	8.53011635865845	0.976987289552009	full	0.184409826560535	Latency	Luna
7...278	8.63011635865845	0.960982744164437	full	0.180668856297369	Latency	Luna
8...279	8.73011635865845	0.944968410311298	full	0.176995465093005	Latency	Luna
9...280	8.83011635865845	0.9289411169453	full	0.173394121178619	Latency	Luna
10...281	8.93011635865845	0.91289765048455	full	0.169869095742471	Latency	Luna
11...282	9.03011635865845	0.896834245795614	full	0.166424634076418	Latency	Luna
12...283	9.13011635865845	0.880746646940802	full	0.163064807859861	Latency	Luna
13...284	9.23011635865845	0.864630339105118	full	0.159793320530661	Latency	Luna
14...285	9.33011635865845	0.848480432406189	full	0.156613465552677	Latency	Luna
15...286	9.43011635865845	0.832291916487198	full	0.15352793623846	Latency	Luna
16...287	9.53011635865845	0.816059529209975	full	0.150538837090421	Latency	Luna
17...288	9.63011635865845	0.799777663189742	full	0.147647646466958	Latency	Luna
18...289	9.73011635865845	0.783440648822684	full	0.14485501837211	Latency	Luna
19...290	9.83011635865845	0.767042796542343	full	0.142160762493962	Latency	Luna
20...291	9.93011635865845	0.750578431575961	full	0.139563817463155	Latency	Luna
21...292	10.0301163586585	0.734042023532283	full	0.137062311348925	Latency	Luna
22...293	10.1301163586584	0.717428380924208	full	0.134653655228019	Latency	Luna
23...294	10.2301163586584	0.700732712045084	full	0.132334614397262	Latency	Luna
24...295	10.3301163586585	0.683950686551278	full	0.130101402976248	Latency	Luna
25...296	10.4301163586585	0.667078535229396	full	0.127949811426052	Latency	Luna
26...297	10.5301163586585	0.650113350125564	full	0.125875390732065	Latency	Luna
27...298	10.6301163586584	0.633053294090095	full	0.12387364052072	Latency	Luna
28...299	10.7301163586584	0.61589746007092	full	0.121940112664694	Latency	Luna
29...300	10.8301163586585	0.598645713060876	full	0.120070490649756	Latency	Luna
30...301	10.9301163586585	0.581298372354926	full	0.118260607908829	Latency	Luna
31...302	11.0301163586585	0.563856295322871	full	0.11650653496578	Latency	Luna
32...303	11.1301163586584	0.546320793588692	full	0.114804622788747	Latency	Luna
33...304	11.2301163586584	0.528693774149875	full	0.113151582576726	Latency	Luna
34...305	11.3301163586585	0.510978260748329	full	0.111544637517034	Latency	Luna
35...306	11.4301163586585	0.493178280633027	full	0.109981519934209	Latency	Luna
36...307	11.5301163586585	0.475298709477417	full	0.108460433368452	Latency	Luna
37...308	11.6301163586584	0.457346134689263	full	0.106980198564852	Latency	Luna
38...309	11.7301163586584	0.439328216574368	full	0.105540066415773	Latency	Luna
39...310	11.8301163586585	0.421253530434947	full	0.1041396100577	Latency	Luna
40...311	11.9301163586585	0.403131960241563	full	0.102778711114659	Latency	Luna
41...312	12.0301163586585	0.384974219746548	full	0.101457369882727	Latency	Luna
42...313	12.1301163586585	0.366791518338046	full	0.100175550402379	Latency	Luna
43...314	12.2301163586584	0.348595566264644	full	0.09893310419788	Latency	Luna
44...315	12.3301163586585	0.330398880552337	full	0.0977297668508132	Latency	Luna
45...316	12.4301163586585	0.31221477068196	full	0.0965651084152132	Latency	Luna
46...317	12.5301163586585	0.294057471418383	full	0.095438545598003	Latency	Luna
47...318	12.6301163586585	0.275942142843569	full	0.0943493515690707	Latency	Luna
48...319	12.7301163586584	0.257884775571729	full	0.0932966646872714	Latency	Luna
49...320	12.8301163586585	0.239901868919646	full	0.0922794311755916	Latency	Luna
50...321	12.9301163586585	0.222010187912646	full	0.0912963398526523	Latency	Luna
51...322	13.0301163586585	0.204226549379895	full	0.090345720942599	Latency	Luna
52...323	13.1301163586585	0.186567774807714	full	0.0894256091869131	Latency	Luna
53...324	13.2301163586584	0.169050640743035	full	0.0885339564145237	Latency	Luna
54...325	13.3301163586585	0.151691777772867	full	0.0876687352419462	Latency	Luna
55...326	13.4301163586585	0.134507572100065	full	0.0868280140449278	Latency	Luna
56...327	13.5301163586585	0.117514314367124	full	0.0860098535626813	Latency	Luna
57...328	13.6301163586585	0.100728203957759	full	0.085212320682965	Latency	Luna
58...329	13.7301163586584	0.0841646403602721	full	0.0844339077265485	Latency	Luna
59...330	13.8301163586585	0.0678374751064498	full	0.0836739144283986	Latency	Luna
60...331	13.9301163586585	0.0517592447652326	full	0.0829323072085409	Latency	Luna
61...332	14.0301163586585	0.035941591006038	full	0.082209471703372	Latency	Luna
62...333	14.1301163586585	0.0203955738338779	full	0.0815060072032453	Latency	Luna
63...334	14.2301163586584	0.00513155632216519	full	0.0808226703800491	Latency	Luna
64...335	14.3301163586585	-0.0098409286376277	full	0.0801603172365579	Latency	Luna
65...336	14.4301163586585	-0.0245132120196942	full	0.0795198202280271	Latency	Luna
66...337	14.5301163586585	-0.0388772001388251	full	0.078901905366681	Latency	Luna
67...338	14.6301163586585	-0.0529254511101076	full	0.0783070998277379	Latency	Luna
68...339	14.7301163586584	-0.0666517823781008	full	0.0777358243994015	Latency	Luna
69...340	14.8301163586585	-0.080051441969225	full	0.0771883905262065	Latency	Luna
70...341	14.9301163586585	-0.0931213957118343	full	0.0766650368675285	Latency	Luna
71...342	15.0301163586585	-0.105859897317433	full	0.0761658049474585	Latency	Luna
72...343	15.1301163586585	-0.118266199395994	full	0.0756904592722931	Latency	Luna
73...344	15.2301163586584	-0.130340290153763	full	0.0752384228054852	Latency	Luna
74...345	15.3301163586585	-0.142082850546989	full	0.0748087916899609	Latency	Luna
75...346	15.4301163586585	-0.153495343178296	full	0.0744004064610799	Latency	Luna
76...347	15.5301163586585	-0.164579828754733	full	0.074011858259004	Latency	Luna
77...348	15.6301163586585	-0.175339099326893	full	0.0736416190970703	Latency	Luna
78...349	15.7301163586584	-0.185776742903208	full	0.0732881667073457	Latency	Luna
79...350	15.8301163586585	-0.195897334248838	full	0.0729501774560725	Latency	Luna
80...351	15.9301163586585	-0.205706053915154	full	0.0726264372360548	Latency	Luna
81...352	16.0301163586585	-0.215208635783374	full	0.0723159089362063	Latency	Luna
82...353	16.1301163586584	-0.224411436940456	full	0.0720178445106397	Latency	Luna
83...354	16.2301163586584	-0.233321293066701	full	0.0717317572645079	Latency	Luna
84...355	16.3301163586585	-0.241945377849487	full	0.0714573571381487	Latency	Luna
85...356	16.4301163586585	-0.250291106210894	full	0.0711944969541383	Latency	Luna
86...357	16.5301163586585	-0.258366063818046	full	0.0709431449962513	Latency	Luna
87...358	16.6301163586584	-0.266178055557952	full	0.0707035564092042	Latency	Luna
88...359	16.7301163586584	-0.273735067494364	full	0.0704762901537975	Latency	Luna
89...360	16.8301163586585	-0.281045140606594	full	0.0702619438518566	Latency	Luna
90...361	16.9301163586585	-0.288116297490316	full	0.0700611047365789	Latency	Luna
91...362	17.0301163586585	-0.294956444575254	full	0.0698744924416451	Latency	Luna
92...363	17.1301163586584	-0.301573280178968	full	0.06970297324739	Latency	Luna
93...364	17.2301163586584	-0.307974175528214	full	0.0695475286118666	Latency	Luna
94...365	17.3301163586585	-0.314166200759359	full	0.069409076712787	Latency	Luna
95...366	17.4301163586585	-0.320156251367042	full	0.0692881974305235	Latency	Luna
96...367	17.5301163586585	-0.325950989822577	full	0.0691851336380351	Latency	Luna
97...368	17.6301163586585	-0.331556803498995	full	0.0690998103766897	Latency	Luna
98...369	17.7301163586584	-0.336979820198142	full	0.0690318263248569	Latency	Luna
99...370	17.8301163586585	-0.342225847278732	full	0.0689805354962846	Latency	Luna
100...371	17.9301163586585	-0.347300244028047	full	0.0689452103111792	Latency	Luna
101...372	18.0301163586585	-0.352207911491606	full	0.0689251171127207	Latency	Luna
102...373	18.1301163586585	-0.356953376380234	full	0.068919509614208	Latency	Luna
103...374	18.2301163586584	-0.361540919712195	full	0.0689275778312324	Latency	Luna
104...375	18.3301163586585	-0.365974603352135	full	0.0689484875509245	Latency	Luna
105...376	18.4301163586585	-0.37025812129595	full	0.0689815944234522	Latency	Luna
106...377	18.5301163586585	-0.374394769605729	full	0.0690265416250448	Latency	Luna
107...378	18.6301163586585	-0.37838740311422	full	0.0690833623660528	Latency	Luna
108...379	18.7301163586584	-0.382238563951285	full	0.0691523610839623	Latency	Luna
109...380	18.8301163586585	-0.385950639393854	full	0.0692339421998523	Latency	Luna
110...381	18.9301163586585	-0.389525853821527	full	0.0693286426507702	Latency	Luna
111...382	19.0301163586585	-0.392966064442848	full	0.0694374257607234	Latency	Luna
112...383	19.1301163586585	-0.396272905694321	full	0.069561447010157	Latency	Luna
113...384	19.2301163586584	-0.399447860948699	full	0.0697019418627678	Latency	Luna
114...385	19.3301163586585	-0.402492284895869	full	0.0698601690314165	Latency	Luna
115...386	19.4301163586585	-0.40540744896082	full	0.0700373550994577	Latency	Luna
116...387	19.5301163586585	-0.408194527511175	full	0.0702348390196673	Latency	Luna
117...388	19.6301163586585	-0.410854653569095	full	0.070453997618504	Latency	Luna
118...389	19.7301163586584	-0.413388976585951	full	0.0706961310119675	Latency	Luna
119...390	19.8301163586585	-0.415798711586772	full	0.0709623889421758	Latency	Luna
120...391	19.9301163586585	-0.418085174752417	full	0.0712536813373703	Latency	Luna
121...392	20.0301163586585	-0.420249783752595	full	0.0715705665580477	Latency	Luna
122...393	20.1301163586585	-0.422294040221867	full	0.0719131595343028	Latency	Luna
123...394	20.2301163586584	-0.424219570065627	full	0.0722811848343749	Latency	Luna
124...395	20.3301163586585	-0.426028221708963	full	0.072674160327597	Latency	Luna
125...396	20.4301163586585	-0.427721996882079	full	0.0730913322549519	Latency	Luna
126...397	20.5301163586585	-0.429303124958654	full	0.0735318236226166	Latency	Luna
127...398	20.6301163586585	-0.430774185890483	full	0.0739948555986355	Latency	Luna
128...399	20.7301163586584	-0.432137926915407	full	0.074479564320743	Latency	Luna
129...400	20.8301163586585	-0.433397177276452	full	0.0749849344245282	Latency	Luna
130...401	20.9301163586585	-0.434555025077454	full	0.0755100745418092	Latency	Luna
131...402	21.0301163586585	-0.435614863197896	full	0.0760543210765046	Latency	Luna
132...403	21.1301163586585	-0.43658022041884	full	0.0766170508505203	Latency	Luna
133...404	21.2301163586584	-0.43745477011655	full	0.077197718266235	Latency	Luna
134...405	21.3301163586585	-0.438242426422146	full	0.0777960060801045	Latency	Luna
135...406	21.4301163586585	-0.438947359128038	full	0.0784118534109735	Latency	Luna
136...407	21.5301163586585	-0.43957394473819	full	0.0790453785319264	Latency	Luna
137...408	21.6301163586585	-0.440126822626196	full	0.0796969588465356	Latency	Luna
138...409	21.7301163586584	-0.440610916528282	full	0.0803672306558259	Latency	Luna
139...410	21.8301163586585	-0.44103129434982	full	0.0810567927591025	Latency	Luna
140...411	21.9301163586585	-0.441393109586579	full	0.0817660863220191	Latency	Luna
141...412	22.0301163586585	-0.441701628288031	full	0.082495456365864	Latency	Luna
142...413	22.1301163586585	-0.441962176159174	full	0.083245024808362	Latency	Luna
143...414	22.2301163586584	-0.442180100996561	full	0.0840145696899767	Latency	Luna
144...415	22.3301163586585	-0.442360748204327	full	0.08480346793173	Latency	Luna
145...416	22.4301163586585	-0.442509437623242	full	0.0856107395498753	Latency	Luna
146...417	22.5301163586585	-0.442631389442938	full	0.0864352583889998	Latency	Luna
147...418	22.6301163586585	-0.442731669892199	full	0.0872758602784195	Latency	Luna
148...419	22.7301163586584	-0.442815180177234	full	0.0881313257948548	Latency	Luna
149...420	22.8301163586585	-0.442886679613231	full	0.0890003360379548	Latency	Luna
150...421	22.9301163586585	-0.442950819757531	full	0.0898814334270874	Latency	Luna
151...422	23.0301163586585	-0.443012091430471	full	0.0907731139905639	Latency	Luna
152...423	23.1301163586585	-0.443074794328818	full	0.0916739006603776	Latency	Luna
153...424	23.2301163586584	-0.443143010195066	full	0.0925824016346367	Latency	Luna
154...425	23.3301163586585	-0.443220524068951	full	0.0934974217614882	Latency	Luna
155...426	23.4301163586585	-0.44331093614504	full	0.0944178824344543	Latency	Luna
156...427	23.5301163586585	-0.443417761017492	full	0.0953427502174308	Latency	Luna
157...428	23.6301163586585	-0.443544336369652	full	0.0962711329402489	Latency	Luna
158...429	23.7301163586584	-0.443693652559911	full	0.0972024420503477	Latency	Luna
159...430	23.8301163586585	-0.443868325879193	full	0.0981364111841248	Latency	Luna
160...431	23.9301163586585	-0.444070383340716	full	0.0990732424820754	Latency	Luna
161...432	24.0301163586585	-0.44430132199299	full	0.100013519958871	Latency	Luna
162...433	24.1301163586585	-0.444562392816017	full	0.100957962439506	Latency	Luna
163...434	24.2301163586584	-0.444854717234853	full	0.101907301819752	Latency	Luna
164...435	24.3301163586585	-0.44517926425896	full	0.102862262162441	Latency	Luna
165...436	24.4301163586585	-0.445536612374656	full	0.10382366455273	Latency	Luna
166...437	24.5301163586585	-0.445926860484309	full	0.104792432482697	Latency	Luna
167...438	24.6301163586585	-0.446349974701993	full	0.105769351772207	Latency	Luna
168...439	24.7301163586584	-0.446805625437876	full	0.106755129658899	Latency	Luna
169...440	24.8301163586585	-0.447293121530735	full	0.107750401206208	Latency	Luna
170...441	24.9301163586585	-0.447811399285169	full	0.108755709825462	Latency	Luna
171...442	25.0301163586585	-0.448359040437233	full	0.109771479463833	Latency	Luna
172...443	25.1301163586585	-0.448934360355809	full	0.11079795783317	Latency	Luna
173...444	25.2301163586584	-0.449535583928536	full	0.111835125813678	Latency	Luna
174...445	25.3301163586585	-0.450160634700112	full	0.112882827142017	Latency	Luna
175...446	25.4301163586585	-0.450807246324679	full	0.113940723551069	Latency	Luna
176...447	25.5301163586585	-0.451473098444115	full	0.115008245389389	Latency	Luna
177...448	25.6301163586585	-0.452155686460626	full	0.116084712537371	Latency	Luna
178...449	25.7301163586584	-0.452852295704654	full	0.117169399565207	Latency	Luna
179...450	25.8301163586585	-0.453559990579311	full	0.118261600851321	Latency	Luna
180...451	25.9301163586585	-0.454275635788404	full	0.119360671505387	Latency	Luna
181...452	26.0301163586585	-0.454995915177501	full	0.120466068504227	Latency	Luna
182...453	26.1301163586585	-0.455717475456487	full	0.121577260107718	Latency	Luna
183...454	26.2301163586584	-0.456436913920425	full	0.122693796186496	Latency	Luna
184...455	26.3301163586585	-0.4571506809526	full	0.123815491865024	Latency	Luna
185...456	26.4301163586585	-0.457855000529741	full	0.124942630905382	Latency	Luna
186...457	26.5301163586585	-0.458545836962642	full	0.126076092590163	Latency	Luna
187...458	26.6301163586585	-0.459219067125057	full	0.127217051315099	Latency	Luna
188...459	26.7301163586584	-0.459870553871378	full	0.128366844204207	Latency	Luna
189...460	26.8301163586585	-0.460496134790756	full	0.129527016951408	Latency	Luna
190...461	26.9301163586585	-0.461091636430279	full	0.130699306503104	Latency	Luna
191...462	27.0301163586585	-0.461652879480791	full	0.131885622129757	Latency	Luna
192...463	27.1301163586585	-0.462175698406653	full	0.133088086439321	Latency	Luna
193...464	27.2301163586585	-0.462655976688203	full	0.13430916062268	Latency	Luna
194...465	27.3301163586585	-0.46308965450145	full	0.135551540181098	Latency	Luna
195...466	27.4301163586585	-0.463472731851485	full	0.13681805110438	Latency	Luna
196...467	27.5301163586585	-0.463801261432694	full	0.138111557211993	Latency	Luna
197...468	27.6301163586585	-0.464071471202619	full	0.139435062372111	Latency	Luna
198...469	27.7301163586585	-0.464279737695283	full	0.140791597088634	Latency	Luna
199...470	27.8301163586585	-0.464422466460934	full	0.142184019207646	Latency	Luna
200...471	27.9301163586585	-0.464496146120513	full	0.143615021874942	Latency	Luna
201...472	28.0301163586585	-0.464497306310277	full	0.145087075441125	Latency	Luna
202...473	28.1301163586585	-0.464422483903785	full	0.146602388304884	Latency	Luna
203...474	28.2301163586585	-0.464268313152166	full	0.148162949992327	Latency	Luna
204...475	28.3301163586585	-0.464031535878424	full	0.149770531050931	Latency	Luna
205...476	28.4301163586585	-0.463709076514679	full	0.151426713461863	Latency	Luna
206...477	28.5301163586585	-0.463298183411133	full	0.153132948513977	Latency	Luna
207...478	28.6301163586585	-0.462796416206306	full	0.154890552278275	Latency	Luna
208...479	28.7301163586585	-0.462201636963251	full	0.156700708631099	Latency	Luna
209...480	28.8301163586585	-0.461511938626182	full	0.158564457917253	Latency	Luna
210...481	28.9301163586585	-0.460725939004688	full	0.160482826524785	Latency	Luna
211...482	29.0301163586585	-0.459842814464981	full	0.162456862361134	Latency	Luna
212...483	29.1301163586585	-0.45886188581604	full	0.164487503322247	Latency	Luna
213...484	29.2301163586585	-0.457782795471276	full	0.166575671602254	Latency	Luna
214...485	29.3301163586585	-0.456605543603282	full	0.16872231539282	Latency	Luna
215...486	29.4301163586585	-0.455330221277689	full	0.170928324099927	Latency	Luna
216...487	29.5301163586585	-0.453957092668953	full	0.173194587351915	Latency	Luna
217...488	29.6301163586585	-0.452486498901334	full	0.175521972281333	Latency	Luna
218...489	29.7301163586585	-0.450918849423071	full	0.177911342594608	Latency	Luna
219...490	29.8301163586585	-0.449254760861753	full	0.180363651315036	Latency	Luna
220...491	29.9301163586585	-0.447495055949782	full	0.182879963878985	Latency	Luna
221...492	30.0301163586585	-0.445640729296105	full	0.185461459036787	Latency	Luna
222...493	30.1301163586585	-0.443693042294003	full	0.188109500997941	Latency	Luna
223...494	30.2301163586585	-0.44165346127701	full	0.190825610217239	Latency	Luna
224...495	30.3301163586585	-0.439523746916207	full	0.19361152811276	Latency	Luna
225...496	30.4301163586585	-0.437305780625347	full	0.196469084267113	Latency	Luna
226...497	30.5301163586585	-0.43500144606289	full	0.199400098548152	Latency	Luna
227...498	30.6301163586585	-0.432612626887283	full	0.202406366591729	Latency	Luna
228...499	30.7301163586585	-0.430141211053703	full	0.205489652921382	Latency	Luna
229...500	30.8301163586585	-0.427589174646914	full	0.208651762769541	Latency	Luna
230...501	30.9301163586585	-0.424958577446608	full	0.211894519847079	Latency	Luna
231...502	31.0301163586585	-0.422251537890164	full	0.215219737268775	Latency	Luna
232...503	31.1301163586585	-0.419470274889927	full	0.218629252500921	Latency	Luna
233...504	31.2301163586585	-0.416617091832859	full	0.222124894416046	Latency	Luna
234...505	31.3301163586585	-0.413694310514187	full	0.225708362480699	Latency	Luna
235...506	31.4301163586585	-0.410704252729136	full	0.229381183073898	Latency	Luna
236...507	31.5301163586585	-0.407649240272949	full	0.233144696513383	Latency	Luna
237...508	31.6301163586585	-0.404531594935	full	0.237000046871141	Latency	Luna
238...509	31.7301163586585	-0.401353634987689	full	0.240948212105395	Latency	Luna
239...510	31.8301163586585	-0.398117665126259	full	0.244990069221512	Latency	Luna
240...511	31.9301163586585	-0.394825957330118	full	0.249126377997976	Latency	Luna
241...512	32.0301163586584	-0.39148076932963	full	0.253357695719016	Latency	Luna
242...513	32.1301163586585	-0.388084358781438	full	0.257684325663088	Latency	Luna
243...514	32.2301163586584	-0.384638983342191	full	0.262106314714163	Latency	Luna
244...515	32.3301163586585	-0.381146900668526	full	0.266623453574568	Latency	Luna
245...516	32.4301163586585	-0.377610368417105	full	0.271235279076633	Latency	Luna
246...517	32.5301163586584	-0.374031644244561	full	0.275941078334348	Latency	Luna
247...518	32.6301163586585	-0.370412939783902	full	0.280739927214832	Latency	Luna
248...519	32.7301163586584	-0.366756276814645	full	0.28563080270816	Latency	Luna
249...520	32.8301163586585	-0.36306362816847	full	0.290612495436622	Latency	Luna
250...521	32.9301163586585	-0.35933696667701	full	0.295683583071083	Latency	Luna
251...522	33.0301163586584	-0.355578265171923	full	0.300842438568403	Latency	Luna
252...523	33.1301163586585	-0.351789496484835	full	0.306087239119181	Latency	Luna
253...524	33.2301163586584	-0.347972633447382	full	0.311415975634925	Latency	Luna
254...525	33.3301163586585	-0.344129648891209	full	0.316826462620333	Latency	Luna
255...526	33.4301163586585	-0.340262515647953	full	0.322316348292764	Latency	Luna
256...527	33.5301163586584	-0.336373206549241	full	0.327883124827345	Latency	Luna
257...528	33.6301163586585	-0.332463692497543	full	0.333524139993443	Latency	Luna
258...529	33.7301163586584	-0.328535727135564	full	0.339236764852191	Latency	Luna
259...530	33.8301163586585	-0.324590650584847	full	0.345018571515	Latency	Luna
260...531	33.9301163586585	-0.320629756611747	full	0.350867097794596	Latency	Luna
261...532	34.0301163586584	-0.316654338982575	full	0.356779820881811	Latency	Luna
262...533	34.1301163586585	-0.312665691463668	full	0.362754162832529	Latency	Luna
263...534	34.2301163586584	-0.308665107821344	full	0.368787495828937	Latency	Luna
264...535	34.3301163586585	-0.30465388182193	full	0.374877147208711	Latency	Luna
265...536	34.4301163586585	-0.300633307231755	full	0.381020404259548	Latency	Luna
266...537	34.5301163586584	-0.296604677817148	full	0.387214518779256	Latency	Luna
267...538	34.6301163586585	-0.292569287344425	full	0.393456711404438	Latency	Luna
268...539	34.7301163586584	-0.288528429579917	full	0.399744175712651	Latency	Luna
269...540	34.8301163586585	-0.284483398289948	full	0.406074082104815	Latency	Luna
270...541	34.9301163586585	-0.280435487240846	full	0.412443581475861	Latency	Luna
271...542	35.0301163586584	-0.276385990198938	full	0.418849808682831	Latency	Luna
1	12.02	-0.595272787221932	noclin	0.115391799915198	Accuracy	NCANDA
2	12.12	-0.574564210984312	noclin	0.111434248677349	Accuracy	NCANDA
3	12.22	-0.55385769194034	noclin	0.10757731422823	Accuracy	NCANDA
4	12.32	-0.53315791865334	noclin	0.10383445806202	Accuracy	NCANDA
5	12.42	-0.512472765660131	noclin	0.100220389890313	Accuracy	NCANDA
6	12.52	-0.491813129990407	noclin	0.0967495050230744	Accuracy	NCANDA
7	12.62	-0.471192778042157	noclin	0.0934343783055329	Accuracy	NCANDA
8	12.72	-0.45062755191676	noclin	0.0902842698548182	Accuracy	NCANDA
9	12.82	-0.43013482108992	noclin	0.0873041393991785	Accuracy	NCANDA
10	12.92	-0.409733331102497	noclin	0.0844941789782443	Accuracy	NCANDA
11	13.02	-0.389443299614621	noclin	0.0818498273885211	Accuracy	NCANDA
12	13.12	-0.369286817583806	noclin	0.0793623798639062	Accuracy	NCANDA
13	13.22	-0.349287521724272	noclin	0.0770199087460173	Accuracy	NCANDA
14	13.32	-0.32946999860121	noclin	0.0748084050550915	Accuracy	NCANDA
15	13.42	-0.309859619467024	noclin	0.0727133992210309	Accuracy	NCANDA
16	13.52	-0.290482115129834	noclin	0.0707213915665025	Accuracy	NCANDA
17	13.62	-0.271363117143977	noclin	0.0688207037919123	Accuracy	NCANDA
18	13.72	-0.25252768633614	noclin	0.0670021744320888	Accuracy	NCANDA
19	13.82	-0.233999820776862	noclin	0.0652595269948321	Accuracy	NCANDA
20	13.92	-0.215802041460018	noclin	0.0635891672241819	Accuracy	NCANDA
21	14.02	-0.197954938936606	noclin	0.0619896191829124	Accuracy	NCANDA
22	14.12	-0.180476663423917	noclin	0.0604607342571997	Accuracy	NCANDA
23	14.22	-0.163382622337514	noclin	0.0590027099981276	Accuracy	NCANDA
24	14.32	-0.146685589995707	noclin	0.0576150827984218	Accuracy	NCANDA
25	14.42	-0.130395672705003	noclin	0.0562960275360723	Accuracy	NCANDA
26	14.52	-0.114520018953598	noclin	0.0550421000294457	Accuracy	NCANDA
27	14.62	-0.0990626506326981	noclin	0.0538483743419017	Accuracy	NCANDA
28	14.72	-0.0840243673204984	noclin	0.052708960539347	Accuracy	NCANDA
29	14.82	-0.0694029129486806	noclin	0.0516177375583997	Accuracy	NCANDA
30	14.92	-0.0551932538490216	noclin	0.0505691758969777	Accuracy	NCANDA
31	15.02	-0.0413879423384405	noclin	0.0495590895855728	Accuracy	NCANDA
32	15.12	-0.0279775557656504	noclin	0.0485851706257339	Accuracy	NCANDA
33	15.22	-0.0149511977451577	noclin	0.0476472029590254	Accuracy	NCANDA
34	15.32	-0.00229704547832228	noclin	0.0467469133629388	Accuracy	NCANDA
35	15.42	0.00999707525695667	noclin	0.0458874829194782	Accuracy	NCANDA
36	15.52	0.0219431075582274	noclin	0.0450728045497056	Accuracy	NCANDA
37	15.62	0.0335521946029171	noclin	0.0443066197368724	Accuracy	NCANDA
38	15.72	0.0448341942043137	noclin	0.0435916621846977	Accuracy	NCANDA
39	15.82	0.0557972603283509	noclin	0.0429289932961851	Accuracy	NCANDA
40	15.92	0.0664473442366594	noclin	0.0423177637003352	Accuracy	NCANDA
41	16.02	0.0767878683144959	noclin	0.041755295611072	Accuracy	NCANDA
42	16.12	0.0868196164565956	noclin	0.0412374546228631	Accuracy	NCANDA
43	16.22	0.0965407116849498	noclin	0.0407592928239243	Accuracy	NCANDA
44	16.32	0.105946496566264	noclin	0.0403159454615686	Accuracy	NCANDA
45	16.42	0.115029672914899	noclin	0.039903431500737	Accuracy	NCANDA
46	16.52	0.123780579519855	noclin	0.039519248862556	Accuracy	NCANDA
47	16.62	0.132187618379074	noclin	0.0391626189673203	Accuracy	NCANDA
48	16.72	0.140237818898295	noclin	0.0388343357780193	Accuracy	NCANDA
49	16.82	0.147917368724687	noclin	0.0385363996842928	Accuracy	NCANDA
50	16.92	0.155212234222484	noclin	0.0382714537226559	Accuracy	NCANDA
51	17.02	0.162108825499534	noclin	0.038042116275596	Accuracy	NCANDA
52	17.12	0.168594706525836	noclin	0.0378502478729885	Accuracy	NCANDA
53	17.22	0.174659299328681	noclin	0.0376963711089012	Accuracy	NCANDA
54	17.32	0.180294555162029	noclin	0.0375793664941172	Accuracy	NCANDA
55	17.42	0.185495566855374	noclin	0.0374965083332711	Accuracy	NCANDA
56	17.52	0.190261098151219	noclin	0.0374438336952046	Accuracy	NCANDA
57	17.62	0.19459400839048	noclin	0.0374167686646463	Accuracy	NCANDA
58	17.72	0.198501554317964	noclin	0.0374108849556194	Accuracy	NCANDA
59	17.82	0.201995554936881	noclin	0.0374226368322557	Accuracy	NCANDA
60	17.92	0.20509241009362	noclin	0.037449935694133	Accuracy	NCANDA
61	18.02	0.207812968648621	noclin	0.0374924534861951	Accuracy	NCANDA
62	18.12	0.210182247495041	noclin	0.0375515981140732	Accuracy	NCANDA
63	18.22	0.212228953389253	noclin	0.0376301355638583	Accuracy	NCANDA
64	18.32	0.213984669474703	noclin	0.0377314531605216	Accuracy	NCANDA
65	18.42	0.215483176962099	noclin	0.0378588488826635	Accuracy	NCANDA
66	18.52	0.21675982165034	noclin	0.0380149308432206	Accuracy	NCANDA
67	18.62	0.217850816737736	noclin	0.0382012186765333	Accuracy	NCANDA
68	18.72	0.218792432656033	noclin	0.038417922034435	Accuracy	NCANDA
69	18.82	0.219620110469052	noclin	0.0386639235198072	Accuracy	NCANDA
70	18.92	0.220367587421666	noclin	0.0389370350337325	Accuracy	NCANDA
71	19.02	0.221066064588834	noclin	0.0392344767896727	Accuracy	NCANDA
72	19.12	0.221743443675783	noclin	0.0395534813409205	Accuracy	NCANDA
73	19.22	0.222423713473619	noclin	0.0398918798500131	Accuracy	NCANDA
74	19.32	0.223126641832584	noclin	0.0402485062019298	Accuracy	NCANDA
75	19.42	0.223867223650784	noclin	0.040623560099907	Accuracy	NCANDA
76	19.52	0.224655847168468	noclin	0.0410185279715768	Accuracy	NCANDA
77	19.62	0.225498301565343	noclin	0.0414359916111749	Accuracy	NCANDA
78	19.72	0.226395240108258	noclin	0.0418794713581482	Accuracy	NCANDA
79	19.82	0.227342226305719	noclin	0.042352945209736	Accuracy	NCANDA
80	19.92	0.228330320295348	noclin	0.0428601676378188	Accuracy	NCANDA
81	20.02	0.229346439929911	noclin	0.0434041746044433	Accuracy	NCANDA
82	20.12	0.230373794000586	noclin	0.0439869490809892	Accuracy	NCANDA
83	20.22	0.231392574040947	noclin	0.0446092492747356	Accuracy	NCANDA
84	20.32	0.232380788003961	noclin	0.0452706293729727	Accuracy	NCANDA
85	20.42	0.233315183497255	noclin	0.0459696452497651	Accuracy	NCANDA
86	20.52	0.234171979085296	noclin	0.0467043544827545	Accuracy	NCANDA
87	20.62	0.234927651982488	noclin	0.0474729381140858	Accuracy	NCANDA
88	20.72	0.235559683069575	noclin	0.0482743685916278	Accuracy	NCANDA
89	20.82	0.236047143775134	noclin	0.0491087005457236	Accuracy	NCANDA
90	20.92	0.236371403036724	noclin	0.0499773440505102	Accuracy	NCANDA
91	21.02	0.236516600991487	noclin	0.0508830047216275	Accuracy	NCANDA
92	21.12	0.236470047258575	noclin	0.05182940573863	Accuracy	NCANDA
93	21.22	0.236222638543062	noclin	0.0528208823062892	Accuracy	NCANDA
94	21.32	0.235769277073943	noclin	0.0538618940066425	Accuracy	NCANDA
95	21.42	0.235108726405534	noclin	0.0549563735259569	Accuracy	NCANDA
96	21.52	0.234243296337823	noclin	0.0561071939036227	Accuracy	NCANDA
97	21.62	0.233178796284505	noclin	0.0573159638502853	Accuracy	NCANDA
98	21.72	0.231924405000227	noclin	0.05858304906769	Accuracy	NCANDA
99	21.82	0.230491894091733	noclin	0.0599076666387863	Accuracy	NCANDA
100	21.92	0.2288953741306	noclin	0.0612883791484139	Accuracy	NCANDA
101	22.02	0.227150818911233	noclin	0.0627236502629784	Accuracy	NCANDA
102	22.12	0.22527562037372	noclin	0.0642124582981856	Accuracy	NCANDA
103	22.22	0.223287966250865	noclin	0.0657546764206574	Accuracy	NCANDA
104	22.32	0.221206248746763	noclin	0.0673512677883064	Accuracy	NCANDA
105	22.42	0.219048539319354	noclin	0.0690045029350799	Accuracy	NCANDA
106	22.52	0.216832133737474	noclin	0.0707178423724067	Accuracy	NCANDA
107	22.62	0.214573309078741	noclin	0.0724955132219342	Accuracy	NCANDA
108	22.72	0.212287170636522	noclin	0.0743420476856338	Accuracy	NCANDA
109	22.82	0.209987574051573	noclin	0.076261905454863	Accuracy	NCANDA
110	22.92	0.207686962984149	noclin	0.078259240331859	Accuracy	NCANDA
111	23.02	0.205395602888473	noclin	0.0803380230100137	Accuracy	NCANDA
112	23.12	0.203121487930502	noclin	0.082501935786976	Accuracy	NCANDA
113	23.22	0.200870594928567	noclin	0.0847542594262491	Accuracy	NCANDA
114	23.32	0.198647233938871	noclin	0.0870978520506087	Accuracy	NCANDA
115	23.42	0.19645426772759	noclin	0.0895353098753779	Accuracy	NCANDA
116	23.52	0.194292815473695	noclin	0.0920694150053001	Accuracy	NCANDA
117	23.62	0.192162881725669	noclin	0.0947031149794141	Accuracy	NCANDA
118	23.72	0.190063626561092	noclin	0.0974396506558514	Accuracy	NCANDA
119	23.82	0.187993773223022	noclin	0.100282509032046	Accuracy	NCANDA
120	23.92	0.185951487412639	noclin	0.103235792253256	Accuracy	NCANDA
121	24.02	0.183934456503036	noclin	0.106304253738757	Accuracy	NCANDA
122	24.12	0.181940117837074	noclin	0.109493113754671	Accuracy	NCANDA
123	24.22	0.179965721978777	noclin	0.112808054563292	Accuracy	NCANDA
124	24.32	0.178008385261515	noclin	0.116255186273342	Accuracy	NCANDA
125	24.42	0.176065229125199	noclin	0.119840770692831	Accuracy	NCANDA
126	24.52	0.174133506137201	noclin	0.123570679206275	Accuracy	NCANDA
127	24.62	0.172210741077623	noclin	0.127449952313484	Accuracy	NCANDA
128	24.72	0.170294858956055	noclin	0.13148244960407	Accuracy	NCANDA
129	24.82	0.168384158717224	noclin	0.135670456879077	Accuracy	NCANDA
130	24.92	0.16647715366169	noclin	0.140014324468113	Accuracy	NCANDA
131	25.02	0.164572902427634	noclin	0.144512973143706	Accuracy	NCANDA
132	25.12	0.162670688808316	noclin	0.149163647705178	Accuracy	NCANDA
133	25.22	0.160769855100803	noclin	0.153961819473339	Accuracy	NCANDA
134	25.32	0.158869857787191	noclin	0.158901516244174	Accuracy	NCANDA
135	25.42	0.156970310407711	noclin	0.163975817738712	Accuracy	NCANDA
136	25.52	0.155070966940707	noclin	0.169177192777566	Accuracy	NCANDA
137	25.62	0.153171660435947	noclin	0.174497678407998	Accuracy	NCANDA
138	25.72	0.151272292413897	noclin	0.179929112511849	Accuracy	NCANDA
139	25.82	0.149372822300977	noclin	0.185463505579957	Accuracy	NCANDA
140	25.92	0.147473264556646	noclin	0.191093270798473	Accuracy	NCANDA
141	26.02	0.145573636033107	noclin	0.196810760109396	Accuracy	NCANDA
142	26.12	0.143673953582547	noclin	0.202608266824816	Accuracy	NCANDA
143	26.22	0.141774234057153	noclin	0.20847804994831	Accuracy	NCANDA
144	26.32	0.139874494309133	noclin	0.214412355860409	Accuracy	NCANDA
145	12.02	0.803267210738019	noclin	0.111960494454052	Latency	NCANDA
146	12.12	0.778479997156979	noclin	0.108028772697178	Latency	NCANDA
147	12.22	0.753694473004328	noclin	0.104210710537345	Latency	NCANDA
148	12.32	0.728914497980856	noclin	0.100521853992776	Latency	NCANDA
149	12.42	0.704146583155374	noclin	0.0969790625973827	Latency	NCANDA
150	12.52	0.679399796179572	noclin	0.0935985773136563	Latency	NCANDA
151	12.62	0.654685688459898	noclin	0.0903941549565034	Latency	NCANDA
152	12.72	0.630017663486662	noclin	0.0873752544087347	Latency	NCANDA
153	12.82	0.605410557636092	noclin	0.0845458545268316	Latency	NCANDA
154	12.92	0.580880571888778	noclin	0.0819039241222376	Latency	NCANDA
155	13.02	0.556445512971891	noclin	0.0794415113019978	Latency	NCANDA
156	13.12	0.532125423526087	noclin	0.077145591795909	Latency	NCANDA
157	13.22	0.507942417329962	noclin	0.0749993615801011	Latency	NCANDA
158	13.32	0.483920204609428	noclin	0.0729838039364309	Latency	NCANDA
159	13.42	0.460084341333317	noclin	0.0710797820337658	Latency	NCANDA
160	13.52	0.436462016487787	noclin	0.0692698669067999	Latency	NCANDA
161	13.62	0.41308149365863	noclin	0.0675394132114346	Latency	NCANDA
162	13.72	0.389971830178453	noclin	0.0658773791750309	Latency	NCANDA
163	13.82	0.3671626443882	noclin	0.064276703494397	Latency	NCANDA
164	13.92	0.344683765371169	noclin	0.0627339685574337	Latency	NCANDA
165	14.02	0.322564851057912	noclin	0.0612486133949131	Latency	NCANDA
166	14.12	0.300834973538626	noclin	0.0598218686244638	Latency	NCANDA
167	14.22	0.279522226894708	noclin	0.0584554753199655	Latency	NCANDA
168	14.32	0.2586535045254	noclin	0.0571503992574427	Latency	NCANDA
169	14.42	0.238254215487342	noclin	0.0559059292059322	Latency	NCANDA
170	14.52	0.218347843169341	noclin	0.0547193166269751	Latency	NCANDA
171	14.62	0.198955528001824	noclin	0.0535859080280494	Latency	NCANDA
172	14.72	0.180095645994016	noclin	0.0524997499613632	Latency	NCANDA
173	14.82	0.161783554976366	noclin	0.0514544702436402	Latency	NCANDA
174	14.92	0.144031409976892	noclin	0.0504442769729265	Latency	NCANDA
175	15.02	0.126848038943734	noclin	0.0494648784553369	Latency	NCANDA
176	15.12	0.110238882173985	noclin	0.0485141455906921	Latency	NCANDA
177	15.22	0.0942059970952703	noclin	0.0475923920367975	Latency	NCANDA
178	15.32	0.0787481282588064	noclin	0.046702220116436	Latency	NCANDA
179	15.42	0.0638608406080205	noclin	0.0458479594245117	Latency	NCANDA
180	15.52	0.0495367123516223	noclin	0.0450347986947083	Latency	NCANDA
181	15.62	0.0357655824480791	noclin	0.0442677686378353	Latency	NCANDA
182	15.72	0.0225349068822165	noclin	0.0435507309067382	Latency	NCANDA
183	15.82	0.00983016918902628	noclin	0.0428855926658583	Latency	NCANDA
184	15.92	-0.00236487341597384	noclin	0.0422720178876413	Latency	NCANDA
185	16.02	-0.0140678216957271	noclin	0.0417075262767043	Latency	NCANDA
186	16.12	-0.0252972127892358	noclin	0.0411879446385241	Latency	NCANDA
187	16.22	-0.0360721037318706	noclin	0.0407081813449533	Latency	NCANDA
188	16.32	-0.0464117153547842	noclin	0.0402632911415206	Latency	NCANDA
189	16.42	-0.056335060680488	noclin	0.039849428693089	Latency	NCANDA
190	16.52	-0.0658605944595583	noclin	0.039464553673834	Latency	NCANDA
191	16.62	-0.0750059200139965	noclin	0.0391087160924599	Latency	NCANDA
192	16.72	-0.0837875640513388	noclin	0.0387838685093321	Latency	NCANDA
193	16.82	-0.0922207530583797	noclin	0.0384934065214992	Latency	NCANDA
194	16.92	-0.100319190086229	noclin	0.0382414637336132	Latency	NCANDA
195	17.02	-0.108094852154661	noclin	0.0380320781761879	Latency	NCANDA
196	17.12	-0.115557895134117	noclin	0.0378682921875795	Latency	NCANDA
197	17.22	-0.122716608790027	noclin	0.0377514463505427	Latency	NCANDA
198	17.32	-0.129577418698134	noclin	0.0376808183441691	Latency	NCANDA
199	17.42	-0.136144932290946	noclin	0.037653683617265	Latency	NCANDA
200	17.52	-0.142422025437174	noclin	0.037665784855807	Latency	NCANDA
201	17.62	-0.148409965285723	noclin	0.0377121108997527	Latency	NCANDA
202	17.72	-0.154108564629253	noclin	0.0377878235462595	Latency	NCANDA
203	17.82	-0.159516362756028	noclin	0.0378891452028365	Latency	NCANDA
204	17.92	-0.16463082765118	noclin	0.0380140337278859	Latency	NCANDA
205	18.02	-0.169448574460613	noclin	0.0381625164039888	Latency	NCANDA
206	18.12	-0.173965595317815	noclin	0.0383366216372327	Latency	NCANDA
207	18.22	-0.17817749836938	noclin	0.0385398911667075	Latency	NCANDA
208	18.32	-0.18207975310261	noclin	0.0387764879512407	Latency	NCANDA
209	18.42	-0.185667909206736	noclin	0.0390503397351736	Latency	NCANDA
210	18.52	-0.18893780725997	noclin	0.0393644242544294	Latency	NCANDA
211	18.62	-0.191885818663739	noclin	0.0397203054729138	Latency	NCANDA
212	18.72	-0.194509077308485	noclin	0.0401179012967	Latency	NCANDA
213	18.82	-0.196805681286504	noclin	0.0405555121960397	Latency	NCANDA
214	18.92	-0.198774878764172	noclin	0.0410301721639513	Latency	NCANDA
215	19.02	-0.200417236381495	noclin	0.0415382485263615	Latency	NCANDA
216	19.12	-0.201734788202465	noclin	0.0420761657581487	Latency	NCANDA
217	19.22	-0.202731142471626	noclin	0.0426410845735645	Latency	NCANDA
218	19.32	-0.203411494114526	noclin	0.0432313535559019	Latency	NCANDA
219	19.42	-0.203782754030738	noclin	0.0438468803431751	Latency	NCANDA
220	19.52	-0.20385344943833	noclin	0.0444890062330589	Latency	NCANDA
221	19.62	-0.203633702111736	noclin	0.0451602456515227	Latency	NCANDA
222	19.72	-0.203135417892554	noclin	0.0458640499815688	Latency	NCANDA
223	19.82	-0.202372294021192	noclin	0.0466042355511344	Latency	NCANDA
224	19.92	-0.201359652179999	noclin	0.0473842265686026	Latency	NCANDA
225	20.02	-0.200114367275135	noclin	0.0482065199219592	Latency	NCANDA
226	20.12	-0.198654776945403	noclin	0.0490723467260191	Latency	NCANDA
227	20.22	-0.197000496321295	noclin	0.0499815316573483	Latency	NCANDA
228	20.32	-0.195172161871337	noclin	0.0509325726033934	Latency	NCANDA
229	20.42	-0.193191114643073	noclin	0.0519229202839249	Latency	NCANDA
230	20.52	-0.191079150433337	noclin	0.0529495502512812	Latency	NCANDA
231	20.62	-0.188858226684902	noclin	0.0540096425793949	Latency	NCANDA
232	20.72	-0.186550170244013	noclin	0.0551012839390773	Latency	NCANDA
233	20.82	-0.184176369937701	noclin	0.0562237666836972	Latency	NCANDA
234	20.92	-0.181757410030612	noclin	0.05737784848705	Latency	NCANDA
235	21.02	-0.179312752737862	noclin	0.0585656609226132	Latency	NCANDA
236	21.12	-0.176860413801982	noclin	0.0597903912035718	Latency	NCANDA
237	21.22	-0.17441658185947	noclin	0.0610558347720943	Latency	NCANDA
238	21.32	-0.171995188059737	noclin	0.0623658698958309	Latency	NCANDA
239	21.42	-0.169607754359857	noclin	0.0637237818906438	Latency	NCANDA
240	21.52	-0.167263333714904	noclin	0.0651317215728323	Latency	NCANDA
241	21.62	-0.164968220032301	noclin	0.0665905017066604	Latency	NCANDA
242	21.72	-0.162725723694431	noclin	0.0680996284961059	Latency	NCANDA
243	21.82	-0.160536492431521	noclin	0.0696574181724564	Latency	NCANDA
244	21.92	-0.158398319843314	noclin	0.0712615094205215	Latency	NCANDA
245	22.02	-0.156306189414028	noclin	0.0729094384291624	Latency	NCANDA
246	22.12	-0.154252259785478	noclin	0.0745992678639802	Latency	NCANDA
247	22.22	-0.152226251745128	noclin	0.0763299812908406	Latency	NCANDA
248	22.32	-0.150215940502403	noclin	0.0781016881657841	Latency	NCANDA
249	22.42	-0.148207325445768	noclin	0.0799158428528087	Latency	NCANDA
250	22.52	-0.146185034772555	noclin	0.0817751272855602	Latency	NCANDA
251	22.62	-0.144132865184919	noclin	0.0836830287067073	Latency	NCANDA
252	22.72	-0.142034273410808	noclin	0.0856433808842033	Latency	NCANDA
253	22.82	-0.139872710949889	noclin	0.0876599921483884	Latency	NCANDA
254	22.92	-0.137632003521236	noclin	0.0897364230564986	Latency	NCANDA
255	23.02	-0.135296964109252	noclin	0.0918761248001388	Latency	NCANDA
256	23.12	-0.132853775550321	noclin	0.0940823626762503	Latency	NCANDA
257	23.22	-0.130290223609547	noclin	0.0963581417852914	Latency	NCANDA
258	23.32	-0.127595679705617	noclin	0.0987062278787409	Latency	NCANDA
259	23.42	-0.124761243297959	noclin	0.101129355882257	Latency	NCANDA
260	23.52	-0.121780440537245	noclin	0.103630735757937	Latency	NCANDA
261	23.62	-0.118648593568344	noclin	0.106214067710438	Latency	NCANDA
262	23.72	-0.115362650882746	noclin	0.108883702107206	Latency	NCANDA
263	23.82	-0.111920558202996	noclin	0.11164460369085	Latency	NCANDA
264	23.92	-0.108321915021137	noclin	0.114502750255139	Latency	NCANDA
265	24.02	-0.104567942503679	noclin	0.1174651667544	Latency	NCANDA
266	24.12	-0.100661016365181	noclin	0.120539711155965	Latency	NCANDA
267	24.22	-0.0966048707415942	noclin	0.123735035984522	Latency	NCANDA
268	24.32	-0.0924050191224524	noclin	0.12706049573319	Latency	NCANDA
269	24.42	-0.0880688116661554	noclin	0.130525769251853	Latency	NCANDA
270	24.52	-0.0836049806284464	noclin	0.134140183678689	Latency	NCANDA
271	24.62	-0.0790232823392384	noclin	0.137912131212439	Latency	NCANDA
272	24.72	-0.0743341113777827	noclin	0.141848577969437	Latency	NCANDA
273	24.82	-0.0695481128088728	noclin	0.145954554088797	Latency	NCANDA
274	24.92	-0.0646757106478369	noclin	0.150232719651828	Latency	NCANDA
275	25.02	-0.0597264632027225	noclin	0.15468382202806	Latency	NCANDA
276	25.12	-0.0547094820886767	noclin	0.15930644355057	Latency	NCANDA
277	25.22	-0.0496336721512343	noclin	0.164096905430093	Latency	NCANDA
278	25.32	-0.044507425692102	noclin	0.169049627159923	Latency	NCANDA
279	25.42	-0.0393382096255352	noclin	0.174157690270627	Latency	NCANDA
280	25.52	-0.0341325795147865	noclin	0.179413243910966	Latency	NCANDA
281	25.62	-0.028896364933516	noclin	0.184807743584968	Latency	NCANDA
282	25.72	-0.0236347195207682	noclin	0.19033224417736	Latency	NCANDA
283	25.82	-0.0183519269671611	noclin	0.195977854247464	Latency	NCANDA
284	25.92	-0.0130514288114941	noclin	0.201736027046946	Latency	NCANDA
285	26.02	-0.00773662997723929	noclin	0.20759805636092	Latency	NCANDA
286	26.12	-0.00241093538784716	noclin	0.213555095289955	Latency	NCANDA
287	26.22	0.00292225003317567	noclin	0.219598197675749	Latency	NCANDA
288	26.32	0.0082595213623687	noclin	0.225718354722779	Latency	NCANDA
289	12.02	-0.612737423761249	full	0.115352313111869	Accuracy	NCANDA
290	12.12	-0.590970155245488	full	0.111339841538052	Accuracy	NCANDA
291	12.22	-0.569205006616726	full	0.107430183000672	Accuracy	NCANDA
292	12.32	-0.54744682126816	full	0.103637324282649	Accuracy	NCANDA
293	12.42	-0.525703756820523	full	0.0999765781467163	Accuracy	NCANDA
294	12.52	-0.503987132846391	full	0.0964629528016413	Accuracy	NCANDA
295	12.62	-0.4823112882349	full	0.0931095717503566	Accuracy	NCANDA
296	12.72	-0.460692759088747	full	0.0899260993336724	Accuracy	NCANDA
297	12.82	-0.439149711825232	full	0.0869176901894779	Accuracy	NCANDA
298	12.92	-0.417701794213967	full	0.0840844757183482	Accuracy	NCANDA
299	13.02	-0.396370261714691	full	0.0814215511765461	Accuracy	NCANDA
300	13.12	-0.375178445148711	full	0.0789195867610795	Accuracy	NCANDA
301	13.22	-0.354151422571107	full	0.0765657826060485	Accuracy	NCANDA
302	13.32	-0.333315396403675	full	0.0743450709257787	Accuracy	NCANDA
303	13.42	-0.312697582100147	full	0.0722418261392606	Accuracy	NCANDA
304	13.52	-0.292325787204119	full	0.0702413969270615	Accuracy	NCANDA
305	13.62	-0.272227905636503	full	0.068331043692431	Accuracy	NCANDA
306	13.72	-0.252431448452482	full	0.066500713472577	Accuracy	NCANDA
307	13.82	-0.232963066311298	full	0.0647434736644377	Accuracy	NCANDA
308	13.92	-0.213848124365945	full	0.0630553431565992	Accuracy	NCANDA
309	14.02	-0.195110238731317	full	0.0614347336364391	Accuracy	NCANDA
310	14.12	-0.176770758190615	full	0.059881636205231	Accuracy	NCANDA
311	14.22	-0.158848434429789	full	0.0583965852673198	Accuracy	NCANDA
312	14.32	-0.141359485260384	full	0.0569795699061761	Accuracy	NCANDA
313	14.42	-0.124317518044293	full	0.0556292478164095	Accuracy	NCANDA
314	14.52	-0.107733199082538	full	0.0543426101179705	Accuracy	NCANDA
315	14.62	-0.091614031479623	full	0.0531150557669702	Accuracy	NCANDA
316	14.72	-0.0759641935950026	full	0.0519408731893204	Accuracy	NCANDA
317	14.82	-0.0607846344199712	full	0.0508139687661052	Accuracy	NCANDA
318	14.92	-0.046073275655552	full	0.0497287181244634	Accuracy	NCANDA
319	15.02	-0.0318252964290696	full	0.0486807738266925	Accuracy	NCANDA
320	15.12	-0.0180334928596601	full	0.0476676717064316	Accuracy	NCANDA
321	15.22	-0.00468870181778415	full	0.0466891190184771	Accuracy	NCANDA
322	15.32	0.00821972436367756	full	0.0457469071674783	Accuracy	NCANDA
323	15.42	0.0207034076613687	full	0.0448444595629789	Accuracy	NCANDA
324	15.52	0.0327744157437995	full	0.0439860907769264	Accuracy	NCANDA
325	15.62	0.0444447333289621	full	0.0431761066990464	Accuracy	NCANDA
326	15.72	0.0557257796349377	full	0.042417876790179	Accuracy	NCANDA
327	15.82	0.0666279693822295	full	0.0417130760688386	Accuracy	NCANDA
328	15.92	0.077160240414453	full	0.0410613517096632	Accuracy	NCANDA
329	16.02	0.087329698152627	full	0.0404603253192247	Accuracy	NCANDA
330	16.12	0.097141428803838	full	0.0399059177898253	Accuracy	NCANDA
331	16.22	0.106598384955711	full	0.0393929891653087	Accuracy	NCANDA
332	16.32	0.115701200220777	full	0.0389162794376669	Accuracy	NCANDA
333	16.42	0.124448217599353	full	0.0384712923063641	Accuracy	NCANDA
334	16.52	0.132835637919107	full	0.0380549963694804	Accuracy	NCANDA
335	16.62	0.140857806937815	full	0.0376661770460808	Accuracy	NCANDA
336	16.72	0.148507635737511	full	0.0373053733383687	Accuracy	NCANDA
337	16.82	0.155776993554567	full	0.0369745691715783	Accuracy	NCANDA
338	16.92	0.162657177991441	full	0.036676645416423	Accuracy	NCANDA
339	17.02	0.169139430670123	full	0.0364146811287199	Accuracy	NCANDA
340	17.12	0.175215521828857	full	0.0361911406113675	Accuracy	NCANDA
341	17.22	0.180878347074205	full	0.0360071823626026	Accuracy	NCANDA
342	17.32	0.186122513202656	full	0.0358622349627724	Accuracy	NCANDA
343	17.42	0.190944890962921	full	0.0357539289371084	Accuracy	NCANDA
344	17.52	0.195345113422873	full	0.0356783994682088	Accuracy	NCANDA
345	17.62	0.199326000205094	full	0.03563089758597	Accuracy	NCANDA
346	17.72	0.202893890211248	full	0.0356065852217454	Accuracy	NCANDA
347	17.82	0.206058868488628	full	0.0356013555418717	Accuracy	NCANDA
348	17.92	0.208834876495997	full	0.0356125192332943	Accuracy	NCANDA
349	18.02	0.211239699072059	full	0.035639226812651	Accuracy	NCANDA
350	18.12	0.213294825752612	full	0.0356825483640333	Accuracy	NCANDA
351	18.22	0.215025135974159	full	0.035745164251744	Accuracy	NCANDA
352	18.32	0.21645826652867	full	0.0358306424383146	Accuracy	NCANDA
353	18.42	0.217624101310375	full	0.0359427005337716	Accuracy	NCANDA
354	18.52	0.218554303541386	full	0.0360845394305747	Accuracy	NCANDA
355	18.62	0.219281807487149	full	0.0362583484166107	Accuracy	NCANDA
356	18.72	0.219840187753516	full	0.0364649667764598	Accuracy	NCANDA
357	18.82	0.220262921696906	full	0.0367037510873619	Accuracy	NCANDA
358	18.92	0.22058264022578	full	0.0369727437097807	Accuracy	NCANDA
359	19.02	0.220830392499296	full	0.037269108047519	Accuracy	NCANDA
360	19.12	0.221034947782123	full	0.0375897397042229	Accuracy	NCANDA
361	19.22	0.221222199586452	full	0.0379319071298698	Accuracy	NCANDA
362	19.32	0.221414795926425	full	0.0382937446753684	Accuracy	NCANDA
363	19.42	0.22163152644135	full	0.0386747482353863	Accuracy	NCANDA
364	19.52	0.221887111427466	full	0.0390758881199539	Accuracy	NCANDA
365	19.62	0.222192275963122	full	0.0394993864680282	Accuracy	NCANDA
366	19.72	0.222553263091397	full	0.0399485452762192	Accuracy	NCANDA
367	19.82	0.222971741598279	full	0.0404272586936972	Accuracy	NCANDA
368	19.92	0.223445195775466	full	0.0409392929333159	Accuracy	NCANDA
369	20.02	0.223967098091298	full	0.0414877384034597	Accuracy	NCANDA
370	20.12	0.224527150044613	full	0.0420746144791315	Accuracy	NCANDA
371	20.22	0.22511177141964	full	0.0427006420005596	Accuracy	NCANDA
372	20.32	0.225704674389504	full	0.0433652838815352	Accuracy	NCANDA
373	20.42	0.226287504018521	full	0.0440670383151083	Accuracy	NCANDA
374	20.52	0.22684059778574	full	0.0448038074915329	Accuracy	NCANDA
375	20.62	0.227343709347917	full	0.0455734700985712	Accuracy	NCANDA
376	20.72	0.227776594664897	full	0.046374595024413	Accuracy	NCANDA
377	20.82	0.228119615057435	full	0.0472067994221908	Accuracy	NCANDA
378	20.92	0.228354364847171	full	0.0480711073115382	Accuracy	NCANDA
379	21.02	0.228464161189966	full	0.0489699688251586	Accuracy	NCANDA
380	21.12	0.228434482879232	full	0.0499070438885666	Accuracy	NCANDA
381	21.22	0.22825342378323	full	0.050886831095667	Accuracy	NCANDA
382	21.32	0.22791216934397	full	0.0519141852590915	Accuracy	NCANDA
383	21.42	0.22740520021762	full	0.0529936746291565	Accuracy	NCANDA
384	21.52	0.22673019977759	full	0.0541289416584316	Accuracy	NCANDA
385	21.62	0.225888117598818	full	0.0553223480488253	Accuracy	NCANDA
386	21.72	0.224882996071742	full	0.0565748139721113	Accuracy	NCANDA
387	21.82	0.223721377124979	full	0.0578858334503639	Accuracy	NCANDA
388	21.92	0.222412328045993	full	0.0592539888380943	Accuracy	NCANDA
389	22.02	0.220967129335887	full	0.0606775168622003	Accuracy	NCANDA
390	22.12	0.219398945488887	full	0.0621549648534496	Accuracy	NCANDA
391	22.22	0.217722324061674	full	0.0636856651939538	Accuracy	NCANDA
392	22.32	0.215952621954425	full	0.0652700212063577	Accuracy	NCANDA
393	22.42	0.214105595906739	full	0.066909753022706	Accuracy	NCANDA
394	22.52	0.212196953440469	full	0.0686078257140358	Accuracy	NCANDA
395	22.62	0.210242002414019	full	0.0703681363382368	Accuracy	NCANDA
396	22.72	0.208255320690726	full	0.0721951045912202	Accuracy	NCANDA
397	22.82	0.206250515065658	full	0.0740932843851311	Accuracy	NCANDA
398	22.92	0.204240078410306	full	0.0760669595894528	Accuracy	NCANDA
399	23.02	0.20223494342075	full	0.0781200580284023	Accuracy	NCANDA
400	23.12	0.200244356320078	full	0.0802560007612919	Accuracy	NCANDA
401	23.22	0.198275984975307	full	0.082477603980245	Accuracy	NCANDA
402	23.32	0.196336119913245	full	0.0847871261296149	Accuracy	NCANDA
403	23.42	0.194429644978341	full	0.0871865842520644	Accuracy	NCANDA
404	23.52	0.192559780378295	full	0.089678263217507	Accuracy	NCANDA
405	23.62	0.190728334929047	full	0.0922649741409172	Accuracy	NCANDA
406	23.72	0.188935721261694	full	0.094950379679121	Accuracy	NCANDA
407	23.82	0.187181682894545	full	0.0977387121615645	Accuracy	NCANDA
408	23.92	0.185465322399281	full	0.100634952645593	Accuracy	NCANDA
409	24.02	0.183785169323315	full	0.103644822391036	Accuracy	NCANDA
410	24.12	0.18213940582026	full	0.106774570031561	Accuracy	NCANDA
411	24.22	0.180525832540771	full	0.110031000461886	Accuracy	NCANDA
412	24.32	0.178941841500765	full	0.113421366765372	Accuracy	NCANDA
413	24.42	0.177384549047646	full	0.116952954469208	Accuracy	NCANDA
414	24.52	0.175850945504503	full	0.120632543803409	Accuracy	NCANDA
415	24.62	0.174338040753502	full	0.124465902464124	Accuracy	NCANDA
416	24.72	0.172843007398507	full	0.128457332846612	Accuracy	NCANDA
417	24.82	0.171363243530994	full	0.132609310007992	Accuracy	NCANDA
418	24.92	0.169896365375358	full	0.136922192806448	Accuracy	NCANDA
419	25.02	0.168440456576949	full	0.141394662966049	Accuracy	NCANDA
420	25.12	0.166993805786763	full	0.146023511098152	Accuracy	NCANDA
421	25.22	0.165554848192863	full	0.150803744749258	Accuracy	NCANDA
422	25.32	0.16412223933464	full	0.155729021009847	Accuracy	NCANDA
423	25.42	0.162694853599482	full	0.160792040942538	Accuracy	NCANDA
424	25.52	0.161271767763629	full	0.165984896912774	Accuracy	NCANDA
425	25.62	0.159852197449701	full	0.171299263452432	Accuracy	NCANDA
426	25.72	0.158435484018971	full	0.176726637840681	Accuracy	NCANDA
427	25.82	0.157021109650788	full	0.182258720098629	Accuracy	NCANDA
428	25.92	0.155608692131979	full	0.187887646547634	Accuracy	NCANDA
429	26.02	0.154197855145351	full	0.193605517557208	Accuracy	NCANDA
430	26.12	0.152788222373728	full	0.199404398706381	Accuracy	NCANDA
431	26.22	0.151379417499912	full	0.205276343768971	Accuracy	NCANDA
432	26.32	0.14997106420672	full	0.211213414889723	Accuracy	NCANDA
433	12.02	0.801843244913142	full	0.112406688550401	Latency	NCANDA
434	12.12	0.777169673441688	full	0.108479533410271	Latency	NCANDA
435	12.22	0.752498226782664	full	0.104666194189265	Latency	NCANDA
436	12.32	0.727833654573653	full	0.100982180159766	Latency	NCANDA
437	12.42	0.70318375379291	full	0.097444308202998	Latency	NCANDA
438	12.52	0.678559074936479	full	0.0940687661652164	Latency	NCANDA
439	12.62	0.653972652510552	full	0.0908692420217833	Latency	NCANDA
440	12.72	0.629439230575964	full	0.0878551041165437	Latency	NCANDA
441	12.82	0.604974735838671	full	0.0850302126320938	Latency	NCANDA
442	12.92	0.580596107898475	full	0.0823923817904828	Latency	NCANDA
443	13.02	0.556321312644581	full	0.0799334566257831	Latency	NCANDA
444	13.12	0.532169589997142	full	0.0776401444965249	Latency	NCANDA
445	13.22	0.508161228885961	full	0.0754953011229581	Latency	NCANDA
446	13.32	0.484317209188633	full	0.0734795008869974	Latency	NCANDA
447	13.42	0.460659203788461	full	0.0715731337940586	Latency	NCANDA
448	13.52	0.437209430192056	full	0.0697582577565491	Latency	NCANDA
449	13.62	0.41399042833244	full	0.0680197130343018	Latency	NCANDA
450	13.72	0.391024957798443	full	0.0663459838881181	Latency	NCANDA
451	13.82	0.368335937979626	full	0.0647296224988018	Latency	NCANDA
452	13.92	0.345946376231281	full	0.0631669590239154	Latency	NCANDA
453	14.02	0.323879304374311	full	0.0616573528290914	Latency	NCANDA
454	14.12	0.302157717236242	full	0.0602021503057006	Latency	NCANDA
455	14.22	0.280804508406085	full	0.0588034028700602	Latency	NCANDA
456	14.32	0.259842418057865	full	0.0574625532221412	Latency	NCANDA
457	14.42	0.239293959976213	full	0.0561794819890625	Latency	NCANDA
458	14.52	0.219181303045181	full	0.0549520765014615	Latency	NCANDA
459	14.62	0.199526123564272	full	0.0537762828349265	Latency	NCANDA
460	14.72	0.180349416926469	full	0.0526466355743747	Latency	NCANDA
461	14.82	0.161671305398371	full	0.0515570858916722	Latency	NCANDA
462	14.92	0.143510822384838	full	0.0505019793904457	Latency	NCANDA
463	15.02	0.125885673176384	full	0.0494769908131771	Latency	NCANDA
464	15.12	0.108811976632191	full	0.0484798342760767	Latency	NCANDA
465	15.22	0.0923039938841833	full	0.047510615204318	Latency	NCANDA
466	15.32	0.0763738515953805	full	0.0465717581950479	Latency	NCANDA
467	15.42	0.0610312685038999	full	0.0456675216669252	Latency	NCANDA
468	15.52	0.0462832948757979	full	0.0448031839888464	Latency	NCANDA
469	15.62	0.0321340754609562	full	0.0439840460746452	Latency	NCANDA
470	15.72	0.0185847368569444	full	0.0432144002434134	Latency	NCANDA
471	15.82	0.0056333399747765	full	0.042496685744158	Latency	NCANDA
472	15.92	-0.00672540509597709	full	0.0418311084344662	Latency	NCANDA
473	16.02	-0.0185002119825061	full	0.0412156403242041	Latency	NCANDA
474	16.12	-0.029703081212072	full	0.0406463872008114	Latency	NCANDA
475	16.22	-0.0403491243864587	full	0.040118309873179	Latency	NCANDA
476	16.32	-0.0504565724290875	full	0.0396262737752472	Latency	NCANDA
477	16.42	-0.0600465470636459	full	0.0391660407751494	Latency	NCANDA
478	16.52	-0.0691427377728874	full	0.0387350558684249	Latency	NCANDA
479	16.62	-0.0777709685585453	full	0.0383328426650092	Latency	NCANDA
480	16.72	-0.0859586587749227	full	0.037960932229186	Latency	NCANDA
481	16.82	-0.0937343550080849	full	0.0376225016543693	Latency	NCANDA
482	16.92	-0.10112720782803	full	0.0373217325885705	Latency	NCANDA
483	17.02	-0.108166424126618	full	0.0370629920132276	Latency	NCANDA
484	17.12	-0.114880664584106	full	0.0368498910453786	Latency	NCANDA
485	17.22	-0.121297440010481	full	0.0366844863659297	Latency	NCANDA
486	17.32	-0.12744252417124	full	0.0365667926411522	Latency	NCANDA
487	17.42	-0.133339399839035	full	0.0364947090824517	Latency	NCANDA
488	17.52	-0.139008754462683	full	0.0364643757282502	Latency	NCANDA
489	17.62	-0.144468040953535	full	0.0364708838678115	Latency	NCANDA
490	17.72	-0.149731117670453	full	0.0365091924172952	Latency	NCANDA
491	17.82	-0.154807979771455	full	0.0365750639671685	Latency	NCANDA
492	17.92	-0.159704591742106	full	0.0366658360660741	Latency	NCANDA
493	18.02	-0.164422828173496	full	0.0367808805644398	Latency	NCANDA
494	18.12	-0.168960526825402	full	0.0369216660127761	Latency	NCANDA
495	18.22	-0.173311716465605	full	0.0370913812245471	Latency	NCANDA
496	18.32	-0.177467195621505	full	0.0372941121684945	Latency	NCANDA
497	18.42	-0.181414961151647	full	0.03753400201977	Latency	NCANDA
498	18.52	-0.18514057383603	full	0.0378144987086602	Latency	NCANDA
499	18.62	-0.188627531845383	full	0.0381378039329036	Latency	NCANDA
500	18.72	-0.191857794110897	full	0.0385045181865507	Latency	NCANDA
501	18.82	-0.194812463740818	full	0.0389135356085034	Latency	NCANDA
502	18.92	-0.197472510139188	full	0.0393622770993491	Latency	NCANDA
503	19.02	-0.199819507588949	full	0.039847210524118	Latency	NCANDA
504	19.12	-0.201836369950812	full	0.0403645467028448	Latency	NCANDA
505	19.22	-0.203508027028771	full	0.0409109461846387	Latency	NCANDA
506	19.32	-0.204821940815756	full	0.0414840482299248	Latency	NCANDA
507	19.42	-0.205768824714963	full	0.0420829665382449	Latency	NCANDA
508	19.52	-0.206343022178016	full	0.0427083695074152	Latency	NCANDA
509	19.62	-0.20654264214204	full	0.0433622056694346	Latency	NCANDA
510	19.72	-0.206370231819845	full	0.0440474663833106	Latency	NCANDA
511	19.82	-0.205833080325625	full	0.0447676363064451	Latency	NCANDA
512	19.92	-0.20494302764838	full	0.0455259345345056	Latency	NCANDA
513	20.02	-0.203716518859628	full	0.0463247512196635	Latency	NCANDA
514	20.12	-0.202174577457381	full	0.0471652633834614	Latency	NCANDA
515	20.22	-0.200342487640267	full	0.0480472446352079	Latency	NCANDA
516	20.32	-0.198249355358938	full	0.0489691579095266	Latency	NCANDA
517	20.42	-0.195927555425828	full	0.0499285039840594	Latency	NCANDA
518	20.52	-0.193411911204956	full	0.0509222435776107	Latency	NCANDA
519	20.62	-0.190738923680379	full	0.0519474030775076	Latency	NCANDA
520	20.72	-0.187946199734054	full	0.0530017938105484	Latency	NCANDA
521	20.82	-0.185071636896074	full	0.0540843683934383	Latency	NCANDA
522	20.92	-0.182152650543467	full	0.0551955549411856	Latency	NCANDA
523	21.02	-0.179225447319807	full	0.0563372480149612	Latency	NCANDA
524	21.12	-0.176324306805548	full	0.0575125629167811	Latency	NCANDA
525	21.22	-0.173480806041493	full	0.0587254371004928	Latency	NCANDA
526	21.32	-0.17072296731189	full	0.0599801259869334	Latency	NCANDA
527	21.42	-0.16807466358447	full	0.0612805547426664	Latency	NCANDA
528	21.52	-0.165555378895548	full	0.0626296887588351	Latency	NCANDA
529	21.62	-0.163179712684952	full	0.0640291874837377	Latency	NCANDA
530	21.72	-0.160957255197257	full	0.0654792573697515	Latency	NCANDA
531	21.82	-0.158893140092988	full	0.0669786866305677	Latency	NCANDA
532	21.92	-0.156987488507162	full	0.0685253541869555	Latency	NCANDA
533	22.02	-0.155235494323346	full	0.0701167929762084	Latency	NCANDA
534	22.12	-0.153627470692455	full	0.0717508375025272	Latency	NCANDA
535	22.22	-0.152149430736456	full	0.073426094825981	Latency	NCANDA
536	22.32	-0.150783932413947	full	0.0751422294390946	Latency	NCANDA
537	22.42	-0.149510456209787	full	0.0769002002818684	Latency	NCANDA
538	22.52	-0.148306129806127	full	0.0787021882010992	Latency	NCANDA
539	22.62	-0.14714648494949	full	0.0805512886156185	Latency	NCANDA
540	22.72	-0.146006253091658	full	0.0824511118159407	Latency	NCANDA
541	22.82	-0.144859938866276	full	0.0844054056932915	Latency	NCANDA
542	22.92	-0.1436824340666	full	0.0864176716173599	Latency	NCANDA
543	23.02	-0.142449774262962	full	0.0884910947258107	Latency	NCANDA
544	23.12	-0.141139652165765	full	0.0906284255795726	Latency	NCANDA
545	23.22	-0.139731745953996	full	0.0928319265659115	Latency	NCANDA
546	23.32	-0.138207751466508	full	0.0951034663905687	Latency	NCANDA
547	23.42	-0.136551817448378	full	0.09744488838716	Latency	NCANDA
548	23.52	-0.134751331180666	full	0.0998585780109693	Latency	NCANDA
549	23.62	-0.132796781556606	full	0.102347778710674	Latency	NCANDA
550	23.72	-0.130682062511546	full	0.104916969611173	Latency	NCANDA
551	23.82	-0.128402853457817	full	0.107571602773681	Latency	NCANDA
552	23.92	-0.12595687029026	full	0.110318304004525	Latency	NCANDA
553	24.02	-0.123343797249307	full	0.113164865327269	Latency	NCANDA
554	24.12	-0.12056472237487	full	0.116120009470292	Latency	NCANDA
555	24.22	-0.117622624147128	full	0.119193387233054	Latency	NCANDA
556	24.32	-0.114522871544686	full	0.122395406261144	Latency	NCANDA
557	24.42	-0.111273049828308	full	0.125736711082313	Latency	NCANDA
558	24.52	-0.10788256441984	full	0.129227513955038	Latency	NCANDA
559	24.62	-0.104362229562657	full	0.132876941276036	Latency	NCANDA
560	24.72	-0.100723682345225	full	0.136692436916958	Latency	NCANDA
561	24.82	-0.0969789061989592	full	0.140679280118361	Latency	NCANDA
562	24.92	-0.0931396476275592	full	0.14484022074558	Latency	NCANDA
563	25.02	-0.0892167771031477	full	0.149175856283912	Latency	NCANDA
564	25.12	-0.0852206929969378	full	0.15368441550669	Latency	NCANDA
565	25.22	-0.0811612722507889	full	0.15836187581147	Latency	NCANDA
566	25.32	-0.0770475434540044	full	0.163202428186033	Latency	NCANDA
567	25.42	-0.0728875330708178	full	0.168198929823216	Latency	NCANDA
568	25.52	-0.0686882926251356	full	0.173343313859843	Latency	NCANDA
569	25.62	-0.0644560952705895	full	0.178626837620175	Latency	NCANDA
570	25.72	-0.060196489210343	full	0.184040380021598	Latency	NCANDA
571	25.82	-0.0559140884161565	full	0.189574896986001	Latency	NCANDA
572	25.92	-0.051612602438332	full	0.195221711913732	Latency	NCANDA
573	26.02	-0.0472957015044886	full	0.200972015099647	Latency	NCANDA
574	26.12	-0.0429670558422437	full	0.206816881799024	Latency	NCANDA
575	26.22	-0.0386303356792263	full	0.212747312336562	Latency	NCANDA
576	26.32	-0.0342892112430791	full	0.218754267121077	Latency	NCANDA
1100	8.1616438356164	-1.34717285992546	noclin	0.152801878982984	Accuracy	NKI
2100	8.2616438356164	-1.31771393169743	noclin	0.147913127921138	Accuracy	NKI
3100	8.3616438356164	-1.28825654277154	noclin	0.143162751001604	Accuracy	NKI
4100	8.4616438356164	-1.25880378742871	noclin	0.138566284382249	Accuracy	NKI
5100	8.5616438356164	-1.22936099465025	noclin	0.134140920150255	Accuracy	NKI
6100	8.6616438356164	-1.1999353372031	noclin	0.129904521209936	Accuracy	NKI
7100	8.7616438356164	-1.17053448987419	noclin	0.125874318637084	Accuracy	NKI
8100	8.8616438356164	-1.14116698696545	noclin	0.122066510555484	Accuracy	NKI
9100	8.9616438356164	-1.11184262366635	noclin	0.118495718422276	Accuracy	NKI
1079	9.0616438356164	-1.08257172969584	noclin	0.115174073287816	Accuracy	NKI
1110	9.1616438356164	-1.05336506160044	noclin	0.112110645143583	Accuracy	NKI
1210	9.2616438356164	-1.02423355701163	noclin	0.1093109181124	Accuracy	NKI
1310	9.3616438356164	-0.995188205308177	noclin	0.106776394564314	Accuracy	NKI
1410	9.4616438356164	-0.966239987267181	noclin	0.104504426420532	Accuracy	NKI
1510	9.5616438356164	-0.937399821764187	noclin	0.102488442457757	Accuracy	NKI
1610	9.6616438356164	-0.90867848254435	noclin	0.100718277339633	Accuracy	NKI
1710	9.7616438356164	-0.880086607514958	noclin	0.0991805041249983	Accuracy	NKI
1810	9.8616438356164	-0.851634680016944	noclin	0.0978589063219217	Accuracy	NKI
1910	9.9616438356164	-0.823332585445237	noclin	0.0967358272562864	Accuracy	NKI
2010	10.0616438356164	-0.795189569825353	noclin	0.0957930800736019	Accuracy	NKI
2110	10.1616438356164	-0.767214660017795	noclin	0.0950119654192883	Accuracy	NKI
2210	10.2616438356164	-0.739416707345173	noclin	0.09437369389232	Accuracy	NKI
2310	10.3616438356164	-0.711804361681797	noclin	0.0938598821769211	Accuracy	NKI
2410	10.4616438356164	-0.684386046323894	noclin	0.0934529890832015	Accuracy	NKI
2510	10.5616438356164	-0.657170055652172	noclin	0.093136488714943	Accuracy	NKI
2610	10.6616438356164	-0.630164369424217	noclin	0.0928954103962109	Accuracy	NKI
2710	10.7616438356164	-0.603376460180781	noclin	0.0927168079840613	Accuracy	NKI
2810	10.8616438356164	-0.576813534937185	noclin	0.0925894665387256	Accuracy	NKI
2910	10.9616438356164	-0.550481971686692	noclin	0.0925047175752528	Accuracy	NKI
3010	11.0616438356164	-0.524387370867886	noclin	0.0924561862237335	Accuracy	NKI
3110	11.1616438356164	-0.498535006741783	noclin	0.0924388782377531	Accuracy	NKI
3210	11.2616438356164	-0.472930069494334	noclin	0.0924485958334303	Accuracy	NKI
3310	11.3616438356164	-0.447577510261783	noclin	0.0924819625403849	Accuracy	NKI
3410	11.4616438356164	-0.422481600009298	noclin	0.0925368433989201	Accuracy	NKI
3510	11.5616438356164	-0.397646178412283	noclin	0.0926116693165533	Accuracy	NKI
3610	11.6616438356164	-0.373074896523111	noclin	0.0927048757181846	Accuracy	NKI
3710	11.7616438356164	-0.348771083384054	noclin	0.0928149588373059	Accuracy	NKI
3810	11.8616438356164	-0.324737820704949	noclin	0.0929402319915565	Accuracy	NKI
3910	11.9616438356164	-0.30097798434296	noclin	0.0930787369903394	Accuracy	NKI
4010	12.0616438356164	-0.277494240859147	noclin	0.0932282567387671	Accuracy	NKI
4110	12.1616438356164	-0.254289180932726	noclin	0.0933859929158732	Accuracy	NKI
4210	12.2616438356164	-0.23136536095351	noclin	0.0935485095786932	Accuracy	NKI
4310	12.3616438356164	-0.208725300702981	noclin	0.0937121429172766	Accuracy	NKI
4410	12.4616438356164	-0.186371513657549	noclin	0.0938731785614572	Accuracy	NKI
4510	12.5616438356164	-0.164306549759915	noclin	0.0940280403815204	Accuracy	NKI
4610	12.6616438356164	-0.142533000245004	noclin	0.0941731795592963	Accuracy	NKI
4710	12.7616438356164	-0.12105348575566	noclin	0.0943049050356159	Accuracy	NKI
4810	12.8616438356164	-0.0998707511216808	noclin	0.0944199739726862	Accuracy	NKI
4910	12.9616438356164	-0.0789875912716343	noclin	0.0945153093864673	Accuracy	NKI
5010	13.0616438356164	-0.0584068196345567	noclin	0.0945878871614064	Accuracy	NKI
5110	13.1616438356164	-0.0381314201319223	noclin	0.0946354487685392	Accuracy	NKI
5210	13.2616438356164	-0.018164500479366	noclin	0.0946564178419875	Accuracy	NKI
5310	13.3616438356164	0.00149063112371258	noclin	0.0946502208266203	Accuracy	NKI
5410	13.4616438356164	0.0208304290721343	noclin	0.0946174549127534	Accuracy	NKI
5510	13.5616438356164	0.0398511357512829	noclin	0.0945597715319642	Accuracy	NKI
5610	13.6616438356164	0.0585487351383882	noclin	0.0944799713009399	Accuracy	NKI
5710	13.7616438356164	0.0769190547213061	noclin	0.0943815425565916	Accuracy	NKI
5810	13.8616438356164	0.0949578099320724	noclin	0.0942683885899746	Accuracy	NKI
5910	13.9616438356164	0.112660591117885	noclin	0.094144762556682	Accuracy	NKI
6010	14.0616438356164	0.130022835056724	noclin	0.0940152208287055	Accuracy	NKI
6110	14.1616438356164	0.147039900119824	noclin	0.093884224841239	Accuracy	NKI
6210	14.2616438356164	0.163707003279109	noclin	0.0937562720265923	Accuracy	NKI
6310	14.3616438356164	0.180019260971204	noclin	0.0936356068459019	Accuracy	NKI
6410	14.4616438356164	0.195971704383031	noclin	0.0935260886855339	Accuracy	NKI
6510	14.5616438356164	0.211559306889345	noclin	0.093431003857563	Accuracy	NKI
6610	14.6616438356164	0.226777024685609	noclin	0.0933527477331012	Accuracy	NKI
6710	14.7616438356164	0.2416198138218	noclin	0.0932925118297788	Accuracy	NKI
6810	14.8616438356164	0.256082677426233	noclin	0.0932503830646668	Accuracy	NKI
6910	14.9616438356164	0.270160730003443	noclin	0.0932255928888684	Accuracy	NKI
7010	15.0616438356164	0.28384921905214	noclin	0.0932164730961715	Accuracy	NKI
7110	15.1616438356164	0.297143631673049	noclin	0.093220698283682	Accuracy	NKI
7210	15.2616438356164	0.31003978135037	noclin	0.0932354962647816	Accuracy	NKI
7310	15.3616438356164	0.322533875401642	noclin	0.0932578487029009	Accuracy	NKI
7410	15.4616438356164	0.334622313804474	noclin	0.0932842679081063	Accuracy	NKI
7510	15.5616438356164	0.346302150342163	noclin	0.093311580920904	Accuracy	NKI
7610	15.6616438356164	0.357571330790237	noclin	0.0933374568436886	Accuracy	NKI
7710	15.7616438356164	0.368428382115158	noclin	0.0933600909609843	Accuracy	NKI
7810	15.8616438356164	0.378872287852965	noclin	0.0933781127734819	Accuracy	NKI
7910	15.9616438356164	0.388902298184409	noclin	0.0933903828538397	Accuracy	NKI
8010	16.0616438356164	0.398517889704168	noclin	0.0933959737979873	Accuracy	NKI
8110	16.1616438356164	0.407719019142982	noclin	0.0933944931048718	Accuracy	NKI
8210	16.2616438356164	0.416506334220508	noclin	0.093386346764183	Accuracy	NKI
8310	16.3616438356164	0.424881187545592	noclin	0.0933727327122598	Accuracy	NKI
8410	16.4616438356164	0.432845648114908	noclin	0.0933555856848977	Accuracy	NKI
8510	16.5616438356164	0.440402145741629	noclin	0.093337092036322	Accuracy	NKI
8610	16.6616438356164	0.447553451606642	noclin	0.0933195494759498	Accuracy	NKI
8710	16.7616438356164	0.45430290280487	noclin	0.0933054848168933	Accuracy	NKI
8810	16.8616438356164	0.460654037565338	noclin	0.0932971532019508	Accuracy	NKI
8910	16.9616438356164	0.466610963484231	noclin	0.0932967871431299	Accuracy	NKI
9010	17.0616438356164	0.472178030323184	noclin	0.0933061549751894	Accuracy	NKI
9110	17.1616438356164	0.47735988397853	noclin	0.0933265173305958	Accuracy	NKI
9210	17.2616438356164	0.482161740668983	noclin	0.0933588037870361	Accuracy	NKI
9310	17.3616438356164	0.486588988165188	noclin	0.093403159273762	Accuracy	NKI
9410	17.4616438356164	0.490647725552789	noclin	0.0934594272593025	Accuracy	NKI
9510	17.5616438356164	0.494344815781805	noclin	0.0935271591617846	Accuracy	NKI
9610	17.6616438356164	0.497687711071965	noclin	0.0936054223901331	Accuracy	NKI
9710	17.7616438356164	0.500684227473925	noclin	0.0936925517238177	Accuracy	NKI
9810	17.8616438356164	0.5033423009986	noclin	0.0937859160773844	Accuracy	NKI
9910	17.9616438356164	0.505670092425378	noclin	0.0938820892158734	Accuracy	NKI
10010	18.0616438356164	0.507675791118149	noclin	0.0939766903871524	Accuracy	NKI
10110	18.1616438356164	0.509367586465507	noclin	0.0940644571692568	Accuracy	NKI
10210	18.2616438356164	0.510753724146742	noclin	0.0941394906804967	Accuracy	NKI
10310	18.3616438356164	0.511842626087376	noclin	0.0941956550112883	Accuracy	NKI
10410	18.4616438356164	0.51264282739229	noclin	0.0942267167462202	Accuracy	NKI
10510	18.5616438356164	0.513163202139078	noclin	0.0942271392891392	Accuracy	NKI
10610	18.6616438356164	0.513413125988968	noclin	0.0941929087395564	Accuracy	NKI
10710	18.7616438356164	0.513402569789965	noclin	0.0941221879741657	Accuracy	NKI
1081	18.8616438356164	0.513141858425258	noclin	0.0940148812828204	Accuracy	NKI
1091	18.9616438356164	0.512641566161463	noclin	0.0938724357881806	Accuracy	NKI
1101	19.0616438356164	0.511912418985127	noclin	0.0936975823519549	Accuracy	NKI
1111	19.1616438356164	0.510965316469944	noclin	0.0934945578300203	Accuracy	NKI
1121	19.2616438356164	0.509811219157398	noclin	0.0932683049343777	Accuracy	NKI
1131	19.3616438356164	0.50846111954268	noclin	0.0930242707955843	Accuracy	NKI
1141	19.4616438356164	0.506926031372932	noclin	0.0927683607579651	Accuracy	NKI
1151	19.5616438356164	0.505216975373483	noclin	0.0925065567625802	Accuracy	NKI
1161	19.6616438356164	0.503344972709019	noclin	0.0922443737298205	Accuracy	NKI
1171	19.7616438356164	0.501321044538727	noclin	0.0919866769764711	Accuracy	NKI
1181	19.8616438356164	0.499156199485066	noclin	0.0917376658967014	Accuracy	NKI
1191	19.9616438356164	0.496861406919328	noclin	0.0915009877063771	Accuracy	NKI
1201	20.0616438356164	0.494447626549682	noclin	0.0912794164583231	Accuracy	NKI
1211	20.1616438356164	0.491925773474719	noclin	0.0910749546475725	Accuracy	NKI
1221	20.2616438356164	0.489306696212003	noclin	0.0908888980016912	Accuracy	NKI
1231	20.3616438356164	0.486601157856001	noclin	0.0907218713657817	Accuracy	NKI
1241	20.4616438356164	0.483819811800688	noclin	0.0905739024262763	Accuracy	NKI
1251	20.5616438356164	0.480973195782163	noclin	0.0904444603977109	Accuracy	NKI
1261	20.6616438356164	0.478071789227231	noclin	0.0903323141052375	Accuracy	NKI
1271	20.7616438356164	0.475125813034633	noclin	0.0902361691404849	Accuracy	NKI
1281	20.8616438356164	0.472145213970636	noclin	0.0901547870378821	Accuracy	NKI
1291	20.9616438356164	0.469139900940584	noclin	0.0900864199848837	Accuracy	NKI
1301	21.0616438356164	0.466119619990661	noclin	0.0900292146323728	Accuracy	NKI
1311	21.1616438356164	0.463093960555679	noclin	0.0899813174364133	Accuracy	NKI
1321	21.2616438356164	0.460072280911743	noclin	0.0899411373825559	Accuracy	NKI
1331	21.3616438356164	0.457063266884553	noclin	0.0899084098442873	Accuracy	NKI
1341	21.4616438356164	0.45407528442572	noclin	0.0898834475025398	Accuracy	NKI
1351	21.5616438356164	0.451116610107786	noclin	0.0898666599212628	Accuracy	NKI
1361	21.6616438356164	0.448195333982287	noclin	0.0898587539560951	Accuracy	NKI
1371	21.7616438356164	0.44531922653921	noclin	0.0898609835116228	Accuracy	NKI
1381	21.8616438356164	0.442495477464896	noclin	0.0898755604701074	Accuracy	NKI
1391	21.9616438356164	0.439730795009637	noclin	0.0899053663188281	Accuracy	NKI
1401	22.0616438356164	0.437031347368989	noclin	0.0899538760633757	Accuracy	NKI
1411	22.1616438356164	0.434402805506476	noclin	0.0900249022207786	Accuracy	NKI
1421	22.2616438356164	0.431850615657934	noclin	0.0901220052211987	Accuracy	NKI
1431	22.3616438356164	0.429379981659616	noclin	0.0902483535438553	Accuracy	NKI
1441	22.4616438356164	0.426995862054527	noclin	0.0904065961487964	Accuracy	NKI
1451	22.5616438356164	0.424702837563138	noclin	0.0905988996463337	Accuracy	NKI
1461	22.6616438356164	0.422504959209054	noclin	0.0908270246334981	Accuracy	NKI
1471	22.7616438356164	0.420406038142119	noclin	0.0910919127072286	Accuracy	NKI
1481	22.8616438356164	0.418409692532982	noclin	0.0913935941508939	Accuracy	NKI
1491	22.9616438356164	0.416519224950074	noclin	0.0917313207214217	Accuracy	NKI
1501	23.0616438356164	0.414737473070945	noclin	0.092103767253284	Accuracy	NKI
1511	23.1616438356164	0.413066501042397	noclin	0.0925094343688783	Accuracy	NKI
1521	23.2616438356164	0.411507563114941	noclin	0.0929467822350505	Accuracy	NKI
1531	23.3616438356164	0.410061655118301	noclin	0.0934137042892258	Accuracy	NKI
1541	23.4616438356164	0.408729301178947	noclin	0.0939078389487627	Accuracy	NKI
1551	23.5616438356164	0.407510471966931	noclin	0.094426764075057	Accuracy	NKI
1561	23.6616438356164	0.406404501000632	noclin	0.0949682009117005	Accuracy	NKI
1571	23.7616438356164	0.405410515308694	noclin	0.0955295668162263	Accuracy	NKI
1581	23.8616438356164	0.404527635608792	noclin	0.096107769535796	Accuracy	NKI
1591	23.9616438356164	0.403754833891704	noclin	0.0966994544738402	Accuracy	NKI
1601	24.0616438356164	0.40309066028543	noclin	0.0973014644937205	Accuracy	NKI
1611	24.1616438356164	0.402533512290498	noclin	0.0979105605227158	Accuracy	NKI
1621	24.2616438356164	0.402081637293245	noclin	0.0985235021305363	Accuracy	NKI
1631	24.3616438356164	0.401732966224939	noclin	0.0991373770355578	Accuracy	NKI
1641	24.4616438356164	0.401485174837439	noclin	0.0997495920023379	Accuracy	NKI
1651	24.5616438356164	0.401335696558946	noclin	0.100357926940563	Accuracy	NKI
1661	24.6616438356164	0.401281487899057	noclin	0.1009609675298	Accuracy	NKI
1671	24.7616438356164	0.401318835286285	noclin	0.101558434774566	Accuracy	NKI
1681	24.8616438356164	0.401443594357721	noclin	0.102150779419282	Accuracy	NKI
1691	24.9616438356164	0.401651222802519	noclin	0.102739070801633	Accuracy	NKI
1701	25.0616438356164	0.401936990241872	noclin	0.103324565806942	Accuracy	NKI
1711	25.1616438356164	0.402296155879182	noclin	0.103908341309627	Accuracy	NKI
1721	25.2616438356164	0.402723914897648	noclin	0.104491351380181	Accuracy	NKI
1731	25.3616438356164	0.403215277500525	noclin	0.105074608169328	Accuracy	NKI
1741	25.4616438356164	0.403765165419853	noclin	0.105658977815248	Accuracy	NKI
1751	25.5616438356164	0.404368213900079	noclin	0.10624555546785	Accuracy	NKI
1761	25.6616438356164	0.405018911320906	noclin	0.106835338663276	Accuracy	NKI
1771	25.7616438356164	0.40571158794669	noclin	0.10742928018324	Accuracy	NKI
1781	25.8616438356164	0.406440195699161	noclin	0.108028825645932	Accuracy	NKI
1791	25.9616438356164	0.407198406349063	noclin	0.108635646805609	Accuracy	NKI
1801	26.0616438356164	0.407979710135207	noclin	0.109251413180008	Accuracy	NKI
1811	26.1616438356164	0.408777480954424	noclin	0.109877540865859	Accuracy	NKI
1821	26.2616438356164	0.409585086960278	noclin	0.110514751984414	Accuracy	NKI
1831	26.3616438356164	0.410395890745964	noclin	0.111163129099357	Accuracy	NKI
1841	26.4616438356164	0.411203233752637	noclin	0.111822470277552	Accuracy	NKI
1851	26.5616438356164	0.412000457313164	noclin	0.112492347626636	Accuracy	NKI
1861	26.6616438356164	0.412780968124865	noclin	0.113172588691157	Accuracy	NKI
1871	26.7616438356164	0.413538207541885	noclin	0.113862859684207	Accuracy	NKI
1881	26.8616438356164	0.414265617283388	noclin	0.114562234992695	Accuracy	NKI
1891	26.9616438356164	0.414956639068535	noclin	0.115269217941414	Accuracy	NKI
1901	27.0616438356164	0.415604714616476	noclin	0.115981786012938	Accuracy	NKI
1911	27.1616438356164	0.416203304891151	noclin	0.116697507295895	Accuracy	NKI
1921	27.2616438356164	0.416746003488334	noclin	0.117413933664492	Accuracy	NKI
1931	27.3616438356164	0.417226459890979	noclin	0.118128484258422	Accuracy	NKI
1941	27.4616438356164	0.417638323777779	noclin	0.118838380864278	Accuracy	NKI
1951	27.5616438356164	0.417975244827428	noclin	0.119540744900013	Accuracy	NKI
1961	27.6616438356164	0.418230887972861	noclin	0.12023273592577	Accuracy	NKI
1971	27.7616438356164	0.41839914789527	noclin	0.120912058859745	Accuracy	NKI
1981	27.8616438356164	0.418474355803963	noclin	0.121577416167791	Accuracy	NKI
1991	27.9616438356164	0.418451461804069	noclin	0.122228823466487	Accuracy	NKI
2001	28.0616438356164	0.418326157308199	noclin	0.122867736132914	Accuracy	NKI
2011	28.1616438356164	0.41809525000893	noclin	0.123497451134593	Accuracy	NKI
2021	28.2616438356164	0.417755938436374	noclin	0.124121869786399	Accuracy	NKI
2031	28.3616438356164	0.417305429771502	noclin	0.124744809836895	Accuracy	NKI
2041	28.4616438356164	0.416740931195299	noclin	0.125369882076853	Accuracy	NKI
2051	28.5616438356164	0.416059649888744	noclin	0.126000397125932	Accuracy	NKI
2061	28.6616438356164	0.415258793032817	noclin	0.126639289635174	Accuracy	NKI
2071	28.7616438356164	0.414335567808502	noclin	0.12728905964986	Accuracy	NKI
2081	28.8616438356164	0.41328724783354	noclin	0.127951791914554	Accuracy	NKI
2091	28.9616438356164	0.412111490764599	noclin	0.128629406999167	Accuracy	NKI
2101	29.0616438356164	0.410806639676237	noclin	0.129323861922757	Accuracy	NKI
2111	29.1616438356164	0.409371702475198	noclin	0.130037050983999	Accuracy	NKI
2121	29.2616438356164	0.407805956592519	noclin	0.130770399477369	Accuracy	NKI
2131	29.3616438356164	0.406108775513872	noclin	0.131524688643122	Accuracy	NKI
2141	29.4616438356164	0.404279881698546	noclin	0.132300275038579	Accuracy	NKI
2151	29.5616438356164	0.402319088508392	noclin	0.133096878918621	Accuracy	NKI
2161	29.6616438356164	0.400226210037086	noclin	0.133913534824966	Accuracy	NKI
2171	29.7616438356164	0.398001206416816	noclin	0.134748791955127	Accuracy	NKI
2181	29.8616438356164	0.395644547133227	noclin	0.135601190622834	Accuracy	NKI
2191	29.9616438356164	0.393157352990845	noclin	0.136469571724753	Accuracy	NKI
2201	30.0616438356164	0.390540934995841	noclin	0.137352675183841	Accuracy	NKI
2211	30.1616438356164	0.387796605389575	noclin	0.138248994770802	Accuracy	NKI
2221	30.2616438356164	0.384925676413409	noclin	0.13915684974212	Accuracy	NKI
2231	30.3616438356164	0.381929460492412	noclin	0.140074469809239	Accuracy	NKI
2241	30.4616438356164	0.378809393122375	noclin	0.141000326559729	Accuracy	NKI
2251	30.5616438356164	0.375567425364658	noclin	0.141934037764471	Accuracy	NKI
2261	30.6616438356164	0.372205716834096	noclin	0.142875933168737	Accuracy	NKI
2271	30.7616438356164	0.368726430321234	noclin	0.143826728471828	Accuracy	NKI
2281	30.8616438356164	0.365131763785142	noclin	0.144787677738918	Accuracy	NKI
2291	30.9616438356164	0.36142415047914	noclin	0.145761199499026	Accuracy	NKI
2301	31.0616438356164	0.357606253652828	noclin	0.146750981100345	Accuracy	NKI
2311	31.1616438356164	0.353680971024414	noclin	0.147762080875003	Accuracy	NKI
2321	31.2616438356164	0.349651421123642	noclin	0.148800940856053	Accuracy	NKI
2331	31.3616438356164	0.345520776575481	noclin	0.149874779901963	Accuracy	NKI
2341	31.4616438356164	0.341292210005026	noclin	0.150991349734489	Accuracy	NKI
2351	31.5616438356164	0.336968894037377	noclin	0.152158873963394	Accuracy	NKI
2361	31.6616438356164	0.332554001297627	noclin	0.153385985326627	Accuracy	NKI
2371	31.7616438356164	0.328050704410878	noclin	0.1546816608214	Accuracy	NKI
2381	31.8616438356164	0.323462184543626	noclin	0.156055204842408	Accuracy	NKI
2391	31.9616438356164	0.318791720528683	noclin	0.157516680612186	Accuracy	NKI
2401	32.0616438356164	0.314042667592404	noclin	0.159076639135915	Accuracy	NKI
2411	32.1616438356164	0.309218467696564	noclin	0.160746078401979	Accuracy	NKI
2421	32.2616438356164	0.304322594927564	noclin	0.162535848560414	Accuracy	NKI
2431	32.3616438356164	0.299358523428363	noclin	0.164456268879628	Accuracy	NKI
2441	32.4616438356164	0.294329727341954	noclin	0.166516991479143	Accuracy	NKI
2451	32.5616438356164	0.289239680811295	noclin	0.168726879292154	Accuracy	NKI
2461	32.6616438356164	0.284091857979347	noclin	0.171093900209388	Accuracy	NKI
2471	32.7616438356164	0.278889732989107	noclin	0.173625039391591	Accuracy	NKI
2481	32.8616438356164	0.273636779983541	noclin	0.176326231216541	Accuracy	NKI
2491	32.9616438356164	0.268336473103274	noclin	0.179202311700947	Accuracy	NKI
2501	33.0616438356164	0.262992269844241	noclin	0.182257050325043	Accuracy	NKI
2511	33.1616438356164	0.257607571186549	noclin	0.185493234783404	Accuracy	NKI
2521	33.2616438356164	0.252185766126493	noclin	0.188912444927832	Accuracy	NKI
2531	33.3616438356164	0.246730231273594	noclin	0.192515038476017	Accuracy	NKI
2541	33.4616438356164	0.241244241371358	noclin	0.196300269072026	Accuracy	NKI
2551	33.5616438356164	0.235731021130603	noclin	0.200266239605786	Accuracy	NKI
2561	33.6616438356164	0.230193794674129	noclin	0.204409907716439	Accuracy	NKI
2571	33.7616438356164	0.224635697046281	noclin	0.208727211841263	Accuracy	NKI
2581	33.8616438356164	0.219059508320519	noclin	0.213213293269634	Accuracy	NKI
2591	33.9616438356164	0.213467685041608	noclin	0.217862577309372	Accuracy	NKI
2601	34.0616438356164	0.207862395312537	noclin	0.222668878412227	Accuracy	NKI
2611	34.1616438356164	0.202245721904734	noclin	0.227625404765658	Accuracy	NKI
2621	34.2616438356164	0.196619581324086	noclin	0.232724931037039	Accuracy	NKI
2631	34.3616438356164	0.190985538654719	noclin	0.237960091118141	Accuracy	NKI
2641	34.4616438356164	0.185344893483209	noclin	0.243323479902228	Accuracy	NKI
2651	34.5616438356164	0.17969891989464	noclin	0.248807542128142	Accuracy	NKI
2661	34.6616438356164	0.174048891974182	noclin	0.254404596988693	Accuracy	NKI
2671	34.7616438356164	0.168396083806952	noclin	0.26010687786464	Accuracy	NKI
2681	34.8616438356164	0.16274172637291	noclin	0.265906634441994	Accuracy	NKI
2691	34.9616438356164	0.157086679733462	noclin	0.271796714077608	Accuracy	NKI
2701	8.1616438356164	1.63889884956444	noclin	0.134465565855549	Latency	NKI
2711	8.2616438356164	1.60071655300514	noclin	0.129589369545193	Latency	NKI
2721	8.3616438356164	1.5625358594913	noclin	0.124863512472021	Latency	NKI
2731	8.4616438356164	1.52436004096601	noclin	0.120307286013469	Latency	NKI
2741	8.5616438356164	1.48619485921596	noclin	0.115942259703742	Latency	NKI
2751	8.6616438356164	1.44804818957284	noclin	0.111791031285119	Latency	NKI
2761	8.7616438356164	1.40992851621297	noclin	0.107875554936889	Latency	NKI
2771	8.8616438356164	1.37184549602435	noclin	0.104216507635813	Latency	NKI
2781	8.9616438356164	1.33381060244452	noclin	0.100832432389109	Latency	NKI
2791	9.0616438356164	1.29583615738244	noclin	0.0977384302432297	Latency	NKI
2801	9.1616438356164	1.25793530024039	noclin	0.0949452449196461	Latency	NKI
2811	9.2616438356164	1.22012158258043	noclin	0.0924584355718677	Latency	NKI
2821	9.3616438356164	1.18240869928089	noclin	0.090277754240305	Latency	NKI
2831	9.4616438356164	1.14481050023746	noclin	0.0883968928943991	Latency	NKI
2841	9.5616438356164	1.1073413095938	noclin	0.0868038605436004	Latency	NKI
2851	9.6616438356164	1.07001583228672	noclin	0.0854816041320531	Latency	NKI
2861	9.7616438356164	1.03284897459133	noclin	0.0844086992360185	Latency	NKI
2871	9.8616438356164	0.995855720147372	noclin	0.0835602619657998	Latency	NKI
2881	9.9616438356164	0.959051213828281	noclin	0.082910046090554	Latency	NKI
2891	10.0616438356164	0.922450702455774	noclin	0.0824318774597399	Latency	NKI
2901	10.1616438356164	0.886069440546832	noclin	0.0820998042745718	Latency	NKI
2911	10.2616438356164	0.849922649368734	noclin	0.0818887312520986	Latency	NKI
2921	10.3616438356164	0.814025498957895	noclin	0.0817750823049306	Latency	NKI
2931	10.4616438356164	0.77839308076982	noclin	0.0817373192519436	Latency	NKI
2941	10.5616438356164	0.743040427503487	noclin	0.0817560676435045	Latency	NKI
2951	10.6616438356164	0.70798240192431	noclin	0.081814693249626	Latency	NKI
2961	10.7616438356164	0.673233558215287	noclin	0.0818997575447492	Latency	NKI
2971	10.8616438356164	0.638808269348613	noclin	0.082000486352842	Latency	NKI
2981	10.9616438356164	0.604720235309462	noclin	0.0821096580272587	Latency	NKI
2991	11.0616438356164	0.570982493686226	noclin	0.0822231325885357	Latency	NKI
3001	11.1616438356164	0.537607769878775	noclin	0.082338585120079	Latency	NKI
3011	11.2616438356164	0.504608699093078	noclin	0.0824546962729671	Latency	NKI
3021	11.3616438356164	0.471997599663259	noclin	0.082571111175303	Latency	NKI
3031	11.4616438356164	0.43978579954546	noclin	0.0826888682529682	Latency	NKI
3041	11.5616438356164	0.407983980567036	noclin	0.0828095128032173	Latency	NKI
3051	11.6616438356164	0.376602445821655	noclin	0.0829343717318489	Latency	NKI
3061	11.7616438356164	0.345650801580573	noclin	0.0830645767757433	Latency	NKI
3071	11.8616438356164	0.315138024860221	noclin	0.0832007441018737	Latency	NKI
3081	11.9616438356164	0.285072408123839	noclin	0.083342849644543	Latency	NKI
3091	12.0616438356164	0.255461452562632	noclin	0.0834902357673658	Latency	NKI
3101	12.1616438356164	0.226312264745915	noclin	0.0836412408919726	Latency	NKI
3111	12.2616438356164	0.197631658206576	noclin	0.0837931466872573	Latency	NKI
3121	12.3616438356164	0.169425751634936	noclin	0.0839426843121783	Latency	NKI
3131	12.4616438356164	0.141699930229039	noclin	0.084086279284273	Latency	NKI
3141	12.5616438356164	0.114458828239937	noclin	0.084220316579734	Latency	NKI
3151	12.6616438356164	0.0877066081864801	noclin	0.0843410437712605	Latency	NKI
3161	12.7616438356164	0.0614472520185414	noclin	0.0844443955376536	Latency	NKI
3171	12.8616438356164	0.0356841612130886	noclin	0.0845267450995884	Latency	NKI
3181	12.9616438356164	0.0104205048911442	noclin	0.084584585158872	Latency	NKI
3191	13.0616438356164	-0.0143405998898168	noclin	0.0846144099703757	Latency	NKI
3201	13.1616438356164	-0.0385965070461396	noclin	0.084613622223928	Latency	NKI
3211	13.2616438356164	-0.0623449017368333	noclin	0.0845804515226169	Latency	NKI
3221	13.3616438356164	-0.0855839164832729	noclin	0.0845143761370467	Latency	NKI
3231	13.4616438356164	-0.108312191005998	noclin	0.0844163523115871	Latency	NKI
3241	13.5616438356164	-0.130528781120004	noclin	0.0842886840944998	Latency	NKI
3251	13.6616438356164	-0.152233217669376	noclin	0.0841351546340737	Latency	NKI
3261	13.7616438356164	-0.173425309397843	noclin	0.0839604534158715	Latency	NKI
3271	13.8616438356164	-0.194105054148055	noclin	0.0837698355722167	Latency	NKI
3281	13.9616438356164	-0.214272653314759	noclin	0.0835690375632296	Latency	NKI
3291	14.0616438356164	-0.233928556464845	noclin	0.0833642116764064	Latency	NKI
3301	14.1616438356164	-0.253073342325992	noclin	0.0831614144298042	Latency	NKI
3311	14.2616438356164	-0.271707827975414	noclin	0.0829667519358485	Latency	NKI
3321	14.3616438356164	-0.289833014604936	noclin	0.0827859958687288	Latency	NKI
3331	14.4616438356164	-0.307450087290498	noclin	0.0826243911990857	Latency	NKI
3341	14.5616438356164	-0.32456039513138	noclin	0.0824863934981653	Latency	NKI
3351	14.6616438356164	-0.341165386290388	noclin	0.0823752498008898	Latency	NKI
3361	14.7616438356164	-0.357266543163794	noclin	0.0822925947706598	Latency	NKI
3371	14.8616438356164	-0.372865392261707	noclin	0.0822385582142992	Latency	NKI
3381	14.9616438356164	-0.387963536953645	noclin	0.0822120628578334	Latency	NKI
3391	15.0616438356164	-0.40256262844115	noclin	0.0822107755808765	Latency	NKI
3401	15.1616438356164	-0.41666436370126	noclin	0.0822314163127528	Latency	NKI
3411	15.2616438356164	-0.430270477380726	noclin	0.0822700376377209	Latency	NKI
3421	15.3616438356164	-0.4433827334173	noclin	0.0823222991549901	Latency	NKI
3431	15.4616438356164	-0.45600290656113	noclin	0.0823832256190913	Latency	NKI
3441	15.5616438356164	-0.468132799193097	noclin	0.0824482035001296	Latency	NKI
3451	15.6616438356164	-0.479774254038375	noclin	0.0825136655467969	Latency	NKI
3461	15.7616438356164	-0.490929147374613	noclin	0.082576729100133	Latency	NKI
3471	15.8616438356164	-0.501599387994576	noclin	0.0826351008760914	Latency	NKI
3481	15.9616438356164	-0.511786911226713	noclin	0.0826868373100392	Latency	NKI
3491	16.0616438356164	-0.521493680633489	noclin	0.0827303302012039	Latency	NKI
3501	16.1616438356164	-0.530721738284902	noclin	0.082764718995689	Latency	NKI
3511	16.2616438356164	-0.539473256751434	noclin	0.0827902267191787	Latency	NKI
3521	16.3616438356164	-0.547750566706793	noclin	0.0828081535505222	Latency	NKI
3531	16.4616438356164	-0.555556186329637	noclin	0.0828208051125393	Latency	NKI
3541	16.5616438356164	-0.562892735571018	noclin	0.0828308787936459	Latency	NKI
3551	16.6616438356164	-0.569762962865931	noclin	0.0828412806536407	Latency	NKI
3561	16.7616438356164	-0.576169832614566	noclin	0.0828552629411709	Latency	NKI
3571	16.8616438356164	-0.582116402053948	noclin	0.0828757876392485	Latency	NKI
3581	16.9616438356164	-0.587606015242534	noclin	0.0829058230328707	Latency	NKI
3591	17.0616438356164	-0.592642141142898	noclin	0.0829477818469815	Latency	NKI
3601	17.1616438356164	-0.597228444635995	noclin	0.0830034534834493	Latency	NKI
3611	17.2616438356164	-0.601368969336807	noclin	0.08307420708995	Latency	NKI
3621	17.3616438356164	-0.605067890279884	noclin	0.0831604217089271	Latency	NKI
3631	17.4616438356164	-0.608329982963943	noclin	0.0832620638561949	Latency	NKI
3641	17.5616438356164	-0.611160703311896	noclin	0.0833786850532876	Latency	NKI
3651	17.6616438356164	-0.613566093130134	noclin	0.0835091777337742	Latency	NKI
3661	17.7616438356164	-0.615552569225408	noclin	0.083651469850924	Latency	NKI
3671	17.8616438356164	-0.617126697468267	noclin	0.0838022449614261	Latency	NKI
3681	17.9616438356164	-0.618295329076334	noclin	0.0839571546201679	Latency	NKI
3691	18.0616438356164	-0.6190653515557	noclin	0.0841106366719594	Latency	NKI
3701	18.1616438356164	-0.619443652458488	noclin	0.0842560159566507	Latency	NKI
3711	18.2616438356164	-0.619437224215047	noclin	0.0843858142332103	Latency	NKI
3721	18.3616438356164	-0.61905338763208	noclin	0.084492246489915	Latency	NKI
3731	18.4616438356164	-0.618299708111027	noclin	0.0845674031177619	Latency	NKI
3741	18.5616438356164	-0.617184543220218	noclin	0.0846042239693223	Latency	NKI
3751	18.6616438356164	-0.615717566094855	noclin	0.084597512517557	Latency	NKI
3761	18.7616438356164	-0.613910141877055	noclin	0.0845447413856739	Latency	NKI
3771	18.8616438356164	-0.611774774151835	noclin	0.0844455312301961	Latency	NKI
3781	18.9616438356164	-0.609324874748537	noclin	0.0843014141934191	Latency	NKI
3791	19.0616438356164	-0.606574534900706	noclin	0.0841155223379094	Latency	NKI
3801	19.1616438356164	-0.603538740607326	noclin	0.0838928631949925	Latency	NKI
3811	19.2616438356164	-0.600232851252085	noclin	0.0836393451211909	Latency	NKI
3821	19.3616438356164	-0.596672539773042	noclin	0.0833615319142342	Latency	NKI
3831	19.4616438356164	-0.592873849448233	noclin	0.0830665858202186	Latency	NKI
3841	19.5616438356164	-0.588853062665027	noclin	0.0827617980523467	Latency	NKI
3851	19.6616438356164	-0.584626483469433	noclin	0.0824539181102675	Latency	NKI
3861	19.7616438356164	-0.580210415920688	noclin	0.0821489227185187	Latency	NKI
3871	19.8616438356164	-0.575621194234222	noclin	0.0818519870971429	Latency	NKI
3881	19.9616438356164	-0.570875247041297	noclin	0.0815676149276307	Latency	NKI
3891	20.0616438356164	-0.565989022121206	noclin	0.0812992369193	Latency	NKI
3901	20.1616438356164	-0.560978983287642	noclin	0.0810493262699445	Latency	NKI
3911	20.2616438356164	-0.555861604073578	noclin	0.0808194711381987	Latency	NKI
3921	20.3616438356164	-0.550653331433458	noclin	0.0806104137275587	Latency	NKI
3931	20.4616438356164	-0.545370538907075	noclin	0.0804221380122444	Latency	NKI
3941	20.5616438356164	-0.540029499640938	noclin	0.0802539171923386	Latency	NKI
3951	20.6616438356164	-0.534646417274883	noclin	0.0801041425845927	Latency	NKI
3961	20.7616438356164	-0.529237118912754	noclin	0.0799711082852625	Latency	NKI
3971	20.8616438356164	-0.523817017814611	noclin	0.0798531650699452	Latency	NKI
3981	20.9616438356164	-0.518401465048663	noclin	0.0797480349427353	Latency	NKI
3991	21.0616438356164	-0.5130054946893	noclin	0.0796533137008035	Latency	NKI
4001	21.1616438356164	-0.507643834266339	noclin	0.079566609248195	Latency	NKI
4011	21.2616438356164	-0.502330706026354	noclin	0.0794858740777704	Latency	NKI
4021	21.3616438356164	-0.497078849248149	noclin	0.0794107239681224	Latency	NKI
4031	21.4616438356164	-0.491900284352083	noclin	0.0793415231135259	Latency	NKI
4041	21.5616438356164	-0.486806826096551	noclin	0.0792787947028413	Latency	NKI
4051	21.6616438356164	-0.481809849740192	noclin	0.0792234686599669	Latency	NKI
4061	21.7616438356164	-0.47691997724369	noclin	0.0791771894923807	Latency	NKI
4071	21.8616438356164	-0.472146465247222	noclin	0.0791428191336002	Latency	NKI
4081	21.9616438356164	-0.467497449507322	noclin	0.0791240748471583	Latency	NKI
4091	22.0616438356164	-0.462979835230914	noclin	0.0791254225760046	Latency	NKI
4101	22.1616438356164	-0.458599413623703	noclin	0.0791517454856409	Latency	NKI
4111	22.2616438356164	-0.454361486073346	noclin	0.0792076024396568	Latency	NKI
4121	22.3616438356164	-0.450270854370155	noclin	0.0792970374007221	Latency	NKI
4131	22.4616438356164	-0.446331828081425	noclin	0.0794234058310187	Latency	NKI
4141	22.5616438356164	-0.442548012303442	noclin	0.0795894035611068	Latency	NKI
4151	22.6616438356164	-0.438922053464438	noclin	0.0797971461487406	Latency	NKI
4161	22.7616438356164	-0.435456185814781	noclin	0.0800476588931244	Latency	NKI
4171	22.8616438356164	-0.432152334808243	noclin	0.0803407624757015	Latency	NKI
4181	22.9616438356164	-0.429011968499345	noclin	0.0806752390707914	Latency	NKI
4191	23.0616438356164	-0.426035912440897	noclin	0.0810490886481431	Latency	NKI
4201	23.1616438356164	-0.42322402182781	noclin	0.081460037376855	Latency	NKI
4211	23.2616438356164	-0.42057517139269	noclin	0.0819057203878317	Latency	NKI
4221	23.3616438356164	-0.418087954049289	noclin	0.0823830558331047	Latency	NKI
4231	23.4616438356164	-0.415760498273637	noclin	0.0828886459854799	Latency	NKI
4241	23.5616438356164	-0.413590430726415	noclin	0.0834190356031935	Latency	NKI
4251	23.6616438356164	-0.411574845188611	noclin	0.0839709811560187	Latency	NKI
4261	23.7616438356164	-0.409710668187537	noclin	0.0845409084654644	Latency	NKI
4271	23.8616438356164	-0.407994821635718	noclin	0.0851246661560468	Latency	NKI
4281	23.9616438356164	-0.406424142388679	noclin	0.0857178418951641	Latency	NKI
4291	24.0616438356164	-0.404995231693464	noclin	0.0863163429950558	Latency	NKI
4301	24.1616438356164	-0.40370460800369	noclin	0.0869160512410199	Latency	NKI
4311	24.2616438356164	-0.402548725679252	noclin	0.0875129259639073	Latency	NKI
4321	24.3616438356164	-0.401523909688573	noclin	0.088103416502535	Latency	NKI
4331	24.4616438356164	-0.400626388487933	noclin	0.0886844490608739	Latency	NKI
4341	24.5616438356164	-0.399852310258678	noclin	0.0892534914244131	Latency	NKI
4351	24.6616438356164	-0.399197679963433	noclin	0.0898090890146083	Latency	NKI
4361	24.7616438356164	-0.398658309779803	noclin	0.0903512687061591	Latency	NKI
4371	24.8616438356164	-0.398229896960817	noclin	0.0908810227808599	Latency	NKI
4381	24.9616438356164	-0.397908037053563	noclin	0.091400160585449	Latency	NKI
4391	25.0616438356164	-0.397688278622743	noclin	0.0919107629212993	Latency	NKI
4401	25.1616438356164	-0.397566167637096	noclin	0.0924147181703545	Latency	NKI
4411	25.2616438356164	-0.397537233217309	noclin	0.0929137862769821	Latency	NKI
4421	25.3616438356164	-0.397596955802956	noclin	0.093409814118758	Latency	NKI
4431	25.4616438356164	-0.397740789587636	noclin	0.0939044753344056	Latency	NKI
4441	25.5616438356164	-0.39796409637601	noclin	0.0943997207536586	Latency	NKI
4451	25.6616438356164	-0.398262188826225	noclin	0.0948973681326889	Latency	NKI
4461	25.7616438356164	-0.398630307218831	noclin	0.0953991566458118	Latency	NKI
4471	25.8616438356164	-0.399063500307841	noclin	0.0959073896580138	Latency	NKI
4481	25.9616438356164	-0.399556654687149	noclin	0.0964245978054115	Latency	NKI
4491	26.0616438356164	-0.400104514886924	noclin	0.0969532509494634	Latency	NKI
4501	26.1616438356164	-0.400701724555202	noclin	0.0974954460619578	Latency	NKI
4511	26.2616438356164	-0.401342922267685	noclin	0.0980523692962202	Latency	NKI
4521	26.3616438356164	-0.402022722222201	noclin	0.0986243601416505	Latency	NKI
4531	26.4616438356164	-0.402735615876847	noclin	0.0992113429486624	Latency	NKI
4541	26.5616438356164	-0.403475960785981	noclin	0.0998129028057744	Latency	NKI
4551	26.6616438356164	-0.404237846349947	noclin	0.100428878596508	Latency	NKI
4561	26.7616438356164	-0.405015228439016	noclin	0.1010588637602	Latency	NKI
4571	26.8616438356164	-0.405802061551372	noclin	0.101701687327924	Latency	NKI
4581	26.9616438356164	-0.406592300185198	noclin	0.102355444565604	Latency	NKI
4591	27.0616438356164	-0.407379898838658	noclin	0.103017558980171	Latency	NKI
4601	27.1616438356164	-0.40815879896406	noclin	0.103684933223961	Latency	NKI
4611	27.2616438356164	-0.408922852103548	noclin	0.104354442464737	Latency	NKI
4621	27.3616438356164	-0.409665871913786	noclin	0.105022798329089	Latency	NKI
4631	27.4616438356164	-0.410381671918727	noclin	0.105686475590561	Latency	NKI
4641	27.5616438356164	-0.411064065642334	noclin	0.106341838082456	Latency	NKI
4651	27.6616438356164	-0.411706862820801	noclin	0.106985315872242	Latency	NKI
4661	27.7616438356164	-0.412303818092187	noclin	0.10761403817931	Latency	NKI
4671	27.8616438356164	-0.412848598458223	noclin	0.108226394503537	Latency	NKI
4681	27.9616438356164	-0.41333478839832	noclin	0.108822420707584	Latency	NKI
4691	28.0616438356164	-0.413755924411612	noclin	0.109403944071043	Latency	NKI
4701	28.1616438356164	-0.414105532053761	noclin	0.109975057429006	Latency	NKI
4711	28.2616438356164	-0.414377140289065	noclin	0.11054057377322	Latency	NKI
4721	28.3616438356164	-0.414564278291159	noclin	0.111105164754029	Latency	NKI
4731	28.4616438356164	-0.414660475233691	noclin	0.111673195840823	Latency	NKI
4741	28.5616438356164	-0.41465926029031	noclin	0.112248599523177	Latency	NKI
4751	28.6616438356164	-0.414554162634656	noclin	0.11283477101121	Latency	NKI
4761	28.7616438356164	-0.414338711440382	noclin	0.113434486316253	Latency	NKI
4771	28.8616438356164	-0.414006474182941	noclin	0.11404991435466	Latency	NKI
4781	28.9616438356164	-0.413551244277233	noclin	0.114682901128365	Latency	NKI
4791	29.0616438356164	-0.41296727276096	noclin	0.115335187674088	Latency	NKI
4801	29.1616438356164	-0.412249289888117	noclin	0.116008276101482	Latency	NKI
4811	29.2616438356164	-0.411392235606894	noclin	0.116702944783201	Latency	NKI
4821	29.3616438356164	-0.410391144275458	noclin	0.117419042178267	Latency	NKI
4831	29.4616438356164	-0.409241403567041	noclin	0.11815574336286	Latency	NKI
4841	29.5616438356164	-0.407938493188332	noclin	0.118911310841123	Latency	NKI
4851	29.6616438356164	-0.406477893876342	noclin	0.119683046585979	Latency	NKI
4861	29.7616438356164	-0.404855292129816	noclin	0.12046753908599	Latency	NKI
4871	29.8616438356164	-0.403067114814831	noclin	0.121261242162431	Latency	NKI
4881	29.9616438356164	-0.401110790916944	noclin	0.122060867138606	Latency	NKI
4891	30.0616438356164	-0.398984047304873	noclin	0.122862928347045	Latency	NKI
4901	30.1616438356164	-0.396684612795347	noclin	0.123663584492205	Latency	NKI
4911	30.2616438356164	-0.3942102162051	noclin	0.12445873624148	Latency	NKI
4921	30.3616438356164	-0.391558586781713	noclin	0.125244139684088	Latency	NKI
4931	30.4616438356164	-0.388727743869403	noclin	0.126015825506175	Latency	NKI
4941	30.5616438356164	-0.385716934425668	noclin	0.126771238391292	Latency	NKI
4951	30.6616438356164	-0.38252590718444	noclin	0.12750872175878	Latency	NKI
4961	30.7616438356164	-0.379154418574814	noclin	0.128227126360551	Latency	NKI
4971	30.8616438356164	-0.375602334047379	noclin	0.12892601513772	Latency	NKI
4981	30.9616438356164	-0.371870249415181	noclin	0.129606477052472	Latency	NKI
4991	31.0616438356164	-0.367959514544213	noclin	0.130271291580345	Latency	NKI
5001	31.1616438356164	-0.363872292944941	noclin	0.130925096432762	Latency	NKI
5011	31.2616438356164	-0.359611566161517	noclin	0.131574446536548	Latency	NKI
5021	31.3616438356164	-0.355180517178495	noclin	0.132227071065641	Latency	NKI
5031	31.4616438356164	-0.350582328980903	noclin	0.13289159082462	Latency	NKI
5041	31.5616438356164	-0.345820184553792	noclin	0.13357747007161	Latency	NKI
5051	31.6616438356164	-0.340897266882188	noclin	0.134294964614458	Latency	NKI
5061	31.7616438356164	-0.335816758951137	noclin	0.135055064449458	Latency	NKI
5071	31.8616438356164	-0.330581899254557	noclin	0.135869496281614	Latency	NKI
5081	31.9616438356164	-0.325196561000115	noclin	0.136751320939673	Latency	NKI
5091	32.0616438356164	-0.319665134258278	noclin	0.137714595642571	Latency	NKI
5101	32.1616438356164	-0.313992696377295	noclin	0.138774331732801	Latency	NKI
5111	32.2616438356164	-0.308184579791708	noclin	0.139945694162812	Latency	NKI
5121	32.3616438356164	-0.302246117385271	noclin	0.141243463439341	Latency	NKI
5131	32.4616438356164	-0.296182642041803	noclin	0.142681814736287	Latency	NKI
5141	32.5616438356164	-0.289999486645071	noclin	0.144274106244561	Latency	NKI
5151	32.6616438356164	-0.283701984078839	noclin	0.146032682116353	Latency	NKI
5161	32.7616438356164	-0.277295467226935	noclin	0.147968695969473	Latency	NKI
5171	32.8616438356164	-0.270785268973128	noclin	0.150091960491879	Latency	NKI
5181	32.9616438356164	-0.264176722214769	noclin	0.15241082779237	Latency	NKI
5191	33.0616438356164	-0.257475256680554	noclin	0.154932181247382	Latency	NKI
5201	33.1616438356164	-0.250686630882052	noclin	0.157661502008231	Latency	NKI
5211	33.2616438356164	-0.243816673047172	noclin	0.160602533968433	Latency	NKI
5221	33.3616438356164	-0.236871227400431	noclin	0.163757244107241	Latency	NKI
5231	33.4616438356164	-0.229856269718656	noclin	0.167125959509099	Latency	NKI
5241	33.5616438356164	-0.222777840392117	noclin	0.170707310517297	Latency	NKI
5251	33.6616438356164	-0.215641980119654	noclin	0.1744982577916	Latency	NKI
5261	33.7616438356164	-0.208454675463281	noclin	0.178494269538368	Latency	NKI
5271	33.8616438356164	-0.201221673665761	noclin	0.182689600100446	Latency	NKI
5281	33.9616438356164	-0.193948419201255	noclin	0.187077423776853	Latency	NKI
5291	34.0616438356164	-0.186640009835683	noclin	0.191650004780683	Latency	NKI
5301	34.1616438356164	-0.179301432167302	noclin	0.196398760394319	Latency	NKI
5311	34.2616438356164	-0.171937373300245	noclin	0.201314505918808	Latency	NKI
5321	34.3616438356164	-0.164551860218472	noclin	0.206387836195991	Latency	NKI
5331	34.4616438356164	-0.157148393687725	noclin	0.211609286692565	Latency	NKI
5341	34.5616438356164	-0.149730423685254	noclin	0.216969232903188	Latency	NKI
5351	34.6616438356164	-0.142301400188443	noclin	0.222457937085564	Latency	NKI
5361	34.7616438356164	-0.134864773174585	noclin	0.228065607925203	Latency	NKI
5371	34.8616438356164	-0.127423878908278	noclin	0.233782533037461	Latency	NKI
5381	34.9616438356164	-0.119981075159582	noclin	0.239599795633919	Latency	NKI
5391	8.041095890411	-1.45394624488248	full	0.106395355045263	Accuracy	NKI
5401	8.141095890411	-1.42696615962246	full	0.102968885705899	Accuracy	NKI
5411	8.241095890411	-1.39998670744351	full	0.0996179915173016	Accuracy	NKI
5421	8.341095890411	-1.37300916483841	full	0.0963513620607536	Accuracy	NKI
5431	8.441095890411	-1.34603561916685	full	0.0931787608482819	Accuracy	NKI
5441	8.541095890411	-1.31906893501161	full	0.0901107132355198	Accuracy	NKI
5451	8.641095890411	-1.29211288159299	full	0.0871582382956657	Accuracy	NKI
5461	8.741095890411	-1.26517180425066	full	0.0843322609414023	Accuracy	NKI
5471	8.841095890411	-1.23825054822139	full	0.0816432020708785	Accuracy	NKI
5481	8.941095890411	-1.21135446670746	full	0.0791005964859975	Accuracy	NKI
5491	9.041095890411	-1.18448921826638	full	0.0767126372762638	Accuracy	NKI
5501	9.141095890411	-1.15766071910547	full	0.0744858267071915	Accuracy	NKI
5511	9.241095890411	-1.1308751116255	full	0.0724246783067928	Accuracy	NKI
5521	9.341095890411	-1.10413868835267	full	0.0705314673442067	Accuracy	NKI
5531	9.441095890411	-1.07745781845654	full	0.0688060652828399	Accuracy	NKI
5541	9.541095890411	-1.05083893759926	full	0.0672459232359429	Accuracy	NKI
5551	9.641095890411	-1.02428852736362	full	0.0658462264200976	Accuracy	NKI
5561	9.741095890411	-0.997813075177793	full	0.0646001190414177	Accuracy	NKI
5571	9.841095890411	-0.971419029061557	full	0.0634990446044018	Accuracy	NKI
5581	9.941095890411	-0.94511274630378	full	0.0625332347300718	Accuracy	NKI
5591	10.041095890411	-0.918900447961547	full	0.0616922399417395	Accuracy	NKI
5601	10.141095890411	-0.892788241978463	full	0.0609652392707565	Accuracy	NKI
5611	10.241095890411	-0.866782142012485	full	0.0603413208294372	Accuracy	NKI
5621	10.341095890411	-0.840888025752572	full	0.0598099059410502	Accuracy	NKI
5631	10.441095890411	-0.815111650633325	full	0.0593609818355657	Accuracy	NKI
5641	10.541095890411	-0.789458709823499	full	0.0589851582355174	Accuracy	NKI
5651	10.641095890411	-0.763934729942268	full	0.0586740866810727	Accuracy	NKI
5661	10.741095890411	-0.7385450338234	full	0.0584206527065851	Accuracy	NKI
5671	10.841095890411	-0.713294836676335	full	0.0582187493223347	Accuracy	NKI
5681	10.941095890411	-0.688189099701568	full	0.05806361199357	Accuracy	NKI
5691	11.041095890411	-0.663232531320402	full	0.0579516839350989	Accuracy	NKI
5701	11.141095890411	-0.638429703111146	full	0.0578801419693608	Accuracy	NKI
5711	11.241095890411	-0.613785079629426	full	0.0578466375690556	Accuracy	NKI
5721	11.341095890411	-0.58930305044266	full	0.0578490361120713	Accuracy	NKI
5731	11.441095890411	-0.564987886320894	full	0.0578854218190484	Accuracy	NKI
5741	11.541095890411	-0.540843750767092	full	0.0579539005235515	Accuracy	NKI
5751	11.641095890411	-0.516874756428443	full	0.0580523282310737	Accuracy	NKI
5761	11.741095890411	-0.493084968462999	full	0.0581782641124919	Accuracy	NKI
577	11.841095890411	-0.469478433531699	full	0.0583288035420928	Accuracy	NKI
578	11.941095890411	-0.446059201524107	full	0.0585005112902845	Accuracy	NKI
579	12.041095890411	-0.422831340385753	full	0.058689550145849	Accuracy	NKI
580	12.141095890411	-0.399798949848847	full	0.0588916907207058	Accuracy	NKI
581	12.241095890411	-0.376966179170431	full	0.0591024527378305	Accuracy	NKI
582	12.341095890411	-0.354337256764898	full	0.0593172950470648	Accuracy	NKI
583	12.441095890411	-0.331916518665054	full	0.0595318436644382	Accuracy	NKI
584	12.541095890411	-0.309708452825155	full	0.0597421638295774	Accuracy	NKI
585	12.641095890411	-0.287717703135011	full	0.0599448978690477	Accuracy	NKI
586	12.741095890411	-0.265948994852038	full	0.060137079658883	Accuracy	NKI
587	12.841095890411	-0.244407146492225	full	0.0603162406074612	Accuracy	NKI
588	12.941095890411	-0.223097062688884	full	0.0604804457653217	Accuracy	NKI
589	13.041095890411	-0.202023792863343	full	0.0606285594454667	Accuracy	NKI
590	13.141095890411	-0.181192496849292	full	0.0607601554665279	Accuracy	NKI
591	13.241095890411	-0.160608427691619	full	0.0608754632819022	Accuracy	NKI
592	13.341095890411	-0.140276943478539	full	0.0609754266800551	Accuracy	NKI
593	13.441095890411	-0.120203563823053	full	0.0610619250677984	Accuracy	NKI
594	13.541095890411	-0.100393915085576	full	0.0611374738551734	Accuracy	NKI
595	13.641095890411	-0.0808536747416067	full	0.0612048773291992	Accuracy	NKI
596	13.741095890411	-0.0615885564571696	full	0.0612670720240353	Accuracy	NKI
597	13.841095890411	-0.0426042993280203	full	0.0613270102671606	Accuracy	NKI
598	13.941095890411	-0.0239066571630775	full	0.0613875643955707	Accuracy	NKI
599	14.041095890411	-0.00550138673162866	full	0.0614514082362789	Accuracy	NKI
600	14.141095890411	0.0126057658319184	full	0.0615208121002463	Accuracy	NKI
601	14.241095890411	0.0304090792537953	full	0.0615975841414641	Accuracy	NKI
602	14.341095890411	0.0479028640629869	full	0.0616829620267499	Accuracy	NKI
603	14.441095890411	0.065081499688396	full	0.0617776416876194	Accuracy	NKI
604	14.541095890411	0.0819394616156378	full	0.0618817745268104	Accuracy	NKI
605	14.641095890411	0.0984713380721825	full	0.0619949517832387	Accuracy	NKI
606	14.741095890411	0.114671857794954	full	0.0621162379218395	Accuracy	NKI
607	14.841095890411	0.130535859722371	full	0.0622441408581449	Accuracy	NKI
608	14.941095890411	0.146058403635828	full	0.0623767962441318	Accuracy	NKI
609	15.041095890411	0.161234795395708	full	0.0625120626192699	Accuracy	NKI
610	15.141095890411	0.176060696448343	full	0.0626477136857387	Accuracy	NKI
611	15.241095890411	0.19053228952696	full	0.0627816907560409	Accuracy	NKI
612	15.341095890411	0.204646354739194	full	0.0629122618938575	Accuracy	NKI
613	15.441095890411	0.218400066119445	full	0.0630379107771749	Accuracy	NKI
614	15.541095890411	0.231791022210925	full	0.0631574165881853	Accuracy	NKI
615	15.641095890411	0.244817563544348	full	0.0632701834830592	Accuracy	NKI
616	15.741095890411	0.257478630865357	full	0.0633761503046014	Accuracy	NKI
617	15.841095890411	0.269773727178035	full	0.0634757559847671	Accuracy	NKI
618	15.941095890411	0.281702812488639	full	0.0635698317813638	Accuracy	NKI
619	16.041095890411	0.293266150847998	full	0.0636594396132728	Accuracy	NKI
620	16.141095890411	0.304464427781135	full	0.0637459157079545	Accuracy	NKI
621	16.241095890411	0.315298886422866	full	0.0638309171287445	Accuracy	NKI
622	16.341095890411	0.325771241833767	full	0.06391628308196	Accuracy	NKI
623	16.441095890411	0.335883624499603	full	0.0640039098586298	Accuracy	NKI
624	16.541095890411	0.345638421455636	full	0.0640955506626709	Accuracy	NKI
625	16.641095890411	0.355038219752403	full	0.0641926996227939	Accuracy	NKI
626	16.741095890411	0.364085848619945	full	0.0642965581059074	Accuracy	NKI
627	16.841095890411	0.372784207842755	full	0.0644078591875498	Accuracy	NKI
628	16.941095890411	0.381136376319559	full	0.0645269142793474	Accuracy	NKI
629	17.041095890411	0.389145647279409	full	0.0646536214840745	Accuracy	NKI
630	17.141095890411	0.396815793547687	full	0.0647876643756421	Accuracy	NKI
631	17.241095890411	0.404151102337478	full	0.0649285428467007	Accuracy	NKI
632	17.341095890411	0.411156084076077	full	0.065075350666392	Accuracy	NKI
633	17.441095890411	0.417835613834293	full	0.0652269246912224	Accuracy	NKI
634	17.541095890411	0.424194909378453	full	0.0653818624590245	Accuracy	NKI
635	17.641095890411	0.430239450527771	full	0.065538495244223	Accuracy	NKI
636	17.741095890411	0.435974987214212	full	0.0656949556390307	Accuracy	NKI
637	17.841095890411	0.44140740703278	full	0.0658490851205758	Accuracy	NKI
638	17.941095890411	0.446542828668565	full	0.0659986386789153	Accuracy	NKI
639	18.041095890411	0.451387515625652	full	0.0661412293679373	Accuracy	NKI
640	18.141095890411	0.455947791772353	full	0.0662742739069163	Accuracy	NKI
641	18.241095890411	0.460230018628053	full	0.066395025062614	Accuracy	NKI
642	18.341095890411	0.46424064626836	full	0.0665007728065737	Accuracy	NKI
643	18.441095890411	0.467986187420715	full	0.066588889076417	Accuracy	NKI
644	18.541095890411	0.471473260605265	full	0.0666571049864825	Accuracy	NKI
645	18.641095890411	0.47470860967837	full	0.0667037791763404	Accuracy	NKI
646	18.741095890411	0.47769912314974	full	0.0667282107564307	Accuracy	NKI
647	18.841095890411	0.480451763684812	full	0.0667304228305386	Accuracy	NKI
648	18.941095890411	0.482973536121895	full	0.0667111233590982	Accuracy	NKI
649	19.041095890411	0.485271458293375	full	0.0666715176356215	Accuracy	NKI
650	19.141095890411	0.487352543301083	full	0.0666132936556226	Accuracy	NKI
651	19.241095890411	0.48922379593755	full	0.0665383834192612	Accuracy	NKI
652	19.341095890411	0.490892193827212	full	0.066448953272899	Accuracy	NKI
653	19.441095890411	0.492364649688503	full	0.0663475621862136	Accuracy	NKI
654	19.541095890411	0.493648001400885	full	0.0662370654772617	Accuracy	NKI
655	19.641095890411	0.494749035496033	full	0.0661203323707641	Accuracy	NKI
656	19.741095890411	0.495674517011305	full	0.0660000148521284	Accuracy	NKI
657	19.841095890411	0.496431204768592	full	0.0658784089441632	Accuracy	NKI
658	19.941095890411	0.497025821278871	full	0.0657574953910211	Accuracy	NKI
659	20.041095890411	0.497465043924295	full	0.0656389155335439	Accuracy	NKI
660	20.141095890411	0.497755512602572	full	0.0655239101444731	Accuracy	NKI
661	20.241095890411	0.497903823838263	full	0.065413310323147	Accuracy	NKI
662	20.341095890411	0.497916495627685	full	0.0653076048357919	Accuracy	NKI
663	20.441095890411	0.497799940318307	full	0.0652069975809294	Accuracy	NKI
664	20.541095890411	0.497560462407968	full	0.065111418528048	Accuracy	NKI
665	20.641095890411	0.497204331853491	full	0.065020393144531	Accuracy	NKI
666	20.741095890411	0.496737722239009	full	0.0649332017246798	Accuracy	NKI
667	20.841095890411	0.496166621029442	full	0.0648491034084791	Accuracy	NKI
668	20.941095890411	0.495496907224465	full	0.0647672338307133	Accuracy	NKI
669	21.041095890411	0.494734338596541	full	0.0646866860914915	Accuracy	NKI
670	21.141095890411	0.493884573008376	full	0.0646065304401424	Accuracy	NKI
671	21.241095890411	0.492953140257471	full	0.0645259388190979	Accuracy	NKI
672	21.341095890411	0.491945210095362	full	0.064444708866657	Accuracy	NKI
673	21.441095890411	0.490865724238234	full	0.0643630412701035	Accuracy	NKI
674	21.541095890411	0.489719467027218	full	0.0642814187533405	Accuracy	NKI
675	21.641095890411	0.488511112935645	full	0.0642005225719923	Accuracy	NKI
676	21.741095890411	0.487245202587539	full	0.0641212906232621	Accuracy	NKI
677	21.841095890411	0.485926013929617	full	0.0640451810230819	Accuracy	NKI
678	21.941095890411	0.484557642600672	full	0.063973965014964	Accuracy	NKI
679	22.041095890411	0.483144054316987	full	0.0639095712340136	Accuracy	NKI
680	22.141095890411	0.481689079386415	full	0.0638540424470444	Accuracy	NKI
681	22.241095890411	0.480196451492747	full	0.0638093940461757	Accuracy	NKI
682	22.341095890411	0.478669800529402	full	0.0637775724301984	Accuracy	NKI
683	22.441095890411	0.477112641843521	full	0.0637604180472457	Accuracy	NKI
684	22.541095890411	0.475528389993345	full	0.0637595791129597	Accuracy	NKI
685	22.641095890411	0.473920321809294	full	0.0637765341902991	Accuracy	NKI
686	22.741095890411	0.472291606090708	full	0.0638124756152959	Accuracy	NKI
687	22.841095890411	0.470645312340957	full	0.0638682499205959	Accuracy	NKI
688	22.941095890411	0.46898439886277	full	0.0639443546851493	Accuracy	NKI
689	23.041095890411	0.467311681969298	full	0.0640409852290996	Accuracy	NKI
690	23.141095890411	0.465629852012409	full	0.0641579946814117	Accuracy	NKI
691	23.241095890411	0.463941430729596	full	0.064294995045459	Accuracy	NKI
692	23.341095890411	0.462248827923321	full	0.0644512499473174	Accuracy	NKI
693	23.441095890411	0.460554328813784	full	0.064625738116102	Accuracy	NKI
694	23.541095890411	0.458860010422442	full	0.0648174079187886	Accuracy	NKI
695	23.641095890411	0.45716775868919	full	0.0650251969447414	Accuracy	NKI
696	23.741095890411	0.455479390405004	full	0.065247768183084	Accuracy	NKI
697	23.841095890411	0.453796680631314	full	0.0654834739955869	Accuracy	NKI
698	23.941095890411	0.452121332419067	full	0.065730489393675	Accuracy	NKI
699	24.041095890411	0.450454935245555	full	0.0659870023958409	Accuracy	NKI
700	24.141095890411	0.448798974168477	full	0.0662512565406684	Accuracy	NKI
701	24.241095890411	0.447154904510287	full	0.0665213730245695	Accuracy	NKI
702	24.341095890411	0.445524088136979	full	0.0667956121168119	Accuracy	NKI
703	24.441095890411	0.443907790099791	full	0.0670724440223998	Accuracy	NKI
704	24.541095890411	0.442307189149848	full	0.0673505626023879	Accuracy	NKI
705	24.641095890411	0.440723389183409	full	0.0676288815340416	Accuracy	NKI
706	24.741095890411	0.439157403787302	full	0.0679066156808498	Accuracy	NKI
707	24.841095890411	0.437610176397536	full	0.0681832242655633	Accuracy	NKI
708	24.941095890411	0.436082555285721	full	0.0684585058323775	Accuracy	NKI
709	25.041095890411	0.434575313656451	full	0.0687325181195046	Accuracy	NKI
710	25.141095890411	0.433089173762246	full	0.0690054742547456	Accuracy	NKI
711	25.241095890411	0.431624793272616	full	0.0692777712380138	Accuracy	NKI
712	25.341095890411	0.430182761175759	full	0.0695499781985363	Accuracy	NKI
713	25.441095890411	0.428763619392948	full	0.0698227296821502	Accuracy	NKI
714	25.541095890411	0.42736785540874	full	0.0700967220902687	Accuracy	NKI
715	25.641095890411	0.425995899999781	full	0.0703726904102126	Accuracy	NKI
716	25.741095890411	0.424648123946079	full	0.0706513878656887	Accuracy	NKI
717	25.841095890411	0.423324784932329	full	0.0709337262107652	Accuracy	NKI
718	25.941095890411	0.422026054440022	full	0.0712206338656071	Accuracy	NKI
719	26.041095890411	0.420752047023233	full	0.0715129151157184	Accuracy	NKI
720	26.141095890411	0.419502805145277	full	0.0718112621492894	Accuracy	NKI
721	26.241095890411	0.41827835151108	full	0.0721160512661354	Accuracy	NKI
722	26.341095890411	0.417078682649056	full	0.0724273566336391	Accuracy	NKI
723	26.441095890411	0.415903701020638	full	0.0727451810280478	Accuracy	NKI
724	26.541095890411	0.414753197869656	full	0.0730695064655338	Accuracy	NKI
725	26.641095890411	0.413626875480568	full	0.0734002180125008	Accuracy	NKI
726	26.741095890411	0.412524358125802	full	0.0737370659161115	Accuracy	NKI
727	26.841095890411	0.411445246097854	full	0.0740794545862723	Accuracy	NKI
728	26.941095890411	0.410389109986854	full	0.0744265065601958	Accuracy	NKI
729	27.041095890411	0.409355468562559	full	0.0747772121721944	Accuracy	NKI
730	27.141095890411	0.40834381386903	full	0.0751303383688961	Accuracy	NKI
731	27.241095890411	0.40735361982957	full	0.0754844434656356	Accuracy	NKI
732	27.341095890411	0.406384344688601	full	0.0758379085922916	Accuracy	NKI
733	27.441095890411	0.405435438936496	full	0.0761889487000399	Accuracy	NKI
734	27.541095890411	0.404506343215155	full	0.0765357176355418	Accuracy	NKI
735	27.641095890411	0.403596487224812	full	0.0768764629769792	Accuracy	NKI
736	27.741095890411	0.402705288509805	full	0.0772097259619567	Accuracy	NKI
737	27.841095890411	0.401832159705569	full	0.0775342764799626	Accuracy	NKI
738	27.941095890411	0.400976513798526	full	0.0778491426860713	Accuracy	NKI
739	28.041095890411	0.40013776977088	full	0.0781537764884689	Accuracy	NKI
740	28.141095890411	0.399315363720089	full	0.0784483417889992	Accuracy	NKI
741	28.241095890411	0.398508748386198	full	0.0787335501066965	Accuracy	NKI
742	28.341095890411	0.397717386512113	full	0.079010399856276	Accuracy	NKI
743	28.441095890411	0.396940752253328	full	0.0792801158323161	Accuracy	NKI
744	28.541095890411	0.396178335018453	full	0.079544157167301	Accuracy	NKI
745	28.641095890411	0.395429631539199	full	0.0798040582818666	Accuracy	NKI
746	28.741095890411	0.394694140519747	full	0.0800613239111223	Accuracy	NKI
747	28.841095890411	0.393971371108512	full	0.0803174892915685	Accuracy	NKI
748	28.941095890411	0.393260848798226	full	0.0805741456411581	Accuracy	NKI
749	29.041095890411	0.392562132416032	full	0.0808330544070421	Accuracy	NKI
750	29.141095890411	0.391874828039035	full	0.0810962147612691	Accuracy	NKI
751	29.241095890411	0.39119856187409	full	0.0813655766859397	Accuracy	NKI
752	29.341095890411	0.390532965959326	full	0.0816428828093789	Accuracy	NKI
753	29.441095890411	0.389877694450555	full	0.0819297703871687	Accuracy	NKI
754	29.541095890411	0.389232412091339	full	0.0822276571404668	Accuracy	NKI
755	29.641095890411	0.388596808347135	full	0.0825378419246661	Accuracy	NKI
756	29.741095890411	0.387970596567474	full	0.082861491153214	Accuracy	NKI
757	29.841095890411	0.387353515518693	full	0.0831996590261503	Accuracy	NKI
758	29.941095890411	0.386745328749894	full	0.0835532954859912	Accuracy	NKI
759	30.041095890411	0.386145808731195	full	0.0839231190342648	Accuracy	NKI
760	30.141095890411	0.385554732613331	full	0.0843096060685356	Accuracy	NKI
761	30.241095890411	0.384971885094903	full	0.0847130540850422	Accuracy	NKI
762	30.341095890411	0.384397054922472	full	0.0851335919063664	Accuracy	NKI
763	30.441095890411	0.383830038709761	full	0.0855712905190572	Accuracy	NKI
764	30.541095890411	0.383270643657422	full	0.0860262931572728	Accuracy	NKI
765	30.641095890411	0.382718683256439	full	0.0864988076862584	Accuracy	NKI
766	30.741095890411	0.38217397125165	full	0.086989054234821	Accuracy	NKI
767	30.841095890411	0.381636321616804	full	0.0874973342756577	Accuracy	NKI
768	30.941095890411	0.38110555276546	full	0.0880243046873168	Accuracy	NKI
769	31.041095890411	0.380581489884182	full	0.0885712213599828	Accuracy	NKI
770	31.141095890411	0.380063962910143	full	0.0891400415974509	Accuracy	NKI
771	31.241095890411	0.37955280422226	full	0.0897333801902026	Accuracy	NKI
772	31.341095890411	0.379047846466	full	0.0903544096258343	Accuracy	NKI
773	31.441095890411	0.378548921476693	full	0.0910069806017068	Accuracy	NKI
774	31.541095890411	0.378055860009383	full	0.0916955475836406	Accuracy	NKI
775	31.641095890411	0.377568491767999	full	0.0924250484385606	Accuracy	NKI
776	31.741095890411	0.377086642845985	full	0.0932010469354635	Accuracy	NKI
777	31.841095890411	0.376610134138182	full	0.0940297480097076	Accuracy	NKI
778	31.941095890411	0.376138782186114	full	0.0949178328209695	Accuracy	NKI
779	32.041095890411	0.375672401231274	full	0.0958722473715795	Accuracy	NKI
780	32.141095890411	0.375210802716543	full	0.0969001178509587	Accuracy	NKI
781	32.241095890411	0.374753791976272	full	0.098008769307381	Accuracy	NKI
782	32.341095890411	0.374301169699256	full	0.0992055242998149	Accuracy	NKI
783	32.441095890411	0.373852732213778	full	0.100497549670997	Accuracy	NKI
784	32.541095890411	0.373408273177319	full	0.101891656657558	Accuracy	NKI
785	32.641095890411	0.372967583116145	full	0.10339419968735	Accuracy	NKI
786	32.741095890411	0.372530448894254	full	0.105010966467697	Accuracy	NKI
787	32.841095890411	0.372096655698477	full	0.106746994912141	Accuracy	NKI
788	32.941095890411	0.371665988482605	full	0.108606436134237	Accuracy	NKI
789	33.041095890411	0.371238232238257	full	0.110592511468149	Accuracy	NKI
790	33.141095890411	0.370813172265914	full	0.112707540125232	Accuracy	NKI
791	33.241095890411	0.37039059494134	full	0.114952887082099	Accuracy	NKI
792	33.341095890411	0.369970289795018	full	0.117328955854948	Accuracy	NKI
793	33.441095890411	0.369552050185528	full	0.119835183653002	Accuracy	NKI
794	33.541095890411	0.369135673377613	full	0.122470057150452	Accuracy	NKI
795	33.641095890411	0.368720958860971	full	0.125231149695862	Accuracy	NKI
796	33.741095890411	0.368307707613581	full	0.128115182690385	Accuracy	NKI
797	33.841095890411	0.367895730603829	full	0.131118157275278	Accuracy	NKI
798	33.941095890411	0.36748485431244	full	0.134235488649629	Accuracy	NKI
799	34.041095890411	0.367074918307143	full	0.137462102908923	Accuracy	NKI
800	34.141095890411	0.366665766904019	full	0.140792481800381	Accuracy	NKI
801	34.241095890411	0.366257255288582	full	0.14422080516503	Accuracy	NKI
802	34.341095890411	0.365849254276157	full	0.147741099012919	Accuracy	NKI
803	34.441095890411	0.365441650480119	full	0.151347352360697	Accuracy	NKI
804	34.541095890411	0.365034342796083	full	0.155033580060956	Accuracy	NKI
805	34.641095890411	0.364627241537409	full	0.158793898594207	Accuracy	NKI
806	34.741095890411	0.364220268234358	full	0.16262260034327	Accuracy	NKI
807	34.841095890411	0.363813360631393	full	0.166514304707774	Accuracy	NKI
808	34.941095890411	0.363406477931374	full	0.170464140634737	Accuracy	NKI
809	8.041095890411	1.92394060982549	full	0.10514477098634	Latency	NKI
810	8.141095890411	1.8832721570252	full	0.100835266255084	Latency	NKI
811	8.241095890411	1.84260311241484	full	0.0966324826519185	Latency	NKI
812	8.341095890411	1.80193239833661	full	0.0925524728515737	Latency	NKI
813	8.441095890411	1.76125844116792	full	0.0886138001028434	Latency	NKI
814	8.541095890411	1.72057940428872	full	0.084836976778412	Latency	NKI
815	8.641095890411	1.67989336758806	full	0.081243917345774	Latency	NKI
816	8.741095890411	1.6391985353529	full	0.0778567093960308	Latency	NKI
817	8.841095890411	1.5984934711417	full	0.0746966092798049	Latency	NKI
818	8.941095890411	1.55777736582888	full	0.0717829767116894	Latency	NKI
819	9.041095890411	1.51704995452842	full	0.0691319997995865	Latency	NKI
820	9.141095890411	1.47631175380071	full	0.066755549820513	Latency	NKI
821	9.241095890411	1.4355642183833	full	0.0646601514497725	Latency	NKI
822	9.341095890411	1.394809680442	full	0.0628461523991536	Latency	NKI
823	9.441095890411	1.35405122699805	full	0.0613072398502041	Latency	NKI
824	9.541095890411	1.31329307535036	full	0.0600305092536182	Latency	NKI
825	9.641095890411	1.27254120463688	full	0.0589971836349725	Latency	NKI
826	9.741095890411	1.23180330271987	full	0.0581837015436015	Latency	NKI
827	9.841095890411	1.19108882804371	full	0.0575631747495127	Latency	NKI
828	9.941095890411	1.15040943069166	full	0.0571071789930794	Latency	NKI
829	10.041095890411	1.10977920450143	full	0.0567875128923757	Latency	NKI
830	10.141095890411	1.06921389881552	full	0.0565772371251858	Latency	NKI
831	10.241095890411	1.0287303906867	full	0.0564514520672618	Latency	NKI
832	10.341095890411	0.988346967598443	full	0.0563882268009946	Latency	NKI
833	10.441095890411	0.948083074745623	full	0.0563689364855193	Latency	NKI
834	10.541095890411	0.907958707154804	full	0.0563781178374216	Latency	NKI
835	10.641095890411	0.867995125012431	full	0.0564040772000465	Latency	NKI
836	10.741095890411	0.828215078092057	full	0.0564389562613458	Latency	NKI
837	10.841095890411	0.788642025560789	full	0.0564779151749972	Latency	NKI
838	10.941095890411	0.749300918424159	full	0.0565195232881768	Latency	NKI
839	11.041095890411	0.710218112887121	full	0.0565651798473939	Latency	NKI
840	11.141095890411	0.671420628414453	full	0.0566179013978964	Latency	NKI
841	11.241095890411	0.632935917212826	full	0.0566816034685326	Latency	NKI
842	11.341095890411	0.594791663485337	full	0.0567604172929895	Latency	NKI
843	11.441095890411	0.557015710003383	full	0.0568585132494897	Latency	NKI
844	11.541095890411	0.519635956645948	full	0.0569795694438818	Latency	NKI
845	11.641095890411	0.482680098796155	full	0.0571261442529633	Latency	NKI
846	11.741095890411	0.446175424973596	full	0.0572994879634305	Latency	NKI
847	11.841095890411	0.410148808651955	full	0.0574991917239204	Latency	NKI
848	11.941095890411	0.374626641628919	full	0.0577230549050784	Latency	NKI
849	12.041095890411	0.339634450047391	full	0.0579673263609166	Latency	NKI
850	12.141095890411	0.30519693239734	full	0.0582267830758293	Latency	NKI
851	12.241095890411	0.271337719815048	full	0.0584950635203708	Latency	NKI
852	12.341095890411	0.238079014284733	full	0.0587651159556052	Latency	NKI
853	12.441095890411	0.205441202636791	full	0.0590297302600973	Latency	NKI
854	12.541095890411	0.173442288659096	full	0.059282165867413	Latency	NKI
855	12.641095890411	0.142097893699768	full	0.0595165204003209	Latency	NKI
856	12.741095890411	0.111422427619731	full	0.0597274587130869	Latency	NKI
857	12.841095890411	0.0814289317444213	full	0.0599104828085802	Latency	NKI
858	12.941095890411	0.0521291785155687	full	0.0600620571133291	Latency	NKI
859	13.041095890411	0.0235327820734916	full	0.0601801857455715	Latency	NKI
860	13.141095890411	-0.00435232509419587	full	0.0602642779225967	Latency	NKI
861	13.241095890411	-0.0315196823740862	full	0.060315076108352	Latency	NKI
862	13.341095890411	-0.0579646241108109	full	0.0603348052069831	Latency	NKI
863	13.441095890411	-0.0836853837662436	full	0.0603276454061611	Latency	NKI
864	13.541095890411	-0.108682276748876	full	0.0602991448796628	Latency	NKI
865	13.641095890411	-0.132956771269502	full	0.0602555245280452	Latency	NKI
866	13.741095890411	-0.156511330082131	full	0.0602033573054542	Latency	NKI
867	13.841095890411	-0.179349405847187	full	0.0601493185155723	Latency	NKI
868	13.941095890411	-0.201475511870854	full	0.060099967465501	Latency	NKI
869	14.041095890411	-0.222895197312043	full	0.0600614750244524	Latency	NKI
870	14.141095890411	-0.243614625342354	full	0.060039175246661	Latency	NKI
871	14.241095890411	-0.263640640284735	full	0.060037405772948	Latency	NKI
872	14.341095890411	-0.282980572058543	full	0.0600592545402394	Latency	NKI
873	14.441095890411	-0.301642423391139	full	0.0601065786400457	Latency	NKI
874	14.541095890411	-0.319634877480526	full	0.0601799715907768	Latency	NKI
875	14.641095890411	-0.336967182377616	full	0.0602787195869019	Latency	NKI
876	14.741095890411	-0.353649103204437	full	0.0604008664413005	Latency	NKI
877	14.841095890411	-0.369690686225183	full	0.0605431753672742	Latency	NKI
878	14.941095890411	-0.385102350051488	full	0.0607015089813754	Latency	NKI
879	15.041095890411	-0.399894799825121	full	0.060871052671234	Latency	NKI
880	15.141095890411	-0.414078969813258	full	0.061046730017646	Latency	NKI
881	15.241095890411	-0.427665946523708	full	0.0612237385151695	Latency	NKI
[truncated: 761 more rows]
