# Supplementary material for: A canonical trajectory of executive function maturation from adolescence to adulthood
Source: Nat Commun. 2023 Oct 30;14:6922. doi: 10.1038/s41467-023-42540-8 (PMC10616171; doi:10.1038/s41467-023-42540-8)
Supplement: Supplementary file 4 — Source Data [file 41467_2023_42540_MOESM4_ESM.zip › SupportingData/Sup16.csv]

	pred	fit	modeltype	se	outcomelabel	dataset
1	8.041095890411	-1.45394624488248	base	0.106395355045263	Accuracy	NKI
2	8.141095890411	-1.42696615962246	base	0.102968885705899	Accuracy	NKI
3	8.241095890411	-1.39998670744351	base	0.0996179915173016	Accuracy	NKI
4	8.341095890411	-1.37300916483841	base	0.0963513620607536	Accuracy	NKI
5	8.441095890411	-1.34603561916685	base	0.0931787608482819	Accuracy	NKI
6	8.541095890411	-1.31906893501161	base	0.0901107132355198	Accuracy	NKI
7	8.641095890411	-1.29211288159299	base	0.0871582382956657	Accuracy	NKI
8	8.741095890411	-1.26517180425066	base	0.0843322609414023	Accuracy	NKI
9	8.841095890411	-1.23825054822139	base	0.0816432020708785	Accuracy	NKI
10	8.941095890411	-1.21135446670746	base	0.0791005964859975	Accuracy	NKI
11	9.041095890411	-1.18448921826638	base	0.0767126372762638	Accuracy	NKI
12	9.141095890411	-1.15766071910547	base	0.0744858267071915	Accuracy	NKI
13	9.241095890411	-1.1308751116255	base	0.0724246783067928	Accuracy	NKI
14	9.341095890411	-1.10413868835267	base	0.0705314673442067	Accuracy	NKI
15	9.441095890411	-1.07745781845654	base	0.0688060652828399	Accuracy	NKI
16	9.541095890411	-1.05083893759926	base	0.0672459232359429	Accuracy	NKI
17	9.641095890411	-1.02428852736362	base	0.0658462264200976	Accuracy	NKI
18	9.741095890411	-0.997813075177793	base	0.0646001190414177	Accuracy	NKI
19	9.841095890411	-0.971419029061557	base	0.0634990446044018	Accuracy	NKI
20	9.941095890411	-0.94511274630378	base	0.0625332347300718	Accuracy	NKI
21	10.041095890411	-0.918900447961547	base	0.0616922399417395	Accuracy	NKI
22	10.141095890411	-0.892788241978463	base	0.0609652392707565	Accuracy	NKI
23	10.241095890411	-0.866782142012485	base	0.0603413208294372	Accuracy	NKI
24	10.341095890411	-0.840888025752572	base	0.0598099059410502	Accuracy	NKI
25	10.441095890411	-0.815111650633325	base	0.0593609818355657	Accuracy	NKI
26	10.541095890411	-0.789458709823499	base	0.0589851582355174	Accuracy	NKI
27	10.641095890411	-0.763934729942268	base	0.0586740866810727	Accuracy	NKI
28	10.741095890411	-0.7385450338234	base	0.0584206527065851	Accuracy	NKI
29	10.841095890411	-0.713294836676335	base	0.0582187493223347	Accuracy	NKI
30	10.941095890411	-0.688189099701568	base	0.05806361199357	Accuracy	NKI
31	11.041095890411	-0.663232531320402	base	0.0579516839350989	Accuracy	NKI
32	11.141095890411	-0.638429703111146	base	0.0578801419693608	Accuracy	NKI
33	11.241095890411	-0.613785079629426	base	0.0578466375690556	Accuracy	NKI
34	11.341095890411	-0.58930305044266	base	0.0578490361120713	Accuracy	NKI
35	11.441095890411	-0.564987886320894	base	0.0578854218190484	Accuracy	NKI
36	11.541095890411	-0.540843750767092	base	0.0579539005235515	Accuracy	NKI
37	11.641095890411	-0.516874756428443	base	0.0580523282310737	Accuracy	NKI
38	11.741095890411	-0.493084968462999	base	0.0581782641124919	Accuracy	NKI
39	11.841095890411	-0.469478433531699	base	0.0583288035420928	Accuracy	NKI
40	11.941095890411	-0.446059201524107	base	0.0585005112902845	Accuracy	NKI
41	12.041095890411	-0.422831340385753	base	0.058689550145849	Accuracy	NKI
42	12.141095890411	-0.399798949848847	base	0.0588916907207058	Accuracy	NKI
43	12.241095890411	-0.376966179170431	base	0.0591024527378305	Accuracy	NKI
44	12.341095890411	-0.354337256764898	base	0.0593172950470648	Accuracy	NKI
45	12.441095890411	-0.331916518665054	base	0.0595318436644382	Accuracy	NKI
46	12.541095890411	-0.309708452825155	base	0.0597421638295774	Accuracy	NKI
47	12.641095890411	-0.287717703135011	base	0.0599448978690477	Accuracy	NKI
48	12.741095890411	-0.265948994852038	base	0.060137079658883	Accuracy	NKI
49	12.841095890411	-0.244407146492225	base	0.0603162406074612	Accuracy	NKI
50	12.941095890411	-0.223097062688884	base	0.0604804457653217	Accuracy	NKI
51	13.041095890411	-0.202023792863343	base	0.0606285594454667	Accuracy	NKI
52	13.141095890411	-0.181192496849292	base	0.0607601554665279	Accuracy	NKI
53	13.241095890411	-0.160608427691619	base	0.0608754632819022	Accuracy	NKI
54	13.341095890411	-0.140276943478539	base	0.0609754266800551	Accuracy	NKI
55	13.441095890411	-0.120203563823053	base	0.0610619250677984	Accuracy	NKI
56	13.541095890411	-0.100393915085576	base	0.0611374738551734	Accuracy	NKI
57	13.641095890411	-0.0808536747416067	base	0.0612048773291992	Accuracy	NKI
58	13.741095890411	-0.0615885564571696	base	0.0612670720240353	Accuracy	NKI
59	13.841095890411	-0.0426042993280203	base	0.0613270102671606	Accuracy	NKI
60	13.941095890411	-0.0239066571630775	base	0.0613875643955707	Accuracy	NKI
61	14.041095890411	-0.00550138673162866	base	0.0614514082362789	Accuracy	NKI
62	14.141095890411	0.0126057658319184	base	0.0615208121002463	Accuracy	NKI
63	14.241095890411	0.0304090792537953	base	0.0615975841414641	Accuracy	NKI
64	14.341095890411	0.0479028640629869	base	0.0616829620267499	Accuracy	NKI
65	14.441095890411	0.065081499688396	base	0.0617776416876194	Accuracy	NKI
66	14.541095890411	0.0819394616156378	base	0.0618817745268104	Accuracy	NKI
67	14.641095890411	0.0984713380721825	base	0.0619949517832387	Accuracy	NKI
68	14.741095890411	0.114671857794954	base	0.0621162379218395	Accuracy	NKI
69	14.841095890411	0.130535859722371	base	0.0622441408581449	Accuracy	NKI
70	14.941095890411	0.146058403635828	base	0.0623767962441318	Accuracy	NKI
71	15.041095890411	0.161234795395708	base	0.0625120626192699	Accuracy	NKI
72	15.141095890411	0.176060696448343	base	0.0626477136857387	Accuracy	NKI
73	15.241095890411	0.19053228952696	base	0.0627816907560409	Accuracy	NKI
74	15.341095890411	0.204646354739194	base	0.0629122618938575	Accuracy	NKI
75	15.441095890411	0.218400066119445	base	0.0630379107771749	Accuracy	NKI
76	15.541095890411	0.231791022210925	base	0.0631574165881853	Accuracy	NKI
77	15.641095890411	0.244817563544348	base	0.0632701834830592	Accuracy	NKI
78	15.741095890411	0.257478630865357	base	0.0633761503046014	Accuracy	NKI
79	15.841095890411	0.269773727178035	base	0.0634757559847671	Accuracy	NKI
80	15.941095890411	0.281702812488639	base	0.0635698317813638	Accuracy	NKI
81	16.041095890411	0.293266150847998	base	0.0636594396132728	Accuracy	NKI
82	16.141095890411	0.304464427781135	base	0.0637459157079545	Accuracy	NKI
83	16.241095890411	0.315298886422866	base	0.0638309171287445	Accuracy	NKI
84	16.341095890411	0.325771241833767	base	0.06391628308196	Accuracy	NKI
85	16.441095890411	0.335883624499603	base	0.0640039098586298	Accuracy	NKI
86	16.541095890411	0.345638421455636	base	0.0640955506626709	Accuracy	NKI
87	16.641095890411	0.355038219752403	base	0.0641926996227939	Accuracy	NKI
88	16.741095890411	0.364085848619945	base	0.0642965581059074	Accuracy	NKI
89	16.841095890411	0.372784207842755	base	0.0644078591875498	Accuracy	NKI
90	16.941095890411	0.381136376319559	base	0.0645269142793474	Accuracy	NKI
91	17.041095890411	0.389145647279409	base	0.0646536214840745	Accuracy	NKI
92	17.141095890411	0.396815793547687	base	0.0647876643756421	Accuracy	NKI
93	17.241095890411	0.404151102337478	base	0.0649285428467007	Accuracy	NKI
94	17.341095890411	0.411156084076077	base	0.065075350666392	Accuracy	NKI
95	17.441095890411	0.417835613834293	base	0.0652269246912224	Accuracy	NKI
96	17.541095890411	0.424194909378453	base	0.0653818624590245	Accuracy	NKI
97	17.641095890411	0.430239450527771	base	0.065538495244223	Accuracy	NKI
98	17.741095890411	0.435974987214212	base	0.0656949556390307	Accuracy	NKI
99	17.841095890411	0.44140740703278	base	0.0658490851205758	Accuracy	NKI
100	17.941095890411	0.446542828668565	base	0.0659986386789153	Accuracy	NKI
101	18.041095890411	0.451387515625652	base	0.0661412293679373	Accuracy	NKI
102	18.141095890411	0.455947791772353	base	0.0662742739069163	Accuracy	NKI
103	18.241095890411	0.460230018628053	base	0.066395025062614	Accuracy	NKI
104	18.341095890411	0.46424064626836	base	0.0665007728065737	Accuracy	NKI
105	18.441095890411	0.467986187420715	base	0.066588889076417	Accuracy	NKI
106	18.541095890411	0.471473260605265	base	0.0666571049864825	Accuracy	NKI
107	18.641095890411	0.47470860967837	base	0.0667037791763404	Accuracy	NKI
108	18.741095890411	0.47769912314974	base	0.0667282107564307	Accuracy	NKI
109	18.841095890411	0.480451763684812	base	0.0667304228305386	Accuracy	NKI
110	18.941095890411	0.482973536121895	base	0.0667111233590982	Accuracy	NKI
111	19.041095890411	0.485271458293375	base	0.0666715176356215	Accuracy	NKI
112	19.141095890411	0.487352543301083	base	0.0666132936556226	Accuracy	NKI
113	19.241095890411	0.48922379593755	base	0.0665383834192612	Accuracy	NKI
114	19.341095890411	0.490892193827212	base	0.066448953272899	Accuracy	NKI
115	19.441095890411	0.492364649688503	base	0.0663475621862136	Accuracy	NKI
116	19.541095890411	0.493648001400885	base	0.0662370654772617	Accuracy	NKI
117	19.641095890411	0.494749035496033	base	0.0661203323707641	Accuracy	NKI
118	19.741095890411	0.495674517011305	base	0.0660000148521284	Accuracy	NKI
119	19.841095890411	0.496431204768592	base	0.0658784089441632	Accuracy	NKI
120	19.941095890411	0.497025821278871	base	0.0657574953910211	Accuracy	NKI
121	20.041095890411	0.497465043924295	base	0.0656389155335439	Accuracy	NKI
122	20.141095890411	0.497755512602572	base	0.0655239101444731	Accuracy	NKI
123	20.241095890411	0.497903823838263	base	0.065413310323147	Accuracy	NKI
124	20.341095890411	0.497916495627685	base	0.0653076048357919	Accuracy	NKI
125	20.441095890411	0.497799940318307	base	0.0652069975809294	Accuracy	NKI
126	20.541095890411	0.497560462407968	base	0.065111418528048	Accuracy	NKI
127	20.641095890411	0.497204331853491	base	0.065020393144531	Accuracy	NKI
128	20.741095890411	0.496737722239009	base	0.0649332017246798	Accuracy	NKI
129	20.841095890411	0.496166621029442	base	0.0648491034084791	Accuracy	NKI
130	20.941095890411	0.495496907224465	base	0.0647672338307133	Accuracy	NKI
131	21.041095890411	0.494734338596541	base	0.0646866860914915	Accuracy	NKI
132	21.141095890411	0.493884573008376	base	0.0646065304401424	Accuracy	NKI
133	21.241095890411	0.492953140257471	base	0.0645259388190979	Accuracy	NKI
134	21.341095890411	0.491945210095362	base	0.064444708866657	Accuracy	NKI
135	21.441095890411	0.490865724238234	base	0.0643630412701035	Accuracy	NKI
136	21.541095890411	0.489719467027218	base	0.0642814187533405	Accuracy	NKI
137	21.641095890411	0.488511112935645	base	0.0642005225719923	Accuracy	NKI
138	21.741095890411	0.487245202587539	base	0.0641212906232621	Accuracy	NKI
139	21.841095890411	0.485926013929617	base	0.0640451810230819	Accuracy	NKI
140	21.941095890411	0.484557642600672	base	0.063973965014964	Accuracy	NKI
141	22.041095890411	0.483144054316987	base	0.0639095712340136	Accuracy	NKI
142	22.141095890411	0.481689079386415	base	0.0638540424470444	Accuracy	NKI
143	22.241095890411	0.480196451492747	base	0.0638093940461757	Accuracy	NKI
144	22.341095890411	0.478669800529402	base	0.0637775724301984	Accuracy	NKI
145	22.441095890411	0.477112641843521	base	0.0637604180472457	Accuracy	NKI
146	22.541095890411	0.475528389993345	base	0.0637595791129597	Accuracy	NKI
147	22.641095890411	0.473920321809294	base	0.0637765341902991	Accuracy	NKI
148	22.741095890411	0.472291606090708	base	0.0638124756152959	Accuracy	NKI
149	22.841095890411	0.470645312340957	base	0.0638682499205959	Accuracy	NKI
150	22.941095890411	0.46898439886277	base	0.0639443546851493	Accuracy	NKI
151	23.041095890411	0.467311681969298	base	0.0640409852290996	Accuracy	NKI
152	23.141095890411	0.465629852012409	base	0.0641579946814117	Accuracy	NKI
153	23.241095890411	0.463941430729596	base	0.064294995045459	Accuracy	NKI
154	23.341095890411	0.462248827923321	base	0.0644512499473174	Accuracy	NKI
155	23.441095890411	0.460554328813784	base	0.064625738116102	Accuracy	NKI
156	23.541095890411	0.458860010422442	base	0.0648174079187886	Accuracy	NKI
157	23.641095890411	0.45716775868919	base	0.0650251969447414	Accuracy	NKI
158	23.741095890411	0.455479390405004	base	0.065247768183084	Accuracy	NKI
159	23.841095890411	0.453796680631314	base	0.0654834739955869	Accuracy	NKI
160	23.941095890411	0.452121332419067	base	0.065730489393675	Accuracy	NKI
161	24.041095890411	0.450454935245555	base	0.0659870023958409	Accuracy	NKI
162	24.141095890411	0.448798974168477	base	0.0662512565406684	Accuracy	NKI
163	24.241095890411	0.447154904510287	base	0.0665213730245695	Accuracy	NKI
164	24.341095890411	0.445524088136979	base	0.0667956121168119	Accuracy	NKI
165	24.441095890411	0.443907790099791	base	0.0670724440223998	Accuracy	NKI
166	24.541095890411	0.442307189149848	base	0.0673505626023879	Accuracy	NKI
167	24.641095890411	0.440723389183409	base	0.0676288815340416	Accuracy	NKI
168	24.741095890411	0.439157403787302	base	0.0679066156808498	Accuracy	NKI
169	24.841095890411	0.437610176397536	base	0.0681832242655633	Accuracy	NKI
170	24.941095890411	0.436082555285721	base	0.0684585058323775	Accuracy	NKI
171	25.041095890411	0.434575313656451	base	0.0687325181195046	Accuracy	NKI
172	25.141095890411	0.433089173762246	base	0.0690054742547456	Accuracy	NKI
173	25.241095890411	0.431624793272616	base	0.0692777712380138	Accuracy	NKI
174	25.341095890411	0.430182761175759	base	0.0695499781985363	Accuracy	NKI
175	25.441095890411	0.428763619392948	base	0.0698227296821502	Accuracy	NKI
176	25.541095890411	0.42736785540874	base	0.0700967220902687	Accuracy	NKI
177	25.641095890411	0.425995899999781	base	0.0703726904102126	Accuracy	NKI
178	25.741095890411	0.424648123946079	base	0.0706513878656887	Accuracy	NKI
179	25.841095890411	0.423324784932329	base	0.0709337262107652	Accuracy	NKI
180	25.941095890411	0.422026054440022	base	0.0712206338656071	Accuracy	NKI
181	26.041095890411	0.420752047023233	base	0.0715129151157184	Accuracy	NKI
182	26.141095890411	0.419502805145277	base	0.0718112621492894	Accuracy	NKI
183	26.241095890411	0.41827835151108	base	0.0721160512661354	Accuracy	NKI
184	26.341095890411	0.417078682649056	base	0.0724273566336391	Accuracy	NKI
185	26.441095890411	0.415903701020638	base	0.0727451810280478	Accuracy	NKI
186	26.541095890411	0.414753197869656	base	0.0730695064655338	Accuracy	NKI
187	26.641095890411	0.413626875480568	base	0.0734002180125008	Accuracy	NKI
188	26.741095890411	0.412524358125802	base	0.0737370659161115	Accuracy	NKI
189	26.841095890411	0.411445246097854	base	0.0740794545862723	Accuracy	NKI
190	26.941095890411	0.410389109986854	base	0.0744265065601958	Accuracy	NKI
191	27.041095890411	0.409355468562559	base	0.0747772121721944	Accuracy	NKI
192	27.141095890411	0.40834381386903	base	0.0751303383688961	Accuracy	NKI
193	27.241095890411	0.40735361982957	base	0.0754844434656356	Accuracy	NKI
194	27.341095890411	0.406384344688601	base	0.0758379085922916	Accuracy	NKI
195	27.441095890411	0.405435438936496	base	0.0761889487000399	Accuracy	NKI
196	27.541095890411	0.404506343215155	base	0.0765357176355418	Accuracy	NKI
197	27.641095890411	0.403596487224812	base	0.0768764629769792	Accuracy	NKI
198	27.741095890411	0.402705288509805	base	0.0772097259619567	Accuracy	NKI
199	27.841095890411	0.401832159705569	base	0.0775342764799626	Accuracy	NKI
200	27.941095890411	0.400976513798526	base	0.0778491426860713	Accuracy	NKI
201	28.041095890411	0.40013776977088	base	0.0781537764884689	Accuracy	NKI
202	28.141095890411	0.399315363720089	base	0.0784483417889992	Accuracy	NKI
203	28.241095890411	0.398508748386198	base	0.0787335501066965	Accuracy	NKI
204	28.341095890411	0.397717386512113	base	0.079010399856276	Accuracy	NKI
205	28.441095890411	0.396940752253328	base	0.0792801158323161	Accuracy	NKI
206	28.541095890411	0.396178335018453	base	0.079544157167301	Accuracy	NKI
207	28.641095890411	0.395429631539199	base	0.0798040582818666	Accuracy	NKI
208	28.741095890411	0.394694140519747	base	0.0800613239111223	Accuracy	NKI
209	28.841095890411	0.393971371108512	base	0.0803174892915685	Accuracy	NKI
210	28.941095890411	0.393260848798226	base	0.0805741456411581	Accuracy	NKI
211	29.041095890411	0.392562132416032	base	0.0808330544070421	Accuracy	NKI
212	29.141095890411	0.391874828039035	base	0.0810962147612691	Accuracy	NKI
213	29.241095890411	0.39119856187409	base	0.0813655766859397	Accuracy	NKI
214	29.341095890411	0.390532965959326	base	0.0816428828093789	Accuracy	NKI
215	29.441095890411	0.389877694450555	base	0.0819297703871687	Accuracy	NKI
216	29.541095890411	0.389232412091339	base	0.0822276571404668	Accuracy	NKI
217	29.641095890411	0.388596808347135	base	0.0825378419246661	Accuracy	NKI
218	29.741095890411	0.387970596567474	base	0.082861491153214	Accuracy	NKI
219	29.841095890411	0.387353515518693	base	0.0831996590261503	Accuracy	NKI
220	29.941095890411	0.386745328749894	base	0.0835532954859912	Accuracy	NKI
221	30.041095890411	0.386145808731195	base	0.0839231190342648	Accuracy	NKI
222	30.141095890411	0.385554732613331	base	0.0843096060685356	Accuracy	NKI
223	30.241095890411	0.384971885094903	base	0.0847130540850422	Accuracy	NKI
224	30.341095890411	0.384397054922472	base	0.0851335919063664	Accuracy	NKI
225	30.441095890411	0.383830038709761	base	0.0855712905190572	Accuracy	NKI
226	30.541095890411	0.383270643657422	base	0.0860262931572728	Accuracy	NKI
227	30.641095890411	0.382718683256439	base	0.0864988076862584	Accuracy	NKI
228	30.741095890411	0.38217397125165	base	0.086989054234821	Accuracy	NKI
229	30.841095890411	0.381636321616804	base	0.0874973342756577	Accuracy	NKI
230	30.941095890411	0.38110555276546	base	0.0880243046873168	Accuracy	NKI
231	31.041095890411	0.380581489884182	base	0.0885712213599828	Accuracy	NKI
232	31.141095890411	0.380063962910143	base	0.0891400415974509	Accuracy	NKI
233	31.241095890411	0.37955280422226	base	0.0897333801902026	Accuracy	NKI
234	31.341095890411	0.379047846466	base	0.0903544096258343	Accuracy	NKI
235	31.441095890411	0.378548921476693	base	0.0910069806017068	Accuracy	NKI
236	31.541095890411	0.378055860009383	base	0.0916955475836406	Accuracy	NKI
237	31.641095890411	0.377568491767999	base	0.0924250484385606	Accuracy	NKI
238	31.741095890411	0.377086642845985	base	0.0932010469354635	Accuracy	NKI
239	31.841095890411	0.376610134138182	base	0.0940297480097076	Accuracy	NKI
240	31.941095890411	0.376138782186114	base	0.0949178328209695	Accuracy	NKI
241	32.041095890411	0.375672401231274	base	0.0958722473715795	Accuracy	NKI
242	32.141095890411	0.375210802716543	base	0.0969001178509587	Accuracy	NKI
243	32.241095890411	0.374753791976272	base	0.098008769307381	Accuracy	NKI
244	32.341095890411	0.374301169699256	base	0.0992055242998149	Accuracy	NKI
245	32.441095890411	0.373852732213778	base	0.100497549670997	Accuracy	NKI
246	32.541095890411	0.373408273177319	base	0.101891656657558	Accuracy	NKI
247	32.641095890411	0.372967583116145	base	0.10339419968735	Accuracy	NKI
248	32.741095890411	0.372530448894254	base	0.105010966467697	Accuracy	NKI
249	32.841095890411	0.372096655698477	base	0.106746994912141	Accuracy	NKI
250	32.941095890411	0.371665988482605	base	0.108606436134237	Accuracy	NKI
251	33.041095890411	0.371238232238257	base	0.110592511468149	Accuracy	NKI
252	33.141095890411	0.370813172265914	base	0.112707540125232	Accuracy	NKI
253	33.241095890411	0.37039059494134	base	0.114952887082099	Accuracy	NKI
254	33.341095890411	0.369970289795018	base	0.117328955854948	Accuracy	NKI
255	33.441095890411	0.369552050185528	base	0.119835183653002	Accuracy	NKI
256	33.541095890411	0.369135673377613	base	0.122470057150452	Accuracy	NKI
257	33.641095890411	0.368720958860971	base	0.125231149695862	Accuracy	NKI
258	33.741095890411	0.368307707613581	base	0.128115182690385	Accuracy	NKI
259	33.841095890411	0.367895730603829	base	0.131118157275278	Accuracy	NKI
260	33.941095890411	0.36748485431244	base	0.134235488649629	Accuracy	NKI
261	34.041095890411	0.367074918307143	base	0.137462102908923	Accuracy	NKI
262	34.141095890411	0.366665766904019	base	0.140792481800381	Accuracy	NKI
263	34.241095890411	0.366257255288582	base	0.14422080516503	Accuracy	NKI
264	34.341095890411	0.365849254276157	base	0.147741099012919	Accuracy	NKI
265	34.441095890411	0.365441650480119	base	0.151347352360697	Accuracy	NKI
266	34.541095890411	0.365034342796083	base	0.155033580060956	Accuracy	NKI
267	34.641095890411	0.364627241537409	base	0.158793898594207	Accuracy	NKI
268	34.741095890411	0.364220268234358	base	0.16262260034327	Accuracy	NKI
269	34.841095890411	0.363813360631393	base	0.166514304707774	Accuracy	NKI
270	34.941095890411	0.363406477931374	base	0.170464140634737	Accuracy	NKI
271	8.041095890411	1.92394060982549	base	0.10514477098634	Latency	NKI
272	8.141095890411	1.8832721570252	base	0.100835266255084	Latency	NKI
273	8.241095890411	1.84260311241484	base	0.0966324826519185	Latency	NKI
274	8.341095890411	1.80193239833661	base	0.0925524728515737	Latency	NKI
275	8.441095890411	1.76125844116792	base	0.0886138001028434	Latency	NKI
276	8.541095890411	1.72057940428872	base	0.084836976778412	Latency	NKI
277	8.641095890411	1.67989336758806	base	0.081243917345774	Latency	NKI
278	8.741095890411	1.6391985353529	base	0.0778567093960308	Latency	NKI
279	8.841095890411	1.5984934711417	base	0.0746966092798049	Latency	NKI
280	8.941095890411	1.55777736582888	base	0.0717829767116894	Latency	NKI
281	9.041095890411	1.51704995452842	base	0.0691319997995865	Latency	NKI
282	9.141095890411	1.47631175380071	base	0.066755549820513	Latency	NKI
283	9.241095890411	1.4355642183833	base	0.0646601514497725	Latency	NKI
284	9.341095890411	1.394809680442	base	0.0628461523991536	Latency	NKI
285	9.441095890411	1.35405122699805	base	0.0613072398502041	Latency	NKI
286	9.541095890411	1.31329307535036	base	0.0600305092536182	Latency	NKI
287	9.641095890411	1.27254120463688	base	0.0589971836349725	Latency	NKI
288	9.741095890411	1.23180330271987	base	0.0581837015436015	Latency	NKI
289	9.841095890411	1.19108882804371	base	0.0575631747495127	Latency	NKI
290	9.941095890411	1.15040943069166	base	0.0571071789930794	Latency	NKI
291	10.041095890411	1.10977920450143	base	0.0567875128923757	Latency	NKI
292	10.141095890411	1.06921389881552	base	0.0565772371251858	Latency	NKI
293	10.241095890411	1.0287303906867	base	0.0564514520672618	Latency	NKI
294	10.341095890411	0.988346967598443	base	0.0563882268009946	Latency	NKI
295	10.441095890411	0.948083074745623	base	0.0563689364855193	Latency	NKI
296	10.541095890411	0.907958707154804	base	0.0563781178374216	Latency	NKI
297	10.641095890411	0.867995125012431	base	0.0564040772000465	Latency	NKI
298	10.741095890411	0.828215078092057	base	0.0564389562613458	Latency	NKI
299	10.841095890411	0.788642025560789	base	0.0564779151749972	Latency	NKI
300	10.941095890411	0.749300918424159	base	0.0565195232881768	Latency	NKI
301	11.041095890411	0.710218112887121	base	0.0565651798473939	Latency	NKI
302	11.141095890411	0.671420628414453	base	0.0566179013978964	Latency	NKI
303	11.241095890411	0.632935917212826	base	0.0566816034685326	Latency	NKI
304	11.341095890411	0.594791663485337	base	0.0567604172929895	Latency	NKI
305	11.441095890411	0.557015710003383	base	0.0568585132494897	Latency	NKI
306	11.541095890411	0.519635956645948	base	0.0569795694438818	Latency	NKI
307	11.641095890411	0.482680098796155	base	0.0571261442529633	Latency	NKI
308	11.741095890411	0.446175424973596	base	0.0572994879634305	Latency	NKI
309	11.841095890411	0.410148808651955	base	0.0574991917239204	Latency	NKI
310	11.941095890411	0.374626641628919	base	0.0577230549050784	Latency	NKI
311	12.041095890411	0.339634450047391	base	0.0579673263609166	Latency	NKI
312	12.141095890411	0.30519693239734	base	0.0582267830758293	Latency	NKI
313	12.241095890411	0.271337719815048	base	0.0584950635203708	Latency	NKI
314	12.341095890411	0.238079014284733	base	0.0587651159556052	Latency	NKI
315	12.441095890411	0.205441202636791	base	0.0590297302600973	Latency	NKI
316	12.541095890411	0.173442288659096	base	0.059282165867413	Latency	NKI
317	12.641095890411	0.142097893699768	base	0.0595165204003209	Latency	NKI
318	12.741095890411	0.111422427619731	base	0.0597274587130869	Latency	NKI
319	12.841095890411	0.0814289317444213	base	0.0599104828085802	Latency	NKI
320	12.941095890411	0.0521291785155687	base	0.0600620571133291	Latency	NKI
321	13.041095890411	0.0235327820734916	base	0.0601801857455715	Latency	NKI
322	13.141095890411	-0.00435232509419587	base	0.0602642779225967	Latency	NKI
323	13.241095890411	-0.0315196823740862	base	0.060315076108352	Latency	NKI
324	13.341095890411	-0.0579646241108109	base	0.0603348052069831	Latency	NKI
325	13.441095890411	-0.0836853837662436	base	0.0603276454061611	Latency	NKI
326	13.541095890411	-0.108682276748876	base	0.0602991448796628	Latency	NKI
327	13.641095890411	-0.132956771269502	base	0.0602555245280452	Latency	NKI
328	13.741095890411	-0.156511330082131	base	0.0602033573054542	Latency	NKI
329	13.841095890411	-0.179349405847187	base	0.0601493185155723	Latency	NKI
330	13.941095890411	-0.201475511870854	base	0.060099967465501	Latency	NKI
331	14.041095890411	-0.222895197312043	base	0.0600614750244524	Latency	NKI
332	14.141095890411	-0.243614625342354	base	0.060039175246661	Latency	NKI
333	14.241095890411	-0.263640640284735	base	0.060037405772948	Latency	NKI
334	14.341095890411	-0.282980572058543	base	0.0600592545402394	Latency	NKI
335	14.441095890411	-0.301642423391139	base	0.0601065786400457	Latency	NKI
336	14.541095890411	-0.319634877480526	base	0.0601799715907768	Latency	NKI
337	14.641095890411	-0.336967182377616	base	0.0602787195869019	Latency	NKI
338	14.741095890411	-0.353649103204437	base	0.0604008664413005	Latency	NKI
339	14.841095890411	-0.369690686225183	base	0.0605431753672742	Latency	NKI
340	14.941095890411	-0.385102350051488	base	0.0607015089813754	Latency	NKI
341	15.041095890411	-0.399894799825121	base	0.060871052671234	Latency	NKI
342	15.141095890411	-0.414078969813258	base	0.061046730017646	Latency	NKI
343	15.241095890411	-0.427665946523708	base	0.0612237385151695	Latency	NKI
344	15.341095890411	-0.440666834994215	base	0.0613979075292293	Latency	NKI
345	15.441095890411	-0.453092678182213	base	0.0615655283335693	Latency	NKI
346	15.541095890411	-0.464954327855801	base	0.06172354497005	Latency	NKI
347	15.641095890411	-0.476262228443087	base	0.0618702254736142	Latency	NKI
348	15.741095890411	-0.487026436433536	base	0.0620050082864949	Latency	NKI
349	15.841095890411	-0.497256591793797	base	0.0621284471718176	Latency	NKI
350	15.941095890411	-0.506961973941694	base	0.0622420041274468	Latency	NKI
351	16.041095890411	-0.516151610970948	base	0.0623477302769615	Latency	NKI
352	16.141095890411	-0.524834175078629	base	0.0624483451514257	Latency	NKI
353	16.241095890411	-0.533017870022133	base	0.0625473150778661	Latency	NKI
354	16.341095890411	-0.540710512048955	base	0.0626485616536013	Latency	NKI
355	16.441095890411	-0.547919591038271	base	0.06275619192646	Latency	NKI
356	16.541095890411	-0.554652405258183	base	0.0628740812434827	Latency	NKI
357	16.641095890411	-0.560916121443128	base	0.0630056202623739	Latency	NKI
358	16.741095890411	-0.566717759829152	base	0.063153621946364	Latency	NKI
359	16.841095890411	-0.572064303988004	base	0.0633199621117577	Latency	NKI
360	16.941095890411	-0.576962672016793	base	0.0635056479470983	Latency	NKI
361	17.041095890411	-0.581419727492947	base	0.0637108177816357	Latency	NKI
362	17.141095890411	-0.585442280416734	base	0.0639350972161409	Latency	NKI
363	17.241095890411	-0.589037136018587	base	0.0641776427801294	Latency	NKI
364	17.341095890411	-0.59221113220494	base	0.0644367257172811	Latency	NKI
365	17.441095890411	-0.594971253271336	base	0.0647100097078268	Latency	NKI
366	17.541095890411	-0.597324674000683	base	0.0649945917521145	Latency	NKI
367	17.641095890411	-0.599278780057923	base	0.0652869670346836	Latency	NKI
368	17.741095890411	-0.600841244548977	base	0.0655831714470975	Latency	NKI
369	17.841095890411	-0.602019920622908	base	0.0658786335287212	Latency	NKI
370	17.941095890411	-0.602823075076147	base	0.0661685740455187	Latency	NKI
371	18.041095890411	-0.603259252131727	base	0.0664479257760563	Latency	NKI
372	18.141095890411	-0.603337148123387	base	0.0667112535383777	Latency	NKI
373	18.241095890411	-0.603065582849864	base	0.0669528322719154	Latency	NKI
374	18.341095890411	-0.602453712047205	base	0.0671670370133775	Latency	NKI
375	18.441095890411	-0.60151098423948	base	0.0673484396044123	Latency	NKI
376	18.541095890411	-0.600247468587382	base	0.0674923376857243	Latency	NKI
377	18.641095890411	-0.598674166317804	base	0.0675952659083659	Latency	NKI
378	18.741095890411	-0.596803414238355	base	0.067655588823415	Latency	NKI
379	18.841095890411	-0.594648471581067	base	0.0676730955556344	Latency	NKI
380	18.941095890411	-0.592223444515314	base	0.0676489258068658	Latency	NKI
381	19.041095890411	-0.589543012183727	base	0.0675852153376152	Latency	NKI
382	19.141095890411	-0.586622442840246	base	0.0674850667537432	Latency	NKI
383	19.241095890411	-0.583477304175438	base	0.0673520979693734	Latency	NKI
384	19.341095890411	-0.580123489910625	base	0.0671904209731116	Latency	NKI
385	19.441095890411	-0.576577467929765	base	0.0670049342096791	Latency	NKI
386	19.541095890411	-0.572856219489312	base	0.0668011332355136	Latency	NKI
387	19.641095890411	-0.568976977713676	base	0.0665845690409588	Latency	NKI
388	19.741095890411	-0.564957066038631	base	0.0663604012622655	Latency	NKI
389	19.841095890411	-0.560813818178107	base	0.0661331229508883	Latency	NKI
390	19.941095890411	-0.556564614992091	base	0.0659066189167723	Latency	NKI
391	20.041095890411	-0.552226872240193	base	0.0656841036009788	Latency	NKI
392	20.141095890411	-0.547818007936524	base	0.0654679915187748	Latency	NKI
393	20.241095890411	-0.543355417455274	base	0.0652598666989265	Latency	NKI
394	20.341095890411	-0.538856398781748	base	0.065060596893631	Latency	NKI
395	20.441095890411	-0.534338073758237	base	0.0648704343505075	Latency	NKI
396	20.541095890411	-0.529817340138276	base	0.0646890354036508	Latency	NKI
397	20.641095890411	-0.525311010850693	base	0.0645152224055046	Latency	NKI
398	20.741095890411	-0.520835571790003	base	0.0643472870939315	Latency	NKI
399	20.841095890411	-0.516406836910657	base	0.0641834221426481	Latency	NKI
400	20.941095890411	-0.512040185448852	base	0.0640215492454856	Latency	NKI
401	21.041095890411	-0.50775043347927	base	0.063859490148307	Latency	NKI
402	21.141095890411	-0.503551910830826	base	0.0636950242827289	Latency	NKI
403	21.241095890411	-0.499458207136259	base	0.0635261467489699	Latency	NKI
404	21.341095890411	-0.4954807718295	base	0.0633520897670732	Latency	NKI
405	21.441095890411	-0.491629616064248	base	0.0631729269915607	Latency	NKI
406	21.541095890411	-0.487913694008275	base	0.0629893606183209	Latency	NKI
407	21.641095890411	-0.484341165473262	base	0.062802573906217	Latency	NKI
408	21.741095890411	-0.480919164063292	base	0.0626143521401562	Latency	NKI
409	21.841095890411	-0.477652717192278	base	0.0624275970550459	Latency	NKI
410	21.941095890411	-0.474545355294132	base	0.0622459286367576	Latency	NKI
411	22.041095890411	-0.471599487903923	base	0.0620733760231607	Latency	NKI
412	22.141095890411	-0.468816329626372	base	0.0619142779858337	Latency	NKI
413	22.241095890411	-0.466196222734553	base	0.061772988049614	Latency	NKI
414	22.341095890411	-0.463738557679034	base	0.061653765844507	Latency	NKI
415	22.441095890411	-0.461441670049254	base	0.0615606727111759	Latency	NKI
416	22.541095890411	-0.45930297311235	base	0.0614973698011127	Latency	NKI
417	22.641095890411	-0.457318637786243	base	0.0614671197698154	Latency	NKI
418	22.741095890411	-0.45548388312392	base	0.0614725277336907	Latency	NKI
419	22.841095890411	-0.453793092196459	base	0.0615153942140364	Latency	NKI
420	22.941095890411	-0.452239776178433	base	0.0615966803864098	Latency	NKI
421	23.041095890411	-0.450816401957019	base	0.0617165735977836	Latency	NKI
422	23.141095890411	-0.449514611412045	base	0.0618744045213882	Latency	NKI
423	23.241095890411	-0.448325067738236	base	0.0620688346449302	Latency	NKI
424	23.341095890411	-0.44723787852461	base	0.0622976742814048	Latency	NKI
425	23.441095890411	-0.446242687439456	base	0.0625580256002879	Latency	NKI
426	23.541095890411	-0.445328587065817	base	0.0628467915183202	Latency	NKI
427	23.641095890411	-0.444484295968985	base	0.063160755534387	Latency	NKI
428	23.741095890411	-0.44369846266149	base	0.0634961279154386	Latency	NKI
429	23.841095890411	-0.442959763810845	base	0.0638485140823045	Latency	NKI
430	23.941095890411	-0.442256997404135	base	0.0642132055118604	Latency	NKI
431	24.041095890411	-0.441579281225735	base	0.0645855842278064	Latency	NKI
432	24.141095890411	-0.440916075361064	base	0.0649612372410221	Latency	NKI
433	24.241095890411	-0.440256977688132	base	0.0653356341865003	Latency	NKI
434	24.341095890411	-0.439592105264649	base	0.065704659847396	Latency	NKI
435	24.441095890411	-0.438912160785603	base	0.0660647686730696	Latency	NKI
436	24.541095890411	-0.438208442009521	base	0.0664130220656739	Latency	NKI
437	24.641095890411	-0.437472804675194	base	0.0667470856153819	Latency	NKI
438	24.741095890411	-0.436697829667372	base	0.0670653931903212	Latency	NKI
439	24.841095890411	-0.435876699376509	base	0.0673670327833714	Latency	NKI
440	24.941095890411	-0.435003448807269	base	0.0676519334184005	Latency	NKI
441	25.041095890411	-0.434072808918596	base	0.067920700331437	Latency	NKI
442	25.141095890411	-0.433080000923196	base	0.0681744018359324	Latency	NKI
443	25.241095890411	-0.432020885260911	base	0.0684146188476119	Latency	NKI
444	25.341095890411	-0.430892013192407	base	0.0686434120304447	Latency	NKI
445	25.441095890411	-0.4296904161806	base	0.0688630987078804	Latency	NKI
446	25.541095890411	-0.428413688382737	base	0.069076232321977	Latency	NKI
447	25.641095890411	-0.42706001236212	base	0.0692855406223531	Latency	NKI
448	25.741095890411	-0.425628194101656	base	0.0694938660382746	Latency	NKI
449	25.841095890411	-0.424118212062432	base	0.0697044130768427	Latency	NKI
450	25.941095890411	-0.422530934397262	base	0.0699204432354536	Latency	NKI
451	26.041095890411	-0.420867808121359	base	0.0701449731736562	Latency	NKI
452	26.141095890411	-0.419131005179879	base	0.0703807668657648	Latency	NKI
453	26.241095890411	-0.417322894652749	base	0.0706299222075212	Latency	NKI
454	26.341095890411	-0.415446091329846	base	0.0708938738446992	Latency	NKI
455	26.441095890411	-0.413504072390344	base	0.0711737989189122	Latency	NKI
456	26.541095890411	-0.411501308301619	base	0.0714706857253033	Latency	NKI
457	26.641095890411	-0.40944301611891	base	0.0717851724105508	Latency	NKI
458	26.741095890411	-0.407335036334527	base	0.0721174644472438	Latency	NKI
459	26.841095890411	-0.405183392038101	base	0.0724669446680718	Latency	NKI
460	26.941095890411	-0.40299428210291	base	0.0728322943600224	Latency	NKI
461	27.041095890411	-0.400774188522586	base	0.073211777978141	Latency	NKI
462	27.141095890411	-0.398529716775985	base	0.0736030924371221	Latency	NKI
463	27.241095890411	-0.396267508184979	base	0.0740034145722115	Latency	NKI
464	27.341095890411	-0.393994224475549	base	0.0744094811854121	Latency	NKI
465	27.441095890411	-0.391716497879471	base	0.0748176334825613	Latency	NKI
466	27.541095890411	-0.389440886706209	base	0.075224037392445	Latency	NKI
467	27.641095890411	-0.38717375774596	base	0.0756249992470329	Latency	NKI
468	27.741095890411	-0.384921113095196	base	0.0760173660804037	Latency	NKI
469	27.841095890411	-0.382688671478361	base	0.0763984195387821	Latency	NKI
470	27.941095890411	-0.380481827916022	base	0.0767659442189539	Latency	NKI
471	28.041095890411	-0.378305416243057	base	0.0771185507586221	Latency	NKI
472	28.141095890411	-0.376163225709564	base	0.0774562273489634	Latency	NKI
473	28.241095890411	-0.374058235905079	base	0.0777800166907641	Latency	NKI
474	28.341095890411	-0.371993021983421	base	0.0780915038867707	Latency	NKI
475	28.441095890411	-0.369969785279975	base	0.078392684994724	Latency	NKI
476	28.541095890411	-0.367990256195117	base	0.0786859634842173	Latency	NKI
477	28.641095890411	-0.366055952067356	base	0.07897382891346	Latency	NKI
478	28.741095890411	-0.36416833930897	base	0.0792586410635788	Latency	NKI
479	28.841095890411	-0.362328627712303	base	0.0795427242686783	Latency	NKI
480	28.941095890411	-0.360537642127238	base	0.0798283929019585	Latency	NKI
481	29.041095890411	-0.358795458174314	base	0.0801181332436455	Latency	NKI
482	29.141095890411	-0.357101119827738	base	0.0804146895377885	Latency	NKI
483	29.241095890411	-0.355453239503398	base	0.0807205099260818	Latency	NKI
484	29.341095890411	-0.353850314222494	base	0.0810374386269638	Latency	NKI
485	29.441095890411	-0.352290411490351	base	0.0813668767079219	Latency	NKI
486	29.541095890411	-0.350771398126794	base	0.0817095653057626	Latency	NKI
487	29.641095890411	-0.349290700387392	base	0.0820657492679933	Latency	NKI
488	29.741095890411	-0.34784532840393	base	0.082435147134174	Latency	NKI
489	29.841095890411	-0.346431875841696	base	0.0828169862433428	Latency	NKI
490	29.941095890411	-0.345046546094741	base	0.0832100246355426	Latency	NKI
491	30.041095890411	-0.343685405831833	base	0.0836123470537568	Latency	NKI
492	30.141095890411	-0.342344461438681	base	0.0840213672852444	Latency	NKI
493	30.241095890411	-0.341019623076799	base	0.0844339627983025	Latency	NKI
494	30.341095890411	-0.339706759941075	base	0.0848465213153351	Latency	NKI
495	30.441095890411	-0.338401670256968	base	0.0852551687833243	Latency	NKI
496	30.541095890411	-0.337100085084203	base	0.0856560406922359	Latency	NKI
497	30.641095890411	-0.335797699879469	base	0.08604530386049	Latency	NKI
498	30.741095890411	-0.334490208764307	base	0.0864190902611812	Latency	NKI
499	30.841095890411	-0.333173310030217	base	0.0867736530372159	Latency	NKI
500	30.941095890411	-0.331842788837126	base	0.0871059257147177	Latency	NKI
501	31.041095890411	-0.330494607281027	base	0.0874140458770778	Latency	NKI
502	31.141095890411	-0.329124977402068	base	0.0876976249041741	Latency	NKI
503	31.241095890411	-0.327730329570721	base	0.0879577342370342	Latency	NKI
504	31.341095890411	-0.326307247887451	base	0.0881967798605449	Latency	NKI
505	31.441095890411	-0.324852588756345	base	0.088418831678164	Latency	NKI
506	31.541095890411	-0.323363421079576	base	0.0886295644869153	Latency	NKI
507	31.641095890411	-0.321836930586492	base	0.0888361032291847	Latency	NKI
508	31.741095890411	-0.320270643613193	base	0.089047430215255	Latency	NKI
509	31.841095890411	-0.318662538313227	base	0.0892745375989822	Latency	NKI
510	31.941095890411	-0.317010946412407	base	0.0895301866951372	Latency	NKI
511	32.041095890411	-0.315314380133853	base	0.0898285403147422	Latency	NKI
512	32.141095890411	-0.313571564566063	base	0.0901850461244073	Latency	NKI
513	32.241095890411	-0.311781692300856	base	0.0906165274216575	Latency	NKI
514	32.341095890411	-0.309944316881907	base	0.0911407437996036	Latency	NKI
515	32.441095890411	-0.308059349702259	base	0.0917760097729992	Latency	NKI
516	32.541095890411	-0.306126928336172	base	0.0925406536614731	Latency	NKI
517	32.641095890411	-0.304147506804086	base	0.0934526543497442	Latency	NKI
518	32.741095890411	-0.302121929061134	base	0.0945292191515234	Latency	NKI
519	32.841095890411	-0.300051251349458	base	0.0957861635436459	Latency	NKI
520	32.941095890411	-0.297936559924614	base	0.0972373888202171	Latency	NKI
521	33.041095890411	-0.295778991258028	base	0.0988945872156617	Latency	NKI
522	33.141095890411	-0.293580023274742	base	0.100767126365751	Latency	NKI
523	33.241095890411	-0.291341420394105	base	0.102861793338526	Latency	NKI
524	33.341095890411	-0.289065270205723	base	0.105182682334104	Latency	NKI
525	33.441095890411	-0.286753922566664	base	0.107731147697717	Latency	NKI
526	33.541095890411	-0.284409887010313	base	0.110505861847387	Latency	NKI
527	33.641095890411	-0.282035746252197	base	0.113502975310505	Latency	NKI
528	33.741095890411	-0.279634098204698	base	0.116716361531187	Latency	NKI
529	33.841095890411	-0.277207618349824	base	0.120137989239189	Latency	NKI
530	33.941095890411	-0.274759044147045	base	0.123758312672228	Latency	NKI
531	34.041095890411	-0.272291124013356	base	0.127566606123607	Latency	NKI
532	34.141095890411	-0.269806596699055	base	0.131551198325501	Latency	NKI
533	34.241095890411	-0.267308117197769	base	0.135699844348496	Latency	NKI
534	34.341095890411	-0.264798204209256	base	0.140000087239361	Latency	NKI
535	34.441095890411	-0.262279193602096	base	0.144439546521003	Latency	NKI
536	34.541095890411	-0.259753260127761	base	0.149006083218281	Latency	NKI
537	34.641095890411	-0.257222399918495	base	0.153687967237699	Latency	NKI
538	34.741095890411	-0.254688408404276	base	0.15847402493973	Latency	NKI
539	34.841095890411	-0.252152760909064	base	0.163353916767711	Latency	NKI
540	34.941095890411	-0.249616462346071	base	0.168318465003138	Latency	NKI
541	8.041095890411	-0.922349296714295	coved	0.110060624123454	Accuracy	NKI
542	8.141095890411	-0.906627957537343	coved	0.107507623434998	Accuracy	NKI
543	8.241095890411	-0.89090676061981	coved	0.105008976477993	Accuracy	NKI
544	8.341095890411	-0.875186004180784	coved	0.102569134256138	Accuracy	NKI
545	8.441095890411	-0.859466194382435	coved	0.100192964188002	Accuracy	NKI
546	8.541095890411	-0.843748057404782	coved	0.0978855658140623	Accuracy	NKI
547	8.641095890411	-0.828032596957043	coved	0.0956521298005858	Accuracy	NKI
548	8.741095890411	-0.812320993640368	coved	0.0934976135706406	Accuracy	NKI
549	8.841095890411	-0.79661458950556	coved	0.091426552153119	Accuracy	NKI
550	8.941095890411	-0.780914944345815	coved	0.0894429380495727	Accuracy	NKI
551	9.041095890411	-0.765223766947114	coved	0.0875500420262174	Accuracy	NKI
552	9.141095890411	-0.749542922476949	coved	0.085750306229442	Accuracy	NKI
553	9.241095890411	-0.733874419121572	coved	0.0840452646776386	Accuracy	NKI
554	9.341095890411	-0.718220370515937	coved	0.082435488551584	Accuracy	NKI
555	9.441095890411	-0.702582985455225	coved	0.080920575517769	Accuracy	NKI
556	9.541095890411	-0.686964603131978	coved	0.0794991916484379	Accuracy	NKI
557	9.641095890411	-0.671367748082825	coved	0.0781691689709616	Accuracy	NKI
558	9.741095890411	-0.655795112733377	coved	0.0769276126989265	Accuracy	NKI
559	9.841095890411	-0.640249549723046	coved	0.0757710387564663	Accuracy	NKI
560	9.941095890411	-0.624734097607985	coved	0.074695557532812	Accuracy	NKI
561	10.041095890411	-0.609251992151468	coved	0.0736970642995274	Accuracy	NKI
562	10.141095890411	-0.593806596932537	coved	0.0727713352158189	Accuracy	NKI
563	10.241095890411	-0.578401358059712	coved	0.0719141096898864	Accuracy	NKI
564	10.341095890411	-0.563039820424851	coved	0.0711212326195062	Accuracy	NKI
565	10.441095890411	-0.547725608037786	coved	0.0703887254371862	Accuracy	NKI
566	10.541095890411	-0.532462381060738	coved	0.0697127913339478	Accuracy	NKI
567	10.641095890411	-0.517253879651433	coved	0.0690899745067115	Accuracy	NKI
568	10.741095890411	-0.502103937087297	coved	0.068517236933973	Accuracy	NKI
569	10.841095890411	-0.487016429888779	coved	0.0679918683599043	Accuracy	NKI
570	10.941095890411	-0.471995323362386	coved	0.0675116320674379	Accuracy	NKI
571	11.041095890411	-0.457044665848278	coved	0.067074721529769	Accuracy	NKI
572	11.141095890411	-0.442168544434981	coved	0.0666795725863736	Accuracy	NKI
573	11.241095890411	-0.427371071383873	coved	0.0663247616446542	Accuracy	NKI
574	11.341095890411	-0.412656372602172	coved	0.0660089002228463	Accuracy	NKI
575	11.441095890411	-0.398028584282637	coved	0.0657306363995548	Accuracy	NKI
576	11.541095890411	-0.383491847180279	coved	0.0654885576026684	Accuracy	NKI
577	11.641095890411	-0.369050292411294	coved	0.0652810991974505	Accuracy	NKI
578	11.741095890411	-0.354708031176271	coved	0.0651065340928367	Accuracy	NKI
579	11.841095890411	-0.340469153929508	coved	0.064962899279288	Accuracy	NKI
580	11.941095890411	-0.326337726718345	coved	0.0648479650393807	Accuracy	NKI
581	12.041095890411	-0.312317771555341	coved	0.064759294255702	Accuracy	NKI
582	12.141095890411	-0.298413268068866	coved	0.064694246098844	Accuracy	NKI
583	12.241095890411	-0.284628145719793	coved	0.0646500307468669	Accuracy	NKI
584	12.341095890411	-0.270966274092364	coved	0.064623775935703	Accuracy	NKI
585	12.441095890411	-0.25743143074043	coved	0.0646126646537599	Accuracy	NKI
586	12.541095890411	-0.24402726752046	coved	0.0646140794661156	Accuracy	NKI
587	12.641095890411	-0.230757309755934	coved	0.0646256771341078	Accuracy	NKI
588	12.741095890411	-0.21762501756552	coved	0.064645305340019	Accuracy	NKI
589	12.841095890411	-0.204633776139342	coved	0.0646710610606371	Accuracy	NKI
590	12.941095890411	-0.191786900016505	coved	0.0647013143103574	Accuracy	NKI
591	13.041095890411	-0.179087581211724	coved	0.0647348445353493	Accuracy	NKI
592	13.141095890411	-0.166538914554882	coved	0.0647708009450969	Accuracy	NKI
593	13.241095890411	-0.154143907707739	coved	0.0648086789658817	Accuracy	NKI
594	13.341095890411	-0.141905457748233	coved	0.0648483513285823	Accuracy	NKI
595	13.441095890411	-0.129826279433106	coved	0.0648901790787981	Accuracy	NKI
596	13.541095890411	-0.117908952633454	coved	0.0649348625761432	Accuracy	NKI
597	13.641095890411	-0.106155979301062	coved	0.0649832675250061	Accuracy	NKI
598	13.741095890411	-0.0945697910789673	coved	0.0650363455587329	Accuracy	NKI
599	13.841095890411	-0.0831527456326308	coved	0.0650950750982942	Accuracy	NKI
600	13.941095890411	-0.0719071167517032	coved	0.0651604129840953	Accuracy	NKI
601	14.041095890411	-0.0608350921670595	coved	0.0652332351055145	Accuracy	NKI
602	14.141095890411	-0.0499388041771458	coved	0.0653142337322979	Accuracy	NKI
603	14.241095890411	-0.0392203189645323	coved	0.0654038888501603	Accuracy	NKI
604	14.341095890411	-0.0286816506535767	coved	0.065502414262395	Accuracy	NKI
605	14.441095890411	-0.018324732606669	coved	0.0656097730461617	Accuracy	NKI
606	14.541095890411	-0.00815140739714554	coved	0.0657256764978232	Accuracy	NKI
607	14.641095890411	0.00183656911331637	coved	0.0658495758675907	Accuracy	NKI
608	14.741095890411	0.0116375332258925	coved	0.065980678337958	Accuracy	NKI
609	14.841095890411	0.0212498828927755	coved	0.066117929894044	Accuracy	NKI
610	14.941095890411	0.0306721232428714	coved	0.0662601070029899	Accuracy	NKI
611	15.041095890411	0.039902867768451	coved	0.0664058620868595	Accuracy	NKI
612	15.141095890411	0.0489408705582369	coved	0.0665538183839752	Accuracy	NKI
613	15.241095890411	0.0577850758485006	coved	0.0667026954251579	Accuracy	NKI
614	15.341095890411	0.066434632152705	coved	0.0668513870421483	Accuracy	NKI
615	15.441095890411	0.0748888161650767	coved	0.0669989020424078	Accuracy	NKI
616	15.541095890411	0.0831470317087156	coved	0.0671444029421844	Accuracy	NKI
617	15.641095890411	0.0912088982812534	coved	0.0672873722925713	Accuracy	NKI
618	15.741095890411	0.0990742045819837	coved	0.0674275656344842	Accuracy	NKI
619	15.841095890411	0.106742892976266	coved	0.0675649935476813	Accuracy	NKI
620	15.941095890411	0.114215028691872	coved	0.0676998669860625	Accuracy	NKI
621	16.041095890411	0.121490757608082	coved	0.0678325155709977	Accuracy	NKI
622	16.141095890411	0.128570336633788	coved	0.0679634108928937	Accuracy	NKI
623	16.241095890411	0.135454169707714	coved	0.068093191835717	Accuracy	NKI
624	16.341095890411	0.142142785953652	coved	0.0682225960158917	Accuracy	NKI
625	16.441095890411	0.148636825985449	coved	0.068352398640295	Accuracy	NKI
626	16.541095890411	0.15493700016338	coved	0.0684833131486836	Accuracy	NKI
627	16.641095890411	0.161044074863343	coved	0.0686159348316311	Accuracy	NKI
628	16.741095890411	0.166958885470373	coved	0.0687507263836886	Accuracy	NKI
629	16.841095890411	0.172682288046212	coved	0.0688879302642303	Accuracy	NKI
630	16.941095890411	0.178215193780355	coved	0.0690275942980873	Accuracy	NKI
631	17.041095890411	0.18355858216523	coved	0.0691695769560567	Accuracy	NKI
632	17.141095890411	0.188713592287939	coved	0.0693136497168676	Accuracy	NKI
633	17.241095890411	0.193681539695704	coved	0.0694595127567676	Accuracy	NKI
634	17.341095890411	0.198463820059928	coved	0.069606680157214	Accuracy	NKI
635	17.441095890411	0.20306196954558	coved	0.0697545548243784	Accuracy	NKI
636	17.541095890411	0.207477661952926	coved	0.0699024355035273	Accuracy	NKI
637	17.641095890411	0.211712683329986	coved	0.0700495006475356	Accuracy	NKI
638	17.741095890411	0.215768943070083	coved	0.0701948402368041	Accuracy	NKI
639	17.841095890411	0.219648417187801	coved	0.0703374062502785	Accuracy	NKI
640	17.941095890411	0.223353206172347	coved	0.0704761137076379	Accuracy	NKI
641	18.041095890411	0.226885490645892	coved	0.0706098103428153	Accuracy	NKI
642	18.141095890411	0.230247488938008	coved	0.0707372471981931	Accuracy	NKI
643	18.241095890411	0.23344144640822	coved	0.0708570934530275	Accuracy	NKI
644	18.341095890411	0.236469677618561	coved	0.0709680363145117	Accuracy	NKI
645	18.441095890411	0.23933455317506	coved	0.0710688025656395	Accuracy	NKI
646	18.541095890411	0.242038554788691	coved	0.0711582967341696	Accuracy	NKI
647	18.641095890411	0.244584322267488	coved	0.0712357346244255	Accuracy	NKI
648	18.741095890411	0.246974713365032	coved	0.071300798802203	Accuracy	NKI
649	18.841095890411	0.249212730770716	coved	0.0713535295450438	Accuracy	NKI
650	18.941095890411	0.251301505200245	coved	0.0713943043775614	Accuracy	NKI
651	19.041095890411	0.2532442515891	coved	0.0714237436161451	Accuracy	NKI
652	19.141095890411	0.255044269187902	coved	0.0714427021147205	Accuracy	NKI
653	19.241095890411	0.256704899618844	coved	0.0714521495153467	Accuracy	NKI
654	19.341095890411	0.258229529827491	coved	0.0714531649266953	Accuracy	NKI
655	19.441095890411	0.259621626595389	coved	0.0714470152180835	Accuracy	NKI
656	19.541095890411	0.260884728471488	coved	0.0714351067674183	Accuracy	NKI
657	19.641095890411	0.26202240996935	coved	0.0714188453533108	Accuracy	NKI
658	19.741095890411	0.263038258687811	coved	0.0713995224490365	Accuracy	NKI
659	19.841095890411	0.263935864091671	coved	0.0713782482756762	Accuracy	NKI
660	19.941095890411	0.264718825022606	coved	0.0713559744834202	Accuracy	NKI
661	20.041095890411	0.265390749357885	coved	0.0713334844888924	Accuracy	NKI
662	20.141095890411	0.265955249635781	coved	0.0713113653112041	Accuracy	NKI
663	20.241095890411	0.266415941190244	coved	0.0712900051478183	Accuracy	NKI
664	20.341095890411	0.266776438879266	coved	0.0712696286546436	Accuracy	NKI
665	20.441095890411	0.267040352687921	coved	0.0712503266169737	Accuracy	NKI
666	20.541095890411	0.26721128354395	coved	0.071232061833549	Accuracy	NKI
667	20.641095890411	0.26729282831795	coved	0.0712146040502395	Accuracy	NKI
668	20.741095890411	0.267288564726463	coved	0.0711976090508006	Accuracy	NKI
669	20.841095890411	0.267202030108849	coved	0.071180728883402	Accuracy	NKI
670	20.941095890411	0.267036734707695	coved	0.0711635590247316	Accuracy	NKI
671	21.041095890411	0.266796152176723	coved	0.0711456768697649	Accuracy	NKI
672	21.141095890411	0.266483724230653	coved	0.0711266494057259	Accuracy	NKI
673	21.241095890411	0.266102842317604	coved	0.0711060929387636	Accuracy	NKI
674	21.341095890411	0.265656751855308	coved	0.0710839306556839	Accuracy	NKI
675	21.441095890411	0.265148599182162	coved	0.0710602795519368	Accuracy	NKI
676	21.541095890411	0.264581457114979	coved	0.0710353890766607	Accuracy	NKI
677	21.641095890411	0.26395834257526	coved	0.0710095991061307	Accuracy	NKI
678	21.741095890411	0.263282199543844	coved	0.0709833686215642	Accuracy	NKI
679	21.841095890411	0.262555821037939	coved	0.0709574069968173	Accuracy	NKI
680	21.941095890411	0.261781892176191	coved	0.0709325723911091	Accuracy	NKI
681	22.041095890411	0.260963016141681	coved	0.0709097967247938	Accuracy	NKI
682	22.141095890411	0.260101708004907	coved	0.0708900672415951	Accuracy	NKI
683	22.241095890411	0.25920041764869	coved	0.0708743596320858	Accuracy	NKI
684	22.341095890411	0.258261522582462	coved	0.0708636213017191	Accuracy	NKI
685	22.441095890411	0.257287319066294	coved	0.070858757204276	Accuracy	NKI
686	22.541095890411	0.25628003058428	coved	0.0708605909661544	Accuracy	NKI
687	22.641095890411	0.255241780429797	coved	0.0708698805725813	Accuracy	NKI
688	22.741095890411	0.254174613337527	coved	0.0708872636135524	Accuracy	NKI
689	22.841095890411	0.253080502428325	coved	0.0709132302708778	Accuracy	NKI
690	22.941095890411	0.251961342389362	coved	0.0709481236108817	Accuracy	NKI
691	23.041095890411	0.250818929995795	coved	0.0709921639710123	Accuracy	NKI
692	23.141095890411	0.249654978913777	coved	0.0710454282563237	Accuracy	NKI
693	23.241095890411	0.248471096489221	coved	0.0711078990179884	Accuracy	NKI
694	23.341095890411	0.247268823450735	coved	0.0711794076482449	Accuracy	NKI
695	23.441095890411	0.246049633125033	coved	0.0712596619344282	Accuracy	NKI
696	23.541095890411	0.244814896344933	coved	0.0713483676746689	Accuracy	NKI
697	23.641095890411	0.243565895968856	coved	0.0714452335264654	Accuracy	NKI
698	23.741095890411	0.242303886093403	coved	0.0715498360381338	Accuracy	NKI
699	23.841095890411	0.241030106835781	coved	0.071661597282599	Accuracy	NKI
700	23.941095890411	0.239745777721344	coved	0.071779845513807	Accuracy	NKI
701	24.041095890411	0.23845209209869	coved	0.0719039036425515	Accuracy	NKI
702	24.141095890411	0.237150221624692	coved	0.0720331069062518	Accuracy	NKI
703	24.241095890411	0.235841333766112	coved	0.072166713974798	Accuracy	NKI
704	24.341095890411	0.234526587056895	coved	0.0723040312355546	Accuracy	NKI
705	24.441095890411	0.233207133107429	coved	0.0724444463057479	Accuracy	NKI
706	24.541095890411	0.231884120877287	coved	0.0725874345166909	Accuracy	NKI
707	24.641095890411	0.230558698990441	coved	0.072732557583342	Accuracy	NKI
708	24.741095890411	0.229232018060901	coved	0.0728795037996929	Accuracy	NKI
709	24.841095890411	0.227905231891488	coved	0.0730280620163961	Accuracy	NKI
710	24.941095890411	0.226579500106628	coved	0.0731781690949445	Accuracy	NKI
711	25.041095890411	0.225255987780903	coved	0.0733298731696319	Accuracy	NKI
712	25.141095890411	0.223935864226159	coved	0.0734832850467706	Accuracy	NKI
713	25.241095890411	0.222620304498691	coved	0.0736385934257162	Accuracy	NKI
714	25.341095890411	0.221310489842381	coved	0.073796060872642	Accuracy	NKI
715	25.441095890411	0.220007605638132	coved	0.0739559735173232	Accuracy	NKI
716	25.541095890411	0.218712841601113	coved	0.0741186405963749	Accuracy	NKI
717	25.641095890411	0.217427391534118	coved	0.0742843845071633	Accuracy	NKI
718	25.741095890411	0.216152452350852	coved	0.0744535322783325	Accuracy	NKI
719	25.841095890411	0.214889224980306	coved	0.0746264861426692	Accuracy	NKI
720	25.941095890411	0.213638912040848	coved	0.074803656091903	Accuracy	NKI
721	26.041095890411	0.212402715048177	coved	0.0749853920349628	Accuracy	NKI
722	26.141095890411	0.211181832275312	coved	0.0751719908211654	Accuracy	NKI
723	26.241095890411	0.209977460792296	coved	0.0753635959635662	Accuracy	NKI
724	26.341095890411	0.208790793137635	coved	0.075560204379833	Accuracy	NKI
725	26.441095890411	0.207623001864371	coved	0.0757617819138184	Accuracy	NKI
726	26.541095890411	0.206475231219013	coved	0.0759682900415787	Accuracy	NKI
727	26.641095890411	0.205348594401963	coved	0.0761796489337051	Accuracy	NKI
728	26.741095890411	0.204244171936915	coved	0.076395719006323	Accuracy	NKI
729	26.841095890411	0.203163032732238	coved	0.0766161941124667	Accuracy	NKI
730	26.941095890411	0.202106222555484	coved	0.0768406329196337	Accuracy	NKI
731	27.041095890411	0.201074742691229	coved	0.077068534149321	Accuracy	NKI
732	27.141095890411	0.200069567543697	coved	0.07729928946229	Accuracy	NKI
733	27.241095890411	0.199091644864529	coved	0.0775321900070999	Accuracy	NKI
734	27.341095890411	0.198141897468287	coved	0.0777664414841107	Accuracy	NKI
735	27.441095890411	0.197221228779747	coved	0.078001168929224	Accuracy	NKI
736	27.541095890411	0.19633051104572	coved	0.0782354700982042	Accuracy	NKI
737	27.641095890411	0.195470562108596	coved	0.0784684952355377	Accuracy	NKI
738	27.741095890411	0.194642111792828	coved	0.078699551025418	Accuracy	NKI
739	27.841095890411	0.193845829579504	coved	0.0789280680024051	Accuracy	NKI
740	27.941095890411	0.193082326418224	coved	0.0791536170044191	Accuracy	NKI
741	28.041095890411	0.192352120874668	coved	0.079375996632335	Accuracy	NKI
742	28.141095890411	0.191655569325961	coved	0.0795953856494235	Accuracy	NKI
743	28.241095890411	0.190992907725551	coved	0.079812259518181	Accuracy	NKI
744	28.341095890411	0.190364314408296	coved	0.0800272556134682	Accuracy	NKI
745	28.441095890411	0.189769917413289	coved	0.0802411427118188	Accuracy	NKI
746	28.541095890411	0.18920978250044	coved	0.080454826259349	Accuracy	NKI
747	28.641095890411	0.188683947734429	coved	0.0806692653186224	Accuracy	NKI
748	28.741095890411	0.188192444746153	coved	0.0808854175164764	Accuracy	NKI
749	28.841095890411	0.187735273138127	coved	0.081104271510993	Accuracy	NKI
750	28.941095890411	0.187312384712058	coved	0.0813268612901156	Accuracy	NKI
751	29.041095890411	0.186923638472672	coved	0.0815543284671553	Accuracy	NKI
752	29.141095890411	0.186568765523012	coved	0.0817879601346719	Accuracy	NKI
753	29.241095890411	0.186247443364955	coved	0.0820290357872579	Accuracy	NKI
754	29.341095890411	0.185959334827388	coved	0.0822787426204846	Accuracy	NKI
755	29.441095890411	0.185704047768339	coved	0.0825382310732505	Accuracy	NKI
756	29.541095890411	0.185481163986771	coved	0.0828085528474729	Accuracy	NKI
757	29.641095890411	0.185290205802967	coved	0.0830907154212436	Accuracy	NKI
758	29.741095890411	0.185130638323564	coved	0.083385673854587	Accuracy	NKI
759	29.841095890411	0.185001866278203	coved	0.0836943405798119	Accuracy	NKI
760	29.941095890411	0.184903235633516	coved	0.084017587853037	Accuracy	NKI
761	30.041095890411	0.184834071214005	coved	0.0843561760184962	Accuracy	NKI
762	30.141095890411	0.184793686639755	coved	0.0847107450231816	Accuracy	NKI
763	30.241095890411	0.184781377451711	coved	0.0850818457486789	Accuracy	NKI
764	30.341095890411	0.184796429281808	coved	0.0854699421137562	Accuracy	NKI
765	30.441095890411	0.184838108317427	coved	0.08587546738694	Accuracy	NKI
766	30.541095890411	0.184905653918207	coved	0.0862988902357277	Accuracy	NKI
767	30.641095890411	0.184998289402229	coved	0.0867407065454471	Accuracy	NKI
768	30.741095890411	0.185115237437815	coved	0.0872014076306255	Accuracy	NKI
769	30.841095890411	0.185255719989306	coved	0.0876815138601872	Accuracy	NKI
770	30.941095890411	0.185418945249425	coved	0.0881817170902756	Accuracy	NKI
771	31.041095890411	0.185604099552993	coved	0.088703006138548	Accuracy	NKI
772	31.141095890411	0.185810351590542	coved	0.0892467169605746	Accuracy	NKI
773	31.241095890411	0.186036859431625	coved	0.0898145059858571	Accuracy	NKI
774	31.341095890411	0.186282777911355	coved	0.0904082947965599	Accuracy	NKI
775	31.441095890411	0.186547260058528	coved	0.0910303317567082	Accuracy	NKI
776	31.541095890411	0.18682945895266	coved	0.0916831517134277	Accuracy	NKI
777	31.641095890411	0.187128529404037	coved	0.0923695125761411	Accuracy	NKI
778	31.741095890411	0.18744363356084	coved	0.0930924710880938	Accuracy	NKI
779	31.841095890411	0.187773945442454	coved	0.0938553931334261	Accuracy	NKI
780	31.941095890411	0.188118650237272	coved	0.0946618710760265	Accuracy	NKI
781	32.041095890411	0.188476939529388	coved	0.0955156181678478	Accuracy	NKI
782	32.141095890411	0.188848014290577	coved	0.096420430737536	Accuracy	NKI
783	32.241095890411	0.189231097731909	coved	0.0973802062512817	Accuracy	NKI
784	32.341095890411	0.189625431271542	coved	0.0983988467160787	Accuracy	NKI
785	32.441095890411	0.190030276652569	coved	0.0994801877265785	Accuracy	NKI
786	32.541095890411	0.190444908997454	coved	0.100627902129479	Accuracy	NKI
787	32.641095890411	0.19086862513794	coved	0.101845455057442	Accuracy	NKI
788	32.741095890411	0.191300749444988	coved	0.10313605286006	Accuracy	NKI
789	32.841095890411	0.191740622505121	coved	0.104502549722018	Accuracy	NKI
790	32.941095890411	0.192187587213215	coved	0.105947374445716	Accuracy	NKI
791	33.041095890411	0.19264099172109	coved	0.107472504525771	Accuracy	NKI
792	33.141095890411	0.193100220085058	coved	0.109079477672646	Accuracy	NKI
793	33.241095890411	0.193564688975834	coved	0.110769355591931	Accuracy	NKI
794	33.341095890411	0.19403385774596	coved	0.112542710311576	Accuracy	NKI
795	33.441095890411	0.194507224213807	coved	0.114399608149827	Accuracy	NKI
796	33.541095890411	0.194984314381612	coved	0.116339602226258	Accuracy	NKI
797	33.641095890411	0.195464668485885	coved	0.118361734857009	Accuracy	NKI
798	33.741095890411	0.195947832885034	coved	0.120464553620758	Accuracy	NKI
799	33.841095890411	0.196433392611662	coved	0.122646173109403	Accuracy	NKI
800	33.941095890411	0.196920987140031	coved	0.124904339117269	Accuracy	NKI
801	34.041095890411	0.197410297995573	coved	0.127236470696519	Accuracy	NKI
802	34.141095890411	0.19790102073577	coved	0.129639672497701	Accuracy	NKI
803	34.241095890411	0.198392877852204	coved	0.132110810852944	Accuracy	NKI
804	34.341095890411	0.198885629394203	coved	0.134646596453145	Accuracy	NKI
805	34.441095890411	0.199379070208681	coved	0.137243650546174	Accuracy	NKI
806	34.541095890411	0.199873021027042	coved	0.139898541546199	Accuracy	NKI
807	34.641095890411	0.200367325052315	coved	0.142607831803178	Accuracy	NKI
808	34.741095890411	0.200861846472356	coved	0.145368125486386	Accuracy	NKI
809	34.841095890411	0.201356478719745	coved	0.148176164732664	Accuracy	NKI
810	34.941095890411	0.201851152644923	coved	0.151028946666563	Accuracy	NKI
811	8.041095890411	1.55663625544603	coved	0.137343698318688	Latency	NKI
812	8.141095890411	1.53185148970755	coved	0.130225144436	Latency	NKI
813	8.241095890411	1.50705603871457	coved	0.123297509687599	Latency	NKI
814	8.341095890411	1.48222897565347	coved	0.116599054529091	Latency	NKI
815	8.441095890411	1.45733708968393	coved	0.110175898685275	Latency	NKI
816	8.541095890411	1.43233653528485	coved	0.104080738824483	Latency	NKI
817	8.641095890411	1.40717228965553	coved	0.0983713794037187	Latency	NKI
818	8.741095890411	1.38178357367189	coved	0.0931069373605553	Latency	NKI
819	8.841095890411	1.35610635745015	coved	0.0883441963734715	Latency	NKI
820	8.941095890411	1.33007404864856	coved	0.0841334073765075	Latency	NKI
821	9.041095890411	1.30361937178958	coved	0.0805128845942299	Latency	NKI
822	9.141095890411	1.27667621326682	coved	0.0775037219173521	Latency	NKI
823	9.241095890411	1.24918046371401	coved	0.0751053374043005	Latency	NKI
824	9.341095890411	1.22107043773401	coved	0.0732928462001226	Latency	NKI
825	9.441095890411	1.19228760033276	coved	0.0720172335099324	Latency	NKI
826	9.541095890411	1.16277877980477	coved	0.0712088024625452	Latency	NKI
827	9.641095890411	1.1324998683224	coved	0.070783556975469	Latency	NKI
828	9.741095890411	1.10141602558417	coved	0.0706504769487144	Latency	NKI
829	9.841095890411	1.06950258142719	coved	0.0707186757215151	Latency	NKI
830	9.941095890411	1.03674798743495	coved	0.070903867832517	Latency	NKI
831	10.041095890411	1.00315578057904	coved	0.0711330842620455	Latency	NKI
832	10.141095890411	0.968739993938884	coved	0.0713460250248345	Latency	NKI
833	10.241095890411	0.9335220471519	coved	0.0714951666415869	Latency	NKI
834	10.341095890411	0.897532856021978	coved	0.0715463306431257	Latency	NKI
835	10.441095890411	0.860811259599885	coved	0.071477776177703	Latency	NKI
836	10.541095890411	0.823399972688276	coved	0.0712783523663786	Latency	NKI
837	10.641095890411	0.785350939178408	coved	0.070948223535124	Latency	NKI
838	10.741095890411	0.746727105214266	coved	0.0704983968871025	Latency	NKI
839	10.841095890411	0.707596855271515	coved	0.0699481173535584	Latency	NKI
840	10.941095890411	0.668040554475238	coved	0.06932559408431	Latency	NKI
841	11.041095890411	0.628150133607192	coved	0.0686661347739925	Latency	NKI
842	11.141095890411	0.588023357563707	coved	0.0680085970099694	Latency	NKI
843	11.241095890411	0.547762188923495	coved	0.0673929418873357	Latency	NKI
844	11.341095890411	0.507471238226936	coved	0.0668576802426973	Latency	NKI
845	11.441095890411	0.467258361827308	coved	0.066438107428966	Latency	NKI
846	11.541095890411	0.427233725912419	coved	0.0661636451669858	Latency	NKI
847	11.641095890411	0.387507775481773	coved	0.0660554606421394	Latency	NKI
848	11.741095890411	0.348190448389517	coved	0.0661251612623458	Latency	NKI
849	11.841095890411	0.309390484187943	coved	0.0663736677197986	Latency	NKI
850	11.941095890411	0.271214673558981	coved	0.0667911267098375	Latency	NKI
851	12.041095890411	0.233766028418809	coved	0.0673581944036779	Latency	NKI
852	12.141095890411	0.19714362127969	coved	0.0680474659910943	Latency	NKI
853	12.241095890411	0.161441718903851	coved	0.0688256016446497	Latency	NKI
854	12.341095890411	0.126748640087592	coved	0.0696556854614083	Latency	NKI
855	12.441095890411	0.0931434602993343	coved	0.0705002096610017	Latency	NKI
856	12.541095890411	0.0606925155374163	coved	0.0713239931914735	Latency	NKI
857	12.641095890411	0.0294493004845723	coved	0.0720959229349997	Latency	NKI
858	12.741095890411	-0.000539282020671928	coved	0.072788403012207	Latency	NKI
859	12.841095890411	-0.029233829862172	coved	0.07337827754885	Latency	NKI
860	12.941095890411	-0.0566019118289318	coved	0.0738471722702763	Latency	NKI
861	13.041095890411	-0.0826229654947683	coved	0.0741832382814527	Latency	NKI
862	13.141095890411	-0.107285660448053	coved	0.0743805800683915	Latency	NKI
863	13.241095890411	-0.13058671760015	coved	0.0744389202324418	Latency	NKI
864	13.341095890411	-0.152532584399668	coved	0.0743640106283508	Latency	NKI
865	13.441095890411	-0.173145325663552	coved	0.0741690993866225	Latency	NKI
866	13.541095890411	-0.192458112221	coved	0.073873044242106	Latency	NKI
867	13.641095890411	-0.210510167469784	coved	0.0734981339417325	Latency	NKI
868	13.741095890411	-0.227345839322823	coved	0.0730690828809284	Latency	NKI
869	13.841095890411	-0.243014445126335	coved	0.0726121797929185	Latency	NKI
870	13.941095890411	-0.257570471265491	coved	0.0721544317481275	Latency	NKI
871	14.041095890411	-0.271073310899694	coved	0.0717224360031341	Latency	NKI
872	14.141095890411	-0.283585112852327	coved	0.0713406558659667	Latency	NKI
873	14.241095890411	-0.295170922387619	coved	0.0710304532440245	Latency	NKI
874	14.341095890411	-0.305897678102374	coved	0.0708088387694216	Latency	NKI
875	14.441095890411	-0.315834641166916	coved	0.0706879611602445	Latency	NKI
876	14.541095890411	-0.325053105422074	coved	0.0706745443436104	Latency	NKI
877	14.641095890411	-0.333625659335466	coved	0.0707694588045906	Latency	NKI
878	14.741095890411	-0.341625635778607	coved	0.0709677650383807	Latency	NKI
879	14.841095890411	-0.34912637766703	coved	0.0712587382853449	Latency	NKI
880	14.941095890411	-0.356200371790564	coved	0.0716270833114365	Latency	NKI
881	15.041095890411	-0.36291857127249	coved	0.0720539378379711	Latency	NKI
882	15.141095890411	-0.369348888379356	coved	0.0725184444556092	Latency	NKI
883	15.241095890411	-0.37555397657139	coved	0.0729996845942178	Latency	NKI
884	15.341095890411	-0.381589800418408	coved	0.0734781634543339	Latency	NKI
885	15.441095890411	-0.387507608238831	coved	0.0739358187426024	Latency	NKI
886	15.541095890411	-0.393353087019021	coved	0.0743568840921056	Latency	NKI
887	15.641095890411	-0.399161945703362	coved	0.0747300126655624	Latency	NKI
888	15.741095890411	-0.40496164272471	coved	0.0750480723581725	Latency	NKI
889	15.841095890411	-0.410771779606718	coved	0.075308138384613	Latency	NKI
890	15.941095890411	-0.416605547705962	coved	0.0755109938779267	Latency	NKI
891	16.041095890411	-0.422471892551401	coved	0.0756602686017642	Latency	NKI
892	16.141095890411	-0.428373960912307	coved	0.0757627069322772	Latency	NKI
893	16.241095890411	-0.434307357750642	coved	0.0758284088040597	Latency	NKI
894	16.341095890411	-0.440261463591632	coved	0.0758699596337168	Latency	NKI
895	16.441095890411	-0.446220371926476	coved	0.0759015807992301	Latency	NKI
896	16.541095890411	-0.452165020039583	coved	0.0759378240711564	Latency	NKI
897	16.641095890411	-0.458074060533177	coved	0.0759927015302208	Latency	NKI
898	16.741095890411	-0.463923499239044	coved	0.0760792334731113	Latency	NKI
899	16.841095890411	-0.469688623636719	coved	0.0762082487603216	Latency	NKI
900	16.941095890411	-0.475343137465671	coved	0.0763883412732053	Latency	NKI
901	17.041095890411	-0.480859048666238	coved	0.0766256350405751	Latency	NKI
902	17.141095890411	-0.486205139388998	coved	0.076924445484111	Latency	NKI
903	17.241095890411	-0.491347165057311	coved	0.0772871466516202	Latency	NKI
904	17.341095890411	-0.496249851375341	coved	0.0777129725694078	Latency	NKI
905	17.441095890411	-0.500876999262732	coved	0.0781985915968285	Latency	NKI
906	17.541095890411	-0.505191970410504	coved	0.0787381771527685	Latency	NKI
907	17.641095890411	-0.509158321112895	coved	0.0793233678126709	Latency	NKI
908	17.741095890411	-0.512740379360763	coved	0.0799437092180851	Latency	NKI
909	17.841095890411	-0.515903141527143	coved	0.0805864558244148	Latency	NKI
910	17.941095890411	-0.518613642708496	coved	0.0812376997320714	Latency	NKI
911	18.041095890411	-0.520840346924076	coved	0.0818823675973253	Latency	NKI
912	18.141095890411	-0.522552618099179	coved	0.0825042044874638	Latency	NKI
913	18.241095890411	-0.523720623992091	coved	0.0830861199054126	Latency	NKI
914	18.341095890411	-0.524316810457306	coved	0.0836112877164251	Latency	NKI
915	18.441095890411	-0.524315712934116	coved	0.0840635085094174	Latency	NKI
916	18.541095890411	-0.523696498159209	coved	0.0844286391076653	Latency	NKI
917	18.641095890411	-0.522445566605282	coved	0.084695976683217	Latency	NKI
918	18.741095890411	-0.520559993239532	coved	0.0848598430938223	Latency	NKI
919	18.841095890411	-0.518044480220864	coved	0.0849185963453478	Latency	NKI
920	18.941095890411	-0.514911010331092	coved	0.0848744642653513	Latency	NKI
921	19.041095890411	-0.511176681816091	coved	0.0847326415217627	Latency	NKI
922	19.141095890411	-0.506864092690896	coved	0.0845012160131639	Latency	NKI
923	19.241095890411	-0.501998724572191	coved	0.0841900001999961	Latency	NKI
924	19.341095890411	-0.496609494915794	coved	0.0838104600992072	Latency	NKI
925	19.441095890411	-0.490731680591864	coved	0.0833764266583561	Latency	NKI
926	19.541095890411	-0.484406562645583	coved	0.0829035419833174	Latency	NKI
927	19.641095890411	-0.477678660955532	coved	0.082407784695012	Latency	NKI
928	19.741095890411	-0.470593719675629	coved	0.081904229556966	Latency	NKI
929	19.841095890411	-0.463197704881882	coved	0.0814062308553932	Latency	NKI
930	19.941095890411	-0.455537773017069	coved	0.0809254224030577	Latency	NKI
931	20.041095890411	-0.447662372165521	coved	0.0804714133133839	Latency	NKI
932	20.141095890411	-0.439620815753339	coved	0.0800513287341397	Latency	NKI
933	20.241095890411	-0.431463226042312	coved	0.0796696114030927	Latency	NKI
934	20.341095890411	-0.423240770469296	coved	0.0793281950162204	Latency	NKI
935	20.441095890411	-0.415005695266734	coved	0.0790266825200979	Latency	NKI
936	20.541095890411	-0.406811029617348	coved	0.0787623759948615	Latency	NKI
937	20.641095890411	-0.398709961591769	coved	0.07852974685971	Latency	NKI
938	20.741095890411	-0.39075549393087	coved	0.0783212308812358	Latency	NKI
939	20.841095890411	-0.382999995637473	coved	0.078128378469329	Latency	NKI
940	20.941095890411	-0.375495174032903	coved	0.0779415933519198	Latency	NKI
941	21.041095890411	-0.368291477123703	coved	0.0777507094196755	Latency	NKI
942	21.141095890411	-0.361438167319726	coved	0.0775452932107788	Latency	NKI
943	21.241095890411	-0.354982212714978	coved	0.0773154632197407	Latency	NKI
944	21.341095890411	-0.348963740228434	coved	0.0770546794814803	Latency	NKI
945	21.441095890411	-0.343417998676467	coved	0.0767589340994118	Latency	NKI
946	21.541095890411	-0.338376446323392	coved	0.0764263520365446	Latency	NKI
947	21.641095890411	-0.333867522692633	coved	0.0760569300404342	Latency	NKI
948	21.741095890411	-0.329915601416165	coved	0.0756529787928562	Latency	NKI
949	21.841095890411	-0.326536459941128	coved	0.075220646783507	Latency	NKI
950	21.941095890411	-0.323739670521086	coved	0.0747689520881337	Latency	NKI
951	22.041095890411	-0.321530009257689	coved	0.074309009839282	Latency	NKI
952	22.141095890411	-0.319907062408847	coved	0.0738537907701205	Latency	NKI
953	22.241095890411	-0.318866563085529	coved	0.0734172943189531	Latency	NKI
954	22.341095890411	-0.318399974799536	coved	0.0730141809228405	Latency	NKI
955	22.441095890411	-0.318493990124553	coved	0.0726593573386229	Latency	NKI
956	22.541095890411	-0.319131089677914	coved	0.0723672317801891	Latency	NKI
957	22.641095890411	-0.320288050330905	coved	0.072151457425184	Latency	NKI
958	22.741095890411	-0.32193726851201	coved	0.072023936064292	Latency	NKI
959	22.841095890411	-0.324047291148875	coved	0.0719941068267829	Latency	NKI
960	22.941095890411	-0.326582668965939	coved	0.0720685371242684	Latency	NKI
961	23.041095890411	-0.329503197635562	coved	0.0722507990826798	Latency	NKI
962	23.141095890411	-0.332764978167171	coved	0.0725410463979183	Latency	NKI
963	23.241095890411	-0.336319822631751	coved	0.072936338104571	Latency	NKI
964	23.341095890411	-0.340117194878541	coved	0.0734301918901537	Latency	NKI
965	23.441095890411	-0.344104770411643	coved	0.0740130239191685	Latency	NKI
966	23.541095890411	-0.348228442875433	coved	0.074673553130051	Latency	NKI
967	23.641095890411	-0.35243318281635	coved	0.0753992499003792	Latency	NKI
968	23.741095890411	-0.356663980935518	coved	0.0761755148589368	Latency	NKI
969	23.841095890411	-0.360866223369376	coved	0.076985862972904	Latency	NKI
970	23.941095890411	-0.364986375175187	coved	0.0778128998187977	Latency	NKI
971	24.041095890411	-0.368973304054989	coved	0.0786395888766836	Latency	NKI
972	24.141095890411	-0.372778350166065	coved	0.0794497392753077	Latency	NKI
973	24.241095890411	-0.376353777279176	coved	0.0802273026606244	Latency	NKI
974	24.341095890411	-0.379655220299901	coved	0.0809578754687485	Latency	NKI
975	24.441095890411	-0.382642064986279	coved	0.0816291790979788	Latency	NKI
976	24.541095890411	-0.385277433778452	coved	0.0822312038196299	Latency	NKI
977	24.641095890411	-0.387527913240109	coved	0.0827562205753705	Latency	NKI
978	24.741095890411	-0.389364544487525	coved	0.0831992424112497	Latency	NKI
979	24.841095890411	-0.390762026868595	coved	0.0835577197585833	Latency	NKI
980	24.941095890411	-0.391700209322396	coved	0.0838320653338976	Latency	NKI
981	25.041095890411	-0.392163118877716	coved	0.0840252102864471	Latency	NKI
982	25.141095890411	-0.392137703106965	coved	0.0841420262906599	Latency	NKI
983	25.241095890411	-0.391614690474384	coved	0.0841894693866552	Latency	NKI
984	25.341095890411	-0.390588874238793	coved	0.0841764884980059	Latency	NKI
985	25.441095890411	-0.389057855467141	coved	0.0841134009108928	Latency	NKI
986	25.541095890411	-0.387022495923607	coved	0.084011801244519	Latency	NKI
987	25.641095890411	-0.384487049152326	coved	0.0838843351676118	Latency	NKI
988	25.741095890411	-0.381459322916399	coved	0.0837444414959949	Latency	NKI
989	25.841095890411	-0.377953757836846	coved	0.0836068456313691	Latency	NKI
990	25.941095890411	-0.373989793399701	coved	0.0834865629569973	Latency	NKI
991	26.041095890411	-0.369590070670838	coved	0.0833978909006798	Latency	NKI
992	26.141095890411	-0.364781199163334	coved	0.0833541264283172	Latency	NKI
993	26.241095890411	-0.359590860896873	coved	0.0833663006319535	Latency	NKI
994	26.341095890411	-0.354048014428757	coved	0.0834429493215085	Latency	NKI
995	26.441095890411	-0.348186021279039	coved	0.0835908208988751	Latency	NKI
996	26.541095890411	-0.342043215403488	coved	0.0838148118483736	Latency	NKI
997	26.641095890411	-0.335661488950973	coved	0.0841174422996741	Latency	NKI
998	26.741095890411	-0.329085583170842	coved	0.0844986024225774	Latency	NKI
999	26.841095890411	-0.322361037243076	coved	0.0849547052230215	Latency	NKI
1000	26.941095890411	-0.31553394798648	coved	0.0854790747662192	Latency	NKI
1001	27.041095890411	-0.308651184879899	coved	0.0860627933995983	Latency	NKI
1002	27.141095890411	-0.301759824694649	coved	0.0866946019292708	Latency	NKI
1003	27.241095890411	-0.294906679587948	coved	0.087361287778618	Latency	NKI
1004	27.341095890411	-0.28813824311442	coved	0.0880481477613933	Latency	NKI
1005	27.441095890411	-0.281500517390671	coved	0.0887393610559533	Latency	NKI
1006	27.541095890411	-0.2750385731859	coved	0.0894187933219226	Latency	NKI
1007	27.641095890411	-0.268795525593331	coved	0.0900710637004437	Latency	NKI
1008	27.741095890411	-0.262811038565616	coved	0.0906828466530106	Latency	NKI
1009	27.841095890411	-0.257122237444383	coved	0.0912427380138102	Latency	NKI
1010	27.941095890411	-0.251763535982109	coved	0.091741567473445	Latency	NKI
1011	28.041095890411	-0.246764818180693	coved	0.0921734322292587	Latency	NKI
1012	28.141095890411	-0.242147726321304	coved	0.0925374167643294	Latency	NKI
1013	28.241095890411	-0.237927622805981	coved	0.0928367192184323	Latency	NKI
1014	28.341095890411	-0.234116787621923	coved	0.0930771694242829	Latency	NKI
1015	28.441095890411	-0.230724722200271	coved	0.0932668535879196	Latency	NKI
1016	28.541095890411	-0.227757456306636	coved	0.0934161010540214	Latency	NKI
1017	28.641095890411	-0.225219462995469	coved	0.0935364968435904	Latency	NKI
1018	28.741095890411	-0.223114850715974	coved	0.0936401912247024	Latency	NKI
1019	28.841095890411	-0.22144590770611	coved	0.0937400995472145	Latency	NKI
1020	28.941095890411	-0.22021221525449	coved	0.0938498477877569	Latency	NKI
1021	29.041095890411	-0.219408139286085	coved	0.0939840847883901	Latency	NKI
1022	29.141095890411	-0.21902091231216	coved	0.094158414033948	Latency	NKI
1023	29.241095890411	-0.219034795806371	coved	0.0943875333735113	Latency	NKI
1024	29.341095890411	-0.219433273168255	coved	0.094684099676301	Latency	NKI
1025	29.441095890411	-0.220196946792622	coved	0.0950588143988415	Latency	NKI
1026	29.541095890411	-0.221305082390311	coved	0.0955195745462493	Latency	NKI
1027	29.641095890411	-0.222734066292761	coved	0.0960715529253161	Latency	NKI
1028	29.741095890411	-0.224457585117633	coved	0.0967168699736499	Latency	NKI
1029	29.841095890411	-0.226446680032804	coved	0.097454467800423	Latency	NKI
1030	29.941095890411	-0.22866994903986	coved	0.0982800492683471	Latency	NKI
1031	30.041095890411	-0.231095143084687	coved	0.0991856809451442	Latency	NKI
1032	30.141095890411	-0.233689667064675	coved	0.100159914918202	Latency	NKI
1033	30.241095890411	-0.236420376323523	coved	0.101188235092251	Latency	NKI
1034	30.341095890411	-0.239253922279212	coved	0.102253378450537	Latency	NKI
1035	30.441095890411	-0.24215663363792	coved	0.10333603254936	Latency	NKI
1036	30.541095890411	-0.245094645207904	coved	0.104415638323795	Latency	NKI
1037	30.641095890411	-0.248034013040475	coved	0.105470666657362	Latency	NKI
1038	30.741095890411	-0.250940790868713	coved	0.106478663288188	Latency	NKI
1039	30.841095890411	-0.253781075393746	coved	0.107416708972237	Latency	NKI
1040	30.941095890411	-0.256521846655931	coved	0.108262773775683	Latency	NKI
1041	31.041095890411	-0.259131802229451	coved	0.108997020207286	Latency	NKI
1042	31.141095890411	-0.261581891273644	coved	0.109602549495389	Latency	NKI
1043	31.241095890411	-0.263844966467756	coved	0.110065446382147	Latency	NKI
1044	31.341095890411	-0.265895164869584	coved	0.110374525289747	Latency	NKI
1045	31.441095890411	-0.267708847142299	coved	0.110522228276976	Latency	NKI
1046	31.541095890411	-0.269264090204983	coved	0.110504580211931	Latency	NKI
1047	31.641095890411	-0.270539892905336	coved	0.110320926707849	Latency	NKI
1048	31.741095890411	-0.271517913458637	coved	0.109975269638151	Latency	NKI
1049	31.841095890411	-0.272183312161218	coved	0.109477080303655	Latency	NKI
1050	31.941095890411	-0.272523968203466	coved	0.10884115211329	Latency	NKI
1051	32.041095890411	-0.272529141086226	coved	0.10808717143867	Latency	NKI
1052	32.141095890411	-0.272189699279579	coved	0.107240129843703	Latency	NKI
1053	32.241095890411	-0.271500029940245	coved	0.106331539214641	Latency	NKI
1054	32.341095890411	-0.27045722808381	coved	0.105399160338579	Latency	NKI
1055	32.441095890411	-0.269061055296615	coved	0.104486928006146	Latency	NKI
1056	32.541095890411	-0.267312954862073	coved	0.103644266246219	Latency	NKI
1057	32.641095890411	-0.265216704382281	coved	0.102925791217581	Latency	NKI
1058	32.741095890411	-0.262778953795206	coved	0.102390497804997	Latency	NKI
1059	32.841095890411	-0.260007910725776	coved	0.102099749404133	Latency	NKI
1060	32.941095890411	-0.256912002948486	coved	0.102114952058389	Latency	NKI
1061	33.041095890411	-0.253500021636003	coved	0.102495403511502	Latency	NKI
1062	33.141095890411	-0.249783228552584	coved	0.103296263179214	Latency	NKI
1063	33.241095890411	-0.245774952020425	coved	0.104565632483441	Latency	NKI
1064	33.341095890411	-0.241490837443578	coved	0.106342044257504	Latency	NKI
1065	33.441095890411	-0.236948402725507	coved	0.108652429326998	Latency	NKI
1066	33.541095890411	-0.232166296894809	coved	0.111511005638707	Latency	NKI
1067	33.641095890411	-0.227163685053313	coved	0.114919268011903	Latency	NKI
1068	33.741095890411	-0.221959834727554	coved	0.118866975114302	Latency	NKI
1069	33.841095890411	-0.216574525502596	coved	0.123333965204657	Latency	NKI
1070	33.941095890411	-0.211027913476993	coved	0.128292345094246	Latency	NKI
1071	34.041095890411	-0.205340176888716	coved	0.133708690995584	Latency	NKI
1072	34.141095890411	-0.19953140466718	coved	0.139545935940072	Latency	NKI
1073	34.241095890411	-0.193621042623728	coved	0.145765299877493	Latency	NKI
1074	34.341095890411	-0.187627499300571	coved	0.15232793382437	Latency	NKI
1075	34.441095890411	-0.181567815332132	coved	0.15919614658816	Latency	NKI
1076	34.541095890411	-0.175457833619987	coved	0.166334088064962	Latency	NKI
1077	34.641095890411	-0.169312079823446	coved	0.17370825988702	Latency	NKI
1078	34.741095890411	-0.163143607598658	coved	0.181287854050509	Latency	NKI
1079	34.841095890411	-0.156963131456661	coved	0.189045349828186	Latency	NKI
1080	34.941095890411	-0.150777940891014	coved	0.196957201256568	Latency	NKI
1081	8.041095890411	-1.52465653180036	covedvocab	0.102671680742096	Accuracy	NKI
1082	8.141095890411	-1.4963234098586	covedvocab	0.0993832158986484	Accuracy	NKI
1083	8.241095890411	-1.46799096727973	covedvocab	0.0961703003673228	Accuracy	NKI
1084	8.341095890411	-1.43966057434313	covedvocab	0.0930415743727687	Accuracy	NKI
1085	8.441095890411	-1.41133447243127	covedvocab	0.0900067296877933	Accuracy	NKI
1086	8.541095890411	-1.38301573836619	covedvocab	0.0870761862100649	Accuracy	NKI
1087	8.641095890411	-1.35470842170014	covedvocab	0.0842608121812354	Accuracy	NKI
1088	8.741095890411	-1.32641719158454	covedvocab	0.081571322400315	Accuracy	NKI
1089	8.841095890411	-1.29814725480204	covedvocab	0.079017856291578	Accuracy	NKI
1090	8.941095890411	-1.26990436427861	covedvocab	0.0766095859471626	Accuracy	NKI
1091	9.041095890411	-1.24169460104612	covedvocab	0.0743542546289269	Accuracy	NKI
1092	9.141095890411	-1.21352432245281	covedvocab	0.072257826457824	Accuracy	NKI
1093	9.241095890411	-1.1854001278832	covedvocab	0.0703241943207254	Accuracy	NKI
1094	9.341095890411	-1.15732877674318	covedvocab	0.068554944113757	Accuracy	NKI
1095	9.441095890411	-1.12931710926533	covedvocab	0.066949210584969	Accuracy	NKI
1096	9.541095890411	-1.10137203433811	covedvocab	0.065503688303093	Accuracy	NKI
1097	9.641095890411	-1.07350050506598	covedvocab	0.0642128182385267	Accuracy	NKI
1098	9.741095890411	-1.04570947518937	covedvocab	0.0630690473601301	Accuracy	NKI
1099	9.841095890411	-1.01800584927695	covedvocab	0.0620632012119445	Accuracy	NKI
1100	9.941095890411	-0.990396424795634	covedvocab	0.0611849988533988	Accuracy	NKI
1101	10.041095890411	-0.96288784092889	covedvocab	0.0604236018985609	Accuracy	NKI
1102	10.141095890411	-0.935486606388577	covedvocab	0.0597679360275903	Accuracy	NKI
1103	10.241095890411	-0.908199121597901	covedvocab	0.0592069751175916	Accuracy	NKI
1104	10.341095890411	-0.881031631001949	covedvocab	0.0587301590206751	Accuracy	NKI
1105	10.441095890411	-0.853990241066617	covedvocab	0.0583276162242681	Accuracy	NKI
1106	10.541095890411	-0.827080984371721	covedvocab	0.0579902088992805	Accuracy	NKI
1107	10.641095890411	-0.800309701359607	covedvocab	0.0577099303685347	Accuracy	NKI
1108	10.741095890411	-0.773681996995522	covedvocab	0.0574800770559055	Accuracy	NKI
1109	10.841095890411	-0.747203351177455	covedvocab	0.0572950103424624	Accuracy	NKI
1110	10.941095890411	-0.720878946569396	covedvocab	0.0571504655084949	Accuracy	NKI
1111	11.041095890411	-0.694713668912528	covedvocab	0.0570434023128405	Accuracy	NKI
1112	11.141095890411	-0.668712241664804	covedvocab	0.0569715274224817	Accuracy	NKI
1113	11.241095890411	-0.6428792598471	covedvocab	0.0569330280334314	Accuracy	NKI
1114	11.341095890411	-0.617219227121597	covedvocab	0.0569263056094278	Accuracy	NKI
1115	11.441095890411	-0.591736498235447	covedvocab	0.0569499657586474	Accuracy	NKI
1116	11.541095890411	-0.566435291711449	covedvocab	0.0570026149006171	Accuracy	NKI
1117	11.641095890411	-0.541319756696395	covedvocab	0.05708258814062	Accuracy	NKI
1118	11.741095890411	-0.516393973086487	covedvocab	0.0571878944701231	Accuracy	NKI
1119	11.841095890411	-0.491661988510827	covedvocab	0.0573160500843587	Accuracy	NKI
1120	11.941095890411	-0.467127844874219	covedvocab	0.0574640102816341	Accuracy	NKI
1121	12.041095890411	-0.442795589571158	covedvocab	0.0576282910559826	Accuracy	NKI
1122	12.141095890411	-0.418669294111435	covedvocab	0.0578049798420642	Accuracy	NKI
1123	12.241095890411	-0.394753072288145	covedvocab	0.0579898747209616	Accuracy	NKI
1124	12.341095890411	-0.371051111655475	covedvocab	0.0581786735140416	Accuracy	NKI
1125	12.441095890411	-0.347567703160177	covedvocab	0.0583672015983067	Accuracy	NKI
1126	12.541095890411	-0.324307288657758	covedvocab	0.058551684872605	Accuracy	NKI
1127	12.641095890411	-0.301274467023038	covedvocab	0.0587288919571011	Accuracy	NKI
1128	12.741095890411	-0.278473920561137	covedvocab	0.0588959585345975	Accuracy	NKI
1129	12.841095890411	-0.255910428886491	covedvocab	0.0590504964252778	Accuracy	NKI
1130	12.941095890411	-0.233588862599899	covedvocab	0.05919063357439	Accuracy	NKI
1131	13.041095890411	-0.211514247287818	covedvocab	0.0593152806462903	Accuracy	NKI
1132	13.141095890411	-0.18969172793186	covedvocab	0.0594240461464701	Accuracy	NKI
1133	13.241095890411	-0.168126551702107	covedvocab	0.0595171860922121	Accuracy	NKI
1134	13.341095890411	-0.14682408348369	covedvocab	0.0595956647108104	Accuracy	NKI
1135	13.441095890411	-0.125789871427364	covedvocab	0.0596613760536105	Accuracy	NKI
1136	13.541095890411	-0.105029587202521	covedvocab	0.0597168478585443	Accuracy	NKI
1137	13.641095890411	-0.0845489636712989	covedvocab	0.0597648969675993	Accuracy	NKI
1138	13.741095890411	-0.0643537792356419	covedvocab	0.0598084732250152	Accuracy	NKI
1139	13.841095890411	-0.0444498477467875	covedvocab	0.0598505428516816	Accuracy	NKI
1140	13.941095890411	-0.0248430092026394	covedvocab	0.0598939920044913	Accuracy	NKI
1141	14.041095890411	-0.00553911829254227	covedvocab	0.0599415074388497	Accuracy	NKI
1142	14.141095890411	0.0134559734714434	covedvocab	0.059995371004216	Accuracy	NKI
1143	14.241095890411	0.0321364306894865	covedvocab	0.060057399694334	Accuracy	NKI
1144	14.341095890411	0.0504964431061758	covedvocab	0.0601288364435134	Accuracy	NKI
1145	14.441095890411	0.0685302594853719	covedvocab	0.060210377425792	Accuracy	NKI
1146	14.541095890411	0.0862322140696198	covedvocab	0.0603021683501503	Accuracy	NKI
1147	14.641095890411	0.103596744432449	covedvocab	0.0604037884372176	Accuracy	NKI
1148	14.741095890411	0.120618419418062	covedvocab	0.0605142835976764	Accuracy	NKI
1149	14.841095890411	0.137291912598824	covedvocab	0.0606321373862677	Accuracy	NKI
1150	14.941095890411	0.153612110259319	covedvocab	0.0607554550838715	Accuracy	NKI
1151	15.041095890411	0.169574137801897	covedvocab	0.060882059748207	Accuracy	NKI
1152	15.141095890411	0.185173469385567	covedvocab	0.0610096851574641	Accuracy	NKI
1153	15.241095890411	0.200406094000937	covedvocab	0.0611362289378993	Accuracy	NKI
1154	15.341095890411	0.215268593959409	covedvocab	0.0612599130962841	Accuracy	NKI
1155	15.441095890411	0.229757944605168	covedvocab	0.0613791754794908	Accuracy	NKI
1156	15.541095890411	0.243871548369918	covedvocab	0.0614927509080814	Accuracy	NKI
1157	15.641095890411	0.257607556691463	covedvocab	0.0616000005895498	Accuracy	NKI
1158	15.741095890411	0.270964729367932	covedvocab	0.0617008234438538	Accuracy	NKI
1159	15.841095890411	0.283942398925138	covedvocab	0.0617956223308614	Accuracy	NKI
1160	15.941095890411	0.296540365074105	covedvocab	0.0618851970372007	Accuracy	NKI
1161	16.041095890411	0.308758739755041	covedvocab	0.0619705832716063	Accuracy	NKI
1162	16.141095890411	0.320598069930111	covedvocab	0.0620530957475944	Accuracy	NKI
1163	16.241095890411	0.332059480093785	covedvocab	0.0621343738299797	Accuracy	NKI
1164	16.341095890411	0.343144585395343	covedvocab	0.0622162426145011	Accuracy	NKI
1165	16.441095890411	0.353855434792226	covedvocab	0.0623005873733648	Accuracy	NKI
1166	16.541095890411	0.364194346067827	covedvocab	0.062389153355778	Accuracy	NKI
1167	16.641095890411	0.374163847918672	covedvocab	0.0624834293018979	Accuracy	NKI
1168	16.741095890411	0.383766725257268	covedvocab	0.0625846127725059	Accuracy	NKI
1169	16.841095890411	0.393005837975555	covedvocab	0.0626934349634538	Accuracy	NKI
1170	16.941095890411	0.401884237819077	covedvocab	0.0628102060224908	Accuracy	NKI
1171	17.041095890411	0.410405207279341	covedvocab	0.0629348225714828	Accuracy	NKI
1172	17.141095890411	0.4185725484845	covedvocab	0.0630669637853983	Accuracy	NKI
1173	17.241095890411	0.426390623364346	covedvocab	0.0632061212817475	Accuracy	NKI
1174	17.341095890411	0.433864038371285	covedvocab	0.0633513787082853	Accuracy	NKI
1175	17.441095890411	0.440997803669769	covedvocab	0.0635015593058498	Accuracy	NKI
1176	17.541095890411	0.447797311253151	covedvocab	0.0636552435573846	Accuracy	NKI
1177	17.641095890411	0.454268248086502	covedvocab	0.0638107430243152	Accuracy	NKI
1178	17.741095890411	0.460416608422759	covedvocab	0.0639661679069318	Accuracy	NKI
1179	17.841095890411	0.466248544709728	covedvocab	0.0641193364014477	Accuracy	NKI
1180	17.941095890411	0.471770480276506	covedvocab	0.0642679782818897	Accuracy	NKI
1181	18.041095890411	0.47698900910484	covedvocab	0.0644096809998924	Accuracy	NKI
1182	18.141095890411	0.481910798127002	covedvocab	0.0645418367472107	Accuracy	NKI
1183	18.241095890411	0.486542561270235	covedvocab	0.0646616754531993	Accuracy	NKI
1184	18.341095890411	0.49089112539235	covedvocab	0.0647664652501638	Accuracy	NKI
1185	18.441095890411	0.494963400296261	covedvocab	0.0648535578553231	Accuracy	NKI
1186	18.541095890411	0.498766442962736	covedvocab	0.0649206647287269	Accuracy	NKI
1187	18.641095890411	0.502307496279638	covedvocab	0.0649661245507492	Accuracy	NKI
1188	18.741095890411	0.50559403323367	covedvocab	0.0649892149754678	Accuracy	NKI
1189	18.841095890411	0.508633659407383	covedvocab	0.0649899381317219	Accuracy	NKI
1190	18.941095890411	0.511434075960186	covedvocab	0.0649689819729976	Accuracy	NKI
1191	19.041095890411	0.514003033373886	covedvocab	0.0649275339225881	Accuracy	NKI
1192	19.141095890411	0.516348315261927	covedvocab	0.0648672661743739	Accuracy	NKI
1193	19.241095890411	0.518477716478454	covedvocab	0.0647900982191216	Accuracy	NKI
1194	19.341095890411	0.520399027286486	covedvocab	0.0646981868645873	Accuracy	NKI
1195	19.441095890411	0.522120014416587	covedvocab	0.0645940829842788	Accuracy	NKI
1196	19.541095890411	0.523648408524382	covedvocab	0.0644806352268312	Accuracy	NKI
1197	19.641095890411	0.524991909679541	covedvocab	0.0643607087390052	Accuracy	NKI
1198	19.741095890411	0.526158204283639	covedvocab	0.0642369549088547	Accuracy	NKI
1199	19.841095890411	0.527154973943051	covedvocab	0.0641116728996332	Accuracy	NKI
1200	19.941095890411	0.527989871578588	covedvocab	0.0639868492024508	Accuracy	NKI
1201	20.041095890411	0.528670513293424	covedvocab	0.0638641329546016	Accuracy	NKI
1202	20.141095890411	0.529204483326907	covedvocab	0.063744774628427	Accuracy	NKI
1203	20.241095890411	0.529599327859818	covedvocab	0.0636296164365519	Accuracy	NKI
1204	20.341095890411	0.5298625215647	covedvocab	0.0635191585516025	Accuracy	NKI
1205	20.441095890411	0.530001440843962	covedvocab	0.0634136157365166	Accuracy	NKI
1206	20.541095890411	0.530023359755271	covedvocab	0.06331292812097	Accuracy	NKI
1207	20.641095890411	0.529935518972066	covedvocab	0.0632166321814238	Accuracy	NKI
1208	20.741095890411	0.529745061766816	covedvocab	0.063124018672296	Accuracy	NKI
1209	20.841095890411	0.52945894133583	covedvocab	0.063034354903287	Accuracy	NKI
1210	20.941095890411	0.52908399793414	covedvocab	0.062946784416283	Accuracy	NKI
1211	21.041095890411	0.528626941547064	covedvocab	0.0628604080039393	Accuracy	NKI
1212	21.141095890411	0.528094373592762	covedvocab	0.0627743042928682	Accuracy	NKI
1213	21.241095890411	0.52749274939035	covedvocab	0.0626876540717185	Accuracy	NKI
1214	21.341095890411	0.526828109786125	covedvocab	0.0626002599607316	Accuracy	NKI
1215	21.441095890411	0.526106227452524	covedvocab	0.0625123274360001	Accuracy	NKI
1216	21.541095890411	0.525332685359624	covedvocab	0.0624243458473382	Accuracy	NKI
1217	21.641095890411	0.52451292948517	covedvocab	0.0623370062273244	Accuracy	NKI
1218	21.741095890411	0.523652233528714	covedvocab	0.0622512589450517	Accuracy	NKI
1219	21.841095890411	0.522755523715876	covedvocab	0.0621685741081179	Accuracy	NKI
1220	21.941095890411	0.521827480897545	covedvocab	0.062090736342498	Accuracy	NKI
1221	22.041095890411	0.520872603575186	covedvocab	0.0620196898304693	Accuracy	NKI
1222	22.141095890411	0.519895195606278	covedvocab	0.0619574941959979	Accuracy	NKI
1223	22.241095890411	0.518899417389485	covedvocab	0.0619061832033856	Accuracy	NKI
1224	22.341095890411	0.517889269546362	covedvocab	0.0618677218314286	Accuracy	NKI
1225	22.441095890411	0.516868572225659	covedvocab	0.0618439678033332	Accuracy	NKI
1226	22.541095890411	0.515840981070736	covedvocab	0.0618365844668087	Accuracy	NKI
1227	22.641095890411	0.514809920981125	covedvocab	0.0618470606950816	Accuracy	NKI
1228	22.741095890411	0.513778631921191	covedvocab	0.0618765941655317	Accuracy	NKI
1229	22.841095890411	0.512750179114663	covedvocab	0.0619260309667948	Accuracy	NKI
1230	22.941095890411	0.511727427266057	covedvocab	0.0619958610024173	Accuracy	NKI
1231	23.041095890411	0.510712981247001	covedvocab	0.0620862626922517	Accuracy	NKI
1232	23.141095890411	0.509709211814237	covedvocab	0.0621970633409263	Accuracy	NKI
1233	23.241095890411	0.508718173120479	covedvocab	0.0623278383662923	Accuracy	NKI
1234	23.341095890411	0.507741708050284	covedvocab	0.0624778068219089	Accuracy	NKI
1235	23.441095890411	0.506781423830121	covedvocab	0.0626458951025766	Accuracy	NKI
1236	23.541095890411	0.505838535215794	covedvocab	0.0628309894728471	Accuracy	NKI
1237	23.641095890411	0.504913898424259	covedvocab	0.0630319578652421	Accuracy	NKI
1238	23.741095890411	0.504008241171296	covedvocab	0.0632473918080113	Accuracy	NKI
1239	23.841095890411	0.5031222155554	covedvocab	0.063475572531337	Accuracy	NKI
1240	23.941095890411	0.50225634571059	covedvocab	0.0637146047105536	Accuracy	NKI
1241	24.041095890411	0.501410959500767	covedvocab	0.0639626074745197	Accuracy	NKI
1242	24.141095890411	0.500586206619904	covedvocab	0.0642177585760026	Accuracy	NKI
1243	24.241095890411	0.499782188441528	covedvocab	0.0644781190280937	Accuracy	NKI
1244	24.341095890411	0.498998859993436	covedvocab	0.0647418948737783	Accuracy	NKI
1245	24.441095890411	0.498236028439703	covedvocab	0.0650075090966999	Accuracy	NKI
1246	24.541095890411	0.497493375512354	covedvocab	0.0652736163918301	Accuracy	NKI
1247	24.641095890411	0.496770478457082	covedvocab	0.0655391000229888	Accuracy	NKI
1248	24.741095890411	0.496066794301664	covedvocab	0.0658031537530611	Accuracy	NKI
1249	24.841095890411	0.495381692040288	covedvocab	0.0660652253009892	Accuracy	NKI
1250	24.941095890411	0.494714426969877	covedvocab	0.0663251116266283	Accuracy	NKI
1251	25.041095890411	0.494064169060307	covedvocab	0.0665828786287508	Accuracy	NKI
1252	25.141095890411	0.493430034455268	covedvocab	0.0668387569153893	Accuracy	NKI
1253	25.241095890411	0.492811076134181	covedvocab	0.0670931700858009	Accuracy	NKI
1254	25.341095890411	0.492206283915774	covedvocab	0.0673467225320035	Accuracy	NKI
1255	25.441095890411	0.491614607637665	covedvocab	0.0676000918348896	Accuracy	NKI
1256	25.541095890411	0.491034956254412	covedvocab	0.0678540245502282	Accuracy	NKI
1257	25.641095890411	0.490466199272861	covedvocab	0.0681093120838887	Accuracy	NKI
1258	25.741095890411	0.489907171049032	covedvocab	0.0683667693803084	Accuracy	NKI
1259	25.841095890411	0.489356647909069	covedvocab	0.0686273745748178	Accuracy	NKI
1260	25.941095890411	0.488813367113976	covedvocab	0.0688921254236829	Accuracy	NKI
1261	26.041095890411	0.488276047358194	covedvocab	0.0691618967975731	Accuracy	NKI
1262	26.141095890411	0.487743389361146	covedvocab	0.0694374514062913	Accuracy	NKI
1263	26.241095890411	0.487214089755839	covedvocab	0.0697192342981829	Accuracy	NKI
1264	26.341095890411	0.486686846964151	covedvocab	0.0700073854724323	Accuracy	NKI
1265	26.441095890411	0.486160373990082	covedvocab	0.0703019697108477	Accuracy	NKI
1266	26.541095890411	0.485633411011926	covedvocab	0.07060302604311	Accuracy	NKI
1267	26.641095890411	0.485104736947386	covedvocab	0.0709104904207657	Accuracy	NKI
1268	26.741095890411	0.484573175292947	covedvocab	0.0712241570134037	Accuracy	NKI
1269	26.841095890411	0.484037566195459	covedvocab	0.0715434666055978	Accuracy	NKI
1270	26.941095890411	0.483496786123759	covedvocab	0.0718675702306154	Accuracy	NKI
1271	27.041095890411	0.482949781973859	covedvocab	0.0721954788178814	Accuracy	NKI
1272	27.141095890411	0.482395543645227	covedvocab	0.07252597221622	Accuracy	NKI
1273	27.241095890411	0.481833104083911	covedvocab	0.0728576142895176	Accuracy	NKI
1274	27.341095890411	0.481261536526226	covedvocab	0.0731887848753774	Accuracy	NKI
1275	27.441095890411	0.480679945318325	covedvocab	0.0735176914010744	Accuracy	NKI
1276	27.541095890411	0.480087484516297	covedvocab	0.0738424747708167	Accuracy	NKI
1277	27.641095890411	0.479483393813399	covedvocab	0.0741613652506659	Accuracy	NKI
1278	27.741095890411	0.478867050106492	covedvocab	0.0744728836786762	Accuracy	NKI
1279	27.841095890411	0.478237923276171	covedvocab	0.0747757773126135	Accuracy	NKI
1280	27.941095890411	0.477595571362364	covedvocab	0.0750690502176985	Accuracy	NKI
1281	28.041095890411	0.476939688661216	covedvocab	0.0753521296507982	Accuracy	NKI
1282	28.141095890411	0.476270204574237	covedvocab	0.075625155262867	Accuracy	NKI
1283	28.241095890411	0.475587220070542	covedvocab	0.0758888147062368	Accuracy	NKI
1284	28.341095890411	0.474890916417738	covedvocab	0.0761440824048005	Accuracy	NKI
1285	28.441095890411	0.47418154201989	covedvocab	0.0763921585126812	Accuracy	NKI
1286	28.541095890411	0.4734594269408	covedvocab	0.0766344763168991	Accuracy	NKI
1287	28.641095890411	0.472724936762155	covedvocab	0.0768725425623977	Accuracy	NKI
1288	28.741095890411	0.47197844477605	covedvocab	0.0771078319106886	Accuracy	NKI
1289	28.841095890411	0.471220361345707	covedvocab	0.0773418463216272	Accuracy	NKI
1290	28.941095890411	0.47045114994556	covedvocab	0.0775761396428994	Accuracy	NKI
1291	29.041095890411	0.469671371709754	covedvocab	0.0778124302438404	Accuracy	NKI
1292	29.141095890411	0.468881717074091	covedvocab	0.0780526666357415	Accuracy	NKI
1293	29.241095890411	0.468082929150997	covedvocab	0.0782987408305165	Accuracy	NKI
1294	29.341095890411	0.467275763342793	covedvocab	0.0785523301364369	Accuracy	NKI
1295	29.441095890411	0.466461019135196	covedvocab	0.0788149972683489	Accuracy	NKI
1296	29.541095890411	0.465639515563753	covedvocab	0.0790880765324743	Accuracy	NKI
1297	29.641095890411	0.464812108460905	covedvocab	0.0793727727390004	Accuracy	NKI
1298	29.741095890411	0.46397968618814	covedvocab	0.0796701474955928	Accuracy	NKI
1299	29.841095890411	0.463143163346337	covedvocab	0.07998113916025	Accuracy	NKI
1300	29.941095890411	0.462303475106668	covedvocab	0.0803065711572999	Accuracy	NKI
1301	30.041095890411	0.461461562853387	covedvocab	0.0806470273091672	Accuracy	NKI
1302	30.141095890411	0.460618367636422	covedvocab	0.0810028424896747	Accuracy	NKI
1303	30.241095890411	0.459774829657085	covedvocab	0.0813741666126104	Accuracy	NKI
1304	30.341095890411	0.458931885389316	covedvocab	0.081760976699235	Accuracy	NKI
1305	30.441095890411	0.458090461426378	covedvocab	0.082163188830234	Accuracy	NKI
1306	30.541095890411	0.457251462523213	covedvocab	0.0825807898228119	Accuracy	NKI
1307	30.641095890411	0.456415779168941	covedvocab	0.0830138326043192	Accuracy	NKI
1308	30.741095890411	0.455584301246643	covedvocab	0.0834623869847739	Accuracy	NKI
1309	30.841095890411	0.45475791653502	covedvocab	0.0839266110570837	Accuracy	NKI
1310	30.941095890411	0.453937470294035	covedvocab	0.0844070274879845	Accuracy	NKI
1311	31.041095890411	0.453123730333274	covedvocab	0.0849047704352479	Accuracy	NKI
1312	31.141095890411	0.452317374633826	covedvocab	0.0854216921256994	Accuracy	NKI
1313	31.241095890411	0.451519009813025	covedvocab	0.0859603228342628	Accuracy	NKI
1314	31.341095890411	0.450729198529407	covedvocab	0.0865237744205806	Accuracy	NKI
1315	31.441095890411	0.449948431373606	covedvocab	0.0871158642451786	Accuracy	NKI
1316	31.541095890411	0.44917714484178	covedvocab	0.0877410432914608	Accuracy	NKI
1317	31.641095890411	0.448415748146924	covedvocab	0.0884042776117318	Accuracy	NKI
1318	31.741095890411	0.447664574207086	covedvocab	0.0891111934010479	Accuracy	NKI
1319	31.841095890411	0.446923857670596	covedvocab	0.0898680935872108	Accuracy	NKI
1320	31.941095890411	0.446193758785566	covedvocab	0.0906817920900618	Accuracy	NKI
1321	32.041095890411	0.445474400710212	covedvocab	0.0915594001067808	Accuracy	NKI
1322	32.141095890411	0.444765865077629	covedvocab	0.0925082389440303	Accuracy	NKI
1323	32.241095890411	0.444068144109352	covedvocab	0.0935358556262885	Accuracy	NKI
1324	32.341095890411	0.44338116206308	covedvocab	0.0946498154756438	Accuracy	NKI
1325	32.441095890411	0.442704778017135	covedvocab	0.095857542127526	Accuracy	NKI
1326	32.541095890411	0.442038810317915	covedvocab	0.0971661097490894	Accuracy	NKI
1327	32.641095890411	0.441383022687559	covedvocab	0.0985821341852544	Accuracy	NKI
1328	32.741095890411	0.440737112079296	covedvocab	0.100111654831884	Accuracy	NKI
1329	32.841095890411	0.440100739907026	covedvocab	0.101759943503494	Accuracy	NKI
1330	32.941095890411	0.439473562570444	covedvocab	0.103531361042961	Accuracy	NKI
1331	33.041095890411	0.438855228800585	covedvocab	0.105429309698206	Accuracy	NKI
1332	33.141095890411	0.438245335250119	covedvocab	0.107456256703562	Accuracy	NKI
1333	33.241095890411	0.437643435909482	covedvocab	0.109613679355592	Accuracy	NKI
1334	33.341095890411	0.437049038983276	covedvocab	0.111902056519611	Accuracy	NKI
1335	33.441095890411	0.436461616914062	covedvocab	0.11432086424608	Accuracy	NKI
1336	33.541095890411	0.4358806220107	covedvocab	0.116868593886662	Accuracy	NKI
1337	33.641095890411	0.435305497794966	covedvocab	0.119542792964801	Accuracy	NKI
1338	33.741095890411	0.43473568693297	covedvocab	0.122340131226529	Accuracy	NKI
1339	33.841095890411	0.434170629958822	covedvocab	0.125256537515213	Accuracy	NKI
1340	33.941095890411	0.433609772642525	covedvocab	0.128287339561002	Accuracy	NKI
1341	34.041095890411	0.433052571188311	covedvocab	0.131427365695789	Accuracy	NKI
1342	34.141095890411	0.432498487561211	covedvocab	0.134670993274616	Accuracy	NKI
1343	34.241095890411	0.431947005786583	covedvocab	0.138012296425758	Accuracy	NKI
1344	34.341095890411	0.431397643885272	covedvocab	0.141445198620935	Accuracy	NKI
1345	34.441095890411	0.430849960700561	covedvocab	0.144963592879212	Accuracy	NKI
1346	34.541095890411	0.430303549536263	covedvocab	0.148561406043435	Accuracy	NKI
1347	34.641095890411	0.429758039877682	covedvocab	0.152232676134946	Accuracy	NKI
1348	34.741095890411	0.429213100401404	covedvocab	0.155971627806756	Accuracy	NKI
1349	34.841095890411	0.428668460788894	covedvocab	0.159772826137245	Accuracy	NKI
1350	34.941095890411	0.428123938288472	covedvocab	0.16363136207547	Accuracy	NKI
1351	8.041095890411	1.96133004678676	covedvocab	0.106483122279732	Latency	NKI
1352	8.141095890411	1.92002599645111	covedvocab	0.102234536484741	Latency	NKI
1353	8.241095890411	1.8787211242527	covedvocab	0.0980967369973267	Latency	NKI
1354	8.341095890411	1.83741390609171	covedvocab	0.094085907162818	Latency	NKI
1355	8.441095890411	1.79610206636661	covedvocab	0.0902206541929169	Latency	NKI
1356	8.541095890411	1.75478285223464	covedvocab	0.0865213883057524	Latency	NKI
1357	8.641095890411	1.71345320958947	covedvocab	0.0830097180383665	Latency	NKI
1358	8.741095890411	1.67211009473306	covedvocab	0.0797071523840923	Latency	NKI
1359	8.841095890411	1.63075075878246	covedvocab	0.0766340485996369	Latency	NKI
1360	8.941095890411	1.5893730500736	covedvocab	0.0738085238025132	Latency	NKI
1361	9.041095890411	1.54797536536316	covedvocab	0.07124518958827	Latency	NKI
1362	9.141095890411	1.50655692889173	covedvocab	0.0689540613371779	Latency	NKI
1363	9.241095890411	1.4651179763857	covedvocab	0.0669396312196781	Latency	NKI
1364	9.341095890411	1.42365970270131	covedvocab	0.0652001813943331	Latency	NKI
1365	9.441095890411	1.38218413875079	covedvocab	0.0637274665405069	Latency	NKI
1366	9.541095890411	1.34069457704404	covedvocab	0.0625069430971971	Latency	NKI
1367	9.641095890411	1.29919628786102	covedvocab	0.0615186145773926	Latency	NKI
1368	9.741095890411	1.25769646681416	covedvocab	0.0607381953757473	Latency	NKI
1369	9.841095890411	1.21620431259664	covedvocab	0.0601385804671381	Latency	NKI
1370	9.941095890411	1.17473151023372	covedvocab	0.0596915882009062	Latency	NKI
1371	10.041095890411	1.13329252245303	covedvocab	0.0593696335921199	Latency	NKI
1372	10.141095890411	1.09190369659488	covedvocab	0.059146678931977	Latency	NKI
1373	10.241095890411	1.05058266584625	covedvocab	0.0589989226279194	Latency	NKI
1374	10.341095890411	1.00934867341584	covedvocab	0.0589056397859599	Latency	NKI
1375	10.441095890411	0.968222284750627	covedvocab	0.0588494594831282	Latency	NKI
1376	10.541095890411	0.92722469365492	covedvocab	0.0588161864766071	Latency	NKI
1377	10.641095890411	0.88637854034091	covedvocab	0.0587953621323736	Latency	NKI
1378	10.741095890411	0.84570816804506	covedvocab	0.0587803077521533	Latency	NKI
1379	10.841095890411	0.805238730848288	covedvocab	0.058767318442726	Latency	NKI
1380	10.941095890411	0.764997087053856	covedvocab	0.0587560191148015	Latency	NKI
1381	11.041095890411	0.725011699499784	covedvocab	0.0587487822545282	Latency	NKI
1382	11.141095890411	0.685311787303251	covedvocab	0.0587495350878393	Latency	NKI
1383	11.241095890411	0.645927061817213	covedvocab	0.0587630397583233	Latency	NKI
1384	11.341095890411	0.60688749705073	covedvocab	0.0587942071263503	Latency	NKI
1385	11.441095890411	0.56822324179444	covedvocab	0.0588478882284793	Latency	NKI
1386	11.541095890411	0.529964503293617	covedvocab	0.0589283314465743	Latency	NKI
1387	11.641095890411	0.492141249333714	covedvocab	0.0590385562337078	Latency	NKI
1388	11.741095890411	0.454782975138763	covedvocab	0.0591801483294742	Latency	NKI
1389	11.841095890411	0.417918696164686	covedvocab	0.0593529133643152	Latency	NKI
1390	11.941095890411	0.381576873315463	covedvocab	0.0595547476164657	Latency	NKI
1391	12.041095890411	0.345784972113927	covedvocab	0.0597818736624184	Latency	NKI
1392	12.141095890411	0.310569508413233	covedvocab	0.0600289334825913	Latency	NKI
1393	12.241095890411	0.275955774830994	covedvocab	0.0602893326009022	Latency	NKI
1394	12.341095890411	0.241967429186731	covedvocab	0.0605557044945436	Latency	NKI
1395	12.441095890411	0.208626055335289	covedvocab	0.0608204604929633	Latency	NKI
1396	12.541095890411	0.17595051940616	covedvocab	0.0610764391121631	Latency	NKI
1397	12.641095890411	0.14395697337021	covedvocab	0.0613172962563752	Latency	NKI
1398	12.741095890411	0.112660191605745	covedvocab	0.06153725428499	Latency	NKI
1399	12.841095890411	0.0820733958344624	covedvocab	0.0617313849183042	Latency	NKI
1400	12.941095890411	0.0522083711383334	covedvocab	0.0618957444287281	Latency	NKI
1401	13.041095890411	0.0230744646443424	covedvocab	0.0620279612626793	Latency	NKI
1402	13.141095890411	-0.00532087218516723	covedvocab	0.0621271049794051	Latency	NKI
1403	13.241095890411	-0.0329718424544955	covedvocab	0.0621936159362601	Latency	NKI
1404	13.341095890411	-0.0598746581334968	covedvocab	0.062229456513226	Latency	NKI
1405	13.441095890411	-0.0860287683290768	covedvocab	0.0622385874591723	Latency	NKI
1406	13.541095890411	-0.111435939100855	covedvocab	0.0622263721859336	Latency	NKI
1407	13.641095890411	-0.136099213313294	covedvocab	0.0621988719372904	Latency	NKI
1408	13.741095890411	-0.160022729644653	covedvocab	0.0621625201348603	Latency	NKI
1409	13.841095890411	-0.183211710290355	covedvocab	0.0621238689783704	Latency	NKI
1410	13.941095890411	-0.20567253031361	covedvocab	0.0620893682068447	Latency	NKI
1411	14.041095890411	-0.227412683553975	covedvocab	0.0620650897327457	Latency	NKI
1412	14.141095890411	-0.248440319599725	covedvocab	0.062056275362142	Latency	NKI
1413	14.241095890411	-0.268764307848037	covedvocab	0.0620671766185342	Latency	NKI
1414	14.341095890411	-0.288394022914735	covedvocab	0.0621008001517292	Latency	NKI
1415	14.441095890411	-0.307339525711702	covedvocab	0.0621589271391144	Latency	NKI
1416	14.541095890411	-0.325611557106832	covedvocab	0.0622420801964932	Latency	NKI
1417	14.641095890411	-0.34322140504566	covedvocab	0.0623494788902505	Latency	NKI
1418	14.741095890411	-0.36018083899139	covedvocab	0.062479104237207	Latency	NKI
1419	14.841095890411	-0.376501873183489	covedvocab	0.0626276596301862	Latency	NKI
1420	14.941095890411	-0.392196808749679	covedvocab	0.0627909507615157	Latency	NKI
1421	15.041095890411	-0.407278130422409	covedvocab	0.0629641087504896	Latency	NKI
1422	15.141095890411	-0.42175839306145	covedvocab	0.0631420056565054	Latency	NKI
1423	15.241095890411	-0.43565006187682	covedvocab	0.0633197908931497	Latency	NKI
1424	15.341095890411	-0.448965337253776	covedvocab	0.063493250749506	Latency	NKI
1425	15.441095890411	-0.46171616846713	covedvocab	0.063658640864059	Latency	NKI
1426	15.541095890411	-0.473914108569692	covedvocab	0.0638128787878806	Latency	NKI
1427	15.641095890411	-0.485569945870498	covedvocab	0.0639542168542383	Latency	NKI
1428	15.741095890411	-0.496693794297906	covedvocab	0.0640820915610043	Latency	NKI
1429	15.841095890411	-0.507295087807951	covedvocab	0.0641970705058707	Latency	NKI
1430	15.941095890411	-0.517382689745645	covedvocab	0.0643006472437723	Latency	NKI
1431	16.041095890411	-0.526965076711295	covedvocab	0.0643949237241676	Latency	NKI
1432	16.141095890411	-0.536050189783788	covedvocab	0.0644826891479375	Latency	NKI
1433	16.241095890411	-0.544645272490203	covedvocab	0.0645674972701688	Latency	NKI
1434	16.341095890411	-0.55275699576932	covedvocab	0.064653374572806	Latency	NKI
1435	16.441095890411	-0.560391550955717	covedvocab	0.0647445492266298	Latency	NKI
1436	16.541095890411	-0.567554848210011	covedvocab	0.0648450332671716	Latency	NKI
1437	16.641095890411	-0.574252604066778	covedvocab	0.0649583673117864	Latency	NKI
1438	16.741095890411	-0.580490318467617	covedvocab	0.0650875237004616	Latency	NKI
1439	16.841095890411	-0.586273436415404	covedvocab	0.065234545515279	Latency	NKI
1440	16.941095890411	-0.591607300751086	covedvocab	0.0654006091509035	Latency	NKI
1441	17.041095890411	-0.596497163739915	covedvocab	0.0655860189526222	Latency	NKI
1442	17.141095890411	-0.600948165678702	covedvocab	0.065790553786384	Latency	NKI
1443	17.241095890411	-0.604965396303397	covedvocab	0.0660135056617164	Latency	NKI
1444	17.341095890411	-0.608553969143405	covedvocab	0.0662532653673981	Latency	NKI
1445	17.441095890411	-0.61171915890124	covedvocab	0.0665075937352914	Latency	NKI
1446	17.541095890411	-0.614466461295064	covedvocab	0.0667736607852591	Latency	NKI
1447	17.641095890411	-0.616801626838412	covedvocab	0.0670480109486585	Latency	NKI
1448	17.741095890411	-0.618730760961355	covedvocab	0.0673267049347696	Latency	NKI
1449	17.841095890411	-0.620260194298866	covedvocab	0.0676051750619313	Latency	NKI
1450	17.941095890411	-0.621396782977906	covedvocab	0.0678786238358898	Latency	NKI
1451	18.041095890411	-0.622147736648599	covedvocab	0.0681419479216859	Latency	NKI
1452	18.141095890411	-0.622520460912691	covedvocab	0.068389662093738	Latency	NKI
1453	18.241095890411	-0.622522521985483	covedvocab	0.0686159801243003	Latency	NKI
1454	18.341095890411	-0.622161925092473	covedvocab	0.0688152070678839	Latency	NKI
1455	18.441095890411	-0.621447060828904	covedvocab	0.0689818402538745	Latency	NKI
1456	18.541095890411	-0.620387142395928	covedvocab	0.0691111023589313	Latency	NKI
1457	18.641095890411	-0.618992627493566	covedvocab	0.0691994579695093	Latency	NKI
1458	18.741095890411	-0.617275767957112	covedvocab	0.0692452123063053	Latency	NKI
1459	18.841095890411	-0.615250064683788	covedvocab	0.0692481099743416	Latency	NKI
1460	18.941095890411	-0.612930176912022	covedvocab	0.0692092632787081	Latency	NKI
1461	19.041095890411	-0.610331556065925	covedvocab	0.0691307980258862	Latency	NKI
1462	19.141095890411	-0.60747047933333	covedvocab	0.0690158241569669	Latency	NKI
1463	19.241095890411	-0.6043636479698	covedvocab	0.0688679823193837	Latency	NKI
1464	19.341095890411	-0.601028240025125	covedvocab	0.0686914210896438	Latency	NKI
1465	19.441095890411	-0.597482289387187	covedvocab	0.0684910880807016	Latency	NKI
1466	19.541095890411	-0.593744612018422	covedvocab	0.068272537734942	Latency	NKI
1467	19.641095890411	-0.589834423294421	covedvocab	0.0680413857295012	Latency	NKI
1468	19.741095890411	-0.585771085193894	covedvocab	0.0678028586388635	Latency	NKI
1469	19.841095890411	-0.581573980870128	covedvocab	0.067561515597617	Latency	NKI
1470	19.941095890411	-0.577262599984298	covedvocab	0.067321303855022	Latency	NKI
1471	20.041095890411	-0.572856533401182	covedvocab	0.0670854941030612	Latency	NKI
1472	20.141095890411	-0.568375421117271	covedvocab	0.0668565488134799	Latency	NKI
1473	20.241095890411	-0.563838927173003	covedvocab	0.066636089915771	Latency	NKI
1474	20.341095890411	-0.559266686381171	covedvocab	0.0664250113113693	Latency	NKI
1475	20.441095890411	-0.554678236366163	covedvocab	0.0662235786494345	Latency	NKI
1476	20.541095890411	-0.550092958864687	covedvocab	0.0660314489174218	Latency	NKI
1477	20.641095890411	-0.545530169034371	covedvocab	0.0658474341675659	Latency	NKI
1478	20.741095890411	-0.541008881159595	covedvocab	0.0656698050479656	Latency	NKI
1479	20.841095890411	-0.536547477097921	covedvocab	0.0654967231574098	Latency	NKI
1480	20.941095890411	-0.532163915209135	covedvocab	0.0653260732760236	Latency	NKI
1481	21.041095890411	-0.527875581917904	covedvocab	0.0651556372319138	Latency	NKI
1482	21.141095890411	-0.523699364009557	covedvocab	0.0649831553848273	Latency	NKI
1483	21.241095890411	-0.519651357395178	covedvocab	0.0648065877840398	Latency	NKI
1484	21.341095890411	-0.515745357949979	covedvocab	0.064625136547951	Latency	NKI
1485	21.441095890411	-0.5119935968704	covedvocab	0.0644388562059576	Latency	NKI
1486	21.541095890411	-0.508407141113912	covedvocab	0.0642484444943322	Latency	NKI
1487	21.641095890411	-0.50499616979899	covedvocab	0.0640550973363594	Latency	NKI
1488	21.741095890411	-0.501769701223314	covedvocab	0.0638606305221826	Latency	NKI
1489	21.841095890411	-0.498734348645701	covedvocab	0.0636679919065998	Latency	NKI
1490	21.941095890411	-0.495895006268502	covedvocab	0.0634808638865272	Latency	NKI
1491	22.041095890411	-0.493255264306303	covedvocab	0.0633033531360447	Latency	NKI
1492	22.141095890411	-0.490817312895425	covedvocab	0.0631398879183889	Latency	NKI
1493	22.241095890411	-0.488582310169597	covedvocab	0.0629949206695213	Latency	NKI
1494	22.341095890411	-0.486550275727004	covedvocab	0.0628728147671728	Latency	NKI
1495	22.441095890411	-0.484719958027492	covedvocab	0.0627777348758933	Latency	NKI
1496	22.541095890411	-0.483088980406876	covedvocab	0.0627134404104739	Latency	NKI
1497	22.641095890411	-0.48165343527278	covedvocab	0.0626832795113096	Latency	NKI
1498	22.741095890411	-0.480408230616982	covedvocab	0.0626899263197542	Latency	NKI
1499	22.841095890411	-0.479347218742841	covedvocab	0.0627352295396667	Latency	NKI
1500	22.941095890411	-0.478463131175731	covedvocab	0.0628201725312185	Latency	NKI
1501	23.041095890411	-0.477747337514804	covedvocab	0.0629449328808439	Latency	NKI
1502	23.141095890411	-0.477190105291969	covedvocab	0.0631087985191086	Latency	NKI
1503	23.241095890411	-0.476780361221299	covedvocab	0.063310350629105	Latency	NKI
1504	23.341095890411	-0.476506245548436	covedvocab	0.0635472868793175	Latency	NKI
1505	23.441095890411	-0.476355196183584	covedvocab	0.0638165655898912	Latency	NKI
1506	23.541095890411	-0.476313733173447	covedvocab	0.0641149123904106	Latency	NKI
1507	23.641095890411	-0.476367686472984	covedvocab	0.0644389061726978	Latency	NKI
1508	23.741095890411	-0.476502712729896	covedvocab	0.064784537552043	Latency	NKI
1509	23.841095890411	-0.476704447733559	covedvocab	0.0651471830152987	Latency	NKI
1510	23.941095890411	-0.476958578918978	covedvocab	0.0655218993293299	Latency	NKI
1511	24.041095890411	-0.477251032357512	covedvocab	0.0659038328240777	Latency	NKI
1512	24.141095890411	-0.477568013022183	covedvocab	0.0662883390146357	Latency	NKI
1513	24.241095890411	-0.477895856102855	covedvocab	0.0666706643545557	Latency	NKI
1514	24.341095890411	-0.478221415316919	covedvocab	0.0670464838238448	Latency	NKI
1515	24.441095890411	-0.478532143645896	covedvocab	0.0674120592955744	Latency	NKI
1516	24.541095890411	-0.47881612453156	covedvocab	0.0677642798396381	Latency	NKI
1517	24.641095890411	-0.479062044811644	covedvocab	0.0681006607184359	Latency	NKI
1518	24.741095890411	-0.479259390561794	covedvocab	0.0684195104435584	Latency	NKI
1519	24.841095890411	-0.479398323314787	covedvocab	0.0687198165332264	Latency	NKI
1520	24.941095890411	-0.479469974496719	covedvocab	0.0690014352984049	Latency	NKI
1521	25.041095890411	-0.479466276283077	covedvocab	0.0692649255316468	Latency	NKI
1522	25.141095890411	-0.479379733178488	covedvocab	0.0695113328863654	Latency	NKI
1523	25.241095890411	-0.479203605872089	covedvocab	0.0697422401562231	Latency	NKI
1524	25.341095890411	-0.478931980042563	covedvocab	0.069959733860913	Latency	NKI
1525	25.441095890411	-0.478559521230889	covedvocab	0.0701661776396754	Latency	NKI
1526	25.541095890411	-0.478081584885772	covedvocab	0.0703641909543121	Latency	NKI
1527	25.641095890411	-0.477494254065013	covedvocab	0.070556585604734	Latency	NKI
1528	25.741095890411	-0.476794395913966	covedvocab	0.070746304234466	Latency	NKI
1529	25.841095890411	-0.475980369025414	covedvocab	0.0709366703141986	Latency	NKI
1530	25.941095890411	-0.47505167452021	covedvocab	0.0711310767292107	Latency	NKI
1531	26.041095890411	-0.474008572389962	covedvocab	0.0713326773721055	Latency	NKI
1532	26.141095890411	-0.472852285222165	covedvocab	0.0715443769868639	Latency	NKI
1533	26.241095890411	-0.471584299288355	covedvocab	0.0717684089715471	Latency	NKI
1534	26.341095890411	-0.470206446385522	covedvocab	0.0720063355198323	Latency	NKI
1535	26.441095890411	-0.468721791896926	covedvocab	0.0722594567282386	Latency	NKI
1536	26.541095890411	-0.467134848296525	covedvocab	0.0725288779384561	Latency	NKI
1537	26.641095890411	-0.46545126245506	covedvocab	0.0728153440171412	Latency	NKI
1538	26.741095890411	-0.463677659870786	covedvocab	0.0731191540829465	Latency	NKI
1539	26.841095890411	-0.461820961914141	covedvocab	0.0734397643166157	Latency	NKI
1540	26.941095890411	-0.459888427124876	covedvocab	0.0737759095605738	Latency	NKI
1541	27.041095890411	-0.457887887868931	covedvocab	0.0741258921843143	Latency	NKI
1542	27.141095890411	-0.455827458487984	covedvocab	0.0744874293585924	Latency	NKI
1543	27.241095890411	-0.453715413953927	covedvocab	0.0748577017012491	Latency	NKI
1544	27.341095890411	-0.451560161353332	covedvocab	0.0752334355284975	Latency	NKI
1545	27.441095890411	-0.449370146922841	covedvocab	0.0756109491113129	Latency	NKI
1546	27.541095890411	-0.447153842130684	covedvocab	0.0759863784906546	Latency	NKI
1547	27.641095890411	-0.444919672281429	covedvocab	0.0763560013522752	Latency	NKI
1548	27.741095890411	-0.442675907637996	covedvocab	0.0767166483169914	Latency	NKI
1549	27.841095890411	-0.4404306624175	covedvocab	0.0770655981622065	Latency	NKI
1550	27.941095890411	-0.438191825041211	covedvocab	0.0774006502412174	Latency	NKI
1551	28.041095890411	-0.435966848104081	covedvocab	0.0777204568011989	Latency	NKI
1552	28.141095890411	-0.433762322755857	covedvocab	0.0780250886348867	Latency	NKI
1553	28.241095890411	-0.431584142942866	covedvocab	0.0783157078110983	Latency	NKI
1554	28.341095890411	-0.429437839146487	covedvocab	0.0785940458286827	Latency	NKI
1555	28.441095890411	-0.427328585288163	covedvocab	0.0788622686827493	Latency	NKI
1556	28.541095890411	-0.425261097342719	covedvocab	0.0791229717482691	Latency	NKI
1557	28.641095890411	-0.423239879726006	covedvocab	0.0793788503675039	Latency	NKI
1558	28.741095890411	-0.421269383744652	covedvocab	0.0796324774701539	Latency	NKI
1559	28.841095890411	-0.419353787201054	covedvocab	0.0798863960014928	Latency	NKI
1560	28.941095890411	-0.417496848747388	covedvocab	0.0801431406062853	Latency	NKI
1561	29.041095890411	-0.415701490231833	covedvocab	0.0804054159208006	Latency	NKI
1562	29.141095890411	-0.413969461529277	covedvocab	0.0806761759638182	Latency	NKI
1563	29.241095890411	-0.412302016722082	covedvocab	0.0809580580684834	Latency	NKI
1564	29.341095890411	-0.41070026980481	covedvocab	0.0812530666255969	Latency	NKI
1565	29.441095890411	-0.409164806296226	covedvocab	0.0815627279706543	Latency	NKI
1566	29.541095890411	-0.407695959996888	covedvocab	0.0818878679774209	Latency	NKI
1567	29.641095890411	-0.406293483899865	covedvocab	0.0822287700219641	Latency	NKI
1568	29.741095890411	-0.40495657164143	covedvocab	0.0825851411042845	Latency	NKI
1569	29.841095890411	-0.403683826033651	covedvocab	0.0829561438324895	Latency	NKI
1570	29.941095890411	-0.402473275984972	covedvocab	0.0833404172062545	Latency	NKI
1571	30.041095890411	-0.401322744301688	covedvocab	0.0837358755313931	Latency	NKI
1572	30.141095890411	-0.400229946863712	covedvocab	0.0841397135528002	Latency	NKI
1573	30.241095890411	-0.399192427224991	covedvocab	0.0845485441923734	Latency	NKI
1574	30.341095890411	-0.398207637551005	covedvocab	0.0849584503789419	Latency	NKI
1575	30.441095890411	-0.397272853263473	covedvocab	0.0853652181123247	Latency	NKI
1576	30.541095890411	-0.396385114927977	covedvocab	0.0857646143535729	Latency	NKI
1577	30.641095890411	-0.395541324038094	covedvocab	0.0861524164514141	Latency	NKI
1578	30.741095890411	-0.394738376486587	covedvocab	0.0865243530178336	Latency	NKI
1579	30.841095890411	-0.393973163871657	covedvocab	0.0868762665751489	Latency	NKI
1580	30.941095890411	-0.393242495466205	covedvocab	0.0872046825649848	Latency	NKI
1581	31.041095890411	-0.39254306232102	covedvocab	0.0875073447091469	Latency	NKI
1582	31.141095890411	-0.39187149410431	covedvocab	0.0877834959855662	Latency	NKI
1583	31.241095890411	-0.391224405011353	covedvocab	0.0880338725602647	Latency	NKI
1584	31.341095890411	-0.390598431899098	covedvocab	0.0882605837776964	Latency	NKI
1585	31.441095890411	-0.389990282510096	covedvocab	0.0884674526747514	Latency	NKI
1586	31.541095890411	-0.389396731204625	covedvocab	0.0886599630123178	Latency	NKI
1587	31.641095890411	-0.388814601778149	covedvocab	0.0888451092690621	Latency	NKI
1588	31.741095890411	-0.388240878974867	covedvocab	0.0890318187488764	Latency	NKI
1589	31.841095890411	-0.387672776095577	covedvocab	0.0892311154326113	Latency	NKI
1590	31.941095890411	-0.387107698037169	covedvocab	0.0894558833429287	Latency	NKI
1591	32.041095890411	-0.386543152016884	covedvocab	0.0897204996982653	Latency	NKI
1592	32.141095890411	-0.385976777042695	covedvocab	0.0900407235897315	Latency	NKI
1593	32.241095890411	-0.385406510476472	covedvocab	0.0904337949103384	Latency	NKI
1594	32.341095890411	-0.384830525353256	covedvocab	0.0909179889891307	Latency	NKI
1595	32.441095890411	-0.384247239288692	covedvocab	0.0915122271334975	Latency	NKI
1596	32.541095890411	-0.383655226805455	covedvocab	0.0922355195223892	Latency	NKI
1597	32.641095890411	-0.383053293807247	covedvocab	0.0931065854918493	Latency	NKI
1598	32.741095890411	-0.382440534074181	covedvocab	0.0941434079935306	Latency	NKI
1599	32.841095890411	-0.38181620227108	covedvocab	0.095362581745847	Latency	NKI
1600	32.941095890411	-0.381179575862405	covedvocab	0.0967787597627322	Latency	NKI
1601	33.041095890411	-0.380529974390354	covedvocab	0.098404331677314	Latency	NKI
1602	33.141095890411	-0.379867003906289	covedvocab	0.100249283939058	Latency	NKI
1603	33.241095890411	-0.37919051697375	covedvocab	0.102320918966158	Latency	NKI
1604	33.341095890411	-0.3785006583683	covedvocab	0.104623724947604	Latency	NKI
1605	33.441095890411	-0.377797818828839	covedvocab	0.107159317993623	Latency	NKI
1606	33.541095890411	-0.377082549560981	covedvocab	0.109926498241451	Latency	NKI
1607	33.641095890411	-0.376355478245069	covedvocab	0.112921416049139	Latency	NKI
1608	33.741095890411	-0.375617255303781	covedvocab	0.11613782963199	Latency	NKI
1609	33.841095890411	-0.374868663282837	covedvocab	0.119567495708993	Latency	NKI
1610	33.941095890411	-0.374110640940599	covedvocab	0.123200580129785	Latency	NKI
1611	34.041095890411	-0.373344224378048	covedvocab	0.127026011228271	Latency	NKI
1612	34.141095890411	-0.372570473750879	covedvocab	0.131031728784472	Latency	NKI
1613	34.241095890411	-0.371790454131112	covedvocab	0.135205076402816	Latency	NKI
1614	34.341095890411	-0.371005225138255	covedvocab	0.139533181130235	Latency	NKI
1615	34.441095890411	-0.370215805700074	covedvocab	0.144003255692842	Latency	NKI
1616	34.541095890411	-0.36942316871406	covedvocab	0.148602770324487	Latency	NKI
1617	34.641095890411	-0.368628222891935	covedvocab	0.153319627003058	Latency	NKI
1618	34.741095890411	-0.367831795982004	covedvocab	0.158142312499946	Latency	NKI
1619	34.841095890411	-0.367034577983859	covedvocab	0.163060187221876	Latency	NKI
1620	34.941095890411	-0.366237045434891	covedvocab	0.168063825744189	Latency	NKI
1621	12.02	-0.612737423761249	base	0.115352313111869	Accuracy	NCANDA
1622	12.12	-0.590970155245488	base	0.111339841538052	Accuracy	NCANDA
1623	12.22	-0.569205006616726	base	0.107430183000672	Accuracy	NCANDA
1624	12.32	-0.54744682126816	base	0.103637324282649	Accuracy	NCANDA
1625	12.42	-0.525703756820523	base	0.0999765781467163	Accuracy	NCANDA
1626	12.52	-0.503987132846391	base	0.0964629528016413	Accuracy	NCANDA
1627	12.62	-0.4823112882349	base	0.0931095717503566	Accuracy	NCANDA
1628	12.72	-0.460692759088747	base	0.0899260993336724	Accuracy	NCANDA
1629	12.82	-0.439149711825232	base	0.0869176901894779	Accuracy	NCANDA
1630	12.92	-0.417701794213967	base	0.0840844757183482	Accuracy	NCANDA
1631	13.02	-0.396370261714691	base	0.0814215511765461	Accuracy	NCANDA
1632	13.12	-0.375178445148711	base	0.0789195867610795	Accuracy	NCANDA
1633	13.22	-0.354151422571107	base	0.0765657826060485	Accuracy	NCANDA
1634	13.32	-0.333315396403675	base	0.0743450709257787	Accuracy	NCANDA
1635	13.42	-0.312697582100147	base	0.0722418261392606	Accuracy	NCANDA
1636	13.52	-0.292325787204119	base	0.0702413969270615	Accuracy	NCANDA
1637	13.62	-0.272227905636503	base	0.068331043692431	Accuracy	NCANDA
1638	13.72	-0.252431448452482	base	0.066500713472577	Accuracy	NCANDA
1639	13.82	-0.232963066311298	base	0.0647434736644377	Accuracy	NCANDA
1640	13.92	-0.213848124365945	base	0.0630553431565992	Accuracy	NCANDA
1641	14.02	-0.195110238731317	base	0.0614347336364391	Accuracy	NCANDA
1642	14.12	-0.176770758190615	base	0.059881636205231	Accuracy	NCANDA
1643	14.22	-0.158848434429789	base	0.0583965852673198	Accuracy	NCANDA
1644	14.32	-0.141359485260384	base	0.0569795699061761	Accuracy	NCANDA
1645	14.42	-0.124317518044293	base	0.0556292478164095	Accuracy	NCANDA
1646	14.52	-0.107733199082538	base	0.0543426101179705	Accuracy	NCANDA
1647	14.62	-0.091614031479623	base	0.0531150557669702	Accuracy	NCANDA
1648	14.72	-0.0759641935950026	base	0.0519408731893204	Accuracy	NCANDA
1649	14.82	-0.0607846344199712	base	0.0508139687661052	Accuracy	NCANDA
1650	14.92	-0.046073275655552	base	0.0497287181244634	Accuracy	NCANDA
1651	15.02	-0.0318252964290696	base	0.0486807738266925	Accuracy	NCANDA
1652	15.12	-0.0180334928596601	base	0.0476676717064316	Accuracy	NCANDA
1653	15.22	-0.00468870181778415	base	0.0466891190184771	Accuracy	NCANDA
1654	15.32	0.00821972436367756	base	0.0457469071674783	Accuracy	NCANDA
1655	15.42	0.0207034076613687	base	0.0448444595629789	Accuracy	NCANDA
1656	15.52	0.0327744157437995	base	0.0439860907769264	Accuracy	NCANDA
1657	15.62	0.0444447333289621	base	0.0431761066990464	Accuracy	NCANDA
1658	15.72	0.0557257796349377	base	0.042417876790179	Accuracy	NCANDA
1659	15.82	0.0666279693822295	base	0.0417130760688386	Accuracy	NCANDA
1660	15.92	0.077160240414453	base	0.0410613517096632	Accuracy	NCANDA
1661	16.02	0.087329698152627	base	0.0404603253192247	Accuracy	NCANDA
1662	16.12	0.097141428803838	base	0.0399059177898253	Accuracy	NCANDA
1663	16.22	0.106598384955711	base	0.0393929891653087	Accuracy	NCANDA
1664	16.32	0.115701200220777	base	0.0389162794376669	Accuracy	NCANDA
1665	16.42	0.124448217599353	base	0.0384712923063641	Accuracy	NCANDA
1666	16.52	0.132835637919107	base	0.0380549963694804	Accuracy	NCANDA
1667	16.62	0.140857806937815	base	0.0376661770460808	Accuracy	NCANDA
1668	16.72	0.148507635737511	base	0.0373053733383687	Accuracy	NCANDA
1669	16.82	0.155776993554567	base	0.0369745691715783	Accuracy	NCANDA
1670	16.92	0.162657177991441	base	0.036676645416423	Accuracy	NCANDA
1671	17.02	0.169139430670123	base	0.0364146811287199	Accuracy	NCANDA
1672	17.12	0.175215521828857	base	0.0361911406113675	Accuracy	NCANDA
1673	17.22	0.180878347074205	base	0.0360071823626026	Accuracy	NCANDA
1674	17.32	0.186122513202656	base	0.0358622349627724	Accuracy	NCANDA
1675	17.42	0.190944890962921	base	0.0357539289371084	Accuracy	NCANDA
1676	17.52	0.195345113422873	base	0.0356783994682088	Accuracy	NCANDA
1677	17.62	0.199326000205094	base	0.03563089758597	Accuracy	NCANDA
1678	17.72	0.202893890211248	base	0.0356065852217454	Accuracy	NCANDA
1679	17.82	0.206058868488628	base	0.0356013555418717	Accuracy	NCANDA
1680	17.92	0.208834876495997	base	0.0356125192332943	Accuracy	NCANDA
1681	18.02	0.211239699072059	base	0.035639226812651	Accuracy	NCANDA
1682	18.12	0.213294825752612	base	0.0356825483640333	Accuracy	NCANDA
1683	18.22	0.215025135974159	base	0.035745164251744	Accuracy	NCANDA
1684	18.32	0.21645826652867	base	0.0358306424383146	Accuracy	NCANDA
1685	18.42	0.217624101310375	base	0.0359427005337716	Accuracy	NCANDA
1686	18.52	0.218554303541386	base	0.0360845394305747	Accuracy	NCANDA
1687	18.62	0.219281807487149	base	0.0362583484166107	Accuracy	NCANDA
1688	18.72	0.219840187753516	base	0.0364649667764598	Accuracy	NCANDA
1689	18.82	0.220262921696906	base	0.0367037510873619	Accuracy	NCANDA
1690	18.92	0.22058264022578	base	0.0369727437097807	Accuracy	NCANDA
1691	19.02	0.220830392499296	base	0.037269108047519	Accuracy	NCANDA
1692	19.12	0.221034947782123	base	0.0375897397042229	Accuracy	NCANDA
1693	19.22	0.221222199586452	base	0.0379319071298698	Accuracy	NCANDA
1694	19.32	0.221414795926425	base	0.0382937446753684	Accuracy	NCANDA
1695	19.42	0.22163152644135	base	0.0386747482353863	Accuracy	NCANDA
1696	19.52	0.221887111427466	base	0.0390758881199539	Accuracy	NCANDA
1697	19.62	0.222192275963122	base	0.0394993864680282	Accuracy	NCANDA
1698	19.72	0.222553263091397	base	0.0399485452762192	Accuracy	NCANDA
1699	19.82	0.222971741598279	base	0.0404272586936972	Accuracy	NCANDA
1700	19.92	0.223445195775466	base	0.0409392929333159	Accuracy	NCANDA
1701	20.02	0.223967098091298	base	0.0414877384034597	Accuracy	NCANDA
1702	20.12	0.224527150044613	base	0.0420746144791315	Accuracy	NCANDA
1703	20.22	0.22511177141964	base	0.0427006420005596	Accuracy	NCANDA
1704	20.32	0.225704674389504	base	0.0433652838815352	Accuracy	NCANDA
1705	20.42	0.226287504018521	base	0.0440670383151083	Accuracy	NCANDA
1706	20.52	0.22684059778574	base	0.0448038074915329	Accuracy	NCANDA
1707	20.62	0.227343709347917	base	0.0455734700985712	Accuracy	NCANDA
1708	20.72	0.227776594664897	base	0.046374595024413	Accuracy	NCANDA
1709	20.82	0.228119615057435	base	0.0472067994221908	Accuracy	NCANDA
1710	20.92	0.228354364847171	base	0.0480711073115382	Accuracy	NCANDA
1711	21.02	0.228464161189966	base	0.0489699688251586	Accuracy	NCANDA
1712	21.12	0.228434482879232	base	0.0499070438885666	Accuracy	NCANDA
1713	21.22	0.22825342378323	base	0.050886831095667	Accuracy	NCANDA
1714	21.32	0.22791216934397	base	0.0519141852590915	Accuracy	NCANDA
1715	21.42	0.22740520021762	base	0.0529936746291565	Accuracy	NCANDA
1716	21.52	0.22673019977759	base	0.0541289416584316	Accuracy	NCANDA
1717	21.62	0.225888117598818	base	0.0553223480488253	Accuracy	NCANDA
1718	21.72	0.224882996071742	base	0.0565748139721113	Accuracy	NCANDA
1719	21.82	0.223721377124979	base	0.0578858334503639	Accuracy	NCANDA
1720	21.92	0.222412328045993	base	0.0592539888380943	Accuracy	NCANDA
1721	22.02	0.220967129335887	base	0.0606775168622003	Accuracy	NCANDA
1722	22.12	0.219398945488887	base	0.0621549648534496	Accuracy	NCANDA
1723	22.22	0.217722324061674	base	0.0636856651939538	Accuracy	NCANDA
1724	22.32	0.215952621954425	base	0.0652700212063577	Accuracy	NCANDA
1725	22.42	0.214105595906739	base	0.066909753022706	Accuracy	NCANDA
1726	22.52	0.212196953440469	base	0.0686078257140358	Accuracy	NCANDA
1727	22.62	0.210242002414019	base	0.0703681363382368	Accuracy	NCANDA
1728	22.72	0.208255320690726	base	0.0721951045912202	Accuracy	NCANDA
1729	22.82	0.206250515065658	base	0.0740932843851311	Accuracy	NCANDA
1730	22.92	0.204240078410306	base	0.0760669595894528	Accuracy	NCANDA
1731	23.02	0.20223494342075	base	0.0781200580284023	Accuracy	NCANDA
1732	23.12	0.200244356320078	base	0.0802560007612919	Accuracy	NCANDA
1733	23.22	0.198275984975307	base	0.082477603980245	Accuracy	NCANDA
1734	23.32	0.196336119913245	base	0.0847871261296149	Accuracy	NCANDA
1735	23.42	0.194429644978341	base	0.0871865842520644	Accuracy	NCANDA
1736	23.52	0.192559780378295	base	0.089678263217507	Accuracy	NCANDA
1737	23.62	0.190728334929047	base	0.0922649741409172	Accuracy	NCANDA
1738	23.72	0.188935721261694	base	0.094950379679121	Accuracy	NCANDA
1739	23.82	0.187181682894545	base	0.0977387121615645	Accuracy	NCANDA
1740	23.92	0.185465322399281	base	0.100634952645593	Accuracy	NCANDA
1741	24.02	0.183785169323315	base	0.103644822391036	Accuracy	NCANDA
1742	24.12	0.18213940582026	base	0.106774570031561	Accuracy	NCANDA
1743	24.22	0.180525832540771	base	0.110031000461886	Accuracy	NCANDA
1744	24.32	0.178941841500765	base	0.113421366765372	Accuracy	NCANDA
1745	24.42	0.177384549047646	base	0.116952954469208	Accuracy	NCANDA
1746	24.52	0.175850945504503	base	0.120632543803409	Accuracy	NCANDA
1747	24.62	0.174338040753502	base	0.124465902464124	Accuracy	NCANDA
1748	24.72	0.172843007398507	base	0.128457332846612	Accuracy	NCANDA
1749	24.82	0.171363243530994	base	0.132609310007992	Accuracy	NCANDA
1750	24.92	0.169896365375358	base	0.136922192806448	Accuracy	NCANDA
1751	25.02	0.168440456576949	base	0.141394662966049	Accuracy	NCANDA
1752	25.12	0.166993805786763	base	0.146023511098152	Accuracy	NCANDA
1753	25.22	0.165554848192863	base	0.150803744749258	Accuracy	NCANDA
1754	25.32	0.16412223933464	base	0.155729021009847	Accuracy	NCANDA
1755	25.42	0.162694853599482	base	0.160792040942538	Accuracy	NCANDA
1756	25.52	0.161271767763629	base	0.165984896912774	Accuracy	NCANDA
1757	25.62	0.159852197449701	base	0.171299263452432	Accuracy	NCANDA
1758	25.72	0.158435484018971	base	0.176726637840681	Accuracy	NCANDA
1759	25.82	0.157021109650788	base	0.182258720098629	Accuracy	NCANDA
1760	25.92	0.155608692131979	base	0.187887646547634	Accuracy	NCANDA
1761	26.02	0.154197855145351	base	0.193605517557208	Accuracy	NCANDA
1762	26.12	0.152788222373728	base	0.199404398706381	Accuracy	NCANDA
1763	26.22	0.151379417499912	base	0.205276343768971	Accuracy	NCANDA
1764	26.32	0.14997106420672	base	0.211213414889723	Accuracy	NCANDA
1765	12.02	0.801843244913142	base	0.112406688550401	Latency	NCANDA
1766	12.12	0.777169673441688	base	0.108479533410271	Latency	NCANDA
1767	12.22	0.752498226782664	base	0.104666194189265	Latency	NCANDA
1768	12.32	0.727833654573653	base	0.100982180159766	Latency	NCANDA
1769	12.42	0.70318375379291	base	0.097444308202998	Latency	NCANDA
1770	12.52	0.678559074936479	base	0.0940687661652164	Latency	NCANDA
1771	12.62	0.653972652510552	base	0.0908692420217833	Latency	NCANDA
1772	12.72	0.629439230575964	base	0.0878551041165437	Latency	NCANDA
1773	12.82	0.604974735838671	base	0.0850302126320938	Latency	NCANDA
1774	12.92	0.580596107898475	base	0.0823923817904828	Latency	NCANDA
1775	13.02	0.556321312644581	base	0.0799334566257831	Latency	NCANDA
1776	13.12	0.532169589997142	base	0.0776401444965249	Latency	NCANDA
1777	13.22	0.508161228885961	base	0.0754953011229581	Latency	NCANDA
1778	13.32	0.484317209188633	base	0.0734795008869974	Latency	NCANDA
1779	13.42	0.460659203788461	base	0.0715731337940586	Latency	NCANDA
1780	13.52	0.437209430192056	base	0.0697582577565491	Latency	NCANDA
1781	13.62	0.41399042833244	base	0.0680197130343018	Latency	NCANDA
1782	13.72	0.391024957798443	base	0.0663459838881181	Latency	NCANDA
1783	13.82	0.368335937979626	base	0.0647296224988018	Latency	NCANDA
1784	13.92	0.345946376231281	base	0.0631669590239154	Latency	NCANDA
1785	14.02	0.323879304374311	base	0.0616573528290914	Latency	NCANDA
1786	14.12	0.302157717236242	base	0.0602021503057006	Latency	NCANDA
1787	14.22	0.280804508406085	base	0.0588034028700602	Latency	NCANDA
1788	14.32	0.259842418057865	base	0.0574625532221412	Latency	NCANDA
1789	14.42	0.239293959976213	base	0.0561794819890625	Latency	NCANDA
1790	14.52	0.219181303045181	base	0.0549520765014615	Latency	NCANDA
1791	14.62	0.199526123564272	base	0.0537762828349265	Latency	NCANDA
1792	14.72	0.180349416926469	base	0.0526466355743747	Latency	NCANDA
1793	14.82	0.161671305398371	base	0.0515570858916722	Latency	NCANDA
1794	14.92	0.143510822384838	base	0.0505019793904457	Latency	NCANDA
1795	15.02	0.125885673176384	base	0.0494769908131771	Latency	NCANDA
1796	15.12	0.108811976632191	base	0.0484798342760767	Latency	NCANDA
1797	15.22	0.0923039938841833	base	0.047510615204318	Latency	NCANDA
1798	15.32	0.0763738515953805	base	0.0465717581950479	Latency	NCANDA
1799	15.42	0.0610312685038999	base	0.0456675216669252	Latency	NCANDA
1800	15.52	0.0462832948757979	base	0.0448031839888464	Latency	NCANDA
1801	15.62	0.0321340754609562	base	0.0439840460746452	Latency	NCANDA
1802	15.72	0.0185847368569444	base	0.0432144002434134	Latency	NCANDA
1803	15.82	0.0056333399747765	base	0.042496685744158	Latency	NCANDA
1804	15.92	-0.00672540509597709	base	0.0418311084344662	Latency	NCANDA
1805	16.02	-0.0185002119825061	base	0.0412156403242041	Latency	NCANDA
1806	16.12	-0.029703081212072	base	0.0406463872008114	Latency	NCANDA
1807	16.22	-0.0403491243864587	base	0.040118309873179	Latency	NCANDA
1808	16.32	-0.0504565724290875	base	0.0396262737752472	Latency	NCANDA
1809	16.42	-0.0600465470636459	base	0.0391660407751494	Latency	NCANDA
1810	16.52	-0.0691427377728874	base	0.0387350558684249	Latency	NCANDA
1811	16.62	-0.0777709685585453	base	0.0383328426650092	Latency	NCANDA
1812	16.72	-0.0859586587749227	base	0.037960932229186	Latency	NCANDA
1813	16.82	-0.0937343550080849	base	0.0376225016543693	Latency	NCANDA
1814	16.92	-0.10112720782803	base	0.0373217325885705	Latency	NCANDA
1815	17.02	-0.108166424126618	base	0.0370629920132276	Latency	NCANDA
1816	17.12	-0.114880664584106	base	0.0368498910453786	Latency	NCANDA
1817	17.22	-0.121297440010481	base	0.0366844863659297	Latency	NCANDA
1818	17.32	-0.12744252417124	base	0.0365667926411522	Latency	NCANDA
1819	17.42	-0.133339399839035	base	0.0364947090824517	Latency	NCANDA
1820	17.52	-0.139008754462683	base	0.0364643757282502	Latency	NCANDA
1821	17.62	-0.144468040953535	base	0.0364708838678115	Latency	NCANDA
1822	17.72	-0.149731117670453	base	0.0365091924172952	Latency	NCANDA
1823	17.82	-0.154807979771455	base	0.0365750639671685	Latency	NCANDA
1824	17.92	-0.159704591742106	base	0.0366658360660741	Latency	NCANDA
1825	18.02	-0.164422828173496	base	0.0367808805644398	Latency	NCANDA
1826	18.12	-0.168960526825402	base	0.0369216660127761	Latency	NCANDA
1827	18.22	-0.173311716465605	base	0.0370913812245471	Latency	NCANDA
1828	18.32	-0.177467195621505	base	0.0372941121684945	Latency	NCANDA
1829	18.42	-0.181414961151647	base	0.03753400201977	Latency	NCANDA
1830	18.52	-0.18514057383603	base	0.0378144987086602	Latency	NCANDA
1831	18.62	-0.188627531845383	base	0.0381378039329036	Latency	NCANDA
1832	18.72	-0.191857794110897	base	0.0385045181865507	Latency	NCANDA
1833	18.82	-0.194812463740818	base	0.0389135356085034	Latency	NCANDA
1834	18.92	-0.197472510139188	base	0.0393622770993491	Latency	NCANDA
1835	19.02	-0.199819507588949	base	0.039847210524118	Latency	NCANDA
1836	19.12	-0.201836369950812	base	0.0403645467028448	Latency	NCANDA
1837	19.22	-0.203508027028771	base	0.0409109461846387	Latency	NCANDA
1838	19.32	-0.204821940815756	base	0.0414840482299248	Latency	NCANDA
1839	19.42	-0.205768824714963	base	0.0420829665382449	Latency	NCANDA
1840	19.52	-0.206343022178016	base	0.0427083695074152	Latency	NCANDA
1841	19.62	-0.20654264214204	base	0.0433622056694346	Latency	NCANDA
1842	19.72	-0.206370231819845	base	0.0440474663833106	Latency	NCANDA
1843	19.82	-0.205833080325625	base	0.0447676363064451	Latency	NCANDA
1844	19.92	-0.20494302764838	base	0.0455259345345056	Latency	NCANDA
1845	20.02	-0.203716518859628	base	0.0463247512196635	Latency	NCANDA
1846	20.12	-0.202174577457381	base	0.0471652633834614	Latency	NCANDA
1847	20.22	-0.200342487640267	base	0.0480472446352079	Latency	NCANDA
1848	20.32	-0.198249355358938	base	0.0489691579095266	Latency	NCANDA
1849	20.42	-0.195927555425828	base	0.0499285039840594	Latency	NCANDA
1850	20.52	-0.193411911204956	base	0.0509222435776107	Latency	NCANDA
1851	20.62	-0.190738923680379	base	0.0519474030775076	Latency	NCANDA
1852	20.72	-0.187946199734054	base	0.0530017938105484	Latency	NCANDA
1853	20.82	-0.185071636896074	base	0.0540843683934383	Latency	NCANDA
1854	20.92	-0.182152650543467	base	0.0551955549411856	Latency	NCANDA
1855	21.02	-0.179225447319807	base	0.0563372480149612	Latency	NCANDA
1856	21.12	-0.176324306805548	base	0.0575125629167811	Latency	NCANDA
1857	21.22	-0.173480806041493	base	0.0587254371004928	Latency	NCANDA
1858	21.32	-0.17072296731189	base	0.0599801259869334	Latency	NCANDA
1859	21.42	-0.16807466358447	base	0.0612805547426664	Latency	NCANDA
1860	21.52	-0.165555378895548	base	0.0626296887588351	Latency	NCANDA
1861	21.62	-0.163179712684952	base	0.0640291874837377	Latency	NCANDA
1862	21.72	-0.160957255197257	base	0.0654792573697515	Latency	NCANDA
1863	21.82	-0.158893140092988	base	0.0669786866305677	Latency	NCANDA
1864	21.92	-0.156987488507162	base	0.0685253541869555	Latency	NCANDA
1865	22.02	-0.155235494323346	base	0.0701167929762084	Latency	NCANDA
1866	22.12	-0.153627470692455	base	0.0717508375025272	Latency	NCANDA
1867	22.22	-0.152149430736456	base	0.073426094825981	Latency	NCANDA
1868	22.32	-0.150783932413947	base	0.0751422294390946	Latency	NCANDA
1869	22.42	-0.149510456209787	base	0.0769002002818684	Latency	NCANDA
1870	22.52	-0.148306129806127	base	0.0787021882010992	Latency	NCANDA
1871	22.62	-0.14714648494949	base	0.0805512886156185	Latency	NCANDA
1872	22.72	-0.146006253091658	base	0.0824511118159407	Latency	NCANDA
1873	22.82	-0.144859938866276	base	0.0844054056932915	Latency	NCANDA
1874	22.92	-0.1436824340666	base	0.0864176716173599	Latency	NCANDA
1875	23.02	-0.142449774262962	base	0.0884910947258107	Latency	NCANDA
1876	23.12	-0.141139652165765	base	0.0906284255795726	Latency	NCANDA
1877	23.22	-0.139731745953996	base	0.0928319265659115	Latency	NCANDA
1878	23.32	-0.138207751466508	base	0.0951034663905687	Latency	NCANDA
1879	23.42	-0.136551817448378	base	0.09744488838716	Latency	NCANDA
1880	23.52	-0.134751331180666	base	0.0998585780109693	Latency	NCANDA
1881	23.62	-0.132796781556606	base	0.102347778710674	Latency	NCANDA
1882	23.72	-0.130682062511546	base	0.104916969611173	Latency	NCANDA
1883	23.82	-0.128402853457817	base	0.107571602773681	Latency	NCANDA
1884	23.92	-0.12595687029026	base	0.110318304004525	Latency	NCANDA
1885	24.02	-0.123343797249307	base	0.113164865327269	Latency	NCANDA
1886	24.12	-0.12056472237487	base	0.116120009470292	Latency	NCANDA
1887	24.22	-0.117622624147128	base	0.119193387233054	Latency	NCANDA
1888	24.32	-0.114522871544686	base	0.122395406261144	Latency	NCANDA
1889	24.42	-0.111273049828308	base	0.125736711082313	Latency	NCANDA
1890	24.52	-0.10788256441984	base	0.129227513955038	Latency	NCANDA
1891	24.62	-0.104362229562657	base	0.132876941276036	Latency	NCANDA
1892	24.72	-0.100723682345225	base	0.136692436916958	Latency	NCANDA
1893	24.82	-0.0969789061989592	base	0.140679280118361	Latency	NCANDA
1894	24.92	-0.0931396476275592	base	0.14484022074558	Latency	NCANDA
1895	25.02	-0.0892167771031477	base	0.149175856283912	Latency	NCANDA
1896	25.12	-0.0852206929969378	base	0.15368441550669	Latency	NCANDA
1897	25.22	-0.0811612722507889	base	0.15836187581147	Latency	NCANDA
1898	25.32	-0.0770475434540044	base	0.163202428186033	Latency	NCANDA
1899	25.42	-0.0728875330708178	base	0.168198929823216	Latency	NCANDA
1900	25.52	-0.0686882926251356	base	0.173343313859843	Latency	NCANDA
1901	25.62	-0.0644560952705895	base	0.178626837620175	Latency	NCANDA
1902	25.72	-0.060196489210343	base	0.184040380021598	Latency	NCANDA
1903	25.82	-0.0559140884161565	base	0.189574896986001	Latency	NCANDA
1904	25.92	-0.051612602438332	base	0.195221711913732	Latency	NCANDA
1905	26.02	-0.0472957015044886	base	0.200972015099647	Latency	NCANDA
1906	26.12	-0.0429670558422437	base	0.206816881799024	Latency	NCANDA
1907	26.22	-0.0386303356792263	base	0.212747312336562	Latency	NCANDA
1908	26.32	-0.0342892112430791	base	0.218754267121077	Latency	NCANDA
1909	12.02	-0.42676526373746	coved	0.110524036433639	Accuracy	NCANDA
1910	12.12	-0.410811443258879	coved	0.106610811667315	Accuracy	NCANDA
1911	12.22	-0.394859219673304	coved	0.102791479206344	Accuracy	NCANDA
1912	12.32	-0.378912251742302	coved	0.0990790777924399	Accuracy	NCANDA
1913	12.42	-0.362976719252378	coved	0.0954878537370649	Accuracy	NCANDA
1914	12.52	-0.347061216180098	coved	0.0920317044200901	Accuracy	NCANDA
1915	12.62	-0.331176646832908	coved	0.0887227012736489	Accuracy	NCANDA
1916	12.72	-0.315335597234236	coved	0.0855696584415004	Accuracy	NCANDA
1917	12.82	-0.299551898372104	coved	0.0825772235428026	Accuracy	NCANDA
1918	12.92	-0.283840507387881	coved	0.0797454973277981	Accuracy	NCANDA
1919	13.02	-0.26821759099729	coved	0.0770701533038526	Accuracy	NCANDA
1920	13.12	-0.252700859482561	coved	0.0745431690604308	Accuracy	NCANDA
1921	13.22	-0.237309301517477	coved	0.0721538337530487	Accuracy	NCANDA
1922	13.32	-0.222062699461015	coved	0.0698899048001014	Accuracy	NCANDA
1923	13.42	-0.206981507681882	coved	0.0677391883448626	Accuracy	NCANDA
1924	13.52	-0.192086517490713	coved	0.0656908227444673	Accuracy	NCANDA
1925	13.62	-0.177398488430273	coved	0.0637358978933873	Accuracy	NCANDA
1926	13.72	-0.162937788241837	coved	0.0618678820424908	Accuracy	NCANDA
1927	13.82	-0.148724027522541	coved	0.0600827059501485	Accuracy	NCANDA
1928	13.92	-0.134775755479599	coved	0.0583783074126116	Accuracy	NCANDA
1929	14.02	-0.121110135925238	coved	0.0567538928840311	Accuracy	NCANDA
1930	14.12	-0.107742591491163	coved	0.0552090906342985	Accuracy	NCANDA
1931	14.22	-0.0946866042080784	coved	0.0537430626430995	Accuracy	NCANDA
1932	14.32	-0.081953812213576	coved	0.0523537228853378	Accuracy	NCANDA
1933	14.42	-0.0695540093345523	coved	0.0510373620138054	Accuracy	NCANDA
1934	14.52	-0.0574949730405343	coved	0.0497887845209591	Accuracy	NCANDA
1935	14.62	-0.0457823817307134	coved	0.0486018389539496	Accuracy	NCANDA
1936	14.72	-0.0344197866812563	coved	0.0474702468228509	Accuracy	NCANDA
1937	14.82	-0.0234087606500907	coved	0.0463884765061962	Accuracy	NCANDA
1938	14.92	-0.0127491182400152	coved	0.0453525047044459	Accuracy	NCANDA
1939	15.02	-0.00243918765102825	coved	0.0443603080515004	Accuracy	NCANDA
1940	15.12	0.00752387581383068	coved	0.0434119792288849	Accuracy	NCANDA
1941	15.22	0.0171437460571761	coved	0.0425094379733873	Accuracy	NCANDA
1942	15.32	0.0264245654303728	coved	0.0416557882911506	Accuracy	NCANDA
1943	15.42	0.0353705811196498	coved	0.0408544449852011	Accuracy	NCANDA
1944	15.52	0.0439857934439597	coved	0.0401082021620578	Accuracy	NCANDA
1945	15.62	0.0522736309603968	coved	0.0394184324901276	Accuracy	NCANDA
1946	15.72	0.0602366959472838	coved	0.0387845473557651	Accuracy	NCANDA
1947	15.82	0.067876570690515	coved	0.038203851019454	Accuracy	NCANDA
1948	15.92	0.075193594455091	coved	0.0376719459771288	Accuracy	NCANDA
1949	16.02	0.0821867637055772	coved	0.0371834347772269	Accuracy	NCANDA
1950	16.12	0.0888537667806095	coved	0.0367327389754255	Accuracy	NCANDA
1951	16.22	0.0951910888757499	coved	0.0363149359339792	Accuracy	NCANDA
1952	16.32	0.101194098174832	coved	0.0359265785725802	Accuracy	NCANDA
1953	16.42	0.106857280300916	coved	0.0355660951879578	Accuracy	NCANDA
1954	16.52	0.112174578387152	coved	0.035233681056223	Accuracy	NCANDA
1955	16.62	0.117139747892054	coved	0.0349309506672843	Accuracy	NCANDA
1956	16.72	0.121746760031733	coved	0.0346602417220555	Accuracy	NCANDA
1957	16.82	0.125990232973241	coved	0.0344238209617999	Accuracy	NCANDA
1958	16.92	0.129865931889103	coved	0.0342231486682432	Accuracy	NCANDA
1959	17.02	0.133371294134923	coved	0.034058349081761	Accuracy	NCANDA
1960	17.12	0.13650590308267	coved	0.0339279111139139	Accuracy	NCANDA
1961	17.22	0.139271913023611	coved	0.0338287466220266	Accuracy	NCANDA
1962	17.32	0.141674166295017	coved	0.033756453448557	Accuracy	NCANDA
1963	17.42	0.143720467791056	coved	0.0337059834726392	Accuracy	NCANDA
1964	17.52	0.145422109916478	coved	0.0336726585307803	Accuracy	NCANDA
1965	17.62	0.146794024287669	coved	0.0336529747542737	Accuracy	NCANDA
1966	17.72	0.147854804326555	coved	0.033645160514606	Accuracy	NCANDA
1967	17.82	0.148626614600466	coved	0.0336493900891782	Accuracy	NCANDA
1968	17.92	0.149134984973194	coved	0.0336676134074336	Accuracy	NCANDA
1969	18.02	0.14940849165211	coved	0.0337030379587625	Accuracy	NCANDA
1970	18.12	0.149478331229207	coved	0.0337593676392597	Accuracy	NCANDA
1971	18.22	0.149377772173451	coved	0.0338399250070344	Accuracy	NCANDA
1972	18.32	0.149141436663397	coved	0.0339467630971842	Accuracy	NCANDA
1973	18.42	0.148804656437471	coved	0.0340801756540483	Accuracy	NCANDA
1974	18.52	0.148402841432213	coved	0.034238655991865	Accuracy	NCANDA
1975	18.62	0.147970759552276	coved	0.0344193076891289	Accuracy	NCANDA
1976	18.72	0.147541857023942	coved	0.0346184477561705	Accuracy	NCANDA
1977	18.82	0.147147520473076	coved	0.0348323982239947	Accuracy	NCANDA
1978	18.92	0.146816296073181	coved	0.0350583765056328	Accuracy	NCANDA
1979	19.02	0.14657324635344	coved	0.0352951434769024	Accuracy	NCANDA
1980	19.12	0.146439389512394	coved	0.0355433473234456	Accuracy	NCANDA
1981	19.22	0.146431322408944	coved	0.0358054618912862	Accuracy	NCANDA
1982	19.32	0.146561392897348	coved	0.0360852096293934	Accuracy	NCANDA
1983	19.42	0.146837134850368	coved	0.0363870996341491	Accuracy	NCANDA
1984	19.52	0.147261135318974	coved	0.0367156999363666	Accuracy	NCANDA
1985	19.62	0.147831400986202	coved	0.0370747894656027	Accuracy	NCANDA
1986	19.72	0.148541064437294	coved	0.0374669435582637	Accuracy	NCANDA
1987	19.82	0.149378518739427	coved	0.0378932699352356	Accuracy	NCANDA
1988	19.92	0.150328035578686	coved	0.0383533468378708	Accuracy	NCANDA
1989	20.02	0.151370166530277	coved	0.0388456228606304	Accuracy	NCANDA
1990	20.12	0.152482322398175	coved	0.0393680163658521	Accuracy	NCANDA
1991	20.22	0.153639434849443	coved	0.0399186679006451	Accuracy	NCANDA
1992	20.32	0.154814539349405	coved	0.0404967424208016	Accuracy	NCANDA
1993	20.42	0.15597952557576	coved	0.0411029375829449	Accuracy	NCANDA
1994	20.52	0.157105913377704	coved	0.0417394545120749	Accuracy	NCANDA
1995	20.62	0.1581655942962	coved	0.0424099467120724	Accuracy	NCANDA
1996	20.72	0.159131417858275	coved	0.0431192327444148	Accuracy	NCANDA
1997	20.82	0.159977675405787	coved	0.0438725937017108	Accuracy	NCANDA
1998	20.92	0.160680884907836	coved	0.0446753357069101	Accuracy	NCANDA
1999	21.02	0.161220041183301	coved	0.045532051219168	Accuracy	NCANDA
[truncated: 1,031 more rows]
