# Supplementary material for: A canonical trajectory of executive function maturation from adolescence to adulthood
Source: Nat Commun. 2023 Oct 30;14:6922. doi: 10.1038/s41467-023-42540-8 (PMC10616171; doi:10.1038/s41467-023-42540-8)
Supplement: Supplementary file 4 — Source Data [file 41467_2023_42540_MOESM4_ESM.zip › SupportingData/Sup13.csv]

	pred	fit	sex	se	outcomelabel	dataset
1	8.89253935660506	-2.44189096036313	M	0.283975770831951	Accuracy	Luna
2	8.99253935660506	-2.39098244475105	M	0.27625503400168	Accuracy	Luna
3	9.09253935660506	-2.34008332980139	M	0.268677334155727	Accuracy	Luna
4	9.19253935660506	-2.2892034501266	M	0.261257190752507	Accuracy	Luna
5	9.29253935660506	-2.23836048533748	M	0.254011530096887	Accuracy	Luna
6	9.39253935660506	-2.1875790070234	M	0.246958660775185	Accuracy	Luna
7	9.49253935660506	-2.1368838270406	M	0.240115951186635	Accuracy	Luna
8	9.59253935660506	-2.08629975724541	M	0.233499523605915	Accuracy	Luna
9	9.69253935660506	-2.03585214856692	M	0.227124097792335	Accuracy	Luna
10	9.79253935660506	-1.98556943676218	M	0.221003071017521	Accuracy	Luna
11	9.89253935660506	-1.9354813693684	M	0.215147712543473	Accuracy	Luna
12	9.99253935660506	-1.88562123405566	M	0.209567026396795	Accuracy	Luna
13	10.0925393566051	-1.83602639950694	M	0.204267261745923	Accuracy	Luna
14	10.1925393566051	-1.78673584243568	M	0.199251158980155	Accuracy	Luna
15	10.2925393566051	-1.73778953969125	M	0.194517662207207	Accuracy	Luna
16	10.3925393566051	-1.68922898941513	M	0.190061911981152	Accuracy	Luna
17	10.4925393566051	-1.64109689710353	M	0.185875346083476	Accuracy	Luna
18	10.5925393566051	-1.5934371522121	M	0.181946078551523	Accuracy	Luna
19	10.6925393566051	-1.54629384946756	M	0.17825926584897	Accuracy	Luna
20	10.7925393566051	-1.49971084127538	M	0.174797777341435	Accuracy	Luna
21	10.8925393566051	-1.45373152119455	M	0.17154262013401	Accuracy	Luna
22	10.9925393566051	-1.40839831081681	M	0.168473672654116	Accuracy	Luna
23	11.0925393566051	-1.36375184334165	M	0.165570622704242	Accuracy	Luna
24	11.1925393566051	-1.31983127678294	M	0.16281348716098	Accuracy	Luna
25	11.2925393566051	-1.27667272820347	M	0.160183631608299	Accuracy	Luna
26	11.3925393566051	-1.23430891388306	M	0.157664410993868	Accuracy	Luna
27	11.4925393566051	-1.1927713448476	M	0.15524086584674	Accuracy	Luna
28	11.5925393566051	-1.15208708239691	M	0.152900752271039	Accuracy	Luna
29	11.6925393566051	-1.11227902943876	M	0.15063458149248	Accuracy	Luna
30	11.7925393566051	-1.07336763824005	M	0.148435085919639	Accuracy	Luna
31	11.8925393566051	-1.03536782050296	M	0.146297714123652	Accuracy	Luna
32	11.9925393566051	-0.998288435057659	M	0.144220378690631	Accuracy	Luna
33	12.0925393566051	-0.962134231058941	M	0.142202577881876	Accuracy	Luna
34	12.1925393566051	-0.926907641001974	M	0.140244552377019	Accuracy	Luna
35	12.2925393566051	-0.892607837730373	M	0.138347010759959	Accuracy	Luna
36	12.3925393566051	-0.859227840074002	M	0.136511220067158	Accuracy	Luna
37	12.4925393566051	-0.826756731882295	M	0.13473819639924	Accuracy	Luna
38	12.5925393566051	-0.795180024986051	M	0.133028327726242	Accuracy	Luna
39	12.6925393566051	-0.76447707470946	M	0.131381673959503	Accuracy	Luna
40	12.7925393566051	-0.734622495711733	M	0.129797596530693	Accuracy	Luna
41	12.8925393566051	-0.705588529413737	M	0.128274181062384	Accuracy	Luna
42	12.9925393566051	-0.677347248235877	M	0.12680768842333	Accuracy	Luna
43	13.0925393566051	-0.649870202390794	M	0.125392768751062	Accuracy	Luna
44	13.1925393566051	-0.623127618232744	M	0.124023031406818	Accuracy	Luna
45	13.2925393566051	-0.597088285985948	M	0.122691610470393	Accuracy	Luna
46	13.3925393566051	-0.571718545046917	M	0.121392424452911	Accuracy	Luna
47	13.4925393566051	-0.546983182545466	M	0.120120216878763	Accuracy	Luna
48	13.5925393566051	-0.522846859372216	M	0.118870067936276	Accuracy	Luna
49	13.6925393566051	-0.499273545161067	M	0.117638974993239	Accuracy	Luna
50	13.7925393566051	-0.47622632763428	M	0.116427337397033	Accuracy	Luna
51	13.8925393566051	-0.453668039241755	M	0.115239724970899	Accuracy	Luna
52	13.9925393566051	-0.431561819154118	M	0.114083596774314	Accuracy	Luna
53	14.0925393566051	-0.409871089406381	M	0.11296701131469	Accuracy	Luna
54	14.1925393566051	-0.38856021918052	M	0.111898237162695	Accuracy	Luna
55	14.2925393566051	-0.367594702114103	M	0.110885031686405	Accuracy	Luna
56	14.3925393566051	-0.346940954979655	M	0.109933620237106	Accuracy	Luna
57	14.4925393566051	-0.326565952318059	M	0.109047862286251	Accuracy	Luna
58	14.5925393566051	-0.306437711847579	M	0.108229121555402	Accuracy	Luna
59	14.6925393566051	-0.28652766611642	M	0.107477146950504	Accuracy	Luna
60	14.7925393566051	-0.266810747662472	M	0.106790160113523	Accuracy	Luna
61	14.8925393566051	-0.247264424359913	M	0.106164602496178	Accuracy	Luna
62	14.9925393566051	-0.227869183581382	M	0.105595659905028	Accuracy	Luna
63	15.0925393566051	-0.208609120312549	M	0.105077990232965	Accuracy	Luna
64	15.1925393566051	-0.189470264676521	M	0.104605405745816	Accuracy	Luna
65	15.2925393566051	-0.170439668675283	M	0.104170816920294	Accuracy	Luna
66	15.3925393566051	-0.151506875166964	M	0.103767493195411	Accuracy	Luna
67	15.4925393566051	-0.132664008458181	M	0.103389627041337	Accuracy	Luna
68	15.5925393566051	-0.113905202593907	M	0.103032411694228	Accuracy	Luna
69	15.6925393566051	-0.0952267443062402	M	0.102692431530863	Accuracy	Luna
70	15.7925393566051	-0.076628103323699	M	0.102368536028438	Accuracy	Luna
71	15.8925393566051	-0.0581111639928198	M	0.102061249578587	Accuracy	Luna
72	15.9925393566051	-0.0396790078859029	M	0.10177169995096	Accuracy	Luna
73	16.0925393566051	-0.0213361536997827	M	0.101501526995499	Accuracy	Luna
74	16.1925393566051	-0.00308847215196052	M	0.101252520933667	Accuracy	Luna
75	16.2925393566051	0.0150564882901377	M	0.101026557463422	Accuracy	Luna
76	16.3925393566051	0.0330896589615958	M	0.10082511617888	Accuracy	Luna
77	16.4925393566051	0.0510015411984868	M	0.10064808572163	Accuracy	Luna
78	16.5925393566051	0.0687813574700365	M	0.100494471153085	Accuracy	Luna
79	16.6925393566051	0.086416188002235	M	0.100363110622748	Accuracy	Luna
80	16.7925393566051	0.103891982750212	M	0.100251627407399	Accuracy	Luna
81	16.8925393566051	0.121194174273058	M	0.10015589186354	Accuracy	Luna
82	16.9925393566051	0.1383070843345	M	0.100071357940165	Accuracy	Luna
83	17.0925393566051	0.155213852530832	M	0.0999938148508596	Accuracy	Luna
84	17.1925393566051	0.171896830966186	M	0.0999196138989228	Accuracy	Luna
85	17.2925393566051	0.188337708218511	M	0.0998463372039026	Accuracy	Luna
86	17.3925393566051	0.204518015670924	M	0.0997711038013267	Accuracy	Luna
87	17.4925393566051	0.220419278371073	M	0.0996902975717603	Accuracy	Luna
88	17.5925393566051	0.23602305152992	M	0.0995996031953172	Accuracy	Luna
89	17.6925393566051	0.251311024136866	M	0.0994946889950158	Accuracy	Luna
90	17.7925393566051	0.266265135000647	M	0.0993717878283162	Accuracy	Luna
91	17.8925393566051	0.280867839142381	M	0.0992286851143264	Accuracy	Luna
92	17.9925393566051	0.295102366719752	M	0.0990654387582574	Accuracy	Luna
93	18.0925393566051	0.308952790156248	M	0.0988843143750309	Accuracy	Luna
94	18.1925393566051	0.322403492213	M	0.0986882759106685	Accuracy	Luna
95	18.2925393566051	0.335439385554495	M	0.0984810891394602	Accuracy	Luna
96	18.3925393566051	0.348046742554779	M	0.0982684335392981	Accuracy	Luna
97	18.4925393566051	0.360212670556046	M	0.098056620055123	Accuracy	Luna
98	18.5925393566051	0.371925360623333	M	0.0978523363415687	Accuracy	Luna
99	18.6925393566051	0.38317419752533	M	0.0976622995753018	Accuracy	Luna
100	18.7925393566051	0.393949030613321	M	0.0974919801774017	Accuracy	Luna
101	18.8925393566051	0.404240545893509	M	0.0973456669185509	Accuracy	Luna
102	18.9925393566051	0.414041659822093	M	0.097227382894558	Accuracy	Luna
103	19.0925393566051	0.423347505317448	M	0.0971405539359136	Accuracy	Luna
104	19.1925393566051	0.432155303782437	M	0.0970876452660588	Accuracy	Luna
105	19.2925393566051	0.440464744625147	M	0.0970703076398223	Accuracy	Luna
106	19.3925393566051	0.448277170508784	M	0.0970888278975094	Accuracy	Luna
107	19.4925393566051	0.455595566913732	M	0.0971422792799694	Accuracy	Luna
108	19.5925393566051	0.462424975855949	M	0.0972291093454731	Accuracy	Luna
109	19.6925393566051	0.468771196461376	M	0.0973466118017561	Accuracy	Luna
110	19.7925393566051	0.474642527230255	M	0.0974927332815924	Accuracy	Luna
111	19.8925393566051	0.480049973819628	M	0.0976667999644245	Accuracy	Luna
112	19.9925393566051	0.485006571702023	M	0.0978693959769367	Accuracy	Luna
113	20.0925393566051	0.489526572701486	M	0.0981019067959723	Accuracy	Luna
114	20.1925393566051	0.493625190180579	M	0.0983664425418332	Accuracy	Luna
115	20.2925393566051	0.497319743643058	M	0.098667153525963	Accuracy	Luna
116	20.3925393566051	0.500628937714327	M	0.0990093482228504	Accuracy	Luna
117	20.4925393566051	0.503572190768412	M	0.0993985690081476	Accuracy	Luna
118	20.5925393566051	0.506170230888794	M	0.0998411381281595	Accuracy	Luna
119	20.6925393566051	0.508444354677197	M	0.100342702638467	Accuracy	Luna
120	20.7925393566051	0.510415909101506	M	0.100907162401239	Accuracy	Luna
121	20.8925393566051	0.512106596999318	M	0.101537198756989	Accuracy	Luna
122	20.9925393566051	0.513538582245375	M	0.10223451703539	Accuracy	Luna
123	21.0925393566051	0.514734227222823	M	0.102999084728437	Accuracy	Luna
124	21.1925393566051	0.515715906858787	M	0.10382856756054	Accuracy	Luna
125	21.2925393566051	0.516505937543348	M	0.104719086052232	Accuracy	Luna
126	21.3925393566051	0.517126507925072	M	0.105665669478206	Accuracy	Luna
127	21.4925393566051	0.517599639018997	M	0.106662198557884	Accuracy	Luna
128	21.5925393566051	0.51794668407208	M	0.107702644117002	Accuracy	Luna
129	21.6925393566051	0.518187843391168	M	0.108782183186546	Accuracy	Luna
130	21.7925393566051	0.518342675283897	M	0.109896247832705	Accuracy	Luna
131	21.8925393566051	0.518430115578802	M	0.111040469148187	Accuracy	Luna
132	21.9925393566051	0.518467966730922	M	0.112211380747546	Accuracy	Luna
133	22.0925393566051	0.518473028868951	M	0.113406272861194	Accuracy	Luna
134	22.1925393566051	0.518461274366706	M	0.114622986150091	Accuracy	Luna
135	22.2925393566051	0.518448119472548	M	0.115859636345931	Accuracy	Luna
136	22.3925393566051	0.5184483501631	M	0.117114711428017	Accuracy	Luna
137	22.4925393566051	0.518475201747407	M	0.118387849453729	Accuracy	Luna
138	22.5925393566051	0.518538529424208	M	0.119681169940518	Accuracy	Luna
139	22.6925393566051	0.518645901895451	M	0.120998045815641	Accuracy	Luna
140	22.7925393566051	0.518803242512758	M	0.122342188531843	Accuracy	Luna
141	22.8925393566051	0.519015306648071	M	0.123716914155777	Accuracy	Luna
142	22.9925393566051	0.519286109577837	M	0.125124523511493	Accuracy	Luna
143	23.0925393566051	0.519618984605026	M	0.126566042415855	Accuracy	Luna
144	23.1925393566051	0.520017047773806	M	0.128040766518542	Accuracy	Luna
145	23.2925393566051	0.520482595673759	M	0.12954671242842	Accuracy	Luna
146	23.3925393566051	0.521016175209145	M	0.13108141670703	Accuracy	Luna
147	23.4925393566051	0.521617488099313	M	0.132641366026032	Accuracy	Luna
148	23.5925393566051	0.522285999091035	M	0.134221613691353	Accuracy	Luna
149	23.6925393566051	0.523020792095832	M	0.135816133823452	Accuracy	Luna
150	23.7925393566051	0.523820075900457	M	0.137418648111208	Accuracy	Luna
151	23.8925393566051	0.524680854893605	M	0.13902342210288	Accuracy	Luna
152	23.9925393566051	0.525599238637758	M	0.140625281367298	Accuracy	Luna
153	24.0925393566051	0.526570815083981	M	0.142219370587826	Accuracy	Luna
154	24.1925393566051	0.527591076000562	M	0.143800685779501	Accuracy	Luna
155	24.2925393566051	0.528655138227218	M	0.145364819897028	Accuracy	Luna
156	24.3925393566051	0.529757873501546	M	0.146907888488864	Accuracy	Luna
157	24.4925393566051	0.530893573806191	M	0.148427709202264	Accuracy	Luna
158	24.5925393566051	0.532056158168107	M	0.149923334994664	Accuracy	Luna
159	24.6925393566051	0.533239538877467	M	0.151394067720983	Accuracy	Luna
160	24.7925393566051	0.534437530179368	M	0.152839959806659	Accuracy	Luna
161	24.8925393566051	0.535643565189137	M	0.154263258064277	Accuracy	Luna
162	24.9925393566051	0.53685097211985	M	0.155666908765437	Accuracy	Luna
163	25.0925393566051	0.538053079059127	M	0.15705394377203	Accuracy	Luna
164	25.1925393566051	0.539243214094601	M	0.158427441307893	Accuracy	Luna
165	25.2925393566051	0.54041470721453	M	0.159790674509677	Accuracy	Luna
166	25.3925393566051	0.541560899375413	M	0.161147827713063	Accuracy	Luna
167	25.4925393566051	0.542675135459757	M	0.162503324350968	Accuracy	Luna
168	25.5925393566051	0.543750792026423	M	0.163861692471563	Accuracy	Luna
169	25.6925393566051	0.544781441290988	M	0.165228486896665	Accuracy	Luna
170	25.7925393566051	0.545760937798876	M	0.166610265838823	Accuracy	Luna
171	25.8925393566051	0.546683312608519	M	0.168013672773786	Accuracy	Luna
172	25.9925393566051	0.54754279623778	M	0.169445107136021	Accuracy	Luna
173	26.0925393566051	0.548333783205258	M	0.170910450939898	Accuracy	Luna
174	26.1925393566051	0.549050673469763	M	0.172414558328967	Accuracy	Luna
175	26.2925393566051	0.549687866994904	M	0.173961256706193	Accuracy	Luna
176	26.3925393566051	0.550239893231398	M	0.175553598354798	Accuracy	Luna
177	26.4925393566051	0.550702082486127	M	0.177194861094398	Accuracy	Luna
178	26.5925393566051	0.551070485487676	M	0.178888373028706	Accuracy	Luna
179	26.6925393566051	0.551341318959286	M	0.180636778053662	Accuracy	Luna
180	26.7925393566051	0.551511226603763	M	0.182442460267768	Accuracy	Luna
181	26.8925393566051	0.551577225367235	M	0.184307618293305	Accuracy	Luna
182	26.9925393566051	0.551536791619246	M	0.18623453657084	Accuracy	Luna
183	27.0925393566051	0.551387511364738	M	0.188225360687696	Accuracy	Luna
184	27.1925393566051	0.551127729126027	M	0.190283114734206	Accuracy	Luna
185	27.2925393566051	0.550756645311262	M	0.192412050246374	Accuracy	Luna
186	27.3925393566051	0.5502739961566	M	0.194617434595588	Accuracy	Luna
187	27.4925393566051	0.549679616767818	M	0.196905114582749	Accuracy	Luna
188	27.5925393566051	0.548973533878824	M	0.199281770516753	Accuracy	Luna
189	27.6925393566051	0.548156715368211	M	0.201756078450374	Accuracy	Luna
190	27.7925393566051	0.547230541117072	M	0.204337973640346	Accuracy	Luna
191	27.8925393566051	0.546196700268684	M	0.207038489824995	Accuracy	Luna
192	27.9925393566051	0.54505728664352	M	0.209869807600563	Accuracy	Luna
193	28.0925393566051	0.543814422251348	M	0.212844558813704	Accuracy	Luna
194	28.1925393566051	0.542470229101888	M	0.215975672868594	Accuracy	Luna
195	28.2925393566051	0.541026857623294	M	0.219276318861594	Accuracy	Luna
196	28.3925393566051	0.539486806331121	M	0.222760287155421	Accuracy	Luna
197	28.4925393566051	0.53785296265572	M	0.226441815738582	Accuracy	Luna
198	28.5925393566051	0.536128565597174	M	0.230335234079585	Accuracy	Luna
199	28.6925393566051	0.534316900859507	M	0.234454181714864	Accuracy	Luna
200	28.7925393566051	0.532421256977737	M	0.238811342739495	Accuracy	Luna
201	28.8925393566051	0.530445066218921	M	0.243418533939106	Accuracy	Luna
202	28.9925393566051	0.528392103393065	M	0.248286816083898	Accuracy	Luna
203	29.0925393566051	0.526266283366028	M	0.253425797295351	Accuracy	Luna
204	29.1925393566051	0.524071607856129	M	0.25884344099266	Accuracy	Luna
205	29.2925393566051	0.521812151697149	M	0.26454597647674	Accuracy	Luna
206	29.3925393566051	0.51949201087565	M	0.270537564511424	Accuracy	Luna
207	29.4925393566051	0.517115282123401	M	0.276820046488537	Accuracy	Luna
208	29.5925393566051	0.514686062172172	M	0.283392960842043	Accuracy	Luna
209	29.6925393566051	0.51220844775376	M	0.29025361246554	Accuracy	Luna
210	29.7925393566051	0.50968653559994	M	0.297397178961692	Accuracy	Luna
211	29.8925393566051	0.5071244224425	M	0.304816845398915	Accuracy	Luna
212	29.9925393566051	0.504526205013203	M	0.312503959529013	Accuracy	Luna
213	30.0925393566051	0.501895980043852	M	0.320448200036424	Accuracy	Luna
214	30.1925393566051	0.499237841418174	M	0.328637755594157	Accuracy	Luna
215	30.2925393566051	0.496555507926446	M	0.33706010463117	Accuracy	Luna
216	30.3925393566051	0.493851952873102	M	0.345702990000149	Accuracy	Luna
217	30.4925393566051	0.491130061490001	M	0.354553707453587	Accuracy	Luna
218	30.5925393566051	0.488392719009014	M	0.363599083198123	Accuracy	Luna
219	30.6925393566051	0.485642810661971	M	0.372825567589197	Accuracy	Luna
220	30.7925393566051	0.48288322168075	M	0.382219319397115	Accuracy	Luna
221	30.8925393566051	0.480116837297189	M	0.391766280913158	Accuracy	Luna
222	30.9925393566051	0.47734654274314	M	0.40145224437538	Accuracy	Luna
223	8.89253935660506	1.16319139893009	M	0.277215588966414	Latency	Luna
224	8.99253935660506	1.14483062131722	M	0.272027174546557	Latency	Luna
225	9.09253935660506	1.12646981354	M	0.266900583093427	Latency	Luna
226	9.19253935660506	1.10810894187113	M	0.26184012974091	Latency	Luna
227	9.29253935660506	1.08974790803874	M	0.2568507886951	Latency	Luna
228	9.39253935660506	1.0713865569946	M	0.251937877740492	Latency	Luna
229	9.49253935660506	1.05302473170621	M	0.24710633526074	Latency	Luna
230	9.59253935660506	1.03466227514108	M	0.242360657282265	Latency	Luna
231	9.69253935660506	1.01629901722742	M	0.237704894200497	Latency	Luna
232	9.79253935660506	0.99793471327659	M	0.233142749163325	Latency	Luna
233	9.89253935660506	0.979569083871765	M	0.228677367284844	Latency	Luna
234	9.99253935660506	0.961201714104182	M	0.224311391979075	Latency	Luna
235	10.0925393566051	0.942832021053556	M	0.220046885969463	Latency	Luna
236	10.1925393566051	0.924459343598255	M	0.21588511756503	Latency	Luna
237	10.2925393566051	0.906082946748782	M	0.211826513069589	Latency	Luna
238	10.3925393566051	0.887701962851687	M	0.207870699734236	Latency	Luna
239	10.4925393566051	0.86931536456492	M	0.204016543991825	Latency	Luna
240	10.5925393566051	0.850921900451166	M	0.200262256190549	Latency	Luna
241	10.6925393566051	0.832520165491743	M	0.196605430256712	Latency	Luna
242	10.7925393566051	0.81410858264273	M	0.193043181123145	Latency	Luna
243	10.8925393566051	0.795685501306273	M	0.189572178742925	Latency	Luna
244	10.9925393566051	0.777249205964771	M	0.186188788475677	Latency	Luna
245	11.0925393566051	0.758797912385119	M	0.182889266371119	Latency	Luna
246	11.1925393566051	0.740329810031834	M	0.179669836972769	Latency	Luna
247	11.2925393566051	0.721843104107228	M	0.176526919112607	Latency	Luna
248	11.3925393566051	0.703336041929759	M	0.173457261388457	Latency	Luna
249	11.4925393566051	0.684806902150114	M	0.170457840299036	Latency	Luna
250	11.5925393566051	0.666254159529044	M	0.167526122084127	Latency	Luna
251	11.6925393566051	0.647676485536242	M	0.164660080260439	Latency	Luna
252	11.7925393566051	0.629072715644524	M	0.161858069898789	Latency	Luna
253	11.8925393566051	0.610442111963938	M	0.159118978470514	Latency	Luna
254	11.9925393566051	0.591784463436599	M	0.156442191599951	Latency	Luna
255	12.0925393566051	0.573099960048198	M	0.153827396011013	Latency	Luna
256	12.1925393566051	0.554389056994132	M	0.151274386150377	Latency	Luna
257	12.2925393566051	0.535652645999743	M	0.14878301760477	Latency	Luna
258	12.3925393566051	0.516892516485141	M	0.146353259122238	Latency	Luna
259	12.4925393566051	0.498111086622045	M	0.14398500032656	Latency	Luna
260	12.5925393566051	0.47931143851394	M	0.141677965710313	Latency	Luna
261	12.6925393566051	0.460497914116683	M	0.139431805300615	Latency	Luna
262	12.7925393566051	0.441675922286993	M	0.137245999331148	Latency	Luna
263	12.8925393566051	0.42285144310961	M	0.135119700130821	Latency	Luna
264	12.9925393566051	0.404030499317771	M	0.133051575101482	Latency	Luna
265	13.0925393566051	0.385219298757608	M	0.13103984840137	Latency	Luna
266	13.1925393566051	0.366424542517298	M	0.129082435514983	Latency	Luna
267	13.2925393566051	0.347653560078817	M	0.127177077413231	Latency	Luna
268	13.3925393566051	0.328914941338551	M	0.125321662012039	Latency	Luna
269	13.4925393566051	0.310218127830757	M	0.123514230087464	Latency	Luna
270	13.5925393566051	0.291572658411833	M	0.121752841923076	Latency	Luna
271	13.6925393566051	0.272988974727001	M	0.120036000939966	Latency	Luna
272	13.7925393566051	0.254479151631786	M	0.118363069926934	Latency	Luna
273	13.8925393566051	0.236057267904337	M	0.116734515372678	Latency	Luna
274	13.9925393566051	0.217738795668656	M	0.115151596174892	Latency	Luna
275	14.0925393566051	0.199539598648848	M	0.113615756010594	Latency	Luna
276	14.1925393566051	0.181475965453649	M	0.112128544538047	Latency	Luna
277	14.2925393566051	0.163564554564564	M	0.110691439632544	Latency	Luna
278	14.3925393566051	0.145822191324508	M	0.109305572279635	Latency	Luna
279	14.4925393566051	0.128265729985848	M	0.107971489608414	Latency	Luna
280	14.5925393566051	0.110911979644874	M	0.106689121327809	Latency	Luna
281	14.6925393566051	0.0937773995196305	M	0.105458061416662	Latency	Luna
282	14.7925393566051	0.0768779796876677	M	0.104277580706349	Latency	Luna
283	14.8925393566051	0.0602292285980374	M	0.103146514072622	Latency	Luna
284	14.9925393566051	0.0438458964121133	M	0.102063388034239	Latency	Luna
285	15.0925393566051	0.027741723838241	M	0.101026607827552	Latency	Luna
286	15.1925393566051	0.0119298407454434	M	0.100034305844361	Latency	Luna
287	15.2925393566051	-0.003577008351406	M	0.0990842783265036	Latency	Luna
288	15.3925393566051	-0.018767126538149	M	0.0981743496984603	Latency	Luna
289	15.4925393566051	-0.03362997104763	M	0.0973025228466766	Latency	Luna
290	15.5925393566051	-0.0481559926693185	M	0.0964669851167867	Latency	Luna
291	15.6925393566051	-0.0623368036570891	M	0.0956662270503493	Latency	Luna
292	15.7925393566051	-0.076165869725908	M	0.0948993352677332	Latency	Luna
293	15.8925393566051	-0.0896381260140087	M	0.0941658264638436	Latency	Luna
294	15.9925393566051	-0.102749304946773	M	0.0934653244029197	Latency	Luna
295	16.0925393566051	-0.115496161560787	M	0.0927975597202543	Latency	Luna
296	16.1925393566051	-0.127876480479479	M	0.0921622842718645	Latency	Luna
297	16.2925393566051	-0.139889405953333	M	0.091559290906831	Latency	Luna
298	16.3925393566051	-0.151535377922793	M	0.0909882933076891	Latency	Luna
299	16.4925393566051	-0.162815217485452	M	0.090448541477912	Latency	Luna
300	16.5925393566051	-0.173731046369864	M	0.0899390971765448	Latency	Luna
301	16.6925393566051	-0.184287216789609	M	0.0894591255291774	Latency	Luna
302	16.7925393566051	-0.194489330579417	M	0.0890075438895367	Latency	Luna
303	16.8925393566051	-0.204343629010824	M	0.0885828285190442	Latency	Luna
304	16.9925393566051	-0.213857884051689	M	0.08818347966732	Latency	Luna
305	17.0925393566051	-0.223041624680499	M	0.0878082698863338	Latency	Luna
306	17.1925393566051	-0.231905783943094	M	0.0874562907614442	Latency	Luna
307	17.2925393566051	-0.240462699037987	M	0.0871271511284953	Latency	Luna
308	17.3925393566051	-0.24872509838583	M	0.0868203699925964	Latency	Luna
309	17.4925393566051	-0.256705859036737	M	0.0865352576614532	Latency	Luna
310	17.5925393566051	-0.264417938906614	M	0.086270904541224	Latency	Luna
311	17.6925393566051	-0.271874386489469	M	0.086026380939802	Latency	Luna
312	17.7925393566051	-0.27908828817475	M	0.0858009042132351	Latency	Luna
313	17.8925393566051	-0.286072663917252	M	0.0855941357013041	Latency	Luna
314	17.9925393566051	-0.292840323944224	M	0.0854063939241762	Latency	Luna
315	18.0925393566051	-0.299403770552085	M	0.0852386237481029	Latency	Luna
316	18.1925393566051	-0.305775378276305	M	0.0850919205923358	Latency	Luna
317	18.2925393566051	-0.311967246839968	M	0.084967557973142	Latency	Luna
318	18.3925393566051	-0.317990745326559	M	0.0848673292654365	Latency	Luna
319	18.4925393566051	-0.323856783672765	M	0.0847931543703942	Latency	Luna
320	18.5925393566051	-0.329575649357735	M	0.0847470068684146	Latency	Luna
321	18.6925393566051	-0.335156940695029	M	0.0847308162585023	Latency	Luna
322	18.7925393566051	-0.340609987851785	M	0.0847460873116664	Latency	Luna
323	18.8925393566051	-0.34594364411668	M	0.0847939387492765	Latency	Luna
324	18.9925393566051	-0.351165511730925	M	0.084875412141716	Latency	Luna
325	19.0925393566051	-0.35628197327502	M	0.0849913878054083	Latency	Luna
326	19.1925393566051	-0.36129830620166	M	0.0851424891740272	Latency	Luna
327	19.2925393566051	-0.366218535536778	M	0.0853291437634996	Latency	Luna
328	19.3925393566051	-0.371045877419417	M	0.0855514103571179	Latency	Luna
329	19.4925393566051	-0.375782816932203	M	0.0858090300216778	Latency	Luna
330	19.5925393566051	-0.380430962028331	M	0.0861016079809458	Latency	Luna
331	19.6925393566051	-0.384991628939492	M	0.0864284239438997	Latency	Luna
332	19.7925393566051	-0.38946530022713	M	0.0867890104567428	Latency	Luna
333	19.8925393566051	-0.393851629269646	M	0.0871833574874457	Latency	Luna
334	19.9925393566051	-0.398149736998519	M	0.0876118392918676	Latency	Luna
335	20.0925393566051	-0.402358490105735	M	0.0880750386678398	Latency	Luna
336	20.1925393566051	-0.406476625115721	M	0.0885737060437335	Latency	Luna
337	20.2925393566051	-0.410502733449959	M	0.0891091884396934	Latency	Luna
338	20.3925393566051	-0.41443535730843	M	0.0896831232984528	Latency	Luna
339	20.4925393566051	-0.418273114630924	M	0.0902971369150249	Latency	Luna
340	20.5925393566051	-0.422014878781117	M	0.0909530496150644	Latency	Luna
341	20.6925393566051	-0.425659654295922	M	0.0916524007842878	Latency	Luna
342	20.7925393566051	-0.429206478200559	M	0.0923961106241169	Latency	Luna
343	20.8925393566051	-0.432654710177336	M	0.0931846959753417	Latency	Luna
344	20.9925393566051	-0.436004246631361	M	0.0940183828035244	Latency	Luna
345	21.0925393566051	-0.439255296904575	M	0.094896857968625	Latency	Luna
346	21.1925393566051	-0.442408140452252	M	0.0958190814814124	Latency	Luna
347	21.2925393566051	-0.445463489354073	M	0.09678356187368	Latency	Luna
348	21.3925393566051	-0.448422627538348	M	0.0977885110652252	Latency	Luna
349	21.4925393566051	-0.451287203283359	M	0.0988318067439759	Latency	Luna
350	21.5925393566051	-0.454059769960862	M	0.0999114152587885	Latency	Luna
351	21.6925393566051	-0.456744261801614	M	0.101025765826297	Latency	Luna
352	21.7925393566051	-0.459345254493617	M	0.102173389350928	Latency	Luna
353	21.8925393566051	-0.461867789839002	M	0.103352884397309	Latency	Luna
354	21.9925393566051	-0.464317636164982	M	0.104563153082266	Latency	Luna
355	22.0925393566051	-0.466701114223449	M	0.105803341428274	Latency	Luna
356	22.1925393566051	-0.469024930595104	M	0.107072764269756	Latency	Luna
357	22.2925393566051	-0.471296001066897	M	0.108370809537313	Latency	Luna
358	22.3925393566051	-0.473521430586245	M	0.10969697214011	Latency	Luna
359	22.4925393566051	-0.475708653548859	M	0.111051121471595	Latency	Luna
360	22.5925393566051	-0.477865692142677	M	0.112433964954626	Latency	Luna
361	22.6925393566051	-0.480000869291082	M	0.113846647448498	Latency	Luna
362	22.7925393566051	-0.48212261271584	M	0.115290462955437	Latency	Luna
363	22.8925393566051	-0.484239369166332	M	0.11676662907593	Latency	Luna
364	22.9925393566051	-0.486359552844505	M	0.118276097620189	Latency	Luna
365	23.0925393566051	-0.488491508145747	M	0.119819483314352	Latency	Luna
366	23.1925393566051	-0.490643553458357	M	0.121396921281119	Latency	Luna
367	23.2925393566051	-0.492823794852701	M	0.123008222973473	Latency	Luna
368	23.3925393566051	-0.495039867777571	M	0.124653140696538	Latency	Luna
369	23.4925393566051	-0.497299135155245	M	0.12633117074594	Latency	Luna
370	23.5925393566051	-0.499608875986576	M	0.128041421358663	Latency	Luna
371	23.6925393566051	-0.501976176027229	M	0.129782719482389	Latency	Luna
372	23.7925393566051	-0.504407639089999	M	0.131553863206703	Latency	Luna
373	23.8925393566051	-0.506909128355925	M	0.133353856287547	Latency	Luna
374	23.9925393566051	-0.50948588914178	M	0.135181895404625	Latency	Luna
375	24.0925393566051	-0.512142772353016	M	0.137037282950634	Latency	Luna
376	24.1925393566051	-0.51488454322343	M	0.138919276330364	Latency	Luna
377	24.2925393566051	-0.517715575604552	M	0.140827308829057	Latency	Luna
378	24.3925393566051	-0.520639970957919	M	0.142760960601005	Latency	Luna
379	24.4925393566051	-0.523661037185234	M	0.144720302568531	Latency	Luna
380	24.5925393566051	-0.526781570784991	M	0.146705748330054	Latency	Luna
381	24.6925393566051	-0.530004358923576	M	0.148717757884966	Latency	Luna
382	24.7925393566051	-0.53333194260315	M	0.15075698308038	Latency	Luna
383	24.8925393566051	-0.536765897025717	M	0.152824683906784	Latency	Luna
384	24.9925393566051	-0.540307529083666	M	0.154922285979845	Latency	Luna
385	25.0925393566051	-0.543958145342915	M	0.157051201632445	Latency	Luna
386	25.1925393566051	-0.547719052369373	M	0.15921281981128	Latency	Luna
387	25.2925393566051	-0.551591474916242	M	0.161408550236113	Latency	Luna
388	25.3925393566051	-0.555576165608533	M	0.163640030742045	Latency	Luna
389	25.4925393566051	-0.559673708077776	M	0.165908933171877	Latency	Luna
390	25.5925393566051	-0.56388457072719	M	0.168216926940694	Latency	Luna
391	25.6925393566051	-0.568208566037502	M	0.170565948566789	Latency	Luna
392	25.7925393566051	-0.572644733600171	M	0.172958198416894	Latency	Luna
393	25.8925393566051	-0.577191703051446	M	0.175395880485997	Latency	Luna
394	25.9925393566051	-0.581847783078413	M	0.177881115446591	Latency	Luna
395	26.0925393566051	-0.586611024837053	M	0.180415869420826	Latency	Luna
396	26.1925393566051	-0.591479470940527	M	0.183001813206867	Latency	Luna
397	26.2925393566051	-0.596451163998498	M	0.185640328977801	Latency	Luna
398	26.3925393566051	-0.60152405326775	M	0.188332586948851	Latency	Luna
399	26.4925393566051	-0.606695530544006	M	0.19107983361468	Latency	Luna
400	26.5925393566051	-0.611962519707188	M	0.193883332256177	Latency	Luna
401	26.6925393566051	-0.617321854162314	M	0.196744143607461	Latency	Luna
402	26.7925393566051	-0.622770190730179	M	0.19966323682464	Latency	Luna
403	26.8925393566051	-0.628304054780583	M	0.202641496862527	Latency	Luna
404	26.9925393566051	-0.633919838405233	M	0.205679783675195	Latency	Luna
405	27.0925393566051	-0.639613908621278	M	0.208778856885145	Latency	Luna
406	27.1925393566051	-0.645382540381731	M	0.211939628026713	Latency	Luna
407	27.2925393566051	-0.651221918674248	M	0.215163229052675	Latency	Luna
408	27.3925393566051	-0.657128205822964	M	0.218450937733769	Latency	Luna
409	27.4925393566051	-0.663097560377267	M	0.221804055410999	Latency	Luna
410	27.5925393566051	-0.66912616492473	M	0.225223963584295	Latency	Luna
411	27.6925393566051	-0.675210326184189	M	0.228712403472398	Latency	Luna
412	27.7925393566051	-0.681346408813038	M	0.232271287461295	Latency	Luna
413	27.8925393566051	-0.687530857558517	M	0.235902660768818	Latency	Luna
414	27.9925393566051	-0.693760222928612	M	0.239608718725778	Latency	Luna
415	28.0925393566051	-0.700031062798473	M	0.243391646033037	Latency	Luna
416	28.1925393566051	-0.706339935043237	M	0.247253591993992	Latency	Luna
417	28.2925393566051	-0.71268341336485	M	0.251196671582999	Latency	Luna
418	28.3925393566051	-0.719058265419113	M	0.255223083047997	Latency	Luna
419	28.4925393566051	-0.725461495385622	M	0.259335092396932	Latency	Luna
420	28.5925393566051	-0.731890347466096	M	0.263534975980928	Latency	Luna
421	28.6925393566051	-0.738342097819997	M	0.267824844135953	Latency	Luna
422	28.7925393566051	-0.744814026380041	M	0.272206595900767	Latency	Luna
423	28.8925393566051	-0.751303607572721	M	0.276681981595758	Latency	Luna
424	28.9925393566051	-0.757808815686589	M	0.281252693222841	Latency	Luna
425	29.0925393566051	-0.764327860646113	M	0.285920190366004	Latency	Luna
426	29.1925393566051	-0.77085925187958	M	0.290685683546067	Latency	Luna
427	29.2925393566051	-0.777401918595531	M	0.295550148309133	Latency	Luna
428	29.3925393566051	-0.783955017328699	M	0.300514218593637	Latency	Luna
429	29.4925393566051	-0.790517712818931	M	0.305578077905839	Latency	Luna
430	29.5925393566051	-0.797089169806086	M	0.310741444050316	Latency	Luna
431	29.6925393566051	-0.803668553030001	M	0.316003563775832	Latency	Luna
432	29.7925393566051	-0.810255027230534	M	0.321363213286521	Latency	Luna
433	29.8925393566051	-0.816847757147534	M	0.326818703928691	Latency	Luna
434	29.9925393566051	-0.823445907520847	M	0.332367892384616	Latency	Luna
435	30.0925393566051	-0.830048643090319	M	0.338008194732135	Latency	Luna
436	30.1925393566051	-0.836655129707153	M	0.343736605311324	Latency	Luna
437	30.2925393566051	-0.843264679589554	M	0.349549930423898	Latency	Luna
438	30.3925393566051	-0.849876895855303	M	0.355445086290822	Latency	Luna
439	30.4925393566051	-0.856491415989413	M	0.361418809163778	Latency	Luna
440	30.5925393566051	-0.863107877476903	M	0.367467625224587	Latency	Luna
441	30.6925393566051	-0.869725917802769	M	0.373587866109939	Latency	Luna
442	30.7925393566051	-0.876345174452032	M	0.379775684615444	Latency	Luna
443	30.8925393566051	-0.882965284909696	M	0.386027070434814	Latency	Luna
444	30.9925393566051	-0.889585886660777	M	0.39233786581338	Latency	Luna
445	8.03011635865845	-1.52072050976601	F	0.206029603670285	Accuracy	Luna
446	8.13011635865845	-1.49135888087769	F	0.201572065715738	Accuracy	Luna
447	8.23011635865845	-1.46199943823407	F	0.197191436471953	Accuracy	Luna
448	8.33011635865845	-1.43264436808103	F	0.192893589042412	Accuracy	Luna
449	8.43011635865845	-1.40329616619571	F	0.188684661197381	Accuracy	Luna
450	8.53011635865845	-1.37395925741291	F	0.184571539854504	Accuracy	Luna
451	8.63011635865845	-1.34464068888239	F	0.180561822702621	Accuracy	Luna
452	8.73011635865845	-1.31534887612754	F	0.176663107628468	Accuracy	Luna
453	8.83011635865845	-1.28609253272132	F	0.172882483795709	Accuracy	Luna
454	8.93011635865845	-1.25688048675047	F	0.169226364831917	Accuracy	Luna
455	9.03011635865845	-1.22772276401607	F	0.165700597851203	Accuracy	Luna
456	9.13011635865845	-1.19863026001404	F	0.162310179114588	Accuracy	Luna
457	9.23011635865845	-1.16961442758546	F	0.159059018433683	Accuracy	Luna
458	9.33011635865845	-1.14068693361139	F	0.155949754301229	Accuracy	Luna
459	9.43011635865845	-1.11185952585461	F	0.152983654280664	Accuracy	Luna
460	9.53011635865845	-1.08314469336074	F	0.150160658584498	Accuracy	Luna
461	9.63011635865845	-1.05455608297842	F	0.147479388592654	Accuracy	Luna
462	9.73011635865845	-1.02610756682247	F	0.144936994620476	Accuracy	Luna
463	9.83011635865845	-0.997813136394781	F	0.142529205128132	Accuracy	Luna
464	9.93011635865845	-0.969686837741734	F	0.140250401115443	Accuracy	Luna
465	10.0301163586585	-0.941742696077727	F	0.138093779688888	Accuracy	Luna
466	10.1301163586584	-0.91399457891464	F	0.136051728473307	Accuracy	Luna
467	10.2301163586584	-0.886456018477351	F	0.134116160297878	Accuracy	Luna
468	10.3301163586585	-0.859140149671206	F	0.132278750297919	Accuracy	Luna
469	10.4301163586585	-0.832059599339369	F	0.130531204625927	Accuracy	Luna
470	10.5301163586585	-0.805226283921316	F	0.128865554994064	Accuracy	Luna
471	10.6301163586584	-0.778651273832246	F	0.127274413618693	Accuracy	Luna
472	10.7301163586584	-0.752344900461754	F	0.125751061147157	Accuracy	Luna
473	10.8301163586585	-0.726316813583923	F	0.124289509723728	Accuracy	Luna
474	10.9301163586585	-0.700576311235811	F	0.122884409801989	Accuracy	Luna
475	11.0301163586585	-0.675132420169367	F	0.121531033597848	Accuracy	Luna
476	11.1301163586584	-0.649994114688253	F	0.120225192372706	Accuracy	Luna
477	11.2301163586584	-0.625169921714564	F	0.118963372433861	Accuracy	Luna
478	11.3301163586585	-0.600667559842009	F	0.117742838181668	Accuracy	Luna
479	11.4301163586585	-0.576493705256013	F	0.116561650844872	Accuracy	Luna
480	11.5301163586585	-0.552653962876271	F	0.115418582366621	Accuracy	Luna
481	11.6301163586584	-0.529152225724156	F	0.114313172751734	Accuracy	Luna
482	11.7301163586584	-0.505991117504391	F	0.113245424160939	Accuracy	Luna
483	11.8301163586585	-0.483172366988993	F	0.112215517899299	Accuracy	Luna
484	11.9301163586585	-0.460696586401955	F	0.111223703947431	Accuracy	Luna
485	12.0301163586585	-0.438563952332023	F	0.110269964735442	Accuracy	Luna
486	12.1301163586585	-0.416774310049335	F	0.109353872664505	Accuracy	Luna
487	12.2301163586584	-0.39532699049	F	0.108474560349999	Accuracy	Luna
488	12.3301163586585	-0.374220551868905	F	0.107630741091155	Accuracy	Luna
489	12.4301163586585	-0.353452977380241	F	0.106820644839015	Accuracy	Luna
490	12.5301163586585	-0.333021182429873	F	0.1060422344051	Accuracy	Luna
491	12.6301163586585	-0.312920943716706	F	0.105293331975594	Accuracy	Luna
492	12.7301163586584	-0.293147089015361	F	0.104571682035158	Accuracy	Luna
493	12.8301163586585	-0.273693809636316	F	0.103874946093227	Accuracy	Luna
494	12.9301163586585	-0.254554819579679	F	0.103200747052614	Accuracy	Luna
495	13.0301163586585	-0.235723709493483	F	0.102546464617897	Accuracy	Luna
496	13.1301163586585	-0.217194017809476	F	0.10190931198855	Accuracy	Luna
497	13.2301163586584	-0.198959131430116	F	0.101286824780977	Accuracy	Luna
498	13.3301163586585	-0.181012368067862	F	0.100676911892653	Accuracy	Luna
499	13.4301163586585	-0.163347068724459	F	0.100077702076379	Accuracy	Luna
500	13.5301163586585	-0.145956592102642	F	0.0994874063798879	Accuracy	Luna
501	13.6301163586585	-0.128834315428826	F	0.0989042762459533	Accuracy	Luna
502	13.7301163586584	-0.111973959001984	F	0.0983271294328043	Accuracy	Luna
503	13.8301163586585	-0.0953700280694101	F	0.0977559754319457	Accuracy	Luna
504	13.9301163586585	-0.0790174022691263	F	0.0971913577669894	Accuracy	Luna
505	14.0301163586585	-0.0629113154391123	F	0.0966341758347894	Accuracy	Luna
506	14.1301163586585	-0.0470473656084716	F	0.0960855801938414	Accuracy	Luna
507	14.2301163586584	-0.031421462017359	F	0.09554680301367	Accuracy	Luna
508	14.3301163586585	-0.0160299933310114	F	0.0950191720861119	Accuracy	Luna
509	14.4301163586585	-0.000869969577071355	F	0.094504101899346	Accuracy	Luna
510	14.5301163586585	0.0140612138751231	F	0.0940028141370708	Accuracy	Luna
511	14.6301163586585	0.0287659582894094	F	0.0935161250242574	Accuracy	Luna
512	14.7301163586584	0.0432464220693958	F	0.0930444175987282	Accuracy	Luna
513	14.8301163586585	0.0575040819631521	F	0.0925879033672732	Accuracy	Luna
514	14.9301163586585	0.0715393050931489	F	0.0921468962625986	Accuracy	Luna
515	15.0301163586585	0.0853519812890772	F	0.0917213825657524	Accuracy	Luna
516	15.1301163586585	0.0989416691682704	F	0.0913109341162284	Accuracy	Luna
517	15.2301163586584	0.112307515254615	F	0.0909147981326543	Accuracy	Luna
518	15.3301163586585	0.125448300466817	F	0.090531925106864	Accuracy	Luna
519	15.4301163586585	0.138362587741547	F	0.0901609145668524	Accuracy	Luna
520	15.5301163586585	0.151048780012436	F	0.0898000569341128	Accuracy	Luna
521	15.6301163586585	0.163504985609691	F	0.0894476144894655	Accuracy	Luna
522	15.7301163586584	0.175729022307539	F	0.0891019733274888	Accuracy	Luna
523	15.8301163586585	0.187718324270154	F	0.0887619819265736	Accuracy	Luna
524	15.9301163586585	0.199470067824998	F	0.0884268900869322	Accuracy	Luna
525	16.0301163586585	0.210981229672669	F	0.088096443114032	Accuracy	Luna
526	16.1301163586584	0.222248579255892	F	0.0877710532398233	Accuracy	Luna
527	16.2301163586584	0.23326875584889	F	0.0874517429717319	Accuracy	Luna
528	16.3301163586585	0.244038347277042	F	0.0871398534227562	Accuracy	Luna
529	16.4301163586585	0.254553939671308	F	0.0868369245525771	Accuracy	Luna
530	16.5301163586585	0.264812153913885	F	0.086544735427342	Accuracy	Luna
531	16.6301163586584	0.27480968509488	F	0.0862652055907463	Accuracy	Luna
532	16.7301163586584	0.284543372456746	F	0.0860004261950339	Accuracy	Luna
533	16.8301163586585	0.294010173490147	F	0.0857523639223652	Accuracy	Luna
534	16.9301163586585	0.303207189765924	F	0.0855227521992887	Accuracy	Luna
535	17.0301163586585	0.312131717559347	F	0.0853130503837475	Accuracy	Luna
536	17.1301163586584	0.320781356131108	F	0.0851245136746168	Accuracy	Luna
537	17.2301163586584	0.329154095033304	F	0.0849582120427432	Accuracy	Luna
538	17.3301163586585	0.337248263881738	F	0.084814895530798	Accuracy	Luna
539	17.4301163586585	0.345062452938472	F	0.0846948508869759	Accuracy	Luna
540	17.5301163586585	0.352595584945804	F	0.0845979794091897	Accuracy	Luna
541	17.6301163586585	0.359846957746785	F	0.0845238744647003	Accuracy	Luna
542	17.7301163586584	0.366816133491423	F	0.084471736879592	Accuracy	Luna
543	17.8301163586585	0.373502960216866	F	0.0844404684368284	Accuracy	Luna
544	17.9301163586585	0.379907645232386	F	0.0844288526348133	Accuracy	Luna
545	18.0301163586585	0.386030719539385	F	0.0844356108070332	Accuracy	Luna
546	18.1301163586585	0.391873002882163	F	0.0844594525992576	Accuracy	Luna
547	18.2301163586584	0.39743558871233	F	0.0844991489994437	Accuracy	Luna
548	18.3301163586585	0.402719662389951	F	0.0845533425947642	Accuracy	Luna
549	18.4301163586585	0.407726598380905	F	0.0846207932716155	Accuracy	Luna
550	18.5301163586585	0.412458116343119	F	0.0847007213346252	Accuracy	Luna
551	18.6301163586585	0.416916374247225	F	0.0847930478000443	Accuracy	Luna
552	18.7301163586584	0.42110389414148	F	0.0848982817931636	Accuracy	Luna
553	18.8301163586585	0.425023364907957	F	0.0850171449425619	Accuracy	Luna
554	18.9301163586585	0.428677579337748	F	0.0851504317887414	Accuracy	Luna
555	19.0301163586585	0.43206967158007	F	0.0852994316007053	Accuracy	Luna
556	19.1301163586585	0.435202961290085	F	0.0854655511048262	Accuracy	Luna
557	19.2301163586584	0.438080867905631	F	0.085650092888724	Accuracy	Luna
558	19.3301163586585	0.440706904357905	F	0.0858542005822913	Accuracy	Luna
559	19.4301163586585	0.443084781655138	F	0.0860790548354389	Accuracy	Luna
560	19.5301163586585	0.445218576875779	F	0.0863261721078408	Accuracy	Luna
561	19.6301163586585	0.44711273197	F	0.086597328483664	Accuracy	Luna
562	19.7301163586584	0.448772036376469	F	0.0868944225402705	Accuracy	Luna
563	19.8301163586585	0.450201453662691	F	0.0872190021203612	Accuracy	Luna
564	19.9301163586585	0.451406101532634	F	0.0875721578791265	Accuracy	Luna
565	20.0301163586585	0.452391216465045	F	0.0879544048509821	Accuracy	Luna
566	20.1301163586585	0.453162107196354	F	0.0883655656126092	Accuracy	Luna
567	20.2301163586584	0.453724141533095	F	0.0888047740209418	Accuracy	Luna
568	20.3301163586585	0.454082778492887	F	0.0892706381430833	Accuracy	Luna
569	20.4301163586585	0.4542435976228	F	0.0897614462342828	Accuracy	Luna
570	20.5301163586585	0.454212297431505	F	0.0902752964851366	Accuracy	Luna
571	20.6301163586585	0.453994740324231	F	0.0908104211436708	Accuracy	Luna
572	20.7301163586584	0.453596900275087	F	0.091365115564877	Accuracy	Luna
573	20.8301163586585	0.453024787499043	F	0.0919375410628168	Accuracy	Luna
574	20.9301163586585	0.452284487550744	F	0.0925260460928332	Accuracy	Luna
575	21.0301163586585	0.451382182657203	F	0.0931293817348956	Accuracy	Luna
576	21.1301163586585	0.450324098665316	F	0.0937465129952363	Accuracy	Luna
577	21.2301163586584	0.449116509769171	F	0.094376755315609	Accuracy	Luna
578	21.3301163586585	0.44776574546259	F	0.0950199744393638	Accuracy	Luna
579	21.4301163586585	0.446278184018007	F	0.0956766787255176	Accuracy	Luna
580	21.5301163586585	0.444660228756697	F	0.0963477993858152	Accuracy	Luna
581	21.6301163586585	0.442918284777359	F	0.0970344759522068	Accuracy	Luna
582	21.7301163586584	0.441058738143005	F	0.0977382084652122	Accuracy	Luna
583	21.8301163586585	0.439087954044976	F	0.0984605624413882	Accuracy	Luna
584	21.9301163586585	0.437012270873581	F	0.0992028670980135	Accuracy	Luna
585	22.0301163586585	0.434837975314849	F	0.0999662590678453	Accuracy	Luna
586	22.1301163586585	0.432571297135338	F	0.100751545498957	Accuracy	Luna
587	22.2301163586584	0.430218413348127	F	0.101559096058504	Accuracy	Luna
588	22.3301163586585	0.427785458331228	F	0.102388741963493	Accuracy	Luna
589	22.4301163586585	0.425278502788685	F	0.103239809589964	Accuracy	Luna
590	22.5301163586585	0.422703514698447	F	0.10411122378869	Accuracy	Luna
591	22.6301163586585	0.420066368080361	F	0.10500149965845	Accuracy	Luna
592	22.7301163586584	0.417372766624973	F	0.105908945789926	Accuracy	Luna
593	22.8301163586585	0.414628307848335	F	0.106831585040791	Accuracy	Luna
594	22.9301163586585	0.411838515321091	F	0.107767145514912	Accuracy	Luna
595	23.0301163586585	0.409008748688218	F	0.108713291107513	Accuracy	Luna
596	23.1301163586585	0.406144157740699	F	0.109667779120026	Accuracy	Luna
597	23.2301163586584	0.403249616411388	F	0.110628637316013	Accuracy	Luna
598	23.3301163586585	0.400329825624463	F	0.111594047370455	Accuracy	Luna
599	23.4301163586585	0.397389472349581	F	0.112562117199314	Accuracy	Luna
600	23.5301163586585	0.394433239883525	F	0.11353090420626	Accuracy	Luna
601	23.6301163586585	0.391465633922054	F	0.114498734142616	Accuracy	Luna
602	23.7301163586584	0.388490880303332	F	0.115464403357944	Accuracy	Luna
603	23.8301163586585	0.385513010400565	F	0.116427062639482	Accuracy	Luna
604	23.9301163586585	0.382535666690699	F	0.117386498253645	Accuracy	Luna
605	24.0301163586585	0.379562118139176	F	0.118343064005184	Accuracy	Luna
606	24.1301163586585	0.376595454278544	F	0.119297341962765	Accuracy	Luna
607	24.2301163586584	0.37363867928826	F	0.120249953249754	Accuracy	Luna
608	24.3301163586585	0.370694765717009	F	0.121201439757459	Accuracy	Luna
609	24.4301163586585	0.367766406342244	F	0.122152540021622	Accuracy	Luna
610	24.5301163586585	0.364856080909058	F	0.123104039823483	Accuracy	Luna
611	24.6301163586585	0.361966200412994	F	0.124056539126937	Accuracy	Luna
612	24.7301163586584	0.359098917154756	F	0.125010644757796	Accuracy	Luna
613	24.8301163586585	0.356256199119385	F	0.125966830840233	Accuracy	Luna
614	24.9301163586585	0.353439881520161	F	0.1269253455789	Accuracy	Luna
615	25.0301163586585	0.350651516859241	F	0.127886376935615	Accuracy	Luna
616	25.1301163586585	0.347892435612411	F	0.128849955800457	Accuracy	Luna
617	25.2301163586584	0.345163894689258	F	0.129815756440377	Accuracy	Luna
618	25.3301163586585	0.342466954838159	F	0.130783280292965	Accuracy	Luna
619	25.4301163586585	0.339802613726518	F	0.131751672977641	Accuracy	Luna
620	25.5301163586585	0.337171837611	F	0.13271970622791	Accuracy	Luna
621	25.6301163586585	0.334575504816456	F	0.13368591453814	Accuracy	Luna
622	25.7301163586584	0.332014477650857	F	0.134648506986106	Accuracy	Luna
623	25.8301163586585	0.329489574904604	F	0.135605491718314	Accuracy	Luna
624	25.9301163586585	0.327001509593671	F	0.136554905040013	Accuracy	Luna
625	26.0301163586585	0.324550922275196	F	0.137494812093438	Accuracy	Luna
626	26.1301163586585	0.322138445862331	F	0.138423195936856	Accuracy	Luna
627	26.2301163586584	0.319764670019086	F	0.139338163258923	Accuracy	Luna
628	26.3301163586585	0.317430053377961	F	0.140238381076159	Accuracy	Luna
629	26.4301163586585	0.315134888288003	F	0.14112335688859	Accuracy	Luna
630	26.5301163586585	0.312879343510885	F	0.14199334119086	Accuracy	Luna
631	26.6301163586585	0.310663540013697	F	0.142848996381001	Accuracy	Luna
632	26.7301163586584	0.308487595559387	F	0.143691160557074	Accuracy	Luna
633	26.8301163586585	0.306351627910915	F	0.144520821244286	Accuracy	Luna
634	26.9301163586585	0.304255754831228	F	0.145339111349886	Accuracy	Luna
635	27.0301163586585	0.302200090102395	F	0.146147342317879	Accuracy	Luna
636	27.1301163586585	0.300184713826079	F	0.146947240686706	Accuracy	Luna
637	27.2301163586585	0.2982096733752	F	0.147740938146803	Accuracy	Luna
638	27.3301163586585	0.29627498365752	F	0.148530956268347	Accuracy	Luna
639	27.4301163586585	0.294380630877944	F	0.149320153109977	Accuracy	Luna
640	27.5301163586585	0.292526575787162	F	0.150111653061652	Accuracy	Luna
641	27.6301163586585	0.290712749693441	F	0.150908837336521	Accuracy	Luna
642	27.7301163586585	0.288939075940769	F	0.151715092962407	Accuracy	Luna
643	27.8301163586585	0.287205477872897	F	0.152533706286738	Accuracy	Luna
644	27.9301163586585	0.28551187883359	F	0.15336783924584	Accuracy	Luna
645	28.0301163586585	0.283858202166604	F	0.1542205125942	Accuracy	Luna
646	28.1301163586585	0.282244369602963	F	0.155094607842061	Accuracy	Luna
647	28.2301163586585	0.280670280269217	F	0.155993009659107	Accuracy	Luna
648	28.3301163586585	0.279135816637617	F	0.156918530422648	Accuracy	Luna
649	28.4301163586585	0.277640851947103	F	0.157873833223438	Accuracy	Luna
650	28.5301163586585	0.27618523076748	F	0.158861537471021	Accuracy	Luna
651	28.6301163586585	0.274768782720644	F	0.159884110019034	Accuracy	Luna
652	28.7301163586585	0.273391283895677	F	0.160944052600633	Accuracy	Luna
653	28.8301163586585	0.272052468031181	F	0.162043804081272	Accuracy	Luna
654	28.9301163586585	0.270752003113773	F	0.163185817941952	Accuracy	Luna
655	29.0301163586585	0.269489495987135	F	0.164372507801687	Accuracy	Luna
656	29.1301163586585	0.26826454445614	F	0.165605994710937	Accuracy	Luna
657	29.2301163586585	0.267076723780522	F	0.166888176243982	Accuracy	Luna
658	29.3301163586585	0.265925580278951	F	0.168220771484595	Accuracy	Luna
659	29.4301163586585	0.264810653449135	F	0.169605248800036	Accuracy	Luna
660	29.5301163586585	0.263731446830704	F	0.171042992891803	Accuracy	Luna
661	29.6301163586585	0.262687447975515	F	0.172535252779635	Accuracy	Luna
662	29.7301163586585	0.261678129815328	F	0.174083183992299	Accuracy	Luna
663	29.8301163586585	0.26070292086902	F	0.175688053157491	Accuracy	Luna
664	29.9301163586585	0.259761205123493	F	0.177351302853131	Accuracy	Luna
665	30.0301163586585	0.258852329170582	F	0.179074574397235	Accuracy	Luna
666	30.1301163586585	0.257975581331767	F	0.180859894133182	Accuracy	Luna
667	30.2301163586585	0.257130207214858	F	0.182709625712127	Accuracy	Luna
668	30.3301163586585	0.256315416971462	F	0.184626453940746	Accuracy	Luna
669	30.4301163586585	0.255530415560284	F	0.186613168228114	Accuracy	Luna
670	30.5301163586585	0.25477440794003	F	0.18867261884902	Accuracy	Luna
671	30.6301163586585	0.254046599069407	F	0.190807711967242	Accuracy	Luna
672	30.7301163586585	0.253346193093818	F	0.193021417433143	Accuracy	Luna
673	30.8301163586585	0.252672377476721	F	0.195316980959625	Accuracy	Luna
674	30.9301163586585	0.25202432388079	F	0.197697899150867	Accuracy	Luna
675	31.0301163586585	0.251401194914519	F	0.20016787158793	Accuracy	Luna
676	31.1301163586585	0.250802141051062	F	0.202730836104803	Accuracy	Luna
677	31.2301163586585	0.250226311824836	F	0.205390687540801	Accuracy	Luna
678	31.3301163586585	0.249672856770238	F	0.208151224600752	Accuracy	Luna
679	31.4301163586585	0.249140925421663	F	0.211016120421246	Accuracy	Luna
680	31.5301163586585	0.248629667313539	F	0.213988896453536	Accuracy	Luna
681	31.6301163586585	0.248138231994609	F	0.217072899876967	Accuracy	Luna
682	31.7301163586585	0.247665777634041	F	0.220271382503783	Accuracy	Luna
683	31.8301163586585	0.247211489658379	F	0.223587660411965	Accuracy	Luna
684	31.9301163586585	0.246774588108828	F	0.227025042020273	Accuracy	Luna
685	32.0301163586584	0.246354307098548	F	0.230586584679294	Accuracy	Luna
686	32.1301163586585	0.245949880813516	F	0.234274944971064	Accuracy	Luna
687	32.2301163586584	0.245560543439683	F	0.238092354503149	Accuracy	Luna
688	32.3301163586585	0.245185529163021	F	0.242040602783778	Accuracy	Luna
689	32.4301163586585	0.24482407216948	F	0.246121026218029	Accuracy	Luna
690	32.5301163586584	0.244475406645035	F	0.250334502802519	Accuracy	Luna
691	32.6301163586585	0.244138788964821	F	0.254681501430909	Accuracy	Luna
692	32.7301163586584	0.243813567037197	F	0.25916223172652	Accuracy	Luna
693	32.8301163586585	0.243499112369513	F	0.263776483024242	Accuracy	Luna
694	32.9301163586585	0.243194796469157	F	0.268523577589908	Accuracy	Luna
695	33.0301163586584	0.24289999084352	F	0.273402382598158	Accuracy	Luna
696	33.1301163586585	0.242614066999974	F	0.27841132561457	Accuracy	Luna
697	33.2301163586584	0.242336396445883	F	0.283548412958002	Accuracy	Luna
698	33.3301163586585	0.242066350688656	F	0.288811250346712	Accuracy	Luna
699	33.4301163586585	0.241803301235655	F	0.294197065269309	Accuracy	Luna
700	33.5301163586584	0.241546619594279	F	0.29970273056675	Accuracy	Luna
701	33.6301163586585	0.241295678023156	F	0.305324790358976	Accuracy	Luna
702	33.7301163586584	0.241049933387606	F	0.311059669283325	Accuracy	Luna
703	33.8301163586585	0.240809003588858	F	0.31690389982278	Accuracy	Luna
704	33.9301163586585	0.240572524580097	F	0.322853864636499	Accuracy	Luna
705	34.0301163586584	0.240340132314516	F	0.328905776710948	Accuracy	Luna
706	34.1301163586585	0.240111462745285	F	0.335055695985885	Accuracy	Luna
707	34.2301163586584	0.239886151825609	F	0.341299545326816	Accuracy	Luna
708	34.3301163586585	0.239663835508675	F	0.347633125769778	Accuracy	Luna
709	34.4301163586585	0.239444149747655	F	0.354052130987932	Accuracy	Luna
710	34.5301163586584	0.239226730495747	F	0.360552160950244	Accuracy	Luna
711	34.6301163586585	0.239011213706143	F	0.367128734760116	Accuracy	Luna
712	34.7301163586584	0.238797235332019	F	0.373777302676452	Accuracy	Luna
713	34.8301163586585	0.238584431326571	F	0.380493257331783	Accuracy	Luna
714	34.9301163586585	0.238372437642965	F	0.387271944171599	Accuracy	Luna
715	35.0301163586584	0.238160890234429	F	0.39410867114657	Accuracy	Luna
716	8.03011635865845	0.760748061764859	F	0.228302092928848	Latency	Luna
717	8.13011635865845	0.746557674438622	F	0.224258169137423	Latency	Luna
718	8.23011635865845	0.732366141723915	F	0.220270099586805	Latency	Luna
719	8.33011635865845	0.718172318231725	F	0.216341356730256	Latency	Luna
720	8.43011635865845	0.703974911497284	F	0.212475535700156	Latency	Luna
721	8.53011635865845	0.689771726522358	F	0.208676649826384	Latency	Luna
722	8.63011635865845	0.675559372621179	F	0.204949120533031	Latency	Luna
723	8.73011635865845	0.661333863450374	F	0.201297365841163	Latency	Luna
724	8.83011635865845	0.647091085348497	F	0.197725508846592	Latency	Luna
725	8.93011635865845	0.632826888927779	F	0.194237296353116	Latency	Luna
726	9.03011635865845	0.618536754058809	F	0.190836199176702	Latency	Luna
727	9.13011635865845	0.604215901965326	F	0.187525263466797	Latency	Luna
728	9.23011635865845	0.589859439782924	F	0.184306992389351	Latency	Luna
729	9.33011635865845	0.575462431569488	F	0.181183251989922	Latency	Luna
730	9.43011635865845	0.561019951179086	F	0.178155229116126	Latency	Luna
731	9.53011635865845	0.546527223961089	F	0.1752234910256	Latency	Luna
732	9.63011635865845	0.531979799121404	F	0.172388008764209	Latency	Luna
733	9.73011635865845	0.517373313433816	F	0.169648035124571	Latency	Luna
734	9.83011635865845	0.50270357648442	F	0.167002124919655	Latency	Luna
735	9.93011635865845	0.487966480880106	F	0.164448160632438	Latency	Luna
736	10.0301163586585	0.473158166462803	F	0.161983426003992	Latency	Luna
737	10.1301163586584	0.458275827705545	F	0.159604793959217	Latency	Luna
738	10.2301163586584	0.44331793964692	F	0.15730887374112	Latency	Luna
739	10.3301163586585	0.428284028695065	F	0.155092102406576	Latency	Luna
740	10.4301163586585	0.413174686131141	F	0.152950859299834	Latency	Luna
741	10.5301163586585	0.397991740643886	F	0.150881597843225	Latency	Luna
742	10.6301163586584	0.382738373907703	F	0.148880961421763	Latency	Luna
743	10.7301163586584	0.367418837393	F	0.146945817147047	Latency	Luna
744	10.8301163586585	0.352038302319294	F	0.145073282459221	Latency	Luna
745	10.9301163586585	0.336602381588229	F	0.143260675176861	Latency	Luna
746	11.0301163586585	0.321117014436227	F	0.141505506028474	Latency	Luna
747	11.1301163586584	0.305588197560774	F	0.139805439008751	Latency	Luna
748	11.2301163586584	0.290022388772107	F	0.138158366979692	Latency	Luna
749	11.3301163586585	0.274426853622026	F	0.136562473778012	Latency	Luna
750	11.4301163586585	0.258809847175272	F	0.135016255838304	Latency	Luna
751	11.5301163586585	0.243180585218922	F	0.133518491270812	Latency	Luna
752	11.6301163586584	0.227549737888141	F	0.132068287953876	Latency	Luna
753	11.7301163586584	0.211929007143143	F	0.13066493944757	Latency	Luna
754	11.8301163586585	0.196330759133787	F	0.129307790452889	Latency	Luna
755	11.9301163586585	0.180768137044375	F	0.127996194491895	Latency	Luna
756	12.0301163586585	0.165254569705793	F	0.126729344162272	Latency	Luna
757	12.1301163586585	0.149803669508773	F	0.125506204527463	Latency	Luna
758	12.2301163586584	0.134429279535593	F	0.124325508169905	Latency	Luna
759	12.3301163586585	0.119145550921853	F	0.123185777591512	Latency	Luna
760	12.4301163586585	0.103966785924376	F	0.122085296097271	Latency	Luna
761	12.5301163586585	0.0889074162899555	F	0.121022238072166	Latency	Luna
762	12.6301163586585	0.0739818612854913	F	0.119994744159851	Latency	Luna
763	12.7301163586584	0.0592043359549548	F	0.119000955971927	Latency	Luna
764	12.8301163586585	0.0445887337107008	F	0.118039008642749	Latency	Luna
765	12.9301163586585	0.0301485462296504	F	0.117107051023044	Latency	Luna
766	13.0301163586585	0.0158971288454334	F	0.116203122328038	Latency	Luna
767	13.1301163586585	0.0018475959827421	F	0.1153251905103	Latency	Luna
768	13.2301163586584	-0.0119879077150796	F	0.11447142559889	Latency	Luna
769	13.3301163586585	-0.0255981657263391	F	0.113640223144582	Latency	Luna
770	13.4301163586585	-0.0389725318924713	F	0.112830112968407	Latency	Luna
771	13.5301163586585	-0.0521005838227558	F	0.112039678263045	Latency	Luna
772	13.6301163586585	-0.0649719742449231	F	0.111267529357311	Latency	Luna
773	13.7301163586584	-0.077577586141308	F	0.110512601235679	Latency	Luna
774	13.8301163586585	-0.0899109840482125	F	0.109774511083279	Latency	Luna
775	13.9301163586585	-0.101966901203045	F	0.109053187040469	Latency	Luna
776	14.0301163586585	-0.113741019242157	F	0.108348770663957	Latency	Luna
777	14.1301163586585	-0.125229938765619	F	0.107661561413848	Latency	Luna
778	14.2301163586584	-0.136430988932037	F	0.106991923864496	Latency	Luna
779	14.3301163586585	-0.147342542069322	F	0.106340301299635	Latency	Luna
780	14.4301163586585	-0.157964272400754	F	0.105707216585197	Latency	Luna
781	14.5301163586585	-0.168296634406488	F	0.105093114405903	Latency	Luna
782	14.6301163586585	-0.178340471395977	F	0.1044982404525	Latency	Luna
783	14.7301163586584	-0.18809706714764	F	0.103922627401481	Latency	Luna
784	14.8301163586585	-0.19756888988411	F	0.103366251008409	Latency	Luna
785	14.9301163586585	-0.206760285993609	F	0.102829192673257	Latency	Luna
786	15.0301163586585	-0.215676394487811	F	0.102311383108873	Latency	Luna
787	15.1301163586585	-0.224322862717626	F	0.101812548248398	Latency	Luna
788	15.2301163586584	-0.232705954515884	F	0.101332258025688	Latency	Luna
789	15.3301163586585	-0.240832451460958	F	0.100869936953126	Latency	Luna
790	15.4301163586585	-0.248709430862929	F	0.100424825557754	Latency	Luna
791	15.5301163586585	-0.256344168004831	F	0.0999959980192772	Latency	Luna
792	15.6301163586585	-0.26374426960916	F	0.0995825191564805	Latency	Luna
793	15.7301163586584	-0.270917639417325	F	0.099183525250883	Latency	Luna
794	15.8301163586585	-0.277872505936796	F	0.0987984140810982	Latency	Luna
795	15.9301163586585	-0.284617283132426	F	0.0984268033170328	Latency	Luna
796	16.0301163586585	-0.291160442446542	F	0.09806858145359	Latency	Luna
797	16.1301163586584	-0.29751044308014	F	0.0977240056124645	Latency	Luna
798	16.2301163586584	-0.303675621583306	F	0.0973936690399743	Latency	Luna
799	16.3301163586585	-0.309664195489054	F	0.0970783332833479	Latency	Luna
800	16.4301163586585	-0.315484212150897	F	0.0967788619815844	Latency	Luna
801	16.5301163586585	-0.32114342513374	F	0.0964962495758714	Latency	Luna
802	16.6301163586584	-0.326649241370952	F	0.0962315697943022	Latency	Luna
803	16.7301163586584	-0.332008537956969	F	0.0959860023139882	Latency	Luna
804	16.8301163586585	-0.337227819923392	F	0.0957606653196689	Latency	Luna
805	16.9301163586585	-0.342313197929372	F	0.0955565587525288	Latency	Luna
806	17.0301163586585	-0.347270304280858	F	0.0953745473668118	Latency	Luna
807	17.1301163586584	-0.352104071592293	F	0.0952154095494521	Latency	Luna
808	17.2301163586584	-0.35681859425336	F	0.0950798540997899	Latency	Luna
809	17.3301163586585	-0.361417269970898	F	0.0949684412737122	Latency	Luna
810	17.4301163586585	-0.36590299578964	F	0.0948814960409713	Latency	Luna
811	17.5301163586585	-0.370278074942374	F	0.0948191525374027	Latency	Luna
812	17.6301163586585	-0.374544170001232	F	0.0947813952467684	Latency	Luna
813	17.7301163586584	-0.378702518668154	F	0.0947680005995488	Latency	Luna
814	17.8301163586585	-0.38275393729609	F	0.0947785841169434	Latency	Luna
815	17.9301163586585	-0.386698744661211	F	0.0948126977864068	Latency	Luna
816	18.0301163586585	-0.390536848102034	F	0.0948698525997004	Latency	Luna
817	18.1301163586585	-0.394267818845464	F	0.0949495386091007	Latency	Luna
818	18.2301163586584	-0.397890944343917	F	0.095051259037611	Latency	Luna
819	18.3301163586585	-0.401405421105384	F	0.0951744134344625	Latency	Luna
820	18.4301163586585	-0.404810317501818	F	0.0953184339647158	Latency	Luna
821	18.5301163586585	-0.408104488427615	F	0.0954829778482597	Latency	Luna
822	18.6301163586585	-0.41128659819213	F	0.0956680610896579	Latency	Luna
823	18.7301163586584	-0.414355191281196	F	0.0958739923689561	Latency	Luna
824	18.8301163586585	-0.417308783163137	F	0.0961011587840867	Latency	Luna
825	18.9301163586585	-0.420145905754722	F	0.0963499483513293	Latency	Luna
826	19.0301163586585	-0.422865188770981	F	0.0966209955462442	Latency	Luna
827	19.1301163586585	-0.425465328793924	F	0.0969149703601716	Latency	Luna
828	19.2301163586584	-0.427945093417232	F	0.0972324569385424	Latency	Luna
829	19.3301163586585	-0.43030332706851	F	0.0975739276633122	Latency	Luna
830	19.4301163586585	-0.432539107277979	F	0.097939861713904	Latency	Luna
831	19.5301163586585	-0.43465197731935	F	0.0983309240400231	Latency	Luna
832	19.6301163586585	-0.436642022311385	F	0.098747929141746	Latency	Luna
833	19.7301163586584	-0.438509891318038	F	0.0991917697269386	Latency	Luna
834	19.8301163586585	-0.440256543938327	F	0.099663150440947	Latency	Luna
835	19.9301163586585	-0.441883241523422	F	0.100162531772761	Latency	Luna
836	20.0301163586585	-0.443391490819124	F	0.100690065192255	Latency	Luna
837	20.1301163586585	-0.444782955012093	F	0.101245527424747	Latency	Luna
838	20.2301163586584	-0.44605943160849	F	0.101828321786188	Latency	Luna
839	20.3301163586585	-0.447222929616358	F	0.102437567854912	Latency	Luna
840	20.4301163586585	-0.44827574191713	F	0.103072212651512	Latency	Luna
841	20.5301163586585	-0.449220442374597	F	0.103731097232301	Latency	Luna
842	20.6301163586585	-0.450059990432824	F	0.104413131216461	Latency	Luna
843	20.7301163586584	-0.450797606479048	F	0.105117246781338	Latency	Luna
844	20.8301163586585	-0.451436593755647	F	0.105842284604805	Latency	Luna
845	20.9301163586585	-0.451980419322049	F	0.106587169119689	Latency	Luna
846	21.0301163586585	-0.45243275756941	F	0.107351024994097	Latency	Luna
847	21.1301163586585	-0.452797370104507	F	0.108133070962794	Latency	Luna
848	21.2301163586584	-0.453078107801049	F	0.108932695379754	Latency	Luna
849	21.3301163586585	-0.453278911198293	F	0.109749568304893	Latency	Luna
850	21.4301163586585	-0.453403784516617	F	0.110583695798108	Latency	Luna
851	21.5301163586585	-0.453456751630259	F	0.111435301996763	Latency	Luna
852	21.6301163586585	-0.45344181395403	F	0.112304715426435	Latency	Luna
853	21.7301163586584	-0.453362889189137	F	0.113192462479369	Latency	Luna
854	21.8301163586585	-0.45322382167997	F	0.114099108736519	Latency	Luna
855	21.9301163586585	-0.453028388672451	F	0.115025096329123	Latency	Luna
856	22.0301163586585	-0.452780244503749	F	0.115970776432142	Latency	Luna
857	22.1301163586585	-0.452482920089215	F	0.116936337591921	Latency	Luna
858	22.2301163586584	-0.4521398372405	F	0.117921748458012	Latency	Luna
859	22.3301163586585	-0.451754335211444	F	0.118926702591574	Latency	Luna
860	22.4301163586585	-0.451329636933717	F	0.11995063919815	Latency	Luna
861	22.5301163586585	-0.450868784039949	F	0.120992802154636	Latency	Luna
862	22.6301163586585	-0.450374661229627	F	0.122052232119473	Latency	Luna
863	22.7301163586584	-0.449849877142402	F	0.123127880161808	Latency	Luna
864	22.8301163586585	-0.449296873473151	F	0.124218555858762	Latency	Luna
865	22.9301163586585	-0.448717981805428	F	0.125322916624245	Latency	Luna
866	23.0301163586585	-0.448115299160188	F	0.126439595173447	Latency	Luna
867	23.1301163586585	-0.447490630621815	F	0.127567283910172	Latency	Luna
868	23.2301163586584	-0.446845412506457	F	0.12870483090399	Latency	Luna
869	23.3301163586585	-0.446180853472409	F	0.129851168509422	Latency	Luna
870	23.4301163586585	-0.445498143990843	F	0.131005180567133	Latency	Luna
871	23.5301163586585	-0.444798470349696	F	0.132165714364363	Latency	Luna
872	23.6301163586585	-0.444082816949822	F	0.133331761936224	Latency	Luna
873	23.7301163586584	-0.443351850677079	F	0.134502574839924	Latency	Luna
874	23.8301163586585	-0.442606030692004	F	0.135677598161909	Latency	Luna
875	23.9301163586585	-0.441845410180247	F	0.136856634911303	Latency	Luna
876	24.0301163586585	-0.441069664584788	F	0.138039812152508	Latency	Luna
877	24.1301163586585	-0.440278293563214	F	0.13922739118692	Latency	Luna
878	24.2301163586584	-0.439470715529507	F	0.140419663976418	Latency	Luna
879	24.3301163586585	-0.438646321585626	F	0.141616889858379	Latency	Luna
880	24.4301163586585	-0.437804265671822	F	0.142819465062969	Latency	Luna
881	24.5301163586585	-0.43694352223221	F	0.144027842093994	Latency	Luna
882	24.6301163586585	-0.436063013272361	F	0.145242398255628	Latency	Luna
883	24.7301163586584	-0.435161469537358	F	0.146463557955716	Latency	Luna
884	24.8301163586585	-0.434237488919517	F	0.147691715292877	Latency	Luna
885	24.9301163586585	-0.433289583578953	F	0.148927183026641	Latency	Luna
886	25.0301163586585	-0.432316091386876	F	0.15017029704727	Latency	Luna
887	25.1301163586585	-0.431315220060079	F	0.151421360391513	Latency	Luna
888	25.2301163586584	-0.430285139331568	F	0.152680523389519	Latency	Luna
889	25.3301163586585	-0.429223927504816	F	0.153947893719083	Latency	Luna
890	25.4301163586585	-0.428129633581338	F	0.155223424567681	Latency	Luna
891	25.5301163586585	-0.42700029744895	F	0.156506901171563	Latency	Luna
892	25.6301163586585	-0.425833933541618	F	0.157798017637084	Latency	Luna
893	25.7301163586584	-0.42462855181358	F	0.159096320983422	Latency	Luna
894	25.8301163586585	-0.423382159651259	F	0.160401278140923	Latency	Luna
895	25.9301163586585	-0.422092762021123	F	0.161712400198035	Latency	Luna
896	26.0301163586585	-0.420758366457975	F	0.163029235628909	Latency	Luna
897	26.1301163586585	-0.419376981154508	F	0.164351302872502	Latency	Luna
898	26.2301163586584	-0.417946632398272	F	0.165678199218878	Latency	Luna
899	26.3301163586585	-0.416465410406687	F	0.167009832792776	Latency	Luna
900	26.4301163586585	-0.414931510196999	F	0.168346564592825	Latency	Luna
901	26.5301163586585	-0.413343220857097	F	0.169689146306356	Latency	Luna
902	26.6301163586585	-0.411698874647274	F	0.171038536430083	Latency	Luna
903	26.7301163586584	-0.4099968067857	F	0.17239577135438	Latency	Luna
904	26.8301163586585	-0.408235352490554	F	0.17376194983496	Latency	Luna
905	26.9301163586585	-0.406412846979999	F	0.175138229261595	Latency	Luna
906	27.0301163586585	-0.404527634918339	F	0.176525841246681	Latency	Luna
907	27.1301163586585	-0.402578140954861	F	0.177926212831117	Latency	Luna
908	27.2301163586585	-0.400562875078868	F	0.17934095822267	Latency	Luna
909	27.3301163586585	-0.39848044086657	F	0.180771868244403	Latency	Luna
910	27.4301163586585	-0.396329537415082	F	0.182220880652519	Latency	Luna
911	27.5301163586585	-0.394108953568685	F	0.183690042672797	Latency	Luna
912	27.6301163586585	-0.391817592947559	F	0.185181505765785	Latency	Luna
913	27.7301163586585	-0.389454390282167	F	0.186697396430084	Latency	Luna
914	27.8301163586585	-0.387018280303859	F	0.188239762600369	Latency	Luna
915	27.9301163586585	-0.384508197743992	F	0.189810563158847	Latency	Luna
916	28.0301163586585	-0.381923077333908	F	0.191411661202913	Latency	Luna
917	28.1301163586585	-0.379261861930989	F	0.19304482709367	Latency	Luna
918	28.2301163586585	-0.376523608289275	F	0.194711814686939	Latency	Luna
919	28.3301163586585	-0.373707457078291	F	0.196414324618658	Latency	Luna
920	28.4301163586585	-0.370812595150883	F	0.198153966834546	Latency	Luna
921	28.5301163586585	-0.367838352711225	F	0.199932318277695	Latency	Luna
922	28.6301163586585	-0.364784132938615	F	0.201750868400844	Latency	Luna
923	28.7301163586585	-0.36164959537006	F	0.203611119586692	Latency	Luna
924	28.8301163586585	-0.358434598760881	F	0.205514537828379	Latency	Luna
925	28.9301163586585	-0.355139298845898	F	0.207462594477566	Latency	Luna
926	29.0301163586585	-0.351764123265927	F	0.209456738191315	Latency	Luna
927	29.1301163586585	-0.348309539314123	F	0.21149826330882	Latency	Luna
928	29.2301163586585	-0.34477610453123	F	0.213588345227617	Latency	Luna
929	29.3301163586585	-0.34116449230807	F	0.21572806226477	Latency	Luna
930	29.4301163586585	-0.337475401452559	F	0.217918356765978	Latency	Luna
931	29.5301163586585	-0.33370966092301	F	0.220160116974895	Latency	Luna
932	29.6301163586585	-0.329868157534446	F	0.222454147674847	Latency	Luna
933	29.7301163586585	-0.325951825897069	F	0.224801187822148	Latency	Luna
934	29.8301163586585	-0.321961744711438	F	0.227202007255414	Latency	Luna
935	29.9301163586585	-0.317899132271085	F	0.229657433292637	Latency	Luna
936	30.0301163586585	-0.313765319236682	F	0.232168357155822	Latency	Luna
937	30.1301163586585	-0.309561805591781	F	0.234735819241877	Latency	Luna
938	30.2301163586585	-0.305290211678514	F	0.237360982491046	Latency	Luna
939	30.3301163586585	-0.300952254532228	F	0.240045122394369	Latency	Luna
940	30.4301163586585	-0.296549665327947	F	0.242789523623895	Latency	Luna
941	30.5301163586585	-0.292084175240721	F	0.245595459935494	Latency	Luna
942	30.6301163586585	-0.287557515445604	F	0.248464192824854	Latency	Luna
943	30.7301163586585	-0.282971418877777	F	0.251396976478311	Latency	Luna
944	30.8301163586585	-0.278327654574686	F	0.254395159574892	Latency	Luna
945	30.9301163586585	-0.273628025709654	F	0.257460176007302	Latency	Luna
946	31.0301163586585	-0.268874352116375	F	0.260593525953283	Latency	Luna
947	31.1301163586585	-0.264068475678144	F	0.263796797163808	Latency	Luna
948	31.2301163586585	-0.259212239983957	F	0.267071535964357	Latency	Luna
949	31.3301163586585	-0.254307488622822	F	0.270419226159363	Latency	Luna
950	31.4301163586585	-0.249356065183733	F	0.273841279054096	Latency	Luna
951	31.5301163586585	-0.244359813255695	F	0.277339024841989	Latency	Luna
952	31.6301163586585	-0.23932057639079	F	0.280913705390251	Latency	Luna
953	31.7301163586585	-0.234240175984397	F	0.284566518594506	Latency	Luna
954	31.8301163586585	-0.229120363962111	F	0.288298707286182	Latency	Luna
955	31.9301163586585	-0.223962807738416	F	0.292111534486947	Latency	Luna
956	32.0301163586584	-0.218769140598807	F	0.296006166165629	Latency	Luna
957	32.1301163586585	-0.21354099565226	F	0.299983597209014	Latency	Luna
958	32.2301163586584	-0.208280006007738	F	0.304044640565405	Latency	Luna
959	32.3301163586585	-0.202987804774198	F	0.308189918832867	Latency	Luna
960	32.4301163586585	-0.197666025060622	F	0.312419857853426	Latency	Luna
961	32.5301163586584	-0.192316299975957	F	0.316734682181982	Latency	Luna
962	32.6301163586585	-0.186940216284763	F	0.321134443688654	Latency	Luna
963	32.7301163586584	-0.181539169574933	F	0.325619116575797	Latency	Luna
964	32.8301163586585	-0.17611450614539	F	0.330188496939837	Latency	Luna
965	32.9301163586585	-0.17066757229499	F	0.334842168150199	Latency	Luna
966	33.0301163586584	-0.165199714322612	F	0.33957950155216	Latency	Luna
967	33.1301163586585	-0.159712278527118	F	0.344399658600308	Latency	Luna
968	33.2301163586584	-0.154206611207377	F	0.349301594265162	Latency	Luna
969	33.3301163586585	-0.14868405866225	F	0.354284061559823	Latency	Luna
970	33.4301163586585	-0.143145967190621	F	0.35934561703906	Latency	Luna
971	33.5301163586584	-0.137593683091347	F	0.364484627129845	Latency	Luna
972	33.6301163586585	-0.132028551162273	F	0.36969927620499	Latency	Luna
973	33.7301163586584	-0.126451747160592	F	0.374987694714485	Latency	Luna
974	33.8301163586585	-0.12086412510004	F	0.380348098519805	Latency	Luna
975	33.9301163586585	-0.115266502927334	F	0.385778612846652	Latency	Luna
976	34.0301163586584	-0.109659698589159	F	0.391277253749579	Latency	Luna
977	34.1301163586585	-0.104044530032217	F	0.396841934022797	Latency	Luna
978	34.2301163586584	-0.0984218152031897	F	0.402470469210103	Latency	Luna
979	34.3301163586585	-0.0927923720487797	F	0.408160583666017	Latency	Luna
980	34.4301163586585	-0.0871570185156871	F	0.413909916625938	Latency	Luna
981	34.5301163586584	-0.0815165725505974	F	0.419716028248734	Latency	Luna
982	34.6301163586585	-0.0758718521002226	F	0.425576405600454	Latency	Luna
983	34.7301163586584	-0.0702236751112359	F	0.431488468552693	Latency	Luna
984	34.8301163586585	-0.0645728595303492	F	0.437449575573759	Latency	Luna
985	34.9301163586585	-0.0589202233042437	F	0.443457029394946	Latency	Luna
986	35.0301163586584	-0.0532665843796371	F	0.44950808253803	Latency	Luna
987	12.02	-0.529327296733989	M	0.144965578445774	Accuracy	NCANDA
988	12.12	-0.512217326241366	M	0.140725331285349	Accuracy	NCANDA
989	12.22	-0.495109140840582	M	0.136571463807501	Accuracy	NCANDA
990	12.32	-0.47800598301467	M	0.132513727560328	Accuracy	NCANDA
991	12.42	-0.460912634773199	M	0.128562434700517	Accuracy	NCANDA
992	12.52	-0.443836039631535	M	0.124728040759506	Accuracy	NCANDA
993	12.62	-0.426784757876337	M	0.121019924502758	Accuracy	NCANDA
994	12.72	-0.409768378039058	M	0.117445400089858	Accuracy	NCANDA
995	12.82	-0.39279732242328	M	0.11400917121712	Accuracy	NCANDA
996	12.92	-0.375882609601207	M	0.11071298262154	Accuracy	NCANDA
997	13.02	-0.359035848772371	M	0.107555628953701	Accuracy	NCANDA
998	13.12	-0.342269164917394	M	0.104533223569968	Accuracy	NCANDA
999	13.22	-0.325594976713762	M	0.101639662844275	Accuracy	NCANDA
1000	13.32	-0.30902571818955	M	0.0988672274056262	Accuracy	NCANDA
1001	13.42	-0.292573603509278	M	0.0962074919902412	Accuracy	NCANDA
1002	13.52	-0.276250395377221	M	0.093652218370624	Accuracy	NCANDA
1003	13.62	-0.260067280392161	M	0.0911940242993039	Accuracy	NCANDA
1004	13.72	-0.244034744302923	M	0.0888268627637296	Accuracy	NCANDA
1005	13.82	-0.228162479738386	M	0.0865462760400748	Accuracy	NCANDA
1006	13.92	-0.212459558140515	M	0.0843491518447833	Accuracy	NCANDA
1007	14.02	-0.196934274312499	M	0.0822336124865136	Accuracy	NCANDA
1008	14.12	-0.181593930233012	M	0.0801988023764831	Accuracy	NCANDA
1009	14.22	-0.166445019849162	M	0.0782442170181366	Accuracy	NCANDA
1010	14.32	-0.151493574613627	M	0.076368908493166	Accuracy	NCANDA
1011	14.42	-0.136745134039834	M	0.0745711693672692	Accuracy	NCANDA
1012	14.52	-0.12220476710934	M	0.0728483751799426	Accuracy	NCANDA
1013	14.62	-0.107877272763854	M	0.0711968919397027	Accuracy	NCANDA
1014	14.72	-0.0937672973440051	M	0.0696124127830112	Accuracy	NCANDA
1015	14.82	-0.0798795128238222	M	0.0680902354753811	Accuracy	NCANDA
1016	14.92	-0.066218772267872	M	0.06662571535503	Accuracy	NCANDA
1017	15.02	-0.0527902498612719	M	0.0652147713193485	Accuracy	NCANDA
1018	15.12	-0.0395996012338457	M	0.0638544319976374	Accuracy	NCANDA
1019	15.22	-0.026653106441164	M	0.062543230774089	Accuracy	NCANDA
1020	15.32	-0.0139577605319162	M	0.0612813051196834	Accuracy	NCANDA
1021	15.42	-0.00152132360884284	M	0.0600702106783271	Accuracy	NCANDA
1022	15.52	0.0106477715364256	M	0.0589123384147818	Accuracy	NCANDA
1023	15.62	0.0225404381747481	M	0.0578103630748237	Accuracy	NCANDA
1024	15.72	0.0341470406461618	M	0.0567665807250886	Accuracy	NCANDA
1025	15.82	0.045457586413679	M	0.0557822261584067	Accuracy	NCANDA
1026	15.92	0.0564618438094797	M	0.0548572283674283	Accuracy	NCANDA
1027	16.02	0.0671494691953967	M	0.0539902710837611	Accuracy	NCANDA
1028	16.12	0.0775101868048889	M	0.0531789136576011	Accuracy	NCANDA
1029	16.22	0.087533999967935	M	0.0524200495932008	Accuracy	NCANDA
1030	16.32	0.0972113898502738	M	0.0517105362917701	Accuracy	NCANDA
1031	16.42	0.106533453990738	M	0.0510476128737364	Accuracy	NCANDA
1032	16.52	0.115492202798851	M	0.050429546563568	Accuracy	NCANDA
1033	16.62	0.124080817080476	M	0.0498560055525196	Accuracy	NCANDA
1034	16.72	0.13229381248767	M	0.0493280207072458	Accuracy	NCANDA
1035	16.82	0.140127173711029	M	0.0488476482925679	Accuracy	NCANDA
1036	16.92	0.147578337334301	M	0.0484173025265361	Accuracy	NCANDA
1037	17.02	0.154646355266053	M	0.0480391844063453	Accuracy	NCANDA
1038	17.12	0.161332000368016	M	0.0477147166948483	Accuracy	NCANDA
1039	17.22	0.167637811177551	M	0.0474441002843108	Accuracy	NCANDA
1040	17.32	0.173568103740519	M	0.0472261136190999	Accuracy	NCANDA
1041	17.42	0.179128914673674	M	0.0470581817464836	Accuracy	NCANDA
1042	17.52	0.184328141904406	M	0.046936884570776	Accuracy	NCANDA
1043	17.62	0.189175432682018	M	0.0468584929073694	Accuracy	NCANDA
1044	17.72	0.19368196238702	M	0.0468194831516488	Accuracy	NCANDA
1045	17.82	0.197860180461453	M	0.0468169497065733	Accuracy	NCANDA
1046	17.92	0.20172362506648	M	0.0468489773951532	Accuracy	NCANDA
1047	18.02	0.205286946769027	M	0.0469151090942487	Accuracy	NCANDA
1048	18.12	0.208565756854097	M	0.0470163283327243	Accuracy	NCANDA
1049	18.22	0.211576345071435	M	0.0471545088043322	Accuracy	NCANDA
1050	18.32	0.214335396500483	M	0.0473316779663877	Accuracy	NCANDA
1051	18.42	0.216859835105799	M	0.0475495904780121	Accuracy	NCANDA
1052	18.52	0.219166643407676	M	0.0478092395125056	Accuracy	NCANDA
1053	18.62	0.221272677097523	M	0.0481105862625776	Accuracy	NCANDA
1054	18.72	0.22319446138179	M	0.0484525546705869	Accuracy	NCANDA
1055	18.82	0.224947936472941	M	0.0488333774934558	Accuracy	NCANDA
1056	18.92	0.226548308833983	M	0.0492508422427678	Accuracy	NCANDA
1057	19.02	0.2280099330624	M	0.04970262659911	Accuracy	NCANDA
1058	19.12	0.229346047596779	M	0.0501868890634569	Accuracy	NCANDA
1059	19.22	0.230568580612293	M	0.050702709732504	Accuracy	NCANDA
1060	19.32	0.231688180018615	M	0.0512501248511484	Accuracy	NCANDA
1061	19.42	0.232713956328394	M	0.0518302893026422	Accuracy	NCANDA
1062	19.52	0.233653568416572	M	0.0524451461807271	Accuracy	NCANDA
1063	19.62	0.234513562633583	M	0.0530968002028231	Accuracy	NCANDA
1064	19.72	0.235298915941819	M	0.0537875554873378	Accuracy	NCANDA
1065	19.82	0.236012743181517	M	0.0545197703085995	Accuracy	NCANDA
1066	19.92	0.236656591516991	M	0.055295308806949	Accuracy	NCANDA
1067	20.02	0.237230476490965	M	0.0561153346723958	Accuracy	NCANDA
1068	20.12	0.237732901650663	M	0.0569802948739773	Accuracy	NCANDA
1069	20.22	0.238160950062494	M	0.0578900390578631	Accuracy	NCANDA
1070	20.32	0.238510386323642	M	0.058844091550283	Accuracy	NCANDA
1071	20.42	0.238775989147155	M	0.0598417764795079	Accuracy	NCANDA
1072	20.52	0.23895188730191	M	0.0608823622517276	Accuracy	NCANDA
1073	20.62	0.239031809064116	M	0.0619652757521566	Accuracy	NCANDA
1074	20.72	0.239009177763548	M	0.0630906688918762	Accuracy	NCANDA
1075	20.82	0.238877318793594	M	0.0642596027629529	Accuracy	NCANDA
1076	20.92	0.238629714561548	M	0.0654742152792269	Accuracy	NCANDA
1077	21.02	0.238260240233274	M	0.0667375485564582	Accuracy	NCANDA
1078	21.12	0.237763402154202	M	0.0680531955742733	Accuracy	NCANDA
1079	21.22	0.237134643647442	M	0.0694249888858939	Accuracy	NCANDA
1080	21.32	0.236370546121175	M	0.0708565719313478	Accuracy	NCANDA
1081	21.42	0.235468880677819	M	0.0723509500086011	Accuracy	NCANDA
1082	21.52	0.234428834115741	M	0.0739103427456892	Accuracy	NCANDA
1083	21.62	0.233251078248523	M	0.0755361270728137	Accuracy	NCANDA
1084	21.72	0.231937812658185	M	0.0772289509485456	Accuracy	NCANDA
1085	21.82	0.230492514514218	M	0.0789888675333151	Accuracy	NCANDA
1086	21.92	0.228919844662659	M	0.0808156537720941	Accuracy	NCANDA
1087	22.02	0.227225727304027	M	0.0827092820855744	Accuracy	NCANDA
1088	22.12	0.225417698474624	M	0.0846705270155913	Accuracy	NCANDA
1089	22.22	0.223504720837398	M	0.0867011497835134	Accuracy	NCANDA
1090	22.32	0.221496741126746	M	0.0888037524547964	Accuracy	NCANDA
1091	22.42	0.219404461657818	M	0.0909816688892173	Accuracy	NCANDA
1092	22.52	0.217239149880752	M	0.0932387904052108	Accuracy	NCANDA
1093	22.62	0.215012318011799	M	0.0955790713390657	Accuracy	NCANDA
1094	22.72	0.212735467337192	M	0.0980061820058011	Accuracy	NCANDA
1095	22.82	0.210419900334385	M	0.100523346038676	Accuracy	NCANDA
1096	22.92	0.208076506383254	M	0.103133284647794	Accuracy	NCANDA
1097	23.02	0.205715528023897	M	0.105838221821458	Accuracy	NCANDA
1098	23.12	0.20334650002612	M	0.108639866867791	Accuracy	NCANDA
1099	23.22	0.200977948708223	M	0.111539605378567	Accuracy	NCANDA
1100	23.32	0.198617452451993	M	0.11453856904618	Accuracy	NCANDA
1101	23.42	0.196272227690866	M	0.117637457336887	Accuracy	NCANDA
1102	23.52	0.193948534834342	M	0.120836982182707	Accuracy	NCANDA
1103	23.62	0.19165181024014	M	0.124137962787842	Accuracy	NCANDA
1104	23.72	0.189386315960979	M	0.127541611033674	Accuracy	NCANDA
1105	23.82	0.187155769719908	M	0.131049297167422	Accuracy	NCANDA
1106	23.92	0.184963130895577	M	0.134662685229219	Accuracy	NCANDA
1107	24.02	0.182810876067313	M	0.138383596124588	Accuracy	NCANDA
1108	24.12	0.180700899833167	M	0.142214031959088	Accuracy	NCANDA
1109	24.22	0.178634528979575	M	0.146156126132507	Accuracy	NCANDA
1110	24.32	0.176611891915634	M	0.150212379982033	Accuracy	NCANDA
1111	24.42	0.174631965073483	M	0.154385464654243	Accuracy	NCANDA
1112	24.52	0.172693282030582	M	0.158677640042174	Accuracy	NCANDA
1113	24.62	0.170794069447658	M	0.163090563054586	Accuracy	NCANDA
1114	24.72	0.168932199526223	M	0.167625317903153	Accuracy	NCANDA
1115	24.82	0.167105159810766	M	0.172282517194007	Accuracy	NCANDA
1116	24.92	0.16531032140329	M	0.177062067395435	Accuracy	NCANDA
1117	25.02	0.163545042957796	M	0.181963251961059	Accuracy	NCANDA
1118	25.12	0.161806682413526	M	0.186984435926485	Accuracy	NCANDA
1119	25.22	0.16009265856523	M	0.192123103144151	Accuracy	NCANDA
1120	25.32	0.158400606511036	M	0.197376231483828	Accuracy	NCANDA
1121	25.42	0.15672845699593	M	0.20274053985743	Accuracy	NCANDA
1122	25.52	0.155074258290567	M	0.20821233869708	Accuracy	NCANDA
1123	25.62	0.153436059219982	M	0.213787391184701	Accuracy	NCANDA
1124	25.72	0.151811908609199	M	0.219460946265107	Accuracy	NCANDA
1125	25.82	0.150199855283243	M	0.225227776305436	Accuracy	NCANDA
1126	25.92	0.148597948067144	M	0.231082217200031	Accuracy	NCANDA
1127	26.02	0.147004235785932	M	0.237018209820791	Accuracy	NCANDA
1128	26.12	0.145416767264634	M	0.24302934192881	Accuracy	NCANDA
1129	26.22	0.14383359132827	M	0.24910888985613	Accuracy	NCANDA
1130	26.32	0.14225275680188	M	0.255249859435561	Accuracy	NCANDA
1131	12.02	0.507052327240943	M	0.151022063813282	Latency	NCANDA
1132	12.12	0.492095725866924	M	0.146595641742153	Latency	NCANDA
1133	12.22	0.477137264651709	M	0.142270527903306	Latency	NCANDA
1134	12.32	0.462173698190893	M	0.13805817694184	Latency	NCANDA
1135	12.42	0.447200560792659	M	0.133970586354204	Latency	NCANDA
1136	12.52	0.432212019532817	M	0.130019724365393	Latency	NCANDA
1137	12.62	0.417201499921059	M	0.126216010370056	Latency	NCANDA
1138	12.72	0.402162266670437	M	0.122567097583354	Latency	NCANDA
1139	12.82	0.387087808254947	M	0.119077202088352	Latency	NCANDA
1140	12.92	0.371972109858219	M	0.11574670080396	Latency	NCANDA
1141	13.02	0.356810338268973	M	0.112572171726922	Latency	NCANDA
1142	13.12	0.34159960866065	M	0.109546783474097	Latency	NCANDA
1143	13.22	0.326339419320674	M	0.106660959283759	Latency	NCANDA
1144	13.32	0.311031670635059	M	0.103903224100091	Latency	NCANDA
1145	13.42	0.2956815488788	M	0.101261408211891	Latency	NCANDA
1146	13.52	0.2802979279378	M	0.0987238238981198	Latency	NCANDA
1147	13.62	0.264893155166475	M	0.0962801465130401	Latency	NCANDA
1148	13.72	0.249482896987967	M	0.0939220321809337	Latency	NCANDA
1149	13.82	0.234086062199384	M	0.0916434315409635	Latency	NCANDA
1150	13.92	0.218723733481016	M	0.0894402794701248	Latency	NCANDA
1151	14.02	0.20341931050068	M	0.0873103237292616	Latency	NCANDA
1152	14.12	0.188198738507733	M	0.0852528140103046	Latency	NCANDA
1153	14.22	0.173089743194194	M	0.0832676384363524	Latency	NCANDA
1154	14.32	0.158120789003711	M	0.081354321390171	Latency	NCANDA
1155	14.42	0.143320676911338	M	0.0795115905122158	Latency	NCANDA
1156	14.52	0.128718065630461	M	0.0777371412397081	Latency	NCANDA
1157	14.62	0.1143408109024	M	0.0760274979609018	Latency	NCANDA
1158	14.72	0.100215097020098	M	0.0743783913854113	Latency	NCANDA
1159	14.82	0.0863651144700471	M	0.0727850888804926	Latency	NCANDA
1160	14.92	0.0728126238698421	M	0.0712429384300668	Latency	NCANDA
1161	15.02	0.0595765642815673	M	0.0697479794982224	Latency	NCANDA
1162	15.12	0.0466724586991763	M	0.06829760017783	Latency	NCANDA
1163	15.22	0.0341119354133005	M	0.0668910122117921	Latency	NCANDA
1164	15.32	0.0219025548689615	M	0.0655293695539731	Latency	NCANDA
1165	15.42	0.0100477894773191	M	0.0642155400937995	Latency	NCANDA
1166	15.52	-0.00145232265681708	M	0.062953402455909	Latency	NCANDA
1167	15.62	-0.0126009861133377	M	0.0617471692742758	Latency	NCANDA
1168	15.72	-0.0234041091078652	M	0.0606005804094082	Latency	NCANDA
1169	15.82	-0.0338694060420427	M	0.0595160811548315	Latency	NCANDA
1170	15.92	-0.0440059625970826	M	0.0584945167059698	Latency	NCANDA
1171	16.02	-0.0538238301218591	M	0.0575351989028438	Latency	NCANDA
1172	16.12	-0.0633333622008773	M	0.0566360677312622	Latency	NCANDA
1173	16.22	-0.0725445716058293	M	0.0557942590228167	Latency	NCANDA
1174	16.32	-0.0814665865335193	M	0.0550068822697475	Latency	NCANDA
1175	16.42	-0.090107244958661	M	0.054271556147325	Latency	NCANDA
1176	16.52	-0.0984724236931829	M	0.0535871973349534	Latency	NCANDA
1177	16.62	-0.106565513199969	M	0.0529544740304454	Latency	NCANDA
1178	16.72	-0.11438716125344	M	0.0523757548612592	Latency	NCANDA
1179	16.82	-0.121935137375475	M	0.0518546809031551	Latency	NCANDA
1180	16.92	-0.129204550010834	M	0.0513953324615513	Latency	NCANDA
1181	17.02	-0.136187788999253	M	0.0510014922530318	Latency	NCANDA
1182	17.12	-0.142874623613638	M	0.0506759169042132	Latency	NCANDA
1183	17.22	-0.149252470021634	M	0.0504197661763839	Latency	NCANDA
1184	17.32	-0.155306724259172	M	0.0502323430052317	Latency	NCANDA
1185	17.42	-0.161021256536186	M	0.0501111824219658	Latency	NCANDA
1186	17.52	-0.16637875502317	M	0.0500526765536044	Latency	NCANDA
1187	17.62	-0.171361293350445	M	0.0500527557837788	Latency	NCANDA
1188	17.72	-0.175950923680911	M	0.050107549450251	Latency	NCANDA
1189	17.82	-0.180130161884055	M	0.0502139158229158	Latency	NCANDA
1190	17.92	-0.183882485256539	M	0.0503699036180047	Latency	NCANDA
1191	18.02	-0.187193018970579	M	0.0505752923115808	Latency	NCANDA
1192	18.12	-0.190049046520165	M	0.0508315393345194	Latency	NCANDA
1193	18.22	-0.192440104539085	M	0.0511410922454673	Latency	NCANDA
1194	18.32	-0.194357897466499	M	0.0515064876046967	Latency	NCANDA
1195	18.42	-0.195796679021976	M	0.0519298152514386	Latency	NCANDA
1196	18.52	-0.196753277107527	M	0.0524121327339109	Latency	NCANDA
1197	18.62	-0.197227170405825	M	0.0529531559005288	Latency	NCANDA
1198	18.72	-0.197220591142675	M	0.0535512767601921	Latency	NCANDA
1199	18.82	-0.19673888565044	M	0.0542039940924475	Latency	NCANDA
1200	18.92	-0.195790189745976	M	0.054908242834018	Latency	NCANDA
1201	19.02	-0.194385034280739	M	0.0556608230944604	Latency	NCANDA
1202	19.12	-0.192536331196731	M	0.0564590984588316	Latency	NCANDA
1203	19.22	-0.190259210995068	M	0.0573015018724794	Latency	NCANDA
1204	19.32	-0.187570488302113	M	0.0581875670533788	Latency	NCANDA
1205	19.42	-0.184488522260226	M	0.0591180802844461	Latency	NCANDA
1206	19.52	-0.181032835557007	M	0.0600946758689573	Latency	NCANDA
1207	19.62	-0.177223591925538	M	0.0611191142436241	Latency	NCANDA
1208	19.72	-0.173081567253904	M	0.0621932889029129	Latency	NCANDA
1209	19.82	-0.168628032086463	M	0.0633190348902626	Latency	NCANDA
1210	19.92	-0.163884491438982	M	0.0644975226222234	Latency	NCANDA
1211	20.02	-0.158872488217873	M	0.0657290414124319	Latency	NCANDA
1212	20.12	-0.153613452745294	M	0.0670130033563935	Latency	NCANDA
1213	20.22	-0.148128558598122	M	0.0683481039975201	Latency	NCANDA
1214	20.32	-0.142438589604694	M	0.0697326496503091	Latency	NCANDA
1215	20.42	-0.136563912883437	M	0.0711647294575617	Latency	NCANDA
1216	20.52	-0.130524482446231	M	0.0726424021178191	Latency	NCANDA
1217	20.62	-0.124339844150822	M	0.0741639457457072	Latency	NCANDA
1218	20.72	-0.118028939582881	M	0.0757284642310917	Latency	NCANDA
1219	20.82	-0.111610053613861	M	0.0773360767570098	Latency	NCANDA
1220	20.92	-0.105100646641189	M	0.0789880783236163	Latency	NCANDA
1221	21.02	-0.098517285606983	M	0.0806867364551707	Latency	NCANDA
1222	21.12	-0.0918755915858474	M	0.0824348990221667	Latency	NCANDA
1223	21.22	-0.0851900611208639	M	0.0842356490212913	Latency	NCANDA
1224	21.32	-0.0784739850167857	M	0.0860918450584061	Latency	NCANDA
1225	21.42	-0.07173949794637	M	0.0880056533983813	Latency	NCANDA
1226	21.52	-0.0649974190156084	M	0.0899784007284629	Latency	NCANDA
1227	21.62	-0.0582572119894832	M	0.0920105300638419	Latency	NCANDA
1228	21.72	-0.0515269447121764	M	0.094101738957373	Latency	NCANDA
1229	21.82	-0.0448134975144938	M	0.0962511440727714	Latency	NCANDA
1230	21.92	-0.0381226129249838	M	0.0984576347261452	Latency	NCANDA
1231	22.02	-0.0314587520274404	M	0.100720381892438	Latency	NCANDA
1232	22.12	-0.0248246408514623	M	0.103039482162022	Latency	NCANDA
1233	22.22	-0.018221353316785	M	0.105416162586274	Latency	NCANDA
1234	22.32	-0.0116486868181713	M	0.107852638270654	Latency	NCANDA
1235	22.42	-0.0051052706647405	M	0.110352001645126	Latency	NCANDA
1236	22.52	0.00141138454257121	M	0.112918039370496	Latency	NCANDA
1237	22.62	0.00790449595530382	M	0.115554716154154	Latency	NCANDA
1238	22.72	0.0143777499543695	M	0.118265811334778	Latency	NCANDA
1239	22.82	0.0208351893914151	M	0.121054747636945	Latency	NCANDA
1240	22.92	0.027281110071349	M	0.123924533481424	Latency	NCANDA
1241	23.02	0.0337199148856179	M	0.126877772542562	Latency	NCANDA
1242	23.12	0.0401559843465413	M	0.129916651820393	Latency	NCANDA
1243	23.22	0.0465934998012497	M	0.133043152597332	Latency	NCANDA
1244	23.32	0.053036400820036	M	0.136259131990878	Latency	NCANDA
1245	23.42	0.0594885014798131	M	0.139566136619061	Latency	NCANDA
1246	23.52	0.0659532289871943	M	0.142965884469187	Latency	NCANDA
1247	23.62	0.0724336468838018	M	0.146460368882913	Latency	NCANDA
1248	23.72	0.0789322618057976	M	0.150052166943708	Latency	NCANDA
1249	23.82	0.085451309051566	M	0.153744178716766	Latency	NCANDA
1250	23.92	0.0919926221169156	M	0.157539764647252	Latency	NCANDA
1251	24.02	0.0985577702951978	M	0.161442582736577	Latency	NCANDA
1252	24.12	0.10514799225051	M	0.165456596710923	Latency	NCANDA
1253	24.22	0.111764192173974	M	0.169585998166504	Latency	NCANDA
1254	24.32	0.118406553393416	M	0.173835423159137	Latency	NCANDA
1255	24.42	0.125074554690912	M	0.178209689820097	Latency	NCANDA
1256	24.52	0.131767399208377	M	0.182713134240455	Latency	NCANDA
1257	24.62	0.138484093280248	M	0.187349363219697	Latency	NCANDA
1258	24.72	0.145223408631411	M	0.192121241184627	Latency	NCANDA
1259	24.82	0.151983855436848	M	0.197030956162154	Latency	NCANDA
1260	24.92	0.158763857893342	M	0.202079753821611	Latency	NCANDA
1261	25.02	0.165561817989106	M	0.207268012593403	Latency	NCANDA
1262	25.12	0.172376134305278	M	0.212594926962061	Latency	NCANDA
1263	25.22	0.179205241525533	M	0.218058545020694	Latency	NCANDA
1264	25.32	0.1860477031352	M	0.223656182744699	Latency	NCANDA
1265	25.42	0.192902261557637	M	0.229384714117169	Latency	NCANDA
1266	25.52	0.199767730527408	M	0.235240419508357	Latency	NCANDA
1267	25.62	0.206642924115458	M	0.241218838868192	Latency	NCANDA
1268	25.72	0.213526656392724	M	0.247314815404062	Latency	NCANDA
1269	25.82	0.220417741430152	M	0.253522545459637	Latency	NCANDA
1270	25.92	0.227314993298687	M	0.25983563184738	Latency	NCANDA
1271	26.02	0.234217226069263	M	0.266247139130235	Latency	NCANDA
1272	26.12	0.241123253812823	M	0.272749649619268	Latency	NCANDA
1273	26.22	0.248031890600313	M	0.279335319104727	Latency	NCANDA
1274	26.32	0.254941950502681	M	0.285995931564677	Latency	NCANDA
1275	12.02	-0.592701600087388	F	0.159550681241429	Accuracy	NCANDA
1276	12.12	-0.571172711354449	F	0.154567885262297	Accuracy	NCANDA
1277	12.22	-0.549645132031459	F	0.149696609553281	Accuracy	NCANDA
1278	12.32	-0.528121635905048	F	0.144950733592794	Accuracy	NCANDA
1279	12.42	-0.506606629004107	F	0.140344822986931	Accuracy	NCANDA
1280	12.52	-0.48510629231992	F	0.135892737586886	Accuracy	NCANDA
1281	12.62	-0.463629053585978	F	0.13160657884277	Accuracy	NCANDA
1282	12.72	-0.44218522358639	F	0.127495343399389	Accuracy	NCANDA
1283	12.82	-0.420786336596703	F	0.123563992147106	Accuracy	NCANDA
1284	12.92	-0.399445153004135	F	0.11981311199756	Accuracy	NCANDA
1285	13.02	-0.378176216354656	F	0.116239026647043	Accuracy	NCANDA
1286	13.12	-0.356997254348127	F	0.112834447132906	Accuracy	NCANDA
1287	13.22	-0.335929193058856	F	0.109589299179191	Accuracy	NCANDA
1288	13.32	-0.314995922353665	F	0.106491788347846	Accuracy	NCANDA
1289	13.42	-0.294224870828831	F	0.103529865133241	Accuracy	NCANDA
1290	13.52	-0.273646465581063	F	0.100692315974835	Accuracy	NCANDA
1291	13.62	-0.253292804321339	F	0.0979692060788459	Accuracy	NCANDA
1292	13.72	-0.233197206300031	F	0.0953523385695294	Accuracy	NCANDA
1293	13.82	-0.213393959974393	F	0.0928356517954618	Accuracy	NCANDA
1294	13.92	-0.193917916481529	F	0.0904153517418402	Accuracy	NCANDA
1295	14.02	-0.174803786207288	F	0.0880893069651818	Accuracy	NCANDA
1296	14.12	-0.1560854420268	F	0.0858562628066924	Accuracy	NCANDA
1297	14.22	-0.137795114423976	F	0.083715081649999	Accuracy	NCANDA
1298	14.32	-0.119962542004982	F	0.0816640829659354	Accuracy	NCANDA
1299	14.42	-0.102614311745291	F	0.0797005012243905	Accuracy	NCANDA
1300	14.52	-0.0857734173554292	F	0.0778202202995536	Accuracy	NCANDA
1301	14.62	-0.0694588041150597	F	0.0760178870878072	Accuracy	NCANDA
1302	14.72	-0.053684288473769	F	0.0742875304640996	Accuracy	NCANDA
1303	14.82	-0.0384581265970653	F	0.0726233195680715	Accuracy	NCANDA
1304	14.92	-0.0237830866271326	F	0.0710202852567313	Accuracy	NCANDA
1305	15.02	-0.00965761751687634	F	0.0694746525306651	Accuracy	NCANDA
1306	15.12	0.00392449837083088	F	0.0679844135366807	Accuracy	NCANDA
1307	15.22	0.0169740060444964	F	0.0665495337401144	Accuracy	NCANDA
1308	15.32	0.0295052903384349	F	0.0651716148408999	Accuracy	NCANDA
1309	15.42	0.0415356792192204	F	0.0638533864643716	Accuracy	NCANDA
1310	15.52	0.0530852210537027	F	0.0625982377727613	Accuracy	NCANDA
1311	15.62	0.0641758019776372	F	0.0614093747465125	Accuracy	NCANDA
1312	15.72	0.0748301008098246	F	0.0602889382148007	Accuracy	NCANDA
1313	15.82	0.0850706244716283	F	0.0592375124380719	Accuracy	NCANDA
1314	15.92	0.0949187715241383	F	0.0582539248571309	Accuracy	NCANDA
1315	16.02	0.10439394918223	F	0.0573353671325617	Accuracy	NCANDA
1316	16.12	0.113512954770713	F	0.0564778095820938	Accuracy	NCANDA
1317	16.22	0.122289639319014	F	0.0556765831577519	Accuracy	NCANDA
1318	16.32	0.130734251905212	F	0.0549273103475385	Accuracy	NCANDA
1319	16.42	0.138853153815874	F	0.054226688084565	Accuracy	NCANDA
1320	16.52	0.146648777580619	F	0.053572987305548	Accuracy	NCANDA
1321	16.62	0.154119556412251	F	0.0529662905371527	Accuracy	NCANDA
1322	16.72	0.161260857672639	F	0.0524078690577539	Accuracy	NCANDA
1323	16.82	0.16806534586783	F	0.0518996998877264	Accuracy	NCANDA
1324	16.92	0.174523240078433	F	0.0514439644255349	Accuracy	NCANDA
1325	17.02	0.180623159291297	F	0.0510421252764288	Accuracy	NCANDA
1326	17.12	0.186353020302513	F	0.0506941218102524	Accuracy	NCANDA
1327	17.22	0.191700898891059	F	0.0503981561899119	Accuracy	NCANDA
1328	17.32	0.196655897259889	F	0.0501508238593012	Accuracy	NCANDA
1329	17.42	0.201209017339897	F	0.0499474638324932	Accuracy	NCANDA
1330	17.52	0.205354215869211	F	0.0497830522743213	Accuracy	NCANDA
1331	17.62	0.20908921808328	F	0.0496531031926163	Accuracy	NCANDA
1332	17.72	0.212415911101152	F	0.0495543341653069	Accuracy	NCANDA
1333	17.82	0.2153406484487	F	0.0494851543668555	Accuracy	NCANDA
1334	17.92	0.21787428753526	F	0.0494458042920114	Accuracy	NCANDA
1335	18.02	0.220032433134231	F	0.0494383285931476	Accuracy	NCANDA
1336	18.12	0.221835307000356	F	0.0494661119532866	Accuracy	NCANDA
1337	18.22	0.223307047894035	F	0.0495329600694711	Accuracy	NCANDA
1338	18.32	0.224474893391073	F	0.0496421374453468	Accuracy	NCANDA
1339	18.42	0.225368658246826	F	0.0497957184642124	Accuracy	NCANDA
1340	18.52	0.226019996329332	F	0.049994132390412	Accuracy	NCANDA
1341	18.62	0.226461879628546	F	0.0502363314468046	Accuracy	NCANDA
1342	18.72	0.226727822001714	F	0.0505199414080389	Accuracy	NCANDA
1343	18.82	0.22685093790185	F	0.050841845782112	Accuracy	NCANDA
1344	18.92	0.226863051752185	F	0.0511990739369778	Accuracy	NCANDA
1345	19.02	0.226793872309201	F	0.0515894369283883	Accuracy	NCANDA
1346	19.12	0.226670447556136	F	0.0520118835364826	Accuracy	NCANDA
1347	19.22	0.226517260463498	F	0.0524663638917596	Accuracy	NCANDA
1348	19.32	0.226355484217306	F	0.05295405949669	Accuracy	NCANDA
1349	19.42	0.226201958788786	F	0.0534775898662254	Accuracy	NCANDA
1350	19.52	0.226069802376291	F	0.0540402416947533	Accuracy	NCANDA
1351	19.62	0.225968108986328	F	0.0546455525423634	Accuracy	NCANDA
1352	19.72	0.225901580542457	F	0.0552969282827452	Accuracy	NCANDA
1353	19.82	0.225870324939799	F	0.0559972612004258	Accuracy	NCANDA
1354	19.92	0.225870661218379	F	0.0567483317674676	Accuracy	NCANDA
1355	20.02	0.225895781504268	F	0.0575505902830994	Accuracy	NCANDA
1356	20.12	0.225936172971712	F	0.0584033768246529	Accuracy	NCANDA
1357	20.22	0.225980282950833	F	0.0593052811445014	Accuracy	NCANDA
1358	20.32	0.226015500824747	F	0.0602542658483932	Accuracy	NCANDA
1359	20.42	0.226028756322394	F	0.0612485146228139	Accuracy	NCANDA
1360	20.52	0.226006987287395	F	0.0622872368036709	Accuracy	NCANDA
1361	20.62	0.225937769011745	F	0.0633710210910705	Accuracy	NCANDA
1362	20.72	0.225809845776211	F	0.0645020489211826	Accuracy	NCANDA
1363	20.82	0.22561350748011	F	0.0656838458887617	Accuracy	NCANDA
1364	20.92	0.225341063063256	F	0.0669209749401405	Accuracy	NCANDA
1365	21.02	0.224986924982651	F	0.0682183187997195	Accuracy	NCANDA
1366	21.12	0.224547748256068	F	0.069580430693262	Accuracy	NCANDA
1367	21.22	0.224022403390263	F	0.071010944911933	Accuracy	NCANDA
1368	21.32	0.223412152473734	F	0.0725123307978369	Accuracy	NCANDA
1369	21.42	0.222720396363139	F	0.0740856892629787	Accuracy	NCANDA
1370	21.52	0.22195210702406	F	0.0757307032036155	Accuracy	NCANDA
1371	21.62	0.22111369666676	F	0.0774462296420015	Accuracy	NCANDA
1372	21.72	0.220212613026407	F	0.0792307660388802	Accuracy	NCANDA
1373	21.82	0.219256719086295	F	0.0810828058808737	Accuracy	NCANDA
1374	21.92	0.218253978418514	F	0.0830015855834667	Accuracy	NCANDA
1375	22.02	0.217212125188337	F	0.0849873245043017	Accuracy	NCANDA
1376	22.12	0.216138288251732	F	0.0870415166848306	Accuracy	NCANDA
1377	22.22	0.215038544164759	F	0.0891671798744731	Accuracy	NCANDA
1378	22.32	0.213917793523792	F	0.0913684127916202	Accuracy	NCANDA
1379	22.42	0.212779738189849	F	0.0936497995303059	Accuracy	NCANDA
1380	22.52	0.211626887481694	F	0.0960158219777312	Accuracy	NCANDA
1381	22.62	0.210460411950649	F	0.0984704967005309	Accuracy	NCANDA
1382	22.72	0.209280310586728	F	0.101016946099265	Accuracy	NCANDA
1383	22.82	0.208085679086022	F	0.103657111991146	Accuracy	NCANDA
1384	22.92	0.206875142460678	F	0.106391614278364	Accuracy	NCANDA
1385	23.02	0.205646725879679	F	0.109220370783431	Accuracy	NCANDA
1386	23.12	0.204397951357814	F	0.112143143800784	Accuracy	NCANDA
1387	23.22	0.203126146040363	F	0.115159747838047	Accuracy	NCANDA
1388	23.32	0.201828618411577	F	0.118270430206067	Accuracy	NCANDA
1389	23.42	0.200502864300115	F	0.121476820746339	Accuracy	NCANDA
1390	23.52	0.199146746341481	F	0.12478237723738	Accuracy	NCANDA
1391	23.62	0.197758568277043	F	0.128192237244219	Accuracy	NCANDA
1392	23.72	0.196337065336895	F	0.13171284074915	Accuracy	NCANDA
1393	23.82	0.194881261706225	F	0.135351347746478	Accuracy	NCANDA
1394	23.92	0.193390610990938	F	0.139115400856711	Accuracy	NCANDA
1395	24.02	0.191865125470348	F	0.143012827592556	Accuracy	NCANDA
1396	24.12	0.190305051007366	F	0.147050843552113	Accuracy	NCANDA
1397	24.22	0.188711113318348	F	0.151235866709128	Accuracy	NCANDA
1398	24.32	0.187084538644231	F	0.155573111806859	Accuracy	NCANDA
1399	24.42	0.185427075700491	F	0.160066256028931	Accuracy	NCANDA
1400	24.52	0.183741110377991	F	0.164717272767891	Accuracy	NCANDA
1401	24.62	0.182029527647671	F	0.16952622106665	Accuracy	NCANDA
1402	24.72	0.180295467904049	F	0.174491099734138	Accuracy	NCANDA
1403	24.82	0.178542150308691	F	0.179607723979048	Accuracy	NCANDA
1404	24.92	0.176772691498878	F	0.184869931643005	Accuracy	NCANDA
1405	25.02	0.17498983290428	F	0.190270745326092	Accuracy	NCANDA
1406	25.12	0.173196092853646	F	0.19580232266755	Accuracy	NCANDA
1407	25.22	0.171393804338622	F	0.201456050268706	Accuracy	NCANDA
1408	25.32	0.169585146361635	F	0.207222736147247	Accuracy	NCANDA
1409	25.42	0.16777213933803	F	0.213092794860144	Accuracy	NCANDA
1410	25.52	0.165956449916632	F	0.219056884475547	Accuracy	NCANDA
1411	25.62	0.16413935834214	F	0.225106239970704	Accuracy	NCANDA
1412	12.02	1.09733320793747	F	0.153450365339833	Latency	NCANDA
1413	12.12	1.06196429453442	F	0.147959134334231	Latency	NCANDA
1414	12.22	1.02660605425535	F	0.142632691391809	Latency	NCANDA
1415	12.32	0.991279162096715	F	0.137494434335167	Latency	NCANDA
1416	12.42	0.956013394314285	F	0.132568779147005	Latency	NCANDA
1417	12.52	0.920845831911737	F	0.127878526987751	Latency	NCANDA
1418	12.62	0.885820859091835	F	0.123442732121651	Latency	NCANDA
1419	12.72	0.850987382021608	F	0.119274141176689	Latency	NCANDA
1420	12.82	0.816396388378593	F	0.115377433622704	Latency	NCANDA
1421	12.92	0.782100015027457	F	0.111748531068591	Latency	NCANDA
1422	13.02	0.748150836281945	F	0.108374815085235	Latency	NCANDA
1423	13.12	0.714601121329585	F	0.105236453731582	Latency	NCANDA
1424	13.22	0.681501483342633	F	0.102308348230228	Latency	NCANDA
1425	13.32	0.648899749712169	F	0.0995625974715774	Latency	NCANDA
1426	13.42	0.61683882813359	F	0.0969716456585343	Latency	NCANDA
1427	13.52	0.585356301066027	F	0.0945107315742789	Latency	NCANDA
1428	13.62	0.554485274919978	F	0.0921591656994419	Latency	NCANDA
1429	13.72	0.52425452615888	F	0.0899011392000096	Latency	NCANDA
1430	13.82	0.494687711428261	F	0.0877262244723438	Latency	NCANDA
1431	13.92	0.465802184626774	F	0.0856293466536272	Latency	NCANDA
1432	14.02	0.437609970452838	F	0.083609368560812	Latency	NCANDA
1433	14.12	0.410118596810319	F	0.0816673291036673	Latency	NCANDA
1434	14.22	0.383331593294107	F	0.0798047359576764	Latency	NCANDA
1435	14.32	0.35724896784358	F	0.0780220813865699	Latency	NCANDA
1436	14.42	0.331868168606199	F	0.0763176630047331	Latency	NCANDA
1437	14.52	0.307185121973418	F	0.0746870041243342	Latency	NCANDA
1438	14.62	0.283195186891316	F	0.0731230401063621	Latency	NCANDA
1439	14.72	0.259894056432616	F	0.0716172554478697	Latency	NCANDA
1440	14.82	0.237278616521073	F	0.0701611336102585	Latency	NCANDA
1441	14.92	0.215347624403407	F	0.0687475613331123	Latency	NCANDA
1442	15.02	0.194101742690865	F	0.0673715400472723	Latency	NCANDA
1443	15.12	0.173544174335616	F	0.0660312513615595	Latency	NCANDA
1444	15.22	0.153680869252128	F	0.064728437087617	Latency	NCANDA
1445	15.32	0.134520192633325	F	0.0634677924970971	Latency	NCANDA
1446	15.42	0.116072585910721	F	0.0622560150403414	Latency	NCANDA
1447	15.52	0.0983504306831579	F	0.0611008740687116	Latency	NCANDA
1448	15.62	0.0813673094123966	F	0.0600096361266567	Latency	NCANDA
1449	15.72	0.065137022298499	F	0.0589874538093147	Latency	NCANDA
1450	15.82	0.0496724767110899	F	0.0580364579504774	Latency	NCANDA
1451	15.92	0.0349845119048994	F	0.0571554263282804	Latency	NCANDA
1452	16.02	0.0210806932150994	F	0.0563400855881352	Latency	NCANDA
1453	16.12	0.00796436248119383	F	0.0555839781889054	Latency	NCANDA
1454	16.22	-0.0043660001345172	F	0.054879643511584	Latency	NCANDA
1455	16.32	-0.0159180885375507	F	0.0542203490672706	Latency	NCANDA
1456	16.42	-0.0267065848569096	F	0.053601530349825	Latency	NCANDA
1457	16.52	-0.0367536911269366	F	0.0530216818508198	Latency	NCANDA
1458	16.62	-0.046089829608433	F	0.0524827164823541	Latency	NCANDA
1459	16.72	-0.0547522970569272	F	0.051988860487792	Latency	NCANDA
1460	16.82	-0.0627853259626366	F	0.051545689531191	Latency	NCANDA
1461	16.92	-0.0702405022083233	F	0.0511590822539986	Latency	NCANDA
1462	17.02	-0.0771755879390405	F	0.0508335282690954	Latency	NCANDA
1463	17.12	-0.0836530714320085	F	0.0505706943424277	Latency	NCANDA
1464	17.22	-0.0897392409504695	F	0.0503690014765641	Latency	NCANDA
1465	17.32	-0.0955029925935517	F	0.0502238662660264	Latency	NCANDA
1466	17.42	-0.101014059469212	F	0.0501284111511536	Latency	NCANDA
1467	17.52	-0.10634121327803	F	0.0500750733735894	Latency	NCANDA
1468	17.62	-0.111550346524021	F	0.0500572406273135	Latency	NCANDA
1469	17.72	-0.116702826440289	F	0.0500704707714221	Latency	NCANDA
1470	17.82	-0.121853909821681	F	0.0501133358291695	Latency	NCANDA
1471	17.92	-0.127051511011514	F	0.0501876137437104	Latency	NCANDA
1472	18.02	-0.132334527111222	F	0.050298110072675	Latency	NCANDA
1473	18.12	-0.137731717345319	F	0.0504517193944653	Latency	NCANDA
1474	18.22	-0.143261928595515	F	0.05065575814475	Latency	NCANDA
1475	18.32	-0.148934617648844	F	0.050916263109436	Latency	NCANDA
1476	18.42	-0.154749742819435	F	0.051236841666203	Latency	NCANDA
1477	18.52	-0.160698310912155	F	0.0516179362481552	Latency	NCANDA
1478	18.62	-0.16676146849596	F	0.0520571402106555	Latency	NCANDA
1479	18.72	-0.172911527179412	F	0.0525496812913892	Latency	NCANDA
1480	18.82	-0.179112444504037	F	0.053089673589235	Latency	NCANDA
1481	18.92	-0.185320801339671	F	0.0536715001190544	Latency	NCANDA
1482	19.02	-0.191487707293775	F	0.0542908882533429	Latency	NCANDA
1483	19.12	-0.197560842646823	F	0.054945529932501	Latency	NCANDA
1484	19.22	-0.203486560646203	F	0.0556348898946787	Latency	NCANDA
1485	19.32	-0.209211744728198	F	0.0563604927611105	Latency	NCANDA
1486	19.42	-0.214685549741466	F	0.0571261037383704	Latency	NCANDA
1487	19.52	-0.219860524369466	F	0.0579364239882849	Latency	NCANDA
1488	19.62	-0.224694492288169	F	0.0587963072441027	Latency	NCANDA
1489	19.72	-0.229152688259515	F	0.0597100430242829	Latency	NCANDA
1490	19.82	-0.233209901096937	F	0.060680687189073	Latency	NCANDA
1491	19.92	-0.23685051836844	F	0.0617091746388126	Latency	NCANDA
1492	20.02	-0.240068836416701	F	0.062794074913683	Latency	NCANDA
1493	20.12	-0.242869935030094	F	0.0639320521420682	Latency	NCANDA
1494	20.22	-0.245269559992165	F	0.0651185758498177	Latency	NCANDA
1495	20.32	-0.247291213336907	F	0.0663483021081227	Latency	NCANDA
1496	20.42	-0.248966549120075	F	0.0676164667635337	Latency	NCANDA
1497	20.52	-0.250335626663753	F	0.0689201610335448	Latency	NCANDA
1498	20.62	-0.251445297608432	F	0.0702588875175305	Latency	NCANDA
1499	20.72	-0.252348128022956	F	0.0716348390529881	Latency	NCANDA
1500	20.82	-0.253100519864772	F	0.0730524466117078	Latency	NCANDA
1501	20.92	-0.253761176989138	F	0.0745177999003595	Latency	NCANDA
1502	21.02	-0.254389293736728	F	0.07603745564406	Latency	NCANDA
1503	21.12	-0.255042675673513	F	0.0776173547360769	Latency	NCANDA
1504	21.22	-0.255776027593257	F	0.0792618612262924	Latency	NCANDA
1505	21.32	-0.256638669792022	F	0.0809733404285187	Latency	NCANDA
1506	21.42	-0.257673126609289	F	0.0827518659811134	Latency	NCANDA
1507	21.52	-0.258914834001309	F	0.0845952156033241	Latency	NCANDA
1508	21.62	-0.260389511169489	F	0.0864998235967112	Latency	NCANDA
1509	21.72	-0.262113072909113	F	0.0884615758455028	Latency	NCANDA
1510	21.82	-0.264093157925182	F	0.090476439756275	Latency	NCANDA
1511	21.92	-0.266327551565779	F	0.0925416284073385	Latency	NCANDA
1512	22.02	-0.268805802083964	F	0.0946559876499051	Latency	NCANDA
1513	22.12	-0.271509346490718	F	0.0968204153788686	Latency	NCANDA
1514	22.22	-0.274410411405912	F	0.0990381698488321	Latency	NCANDA
1515	22.32	-0.277473979840222	F	0.101314124708837	Latency	NCANDA
1516	22.42	-0.280659602660343	F	0.103653785487234	Latency	NCANDA
1517	22.52	-0.283923260979742	F	0.10606232593206	Latency	NCANDA
1518	22.62	-0.287218282355177	F	0.108543973664274	Latency	NCANDA
1519	22.72	-0.290497082622871	F	0.111101355672885	Latency	NCANDA
1520	22.82	-0.293712322195815	F	0.11373511696257	Latency	NCANDA
1521	22.92	-0.296817775857174	F	0.116443816846105	Latency	NCANDA
1522	23.02	-0.299770343967035	F	0.119224982505158	Latency	NCANDA
1523	23.12	-0.302531306927665	F	0.122076119397939	Latency	NCANDA
1524	23.22	-0.305065514774344	F	0.124995232200789	Latency	NCANDA
1525	23.32	-0.307341239745721	F	0.127981592790141	Latency	NCANDA
1526	23.42	-0.309333809727315	F	0.131037404316678	Latency	NCANDA
1527	23.52	-0.311026793681457	F	0.134168667516139	Latency	NCANDA
1528	23.62	-0.312410736606994	F	0.137385055416172	Latency	NCANDA
1529	23.72	-0.313481628866955	F	0.140699356520027	Latency	NCANDA
1530	23.82	-0.314238656532109	F	0.144126529349482	Latency	NCANDA
1531	23.92	-0.314684841246328	F	0.147683256746404	Latency	NCANDA
1532	24.02	-0.314828034267504	F	0.15138734717808	Latency	NCANDA
1533	24.12	-0.314677896503783	F	0.155256302432639	Latency	NCANDA
1534	24.22	-0.314247462972649	F	0.159306799313739	Latency	NCANDA
1535	24.32	-0.313553101796494	F	0.163553795696356	Latency	NCANDA
1536	24.42	-0.31261430126051	F	0.168009714037149	Latency	NCANDA
1537	24.52	-0.311454000630303	F	0.172683848789226	Latency	NCANDA
1538	24.62	-0.310097424277116	F	0.17758177836663	Latency	NCANDA
1539	24.72	-0.308570540318042	F	0.182705012595673	Latency	NCANDA
1540	24.82	-0.306899278525412	F	0.188050816834687	Latency	NCANDA
1541	24.92	-0.305108405170297	F	0.193612563683904	Latency	NCANDA
1542	25.02	-0.303218811031117	F	0.199381452248777	Latency	NCANDA
1543	25.12	-0.301249291171653	F	0.205346670058298	Latency	NCANDA
1544	25.22	-0.299217126190354	F	0.211495701263374	Latency	NCANDA
1545	25.32	-0.297138361763211	F	0.217814734440084	Latency	NCANDA
1546	25.42	-0.295027848760013	F	0.224289056532458	Latency	NCANDA
1547	25.52	-0.292897782642453	F	0.230904135171592	Latency	NCANDA
1548	25.62	-0.290757509391782	F	0.237646234684788	Latency	NCANDA
1549	8.041095890411	-1.60525715366364	M	0.15067120324606	Accuracy	NKI
1550	8.141095890411	-1.57499120718544	M	0.145104890822317	Accuracy	NKI
1551	8.241095890411	-1.54472539155989	M	0.139673139718028	Accuracy	NKI
1552	8.341095890411	-1.51445998415335	M	0.134394675398442	Accuracy	NKI
1553	8.441095890411	-1.48419539240876	M	0.129289915396446	Accuracy	NKI
1554	8.541095890411	-1.45393216978361	M	0.124380228041134	Accuracy	NKI
1555	8.641095890411	-1.42367116423073	M	0.119687680625056	Accuracy	NKI
1556	8.741095890411	-1.39341344378643	M	0.115233887442723	Accuracy	NKI
1557	8.841095890411	-1.36316042564258	M	0.111039248788976	Accuracy	NKI
1558	8.941095890411	-1.33291394196555	M	0.107121997574238	Accuracy	NKI
1559	9.041095890411	-1.30267607952685	M	0.103497055717294	Accuracy	NKI
1560	9.141095890411	-1.27244931882252	M	0.100175229664856	Accuracy	NKI
1561	9.241095890411	-1.24223653098211	M	0.0971624625229372	Accuracy	NKI
1562	9.341095890411	-1.21204085940082	M	0.0944592335963483	Accuracy	NKI
1563	9.441095890411	-1.18186551555389	M	0.0920601462049399	Accuracy	NKI
1564	9.541095890411	-1.15171394992925	M	0.0899540525617065	Accuracy	NKI
1565	9.641095890411	-1.12158995784716	M	0.0881245843299252	Accuracy	NKI
1566	9.741095890411	-1.09149785005457	M	0.0865512182926485	Accuracy	NKI
1567	9.841095890411	-1.06144257361066	M	0.0852106964225992	Accuracy	NKI
1568	9.941095890411	-1.03142977124242	M	0.0840785763206501	Accuracy	NKI
1569	10.041095890411	-1.00146576825767	M	0.083130671360305	Accuracy	NKI
1570	10.141095890411	-0.971557390259203	M	0.0823438923052676	Accuracy	NKI
1571	10.241095890411	-0.941711833010724	M	0.0816968757034908	Accuracy	NKI
1572	10.341095890411	-0.911936576320304	M	0.081170380980592	Accuracy	NKI
1573	10.441095890411	-0.882239185022437	M	0.0807471079841684	Accuracy	NKI
1574	10.541095890411	-0.852627344685588	M	0.0804120543190662	Accuracy	NKI
1575	10.641095890411	-0.823108983009102	M	0.0801530654378833	Accuracy	NKI
1576	10.741095890411	-0.793692199105494	M	0.0799605368841684	Accuracy	NKI
1577	10.841095890411	-0.764385207554784	M	0.0798271162375585	Accuracy	NKI
1578	10.941095890411	-0.735196540533921	M	0.0797483796606789	Accuracy	NKI
1579	11.041095890411	-0.70613507718859	M	0.0797225228586064	Accuracy	NKI
1580	11.141095890411	-0.677209843543863	M	0.0797488259963807	Accuracy	NKI
1581	11.241095890411	-0.648429928483469	M	0.0798267546679537	Accuracy	NKI
1582	11.341095890411	-0.619804476732579	M	0.0799555599951483	Accuracy	NKI
1583	11.441095890411	-0.591342680365409	M	0.0801341294926192	Accuracy	NKI
1584	11.541095890411	-0.563053758671067	M	0.0803606062167602	Accuracy	NKI
1585	11.641095890411	-0.53494691390693	M	0.080631866396274	Accuracy	NKI
1586	11.741095890411	-0.507031293746694	M	0.0809435942591239	Accuracy	NKI
1587	11.841095890411	-0.4793159907872	M	0.0812900543887539	Accuracy	NKI
1588	11.941095890411	-0.451810037457259	M	0.0816640283072719	Accuracy	NKI
1589	12.041095890411	-0.424522339956383	M	0.0820573847796036	Accuracy	NKI
1590	12.141095890411	-0.397461715860256	M	0.0824610871950446	Accuracy	NKI
1591	12.241095890411	-0.370636863408298	M	0.0828656600510462	Accuracy	NKI
1592	12.341095890411	-0.344056398278839	M	0.0832613309434651	Accuracy	NKI
1593	12.441095890411	-0.317728824392689	M	0.0836385540327777	Accuracy	NKI
1594	12.541095890411	-0.291662322337422	M	0.0839896985585568	Accuracy	NKI
1595	12.641095890411	-0.265864772390213	M	0.0843093801832099	Accuracy	NKI
1596	12.741095890411	-0.240343941929996	M	0.0845935450103065	Accuracy	NKI
1597	12.841095890411	-0.215107470445027	M	0.0848396990075765	Accuracy	NKI
1598	12.941095890411	-0.190162880069472	M	0.0850469282196135	Accuracy	NKI
1599	13.041095890411	-0.165517514985877	M	0.0852164207518334	Accuracy	NKI
1600	13.141095890411	-0.14117866741965	M	0.0853503635311294	Accuracy	NKI
1601	13.241095890411	-0.117153558054968	M	0.0854520701557573	Accuracy	NKI
1602	13.341095890411	-0.0934493730143077	M	0.0855254545367587	Accuracy	NKI
1603	13.441095890411	-0.0700732680926592	M	0.085574954463949	Accuracy	NKI
1604	13.541095890411	-0.0470323044138859	M	0.0856063107756045	Accuracy	NKI
1605	13.641095890411	-0.0243334997868228	M	0.0856256403473289	Accuracy	NKI
1606	13.741095890411	-0.0019838544150811	M	0.0856388781798153	Accuracy	NKI
1607	13.841095890411	0.0200096511516759	M	0.0856518097058293	Accuracy	NKI
1608	13.941095890411	0.0416400451127746	M	0.0856695485166079	Accuracy	NKI
1609	14.041095890411	0.0629003573404234	M	0.0856963690262995	Accuracy	NKI
1610	14.141095890411	0.0837836162370232	M	0.0857356438161295	Accuracy	NKI
1611	14.241095890411	0.104282844995847	M	0.0857897093766591	Accuracy	NKI
1612	14.341095890411	0.124391062970136	M	0.0858596153015709	Accuracy	NKI
1613	14.441095890411	0.144101279219833	M	0.0859452921515091	Accuracy	NKI
1614	14.541095890411	0.163406486165292	M	0.0860458163529631	Accuracy	NKI
1615	14.641095890411	0.182299660438609	M	0.086159550620143	Accuracy	NKI
1616	14.741095890411	0.20077376232811	M	0.0862844766721441	Accuracy	NKI
1617	14.841095890411	0.218821748961924	M	0.0864178512701882	Accuracy	NKI
1618	14.941095890411	0.236436584478001	M	0.0865564686521231	Accuracy	NKI
1619	15.041095890411	0.253611236519449	M	0.0866964618689712	Accuracy	NKI
1620	15.141095890411	0.27033870600674	M	0.0868337563378913	Accuracy	NKI
1621	15.241095890411	0.286612102929111	M	0.0869649731627738	Accuracy	NKI
1622	15.341095890411	0.30242473833488	M	0.0870881016630814	Accuracy	NKI
1623	15.441095890411	0.317770040054209	M	0.0872018912584788	Accuracy	NKI
1624	15.541095890411	0.33264151024691	M	0.087305472432743	Accuracy	NKI
1625	15.641095890411	0.347032984494248	M	0.0873993212354729	Accuracy	NKI
1626	15.741095890411	0.360938733885795	M	0.0874854701223022	Accuracy	NKI
1627	15.841095890411	0.374353429455376	M	0.0875671341439165	Accuracy	NKI
1628	15.941095890411	0.387272201745351	M	0.0876485633645667	Accuracy	NKI
1629	16.041095890411	0.399690606439099	M	0.0877346813307826	Accuracy	NKI
1630	16.141095890411	0.41160476765736	M	0.0878309970692338	Accuracy	NKI
1631	16.241095890411	0.42301135279268	M	0.0879432345863504	Accuracy	NKI
1632	16.341095890411	0.433907558314952	M	0.0880769808272547	Accuracy	NKI
1633	16.441095890411	0.444291151080652	M	0.088237414837008	Accuracy	NKI
1634	16.541095890411	0.454160296859845	M	0.0884288764989997	Accuracy	NKI
1635	16.641095890411	0.46351330991023	M	0.0886544193480528	Accuracy	NKI
1636	16.741095890411	0.47234881008539	M	0.0889158103240344	Accuracy	NKI
1637	16.841095890411	0.480665555798837	M	0.0892133207123805	Accuracy	NKI
1638	16.941095890411	0.488462901342987	M	0.089546029168986	Accuracy	NKI
1639	17.041095890411	0.495740885383599	M	0.0899119111694821	Accuracy	NKI
1640	17.141095890411	0.502501008142656	M	0.0903084095819155	Accuracy	NKI
1641	17.241095890411	0.508746750811832	M	0.0907328713587554	Accuracy	NKI
1642	17.341095890411	0.514482291153737	M	0.0911818199098386	Accuracy	NKI
1643	17.441095890411	0.519712612775642	M	0.0916511040146279	Accuracy	NKI
1644	17.541095890411	0.524443461543126	M	0.0921359853204221	Accuracy	NKI
1645	17.641095890411	0.528681544898142	M	0.0926313998287245	Accuracy	NKI
1646	17.741095890411	0.532434426368414	M	0.0931320278651217	Accuracy	NKI
1647	17.841095890411	0.535709788444461	M	0.0936319154230721	Accuracy	NKI
1648	17.941095890411	0.538516051571803	M	0.0941250447301568	Accuracy	NKI
1649	18.041095890411	0.540862313846493	M	0.0946054404447674	Accuracy	NKI
1650	18.141095890411	0.542757706707442	M	0.0950668264517634	Accuracy	NKI
1651	18.241095890411	0.544211534456117	M	0.0955028724357216	Accuracy	NKI
1652	18.341095890411	0.54523361316155	M	0.0959076275024976	Accuracy	NKI
1653	18.441095890411	0.545834390026567	M	0.0962758065370938	Accuracy	NKI
1654	18.541095890411	0.546025831191763	M	0.0966037490931389	Accuracy	NKI
1655	18.641095890411	0.545821059229229	M	0.096889233371235	Accuracy	NKI
1656	18.741095890411	0.54523464529975	M	0.0971318605961449	Accuracy	NKI
1657	18.841095890411	0.54428250747548	M	0.0973329901508508	Accuracy	NKI
1658	18.941095890411	0.54298201145192	M	0.0974958327802668	Accuracy	NKI
1659	19.041095890411	0.54135137194393	M	0.0976246832970624	Accuracy	NKI
1660	19.141095890411	0.53940931465888	M	0.0977244295762107	Accuracy	NKI
1661	19.241095890411	0.537175017450154	M	0.0978003262524665	Accuracy	NKI
1662	19.341095890411	0.534668142364465	M	0.0978579513807436	Accuracy	NKI
1663	19.441095890411	0.531908698680953	M	0.0979028428694741	Accuracy	NKI
1664	19.541095890411	0.528916903303613	M	0.0979401612100585	Accuracy	NKI
1665	19.641095890411	0.52571301386999	M	0.0979742074416176	Accuracy	NKI
1666	19.741095890411	0.522317288017634	M	0.0980082228405133	Accuracy	NKI
1667	19.841095890411	0.518749983384091	M	0.0980443076337552	Accuracy	NKI
1668	19.941095890411	0.515031355539522	M	0.0980834227079598	Accuracy	NKI
1669	20.041095890411	0.511181641696039	M	0.0981257230403022	Accuracy	NKI
1670	20.141095890411	0.507221026507829	M	0.0981706248527518	Accuracy	NKI
1671	20.241095890411	0.503169621120271	M	0.0982168264556337	Accuracy	NKI
1672	20.341095890411	0.499047515622591	M	0.0982620798619969	Accuracy	NKI
1673	20.441095890411	0.494874533170461	M	0.0983038101090472	Accuracy	NKI
1674	20.541095890411	0.490670180390866	M	0.0983393533308585	Accuracy	NKI
1675	20.641095890411	0.486453937181949	M	0.0983654674544116	Accuracy	NKI
1676	20.741095890411	0.482245209030551	M	0.0983785148372114	Accuracy	NKI
1677	20.841095890411	0.478063050498991	M	0.0983750087564611	Accuracy	NKI
1678	20.941095890411	0.47392634949432	M	0.098351526295967	Accuracy	NKI
1679	21.041095890411	0.469853406870412	M	0.0983053416768715	Accuracy	NKI
1680	21.141095890411	0.465861890896658	M	0.0982346364153445	Accuracy	NKI
1681	21.241095890411	0.461968730502555	M	0.0981386770332327	Accuracy	NKI
1682	21.341095890411	0.458189303390576	M	0.0980186570113206	Accuracy	NKI
1683	21.441095890411	0.454537737749792	M	0.0978773674497394	Accuracy	NKI
1684	21.541095890411	0.451026913046414	M	0.0977190771761044	Accuracy	NKI
1685	21.641095890411	0.447668705830731	M	0.0975491780080644	Accuracy	NKI
1686	21.741095890411	0.444473920383946	M	0.0973740327543074	Accuracy	NKI
1687	21.841095890411	0.441451525072545	M	0.0972012160120022	Accuracy	NKI
1688	21.941095890411	0.438609624716293	M	0.0970385770908933	Accuracy	NKI
1689	22.041095890411	0.435956307363269	M	0.0968934771852548	Accuracy	NKI
1690	22.141095890411	0.43349940263584	M	0.0967727363561033	Accuracy	NKI
1691	22.241095890411	0.431245464291589	M	0.0966829194311796	Accuracy	NKI
1692	22.341095890411	0.429199830448712	M	0.0966300263865041	Accuracy	NKI
1693	22.441095890411	0.427366797344828	M	0.0966191572727692	Accuracy	NKI
1694	22.541095890411	0.425749921132303	M	0.0966541816584666	Accuracy	NKI
1695	22.641095890411	0.424351650984678	M	0.096737722709059	Accuracy	NKI
1696	22.741095890411	0.423173427054837	M	0.0968710048869412	Accuracy	NKI
1697	22.841095890411	0.422215900209776	M	0.0970537300729224	Accuracy	NKI
1698	22.941095890411	0.421478251130912	M	0.0972843473624359	Accuracy	NKI
1699	23.041095890411	0.420958164465008	M	0.0975601382775533	Accuracy	NKI
1700	23.141095890411	0.420652107834505	M	0.0978772775738613	Accuracy	NKI
1701	23.241095890411	0.420554225417873	M	0.0982315498518675	Accuracy	NKI
1702	23.341095890411	0.420657217368232	M	0.0986182240176978	Accuracy	NKI
1703	23.441095890411	0.420952939480041	M	0.0990320312609108	Accuracy	NKI
1704	23.541095890411	0.421431491209113	M	0.0994681592416635	Accuracy	NKI
1705	23.641095890411	0.422081657810968	M	0.0999222648630204	Accuracy	NKI
1706	23.741095890411	0.422891841354663	M	0.100389982087405	Accuracy	NKI
1707	23.841095890411	0.423850172657656	M	0.100866974713596	Accuracy	NKI
1708	23.941095890411	0.424944561700158	M	0.101349027549281	Accuracy	NKI
1709	24.041095890411	0.42616275918955	M	0.101832207999365	Accuracy	NKI
1710	24.141095890411	0.427492260898244	M	0.102313288175714	Accuracy	NKI
1711	24.241095890411	0.428920525955967	M	0.102789253335536	Accuracy	NKI
1712	24.341095890411	0.430434986531447	M	0.103257742573043	Accuracy	NKI
1713	24.441095890411	0.432023084921251	M	0.103717137420894	Accuracy	NKI
1714	24.541095890411	0.433672392095392	M	0.104166774505553	Accuracy	NKI
1715	24.641095890411	0.435370594633598	M	0.104606773928145	Accuracy	NKI
1716	24.741095890411	0.437105383940881	M	0.105037351208481	Accuracy	NKI
1717	24.841095890411	0.43886463154963	M	0.10545912411299	Accuracy	NKI
1718	24.941095890411	0.440636754285298	M	0.105873794222242	Accuracy	NKI
1719	25.041095890411	0.442410526732196	M	0.106283582929335	Accuracy	NKI
1720	25.141095890411	0.444174783790197	M	0.106690578466306	Accuracy	NKI
1721	25.241095890411	0.445918436254749	M	0.107096634126356	Accuracy	NKI
1722	25.341095890411	0.447630920183511	M	0.107503798494558	Accuracy	NKI
1723	25.441095890411	0.449302248162091	M	0.107914234730377	Accuracy	NKI
1724	25.541095890411	0.450922534582347	M	0.108329606393557	Accuracy	NKI
1725	25.641095890411	0.452481893836131	M	0.108750912310152	Accuracy	NKI
1726	25.741095890411	0.453970451381321	M	0.109178465287508	Accuracy	NKI
1727	25.841095890411	0.455378706248138	M	0.109612142436272	Accuracy	NKI
1728	25.941095890411	0.456697613202826	M	0.1100514297061	Accuracy	NKI
1729	26.041095890411	0.457918463050093	M	0.110495315973691	Accuracy	NKI
1730	26.141095890411	0.459033707688347	M	0.110942811518888	Accuracy	NKI
1731	26.241095890411	0.460036207614273	M	0.11139248063504	Accuracy	NKI
1732	26.341095890411	0.460918845426271	M	0.111842244944762	Accuracy	NKI
1733	26.441095890411	0.461675053155705	M	0.112289742338676	Accuracy	NKI
1734	26.541095890411	0.462299425054308	M	0.112732728459813	Accuracy	NKI
1735	26.641095890411	0.462787922626422	M	0.11316924430953	Accuracy	NKI
1736	26.741095890411	0.463138634022333	M	0.113598078388089	Accuracy	NKI
1737	26.841095890411	0.463350427344521	M	0.114018066352991	Accuracy	NKI
1738	26.941095890411	0.463422396008538	M	0.114427835534635	Accuracy	NKI
1739	27.041095890411	0.463354806458328	M	0.114826400074371	Accuracy	NKI
1740	27.141095890411	0.46314850748266	M	0.115212875768227	Accuracy	NKI
1741	27.241095890411	0.462805230762668	M	0.11558673732199	Accuracy	NKI
1742	27.341095890411	0.462327565820404	M	0.115947847675289	Accuracy	NKI
1743	27.441095890411	0.461718143822721	M	0.116295989785858	Accuracy	NKI
1744	27.541095890411	0.460979618402599	M	0.116630905737712	Accuracy	NKI
1745	27.641095890411	0.460115187781125	M	0.11695275670081	Accuracy	NKI
1746	27.741095890411	0.459129629726486	M	0.117262991394096	Accuracy	NKI
1747	27.841095890411	0.458028526505098	M	0.117563751479723	Accuracy	NKI
1748	27.941095890411	0.456818140174258	M	0.117857822525835	Accuracy	NKI
1749	28.041095890411	0.455505328320581	M	0.11814851892366	Accuracy	NKI
1750	28.141095890411	0.454097349602706	M	0.118439482795008	Accuracy	NKI
1751	28.241095890411	0.452601828241188	M	0.118734606759431	Accuracy	NKI
1752	28.341095890411	0.451026525539168	M	0.119037692172198	Accuracy	NKI
1753	28.441095890411	0.449379336634078	M	0.119352444125851	Accuracy	NKI
1754	28.541095890411	0.447668407425331	M	0.119682635242506	Accuracy	NKI
1755	28.641095890411	0.44590202611715	M	0.120031857486661	Accuracy	NKI
1756	28.741095890411	0.444088498290212	M	0.120403229317187	Accuracy	NKI
1757	28.841095890411	0.442236174977968	M	0.120799586283913	Accuracy	NKI
1758	28.941095890411	0.440353423377204	M	0.121223270385106	Accuracy	NKI
1759	29.041095890411	0.438448527027828	M	0.121676396421535	Accuracy	NKI
1760	29.141095890411	0.43652959584513	M	0.122161164181616	Accuracy	NKI
1761	29.241095890411	0.434604696598026	M	0.122679222016697	Accuracy	NKI
1762	29.341095890411	0.432681812458296	M	0.1232316292115	Accuracy	NKI
1763	29.441095890411	0.430768531619997	M	0.123819342211216	Accuracy	NKI
1764	29.541095890411	0.428872282447486	M	0.124442882085659	Accuracy	NKI
1765	29.641095890411	0.427000235712387	M	0.125102437174621	Accuracy	NKI
1766	29.741095890411	0.425159367250347	M	0.125797852741153	Accuracy	NKI
1767	29.841095890411	0.423356206712319	M	0.126528928421043	Accuracy	NKI
1768	29.941095890411	0.421596742158198	M	0.127295608318591	Accuracy	NKI
1769	30.041095890411	0.419886872945938	M	0.128097648856128	Accuracy	NKI
1770	30.141095890411	0.41823225467343	M	0.128934841742434	Accuracy	NKI
1771	30.241095890411	0.416638131272219	M	0.129807280715357	Accuracy	NKI
1772	30.341095890411	0.415109706988413	M	0.130715146874628	Accuracy	NKI
1773	30.441095890411	0.413652064665901	M	0.131658887583119	Accuracy	NKI
1774	30.541095890411	0.412269383254819	M	0.132640035424261	Accuracy	NKI
1775	30.641095890411	0.410965248226151	M	0.133661068984833	Accuracy	NKI
1776	30.741095890411	0.409743220545967	M	0.134724994887813	Accuracy	NKI
1777	30.841095890411	0.408606861180295	M	0.135835397564343	Accuracy	NKI
1778	30.941095890411	0.407559623476425	M	0.136996612150591	Accuracy	NKI
1779	31.041095890411	0.406604110520028	M	0.138214467310223	Accuracy	NKI
1780	31.141095890411	0.4057417522788	M	0.139496602064574	Accuracy	NKI
1781	31.241095890411	0.404973407288892	M	0.140851877732042	Accuracy	NKI
1782	31.341095890411	0.404299902811209	M	0.142289822718215	Accuracy	NKI
1783	31.441095890411	0.403721870333366	M	0.143820708225897	Accuracy	NKI
1784	31.541095890411	0.403239350048114	M	0.145455784797298	Accuracy	NKI
1785	31.641095890411	0.402851977167439	M	0.14720695758925	Accuracy	NKI
1786	31.741095890411	0.402558460675924	M	0.149087015671642	Accuracy	NKI
1787	31.841095890411	0.402357042497041	M	0.151108961647185	Accuracy	NKI
1788	31.941095890411	0.402245946202324	M	0.153285409410178	Accuracy	NKI
1789	32.041095890411	0.402223395363325	M	0.155628382018494	Accuracy	NKI
1790	32.141095890411	0.402287596500882	M	0.158149154397574	Accuracy	NKI
1791	32.241095890411	0.402436420246004	M	0.160858303859494	Accuracy	NKI
1792	32.341095890411	0.402667277648512	M	0.163765565940176	Accuracy	NKI
1793	32.441095890411	0.402976943860155	M	0.166879699923143	Accuracy	NKI
1794	32.541095890411	0.40336182457825	M	0.170208074244724	Accuracy	NKI
1795	32.641095890411	0.403818304632678	M	0.173756324810466	Accuracy	NKI
1796	32.741095890411	0.404342672741384	M	0.177528357420441	Accuracy	NKI
1797	32.841095890411	0.404930980484943	M	0.181526392943094	Accuracy	NKI
1798	32.941095890411	0.40557924351657	M	0.185750848542531	Accuracy	NKI
1799	33.041095890411	0.406283464115915	M	0.190200401528747	Accuracy	NKI
1800	33.141095890411	0.407039559995139	M	0.194872171968027	Accuracy	NKI
1801	33.241095890411	0.40784341881192	M	0.199761780895311	Accuracy	NKI
1802	33.341095890411	0.40869095000704	M	0.204863551432789	Accuracy	NKI
1803	33.441095890411	0.40957807844168	M	0.210170604576098	Accuracy	NKI
1804	33.541095890411	0.410500843527785	M	0.215675093030562	Accuracy	NKI
1805	33.641095890411	0.411455393201051	M	0.221368377634554	Accuracy	NKI
1806	33.741095890411	0.412437967047784	M	0.227241136748946	Accuracy	NKI
1807	33.841095890411	0.413445382716933	M	0.233284029113668	Accuracy	NKI
1808	33.941095890411	0.41447476794435	M	0.239487679252157	Accuracy	NKI
1809	34.041095890411	0.415523257646363	M	0.245842496552708	Accuracy	NKI
1810	34.141095890411	0.416587986739372	M	0.252338732323912	Accuracy	NKI
1811	34.241095890411	0.417666090239937	M	0.258966535104592	Accuracy	NKI
1812	34.341095890411	0.418754931410455	M	0.265716250544063	Accuracy	NKI
1813	34.441095890411	0.419852588127211	M	0.272579076001787	Accuracy	NKI
1814	34.541095890411	0.420957277745112	M	0.279546558177643	Accuracy	NKI
1815	34.641095890411	0.422067217619072	M	0.28661045512134	Accuracy	NKI
1816	34.741095890411	0.42318062510401	M	0.293762735674594	Accuracy	NKI
1817	8.041095890411	1.74771221342498	M	0.138790811215876	Latency	NKI
1818	8.141095890411	1.7091088498419	M	0.133250713651409	Latency	NKI
1819	8.241095890411	1.67050365611975	M	0.127850436847062	Latency	NKI
1820	8.341095890411	1.63189353669049	M	0.1226111795787	Latency	NKI
1821	8.441095890411	1.5932746179995	M	0.117556253226157	Latency	NKI
1822	8.541095890411	1.55464264151046	M	0.112710238697611	Latency	NKI
1823	8.641095890411	1.51599293309771	M	0.108098667605544	Latency	NKI
1824	8.741095890411	1.47732074153356	M	0.103746650074668	Latency	NKI
1825	8.841095890411	1.43862158771585	M	0.0996778922588939	Latency	NKI
1826	8.941095890411	1.39989153042126	M	0.0959134538981243	Latency	NKI
1827	9.041095890411	1.36112712114692	M	0.0924702692884629	Latency	NKI
1828	9.141095890411	1.32232592193199	M	0.0893600271228908	Latency	NKI
1829	9.241095890411	1.2834866290424	M	0.0865881463236883	Latency	NKI
1830	9.341095890411	1.24460881789808	M	0.0841529818409005	Latency	NKI
1831	9.441095890411	1.20569230972013	M	0.0820453319529717	Latency	NKI
1832	9.541095890411	1.1667379042324	M	0.0802486845391338	Latency	NKI
1833	9.641095890411	1.12774788181915	M	0.0787400606882947	Latency	NKI
1834	9.741095890411	1.0887268785654	M	0.0774915822692932	Latency	NKI
1835	9.841095890411	1.04968258536865	M	0.0764724887891416	Latency	NKI
1836	9.941095890411	1.01062617322588	M	0.0756512712295069	Latency	NKI
1837	10.041095890411	0.971572376668195	M	0.0749975870672449	Latency	NKI
1838	10.141095890411	0.932538623174229	M	0.0744833468671886	Latency	NKI
1839	10.241095890411	0.893544419270599	M	0.0740834597938168	Latency	NKI
1840	10.341095890411	0.854610904191792	M	0.0737762375236502	Latency	NKI
1841	10.441095890411	0.815759718413756	M	0.0735430622709031	Latency	NKI
1842	10.541095890411	0.777013250045712	M	0.0733686910324498	Latency	NKI
1843	10.641095890411	0.738395418501723	M	0.07324177519011	Latency	NKI
1844	10.741095890411	0.699931238974403	M	0.0731543696293588	Latency	NKI
1845	10.841095890411	0.661646495057269	M	0.0731014568221895	Latency	NKI
1846	10.941095890411	0.623569118946625	M	0.0730816171073451	Latency	NKI
1847	11.041095890411	0.585729413644544	M	0.0730965386141713	Latency	NKI
1848	11.141095890411	0.548158695460321	M	0.0731491296603878	Latency	NKI
1849	11.241095890411	0.510888715072508	M	0.0732423978659233	Latency	NKI
1850	11.341095890411	0.473951599437874	M	0.0733789135183189	Latency	NKI
1851	11.441095890411	0.437379747129563	M	0.0735605566730546	Latency	NKI
1852	11.541095890411	0.401205660019822	M	0.0737880190676288	Latency	NKI
1853	11.641095890411	0.365461599669954	M	0.0740601744082958	Latency	NKI
1854	11.741095890411	0.330179209164267	M	0.074374131587302	Latency	NKI
1855	11.841095890411	0.295389534519867	M	0.0747249841883899	Latency	NKI
1856	11.941095890411	0.261122972979117	M	0.0751057637779362	Latency	NKI
1857	12.041095890411	0.227408555991055	M	0.0755081089622877	Latency	NKI
1858	12.141095890411	0.194274328294646	M	0.0759223294181831	Latency	NKI
1859	12.241095890411	0.161746973594544	M	0.0763379842464429	Latency	NKI
1860	12.341095890411	0.129852207151087	M	0.0767440973207964	Latency	NKI
1861	12.441095890411	0.0986143465750125	M	0.0771298018632011	Latency	NKI
1862	12.541095890411	0.0680535314252707	M	0.0774863186462604	Latency	NKI
1863	12.641095890411	0.0381859104216032	M	0.0778073834392748	Latency	NKI
1864	12.741095890411	0.009026047298902	M	0.0780882255779582	Latency	NKI
1865	12.841095890411	-0.0194134258310129	M	0.0783258523584256	Latency	NKI
1866	12.941095890411	-0.0471217876897881	M	0.0785190887130577	Latency	NKI
1867	13.041095890411	-0.0740913809680704	M	0.0786691963197717	Latency	NKI
1868	13.141095890411	-0.100315491325069	M	0.0787786050370728	Latency	NKI
1869	13.241095890411	-0.12578891743051	M	0.0788510696408135	Latency	NKI
1870	13.341095890411	-0.150507198827985	M	0.0788910653145282	Latency	NKI
1871	13.441095890411	-0.174466773291885	M	0.0789037037430611	Latency	NKI
1872	13.541095890411	-0.197666998913807	M	0.0788956402895979	Latency	NKI
1873	13.641095890411	-0.220108728737359	M	0.0788739970327584	Latency	NKI
1874	13.741095890411	-0.241793628604742	M	0.0788457114287375	Latency	NKI
1875	13.841095890411	-0.26272469256025	M	0.0788175659348888	Latency	NKI
1876	13.941095890411	-0.282905613468121	M	0.0787955743290115	Latency	NKI
1877	14.041095890411	-0.302340764802279	M	0.0787847769017667	Latency	NKI
1878	14.141095890411	-0.32103533869925	M	0.078789156366668	Latency	NKI
1879	14.241095890411	-0.338995263777733	M	0.078811472109738	Latency	NKI
1880	14.341095890411	-0.356226834579032	M	0.0788529637763045	Latency	NKI
1881	14.441095890411	-0.37273692337909	M	0.0789135380676768	Latency	NKI
1882	14.541095890411	-0.388533279347121	M	0.0789920700064146	Latency	NKI
1883	14.641095890411	-0.403624497951805	M	0.0790865652034136	Latency	NKI
1884	14.741095890411	-0.418020194660157	M	0.0791945454210507	Latency	NKI
1885	14.841095890411	-0.431730416994986	M	0.0793126643428441	Latency	NKI
1886	14.941095890411	-0.444765630289834	M	0.0794370183011338	Latency	NKI
1887	15.041095890411	-0.457136424793649	M	0.0795629315436698	Latency	NKI
1888	15.141095890411	-0.468853535724165	M	0.0796854889258833	Latency	NKI
1889	15.241095890411	-0.479927979825504	M	0.0798005862391079	Latency	NKI
1890	15.341095890411	-0.490371010030083	M	0.0799057172573141	Latency	NKI
1891	15.441095890411	-0.500193955311242	M	0.0799992874758664	Latency	NKI
1892	15.541095890411	-0.509408115302381	M	0.0800801866931735	Latency	NKI
1893	15.641095890411	-0.518024605482732	M	0.0801489054495645	Latency	NKI
1894	15.741095890411	-0.526054273318672	M	0.0802077833247896	Latency	NKI
1895	15.841095890411	-0.533507706467854	M	0.0802605805707793	Latency	NKI
1896	15.941095890411	-0.540395202818412	M	0.080312306045561	Latency	NKI
1897	16.041095890411	-0.54672681323329	M	0.0803687954845119	Latency	NKI
1898	16.141095890411	-0.552512298099678	M	0.0804366002469154	Latency	NKI
1899	16.241095890411	-0.557761178606332	M	0.0805225480942459	Latency	NKI
1900	16.341095890411	-0.562482786213846	M	0.0806333224791481	Latency	NKI
1901	16.441095890411	-0.566686297439547	M	0.0807751332300952	Latency	NKI
1902	16.541095890411	-0.570380798559603	M	0.0809532047357459	Latency	NKI
1903	16.641095890411	-0.573575362191527	M	0.0811712494044422	Latency	NKI
1904	16.741095890411	-0.576279045522054	M	0.0814314550518844	Latency	NKI
1905	16.841095890411	-0.578500911869134	M	0.0817342404354003	Latency	NKI
1906	16.941095890411	-0.580250092220875	M	0.0820785978396586	Latency	NKI
1907	17.041095890411	-0.581535829338317	M	0.0824621986148785	Latency	NKI
1908	17.141095890411	-0.582367706217695	M	0.0828820481036279	Latency	NKI
1909	17.241095890411	-0.582755842444813	M	0.083334990970444	Latency	NKI
1910	17.341095890411	-0.582710563581433	M	0.0838168976956284	Latency	NKI
1911	17.441095890411	-0.582242508276764	M	0.0843228463654852	Latency	NKI
1912	17.541095890411	-0.581362627878887	M	0.0848472352072211	Latency	NKI
1913	17.641095890411	-0.580082323618829	M	0.0853840927492182	Latency	NKI
1914	17.741095890411	-0.578413410841441	M	0.0859271684174202	Latency	NKI
1915	17.841095890411	-0.576367766833917	M	0.0864695114811123	Latency	NKI
1916	17.941095890411	-0.573957693604747	M	0.0870041284125008	Latency	NKI
1917	18.041095890411	-0.571195884288453	M	0.0875241088671323	Latency	NKI
1918	18.141095890411	-0.5680950513586	M	0.0880222385945285	Latency	NKI
1919	18.241095890411	-0.564668019910818	M	0.0884912825628294	Latency	NKI
1920	18.341095890411	-0.560927949069756	M	0.0889244788335043	Latency	NKI
1921	18.441095890411	-0.55688842056059	M	0.0893158625130831	Latency	NKI
1922	18.541095890411	-0.55256404315089	M	0.0896613504965339	Latency	NKI
1923	18.641095890411	-0.547970209950129	M	0.089958522513418	Latency	NKI
1924	18.741095890411	-0.543123295324693	M	0.0902070481435966	Latency	NKI
1925	18.841095890411	-0.538040575152941	M	0.0904086030520816	Latency	NKI
1926	18.941095890411	-0.532740271468501	M	0.090566963091295	Latency	NKI
1927	19.041095890411	-0.52724114874449	M	0.0906871265473627	Latency	NKI
1928	19.141095890411	-0.521562270078285	M	0.0907747506627253	Latency	NKI
1929	19.241095890411	-0.515722947268233	M	0.090835888424079	Latency	NKI
1930	19.341095890411	-0.509742709058954	M	0.0908769308831536	Latency	NKI
1931	19.441095890411	-0.503641221316799	M	0.0909041899376908	Latency	NKI
1932	19.541095890411	-0.497438197085473	M	0.0909235113593126	Latency	NKI
1933	19.641095890411	-0.491153358369264	M	0.0909397267728995	Latency	NKI
1934	19.741095890411	-0.484806427172463	M	0.0909564233055854	Latency	NKI
1935	19.841095890411	-0.478417125499357	M	0.0909758486966423	Latency	NKI
1936	19.941095890411	-0.472005151619749	M	0.0909989120022822	Latency	NKI
1937	20.041095890411	-0.46558999752757	M	0.0910255610046543	Latency	NKI
1938	20.141095890411	-0.459190894842096	M	0.0910548634930676	Latency	NKI
1939	20.241095890411	-0.452826810556131	M	0.091085038196131	Latency	NKI
1940	20.341095890411	-0.44651665581521	M	0.0911132040301523	Latency	NKI
1941	20.441095890411	-0.440278768108678	M	0.0911360929484455	Latency	NKI
1942	20.541095890411	-0.434130811799771	M	0.0911503326482977	Latency	NKI
1943	20.641095890411	-0.428090395043379	M	0.091151898571445	Latency	NKI
1944	20.741095890411	-0.42217499879055	M	0.091136329921989	Latency	NKI
1945	20.841095890411	-0.416401504097645	M	0.0910993642437521	Latency	NKI
1946	20.941095890411	-0.410786515525619	M	0.0910368454578491	Latency	NKI
1947	21.041095890411	-0.40534571784452	M	0.0909454611584162	Latency	NKI
1948	21.141095890411	-0.400093816202298	M	0.0908229939560651	Latency	NKI
1949	21.241095890411	-0.395044429427001	M	0.0906685360243308	Latency	NKI
1950	21.341095890411	-0.390208934441493	M	0.0904834729353298	Latency	NKI
1951	21.441095890411	-0.385596947913541	M	0.090271113113977	Latency	NKI
1952	21.541095890411	-0.381216378222686	M	0.0900365568939606	Latency	NKI
1953	21.641095890411	-0.377073797499702	M	0.089786290642418	Latency	NKI
1954	21.741095890411	-0.373174397707882	M	0.0895280118295111	Latency	NKI
1955	21.841095890411	-0.369521072505856	M	0.0892709034925718	Latency	NKI
1956	21.941095890411	-0.366115641644692	M	0.0890245405141343	Latency	NKI
1957	22.041095890411	-0.362959904076014	M	0.0887979928072588	Latency	NKI
1958	22.141095890411	-0.360055374230976	M	0.088599744236704	Latency	NKI
1959	22.241095890411	-0.357402170343509	M	0.0884379939029213	Latency	NKI
1960	22.341095890411	-0.354999121186354	M	0.0883202677897974	Latency	NKI
1961	22.441095890411	-0.352843988461242	M	0.0882529998759658	Latency	NKI
1962	22.541095890411	-0.350933820355208	M	0.088241121083431	Latency	NKI
1963	22.641095890411	-0.349264646783862	M	0.0882880086167474	Latency	NKI
1964	22.741095890411	-0.347831609144444	M	0.0883952884898634	Latency	NKI
1965	22.841095890411	-0.346629208694006	M	0.0885626810101901	Latency	NKI
1966	22.941095890411	-0.34565084764324	M	0.0887882968790896	Latency	NKI
1967	23.041095890411	-0.344888867970694	M	0.0890687396047434	Latency	NKI
1968	23.141095890411	-0.344334872568586	M	0.0893991935171887	Latency	NKI
1969	23.241095890411	-0.343979196847036	M	0.0897742555946611	Latency	NKI
1970	23.341095890411	-0.343811478486128	M	0.0901878321032218	Latency	NKI
1971	23.441095890411	-0.343821054263374	M	0.090633150179633	Latency	NKI
1972	23.541095890411	-0.343996891236488	M	0.0911039247043822	Latency	NKI
1973	23.641095890411	-0.344327746503101	M	0.0915944076551228	Latency	NKI
1974	23.741095890411	-0.344802401273724	M	0.0920988506243663	Latency	NKI
1975	23.841095890411	-0.345409718717223	M	0.0926115820895207	Latency	NKI
1976	23.941095890411	-0.346138684728957	M	0.0931271254891142	Latency	NKI
1977	24.041095890411	-0.346978520467161	M	0.0936403968658882	Latency	NKI
1978	24.141095890411	-0.347918876379605	M	0.0941472018299251	Latency	NKI
1979	24.241095890411	-0.34894952962532	M	0.0946436684332369	Latency	NKI
1980	24.341095890411	-0.350060715367097	M	0.0951267624506295	Latency	NKI
1981	24.441095890411	-0.351243185008138	M	0.0955943909512161	Latency	NKI
1982	24.541095890411	-0.352488441244451	M	0.0960456494938155	Latency	NKI
1983	24.641095890411	-0.353788599751567	M	0.0964806194611164	Latency	NKI
1984	24.741095890411	-0.355135800364403	M	0.09689956322453	Latency	NKI
1985	24.841095890411	-0.356522599929419	M	0.097303279668	Latency	NKI
1986	24.941095890411	-0.357942792392879	M	0.0976938942039754	Latency	NKI
1987	25.041095890411	-0.359390914980895	M	0.0980741960149526	Latency	NKI
1988	25.141095890411	-0.360861626561589	M	0.0984468734286925	Latency	NKI
1989	25.241095890411	-0.362349700282524	M	0.0988143912113509	Latency	NKI
1990	25.341095890411	-0.363850688613717	M	0.0991794832303829	Latency	NKI
1991	25.441095890411	-0.36536096942467	M	0.0995450501167548	Latency	NKI
1992	25.541095890411	-0.366877064045612	M	0.0999134405896682	Latency	NKI
1993	25.641095890411	-0.368395493806771	M	0.100286254021969	Latency	NKI
1994	25.741095890411	-0.369912791502982	M	0.100664309608312	Latency	NKI
1995	25.841095890411	-0.371425876957033	M	0.101047926686066	Latency	NKI
1996	25.941095890411	-0.37293214202065	M	0.101436968314732	Latency	NKI
1997	26.041095890411	-0.374429282373767	M	0.101830712914913	Latency	NKI
1998	26.141095890411	-0.375916020447175	M	0.102228438406409	Latency	NKI
1999	26.241095890411	-0.377391436678466	M	0.10262888381988	Latency	NKI
[truncated: 1,183 more rows]
