# Supplementary material for: A canonical trajectory of executive function maturation from adolescence to adulthood
Source: Nat Commun. 2023 Oct 30;14:6922. doi: 10.1038/s41467-023-42540-8 (PMC10616171; doi:10.1038/s41467-023-42540-8)
Supplement: Supplementary file 4 — Source Data [file 41467_2023_42540_MOESM4_ESM.zip › SupportingData/Figure3BV.csv]

	Proportion.Var	index	type	dataset	label
1	0.232179249564775	1	baseline	Luna	Luna baseline
2	0.115701283390345	2	baseline	Luna	Luna baseline
3	0.0470204385136073	3	baseline	Luna	Luna baseline
4	0.0361270566417104	4	baseline	Luna	Luna baseline
5	0.0155918420970365	5	baseline	Luna	Luna baseline
6	0.0130542123731372	6	baseline	Luna	Luna baseline
7	1.61215638981581e-30	7	baseline	Luna	Luna baseline
8	3.5127349806312e-31	8	baseline	Luna	Luna baseline
9	2.22264432312995e-31	9	baseline	Luna	Luna baseline
10	1.66232266134741e-31	10	baseline	Luna	Luna baseline
11	1.60523922360989e-31	11	baseline	Luna	Luna baseline
12	1.33494408882853e-31	12	baseline	Luna	Luna baseline
13	0.205443767579441	1	longitudinal	Luna	Luna longitudinal
14	0.0518080462043522	2	longitudinal	Luna	Luna longitudinal
15	0.0259794823390384	3	longitudinal	Luna	Luna longitudinal
16	0.0236783057560953	4	longitudinal	Luna	Luna longitudinal
17	0.00529875260955442	5	longitudinal	Luna	Luna longitudinal
18	0.00467324577392013	6	longitudinal	Luna	Luna longitudinal
19	2.36071159463707e-14	7	longitudinal	Luna	Luna longitudinal
20	1.91261028053156e-14	8	longitudinal	Luna	Luna longitudinal
21	1.60491840159435e-14	9	longitudinal	Luna	Luna longitudinal
22	1.46035707924283e-14	10	longitudinal	Luna	Luna longitudinal
23	1.36191975364843e-14	11	longitudinal	Luna	Luna longitudinal
24	4.02363863525058e-17	12	longitudinal	Luna	Luna longitudinal
25	0.120594533614092	1	baseline	NCANDA	NCANDA baseline
26	0.118518677324313	2	baseline	NCANDA	NCANDA baseline
27	0.00968207858294307	3	baseline	NCANDA	NCANDA baseline
28	7.40753134486595e-31	4	baseline	NCANDA	NCANDA baseline
29	7.05997002660712e-31	5	baseline	NCANDA	NCANDA baseline
30	5.91656585216883e-31	6	baseline	NCANDA	NCANDA baseline
31	5.77762178223957e-31	7	baseline	NCANDA	NCANDA baseline
32	0.109664038966501	1	longitudinal	NCANDA	NCANDA longitudinal
33	0.0603191269709153	2	longitudinal	NCANDA	NCANDA longitudinal
34	0.0166390937254944	3	longitudinal	NCANDA	NCANDA longitudinal
35	5.4193393188741e-31	4	longitudinal	NCANDA	NCANDA longitudinal
36	5.39773407104968e-31	5	longitudinal	NCANDA	NCANDA longitudinal
37	5.39691695257172e-31	6	longitudinal	NCANDA	NCANDA longitudinal
38	5.32188525355685e-31	7	longitudinal	NCANDA	NCANDA longitudinal
39	0.354389057519147	1	NA	NKI	NKI
40	0.0367419571590658	2	NA	NKI	NKI
41	0.0211866915695936	3	NA	NKI	NKI
42	0.0113734141036985	4	NA	NKI	NKI
43	0.000492342999153659	5	NA	NKI	NKI
44	6.18984125282202e-31	6	NA	NKI	NKI
45	6.18837232828953e-31	7	NA	NKI	NKI
46	6.18710111572376e-31	8	NA	NKI	NKI
47	6.18530037105483e-31	9	NA	NKI	NKI
48	6.18316374331678e-31	10	NA	NKI	NKI
49	0.241669255586365	1	NA	PNC	PNC
50	0.0468874717340353	2	NA	PNC	PNC
51	0.005668609985894	3	NA	PNC	PNC
52	1e-30	4	NA	PNC	PNC
53	1e-30	5	NA	PNC	PNC
54	1e-30	6	NA	PNC	PNC
