# Supplementary material for: A canonical trajectory of executive function maturation from adolescence to adulthood
Source: Nat Commun. 2023 Oct 30;14:6922. doi: 10.1038/s41467-023-42540-8 (PMC10616171; doi:10.1038/s41467-023-42540-8)
Supplement: Supplementary file 4 — Source Data [file 41467_2023_42540_MOESM4_ESM.zip › SupportingData/Sup10.csv]

	thismanyvars	nonspecdev_propofage100	dataset
1	2	61.1973379311601	Luna
2	2	8.97348611694747	Luna
3	2	61.1973379311601	Luna
4	2	52.9074662512558	Luna
5	2	57.7643906265579	Luna
6	2	43.3186223066	Luna
7	2	9.62768791703327	Luna
8	2	8.15948245888088	Luna
9	2	44.3241114264245	Luna
10	2	8.15948245888088	Luna
11	2	8.15948245888088	Luna
12	2	9.62768791703327	Luna
13	2	8.15948245888088	Luna
14	2	57.7643906265579	Luna
15	2	43.3186223066	Luna
16	2	42.0258343253329	Luna
17	2	44.3241114264245	Luna
18	2	44.7872822333173	Luna
19	2	52.9074662512558	Luna
20	2	29.048809537088	Luna
21	2	9.62768791703327	Luna
22	2	8.15948245888088	Luna
23	2	48.2152850346975	Luna
24	2	44.3241114264245	Luna
25	2	43.3186223066	Luna
26	2	42.0258343253329	Luna
27	2	44.7872822333173	Luna
28	2	57.6666811565245	Luna
29	2	51.2541911810928	Luna
30	2	57.7643906265579	Luna
31	2	44.3241114264245	Luna
32	2	44.3241114264245	Luna
33	2	49.9865295354031	Luna
34	2	49.7423129903338	Luna
35	2	44.7872822333173	Luna
36	2	57.1285124223083	Luna
37	2	49.9865295354031	Luna
38	2	14.1161536806575	Luna
39	2	29.048809537088	Luna
40	2	61.1973379311601	Luna
41	2	40.4231069012639	Luna
42	2	43.6815831266627	Luna
43	2	8.15948245888088	Luna
44	2	14.1161536806575	Luna
45	2	57.1285124223083	Luna
46	2	51.2541911810928	Luna
47	2	44.3241114264245	Luna
48	2	52.9074662512558	Luna
49	2	9.62768791703327	Luna
50	2	8.15948245888088	Luna
51	2	49.9865295354031	Luna
52	2	8.97348611694747	Luna
53	2	29.048809537088	Luna
54	2	44.3241114264245	Luna
55	2	44.3241114264245	Luna
56	2	49.7423129903338	Luna
57	2	43.3186223066	Luna
58	2	57.1285124223083	Luna
59	2	51.2541911810928	Luna
60	2	43.6815831266627	Luna
61	2	49.7423129903338	Luna
62	2	42.0258343253329	Luna
63	2	48.2152850346975	Luna
64	2	43.6815831266627	Luna
65	2	29.048809537088	Luna
66	2	40.4231069012639	Luna
67	2	52.9074662512558	Luna
68	2	44.3241114264245	Luna
69	2	52.9074662512558	Luna
70	2	57.6666811565245	Luna
71	2	49.7423129903338	Luna
72	2	57.1285124223083	Luna
73	2	42.0258343253329	Luna
74	2	57.1285124223083	Luna
75	2	61.1973379311601	Luna
76	2	61.1973379311601	Luna
77	2	8.97348611694747	Luna
78	2	48.2152850346975	Luna
79	2	13.8904129182874	Luna
80	2	51.2541911810928	Luna
81	2	49.7423129903338	Luna
82	2	43.6815831266627	Luna
83	2	44.7872822333173	Luna
84	2	8.15948245888088	Luna
85	2	49.7423129903338	Luna
86	2	40.4231069012639	Luna
87	2	29.048809537088	Luna
88	2	43.6815831266627	Luna
89	2	49.7423129903338	Luna
90	2	43.6815831266627	Luna
91	2	8.97348611694747	Luna
92	2	48.2152850346975	Luna
93	2	8.15948245888088	Luna
94	2	29.048809537088	Luna
95	2	44.7872822333173	Luna
96	2	57.1285124223083	Luna
97	2	40.4231069012639	Luna
98	2	61.1973379311601	Luna
99	2	43.6815831266627	Luna
100	2	13.8904129182874	Luna
101	2	61.1973379311601	Luna
102	2	57.6666811565245	Luna
103	2	42.0258343253329	Luna
104	2	57.1285124223083	Luna
105	2	43.3186223066	Luna
106	2	8.97348611694747	Luna
107	2	52.9074662512558	Luna
108	2	43.3186223066	Luna
109	2	14.1161536806575	Luna
110	2	49.7423129903338	Luna
111	2	13.8904129182874	Luna
112	2	43.3186223066	Luna
113	2	57.1285124223083	Luna
114	2	44.3241114264245	Luna
115	2	43.6815831266627	Luna
116	2	43.3186223066	Luna
117	2	61.1973379311601	Luna
118	2	49.7423129903338	Luna
119	2	61.1973379311601	Luna
120	2	43.6815831266627	Luna
121	2	61.1973379311601	Luna
122	2	57.7643906265579	Luna
123	2	57.6666811565245	Luna
124	2	40.4231069012639	Luna
125	2	44.3241114264245	Luna
126	2	9.62768791703327	Luna
127	2	49.7423129903338	Luna
128	2	43.6815831266627	Luna
129	2	57.6666811565245	Luna
130	2	49.9865295354031	Luna
131	2	52.9074662512558	Luna
132	2	51.2541911810928	Luna
133	2	44.7872822333173	Luna
134	2	43.3186223066	Luna
135	2	9.62768791703327	Luna
136	2	49.9865295354031	Luna
137	2	42.0258343253329	Luna
138	2	57.7643906265579	Luna
139	2	57.6666811565245	Luna
140	2	44.3241114264245	Luna
141	2	29.048809537088	Luna
142	2	61.1973379311601	Luna
143	2	49.9865295354031	Luna
144	2	57.7643906265579	Luna
145	2	61.1973379311601	Luna
146	2	51.2541911810928	Luna
147	2	14.1161536806575	Luna
148	2	49.7423129903338	Luna
149	2	44.3241114264245	Luna
150	2	8.97348611694747	Luna
151	2	43.6815831266627	Luna
152	2	44.7872822333173	Luna
153	2	57.7643906265579	Luna
154	2	8.97348611694747	Luna
155	2	49.9865295354031	Luna
156	2	8.15948245888088	Luna
157	2	9.62768791703327	Luna
158	2	57.6666811565245	Luna
159	2	13.8904129182874	Luna
160	2	29.048809537088	Luna
161	2	42.0258343253329	Luna
162	2	44.7872822333173	Luna
163	2	40.4231069012639	Luna
164	2	13.8904129182874	Luna
165	2	44.7872822333173	Luna
166	2	44.7872822333173	Luna
167	2	48.2152850346975	Luna
168	2	44.3241114264245	Luna
169	2	13.8904129182874	Luna
170	2	13.8904129182874	Luna
171	2	40.4231069012639	Luna
172	2	51.2541911810928	Luna
173	2	43.6815831266627	Luna
174	2	13.8904129182874	Luna
175	2	29.048809537088	Luna
176	2	57.7643906265579	Luna
177	2	57.6666811565245	Luna
178	2	43.3186223066	Luna
179	2	44.7872822333173	Luna
180	2	8.15948245888088	Luna
181	2	49.7423129903338	Luna
182	2	14.1161536806575	Luna
183	2	29.048809537088	Luna
184	2	8.97348611694747	Luna
185	2	14.1161536806575	Luna
186	2	52.9074662512558	Luna
187	2	49.9865295354031	Luna
188	2	8.15948245888088	Luna
189	2	57.7643906265579	Luna
190	2	43.3186223066	Luna
191	2	44.3241114264245	Luna
192	2	57.1285124223083	Luna
193	2	8.15948245888088	Luna
194	2	14.1161536806575	Luna
195	2	44.3241114264245	Luna
196	2	52.9074662512558	Luna
197	2	49.7423129903338	Luna
198	2	49.9865295354031	Luna
199	2	43.6815831266627	Luna
200	2	44.7872822333173	Luna
201	2	8.15948245888088	Luna
202	2	52.9074662512558	Luna
203	2	42.0258343253329	Luna
204	2	57.1285124223083	Luna
205	2	43.6815831266627	Luna
206	2	57.7643906265579	Luna
207	2	61.1973379311601	Luna
208	2	8.97348611694747	Luna
209	2	48.2152850346975	Luna
210	2	51.2541911810928	Luna
211	2	49.7423129903338	Luna
212	2	40.4231069012639	Luna
213	2	14.1161536806575	Luna
214	2	29.048809537088	Luna
215	2	49.7423129903338	Luna
216	2	57.1285124223083	Luna
217	2	42.0258343253329	Luna
218	2	51.2541911810928	Luna
219	2	57.7643906265579	Luna
220	2	51.2541911810928	Luna
221	2	13.8904129182874	Luna
222	2	8.97348611694747	Luna
223	2	44.7872822333173	Luna
224	2	14.1161536806575	Luna
225	2	57.1285124223083	Luna
226	2	49.7423129903338	Luna
227	2	8.15948245888088	Luna
228	2	8.97348611694747	Luna
229	2	8.15948245888088	Luna
230	2	48.2152850346975	Luna
231	2	51.2541911810928	Luna
232	2	49.9865295354031	Luna
233	2	40.4231069012639	Luna
234	2	57.1285124223083	Luna
235	2	51.2541911810928	Luna
236	2	13.8904129182874	Luna
237	2	61.1973379311601	Luna
238	2	40.4231069012639	Luna
239	2	8.15948245888088	Luna
240	2	13.8904129182874	Luna
241	2	57.7643906265579	Luna
242	2	51.2541911810928	Luna
243	2	40.4231069012639	Luna
244	2	40.4231069012639	Luna
245	2	57.7643906265579	Luna
246	2	14.1161536806575	Luna
247	2	48.2152850346975	Luna
248	2	14.1161536806575	Luna
249	2	49.7423129903338	Luna
250	2	13.8904129182874	Luna
251	2	40.4231069012639	Luna
252	2	51.2541911810928	Luna
253	2	48.2152850346975	Luna
254	2	57.1285124223083	Luna
255	2	42.0258343253329	Luna
256	2	49.7423129903338	Luna
257	2	57.7643906265579	Luna
258	2	43.6815831266627	Luna
259	2	40.4231069012639	Luna
260	2	57.6666811565245	Luna
261	2	8.97348611694747	Luna
262	2	9.62768791703327	Luna
263	2	9.62768791703327	Luna
264	2	57.7643906265579	Luna
265	2	57.6666811565245	Luna
266	2	13.8904129182874	Luna
267	2	48.2152850346975	Luna
268	2	40.4231069012639	Luna
269	2	44.3241114264245	Luna
270	2	57.6666811565245	Luna
271	2	43.3186223066	Luna
272	2	57.7643906265579	Luna
273	2	40.4231069012639	Luna
274	2	29.048809537088	Luna
275	2	44.7872822333173	Luna
276	2	42.0258343253329	Luna
277	2	43.6815831266627	Luna
278	2	44.3241114264245	Luna
279	2	43.6815831266627	Luna
280	2	49.7423129903338	Luna
281	2	44.7872822333173	Luna
282	2	51.2541911810928	Luna
283	2	8.15948245888088	Luna
284	2	57.1285124223083	Luna
285	2	8.97348611694747	Luna
286	2	44.7872822333173	Luna
287	2	14.1161536806575	Luna
288	2	9.62768791703327	Luna
289	2	44.3241114264245	Luna
290	2	43.6815831266627	Luna
291	2	49.9865295354031	Luna
292	2	52.9074662512558	Luna
293	2	57.6666811565245	Luna
294	2	13.8904129182874	Luna
295	2	57.1285124223083	Luna
296	2	40.4231069012639	Luna
297	2	8.15948245888088	Luna
298	2	57.7643906265579	Luna
299	2	57.6666811565245	Luna
300	2	61.1973379311601	Luna
301	2	8.97348611694747	Luna
302	2	29.048809537088	Luna
303	2	9.62768791703327	Luna
304	2	49.7423129903338	Luna
305	2	29.048809537088	Luna
306	2	44.3241114264245	Luna
307	2	57.1285124223083	Luna
308	2	52.9074662512558	Luna
309	2	49.7423129903338	Luna
310	2	61.1973379311601	Luna
311	2	43.6815831266627	Luna
312	2	49.9865295354031	Luna
313	2	29.048809537088	Luna
314	2	57.7643906265579	Luna
315	2	42.0258343253329	Luna
316	2	43.6815831266627	Luna
317	2	44.7872822333173	Luna
318	2	43.6815831266627	Luna
319	2	43.6815831266627	Luna
320	2	13.8904129182874	Luna
321	2	52.9074662512558	Luna
322	2	44.7872822333173	Luna
323	2	57.7643906265579	Luna
324	2	49.7423129903338	Luna
325	2	29.048809537088	Luna
326	2	13.8904129182874	Luna
327	2	43.3186223066	Luna
328	2	29.048809537088	Luna
329	2	43.3186223066	Luna
330	2	57.6666811565245	Luna
331	2	57.1285124223083	Luna
332	2	44.7872822333173	Luna
333	2	57.1285124223083	Luna
334	2	51.2541911810928	Luna
335	2	9.62768791703327	Luna
336	2	57.1285124223083	Luna
337	2	44.3241114264245	Luna
338	2	29.048809537088	Luna
339	2	8.15948245888088	Luna
340	2	57.1285124223083	Luna
341	2	61.1973379311601	Luna
342	2	57.6666811565245	Luna
343	2	42.0258343253329	Luna
344	2	57.7643906265579	Luna
345	2	61.1973379311601	Luna
346	2	29.048809537088	Luna
347	2	8.97348611694747	Luna
348	2	57.6666811565245	Luna
349	2	51.2541911810928	Luna
350	2	48.2152850346975	Luna
351	2	57.7643906265579	Luna
352	2	14.1161536806575	Luna
353	2	61.1973379311601	Luna
354	2	9.62768791703327	Luna
355	2	57.1285124223083	Luna
356	2	43.6815831266627	Luna
357	2	42.0258343253329	Luna
358	2	44.7872822333173	Luna
359	2	8.15948245888088	Luna
360	2	52.9074662512558	Luna
361	2	61.1973379311601	Luna
362	2	48.2152850346975	Luna
363	2	8.15948245888088	Luna
364	2	51.2541911810928	Luna
365	2	8.97348611694747	Luna
366	2	14.1161536806575	Luna
367	2	52.9074662512558	Luna
368	2	61.1973379311601	Luna
369	2	44.7872822333173	Luna
370	2	48.2152850346975	Luna
371	2	57.1285124223083	Luna
372	2	51.2541911810928	Luna
373	2	8.15948245888088	Luna
374	2	9.62768791703327	Luna
375	2	61.1973379311601	Luna
376	2	40.4231069012639	Luna
377	2	13.8904129182874	Luna
378	2	52.9074662512558	Luna
379	2	14.1161536806575	Luna
380	2	40.4231069012639	Luna
381	2	13.8904129182874	Luna
382	2	57.6666811565245	Luna
383	2	49.7423129903338	Luna
384	2	49.9865295354031	Luna
385	2	13.8904129182874	Luna
386	2	43.3186223066	Luna
387	2	61.1973379311601	Luna
388	2	49.9865295354031	Luna
389	2	44.3241114264245	Luna
390	2	57.1285124223083	Luna
391	2	8.15948245888088	Luna
392	2	14.1161536806575	Luna
393	2	57.6666811565245	Luna
394	2	44.7872822333173	Luna
395	2	43.6815831266627	Luna
396	2	48.2152850346975	Luna
397	2	57.1285124223083	Luna
398	2	29.048809537088	Luna
399	2	52.9074662512558	Luna
400	2	57.1285124223083	Luna
401	2	57.7643906265579	Luna
402	2	43.3186223066	Luna
403	2	43.3186223066	Luna
404	2	57.1285124223083	Luna
405	2	13.8904129182874	Luna
406	2	51.2541911810928	Luna
407	2	57.1285124223083	Luna
408	2	44.7872822333173	Luna
409	2	57.6666811565245	Luna
410	2	49.9865295354031	Luna
411	2	49.9865295354031	Luna
412	2	52.9074662512558	Luna
413	2	13.8904129182874	Luna
414	2	44.7872822333173	Luna
415	2	61.1973379311601	Luna
416	2	14.1161536806575	Luna
417	2	49.9865295354031	Luna
418	2	43.3186223066	Luna
419	2	57.1285124223083	Luna
420	2	49.9865295354031	Luna
421	2	8.15948245888088	Luna
422	2	61.1973379311601	Luna
423	2	57.1285124223083	Luna
424	2	61.1973379311601	Luna
425	2	57.7643906265579	Luna
426	2	40.4231069012639	Luna
427	2	29.048809537088	Luna
428	2	9.62768791703327	Luna
429	2	49.7423129903338	Luna
430	2	57.1285124223083	Luna
431	2	43.3186223066	Luna
432	2	51.2541911810928	Luna
433	2	61.1973379311601	Luna
434	2	51.2541911810928	Luna
435	2	8.97348611694747	Luna
436	2	44.3241114264245	Luna
437	2	43.3186223066	Luna
438	2	43.6815831266627	Luna
439	2	44.3241114264245	Luna
440	2	48.2152850346975	Luna
441	2	40.4231069012639	Luna
442	2	8.15948245888088	Luna
443	2	13.8904129182874	Luna
444	2	49.7423129903338	Luna
445	2	49.9865295354031	Luna
446	2	52.9074662512558	Luna
447	2	9.62768791703327	Luna
448	2	29.048809537088	Luna
449	2	14.1161536806575	Luna
450	2	44.7872822333173	Luna
451	2	44.7872822333173	Luna
452	2	52.9074662512558	Luna
453	2	8.15948245888088	Luna
454	2	44.7872822333173	Luna
455	2	9.62768791703327	Luna
456	2	43.3186223066	Luna
457	2	14.1161536806575	Luna
458	2	14.1161536806575	Luna
459	2	8.97348611694747	Luna
460	2	43.6815831266627	Luna
461	2	43.3186223066	Luna
462	2	57.6666811565245	Luna
463	2	9.62768791703327	Luna
464	2	44.3241114264245	Luna
465	2	51.2541911810928	Luna
466	2	42.0258343253329	Luna
467	2	51.2541911810928	Luna
468	2	57.1285124223083	Luna
469	2	57.7643906265579	Luna
470	2	13.8904129182874	Luna
471	2	8.97348611694747	Luna
472	2	52.9074662512558	Luna
473	2	49.7423129903338	Luna
474	2	42.0258343253329	Luna
475	2	57.7643906265579	Luna
476	2	57.7643906265579	Luna
477	2	57.7643906265579	Luna
478	2	29.048809537088	Luna
479	2	57.6666811565245	Luna
480	2	13.8904129182874	Luna
481	2	44.7872822333173	Luna
482	2	8.15948245888088	Luna
483	2	48.2152850346975	Luna
484	2	9.62768791703327	Luna
485	2	51.2541911810928	Luna
486	2	57.1285124223083	Luna
487	2	51.2541911810928	Luna
488	2	57.6666811565245	Luna
489	2	40.4231069012639	Luna
490	2	51.2541911810928	Luna
491	2	48.2152850346975	Luna
492	2	44.3241114264245	Luna
493	2	44.3241114264245	Luna
494	2	44.3241114264245	Luna
495	2	29.048809537088	Luna
496	2	49.7423129903338	Luna
497	2	57.6666811565245	Luna
498	2	8.15948245888088	Luna
499	2	44.3241114264245	Luna
500	2	49.7423129903338	Luna
501	2	8.15948245888088	Luna
502	2	61.1973379311601	Luna
503	2	49.7423129903338	Luna
504	2	29.048809537088	Luna
505	2	8.97348611694747	Luna
506	2	44.3241114264245	Luna
507	2	8.97348611694747	Luna
508	2	29.048809537088	Luna
509	2	48.2152850346975	Luna
510	2	9.62768791703327	Luna
511	2	29.048809537088	Luna
512	2	13.8904129182874	Luna
513	2	8.97348611694747	Luna
514	2	43.6815831266627	Luna
515	2	8.15948245888088	Luna
516	2	43.3186223066	Luna
517	2	40.4231069012639	Luna
518	2	49.9865295354031	Luna
519	2	61.1973379311601	Luna
520	2	57.6666811565245	Luna
521	2	44.7872822333173	Luna
522	2	43.3186223066	Luna
523	2	43.6815831266627	Luna
524	2	44.7872822333173	Luna
525	2	49.7423129903338	Luna
526	2	43.6815831266627	Luna
527	2	44.3241114264245	Luna
528	2	49.7423129903338	Luna
529	2	52.9074662512558	Luna
530	2	57.6666811565245	Luna
531	2	57.6666811565245	Luna
532	2	44.3241114264245	Luna
533	2	14.1161536806575	Luna
534	2	8.15948245888088	Luna
535	2	13.8904129182874	Luna
536	2	43.6815831266627	Luna
537	2	8.97348611694747	Luna
538	2	43.6815831266627	Luna
539	2	61.1973379311601	Luna
540	2	29.048809537088	Luna
541	2	8.97348611694747	Luna
542	2	43.3186223066	Luna
543	2	42.0258343253329	Luna
544	2	57.1285124223083	Luna
545	2	51.2541911810928	Luna
546	2	49.7423129903338	Luna
547	2	14.1161536806575	Luna
548	2	61.1973379311601	Luna
549	2	57.6666811565245	Luna
550	2	9.62768791703327	Luna
551	2	57.7643906265579	Luna
552	2	9.62768791703327	Luna
553	2	43.6815831266627	Luna
554	2	48.2152850346975	Luna
555	2	49.9865295354031	Luna
556	2	61.1973379311601	Luna
557	2	8.15948245888088	Luna
558	2	42.0258343253329	Luna
559	2	9.62768791703327	Luna
560	2	57.6666811565245	Luna
561	2	29.048809537088	Luna
562	2	8.97348611694747	Luna
563	2	43.6815831266627	Luna
564	2	40.4231069012639	Luna
565	2	14.1161536806575	Luna
566	2	40.4231069012639	Luna
567	2	13.8904129182874	Luna
568	2	57.1285124223083	Luna
569	2	57.1285124223083	Luna
570	2	8.15948245888088	Luna
571	2	29.048809537088	Luna
572	2	43.3186223066	Luna
573	2	44.3241114264245	Luna
574	2	13.8904129182874	Luna
575	2	40.4231069012639	Luna
576	2	42.0258343253329	Luna
577	2	8.15948245888088	Luna
578	2	57.6666811565245	Luna
579	2	57.7643906265579	Luna
580	2	8.15948245888088	Luna
581	2	40.4231069012639	Luna
582	2	8.15948245888088	Luna
583	2	42.0258343253329	Luna
584	2	57.7643906265579	Luna
585	2	40.4231069012639	Luna
586	2	49.9865295354031	Luna
587	2	57.1285124223083	Luna
588	2	44.7872822333173	Luna
589	2	9.62768791703327	Luna
590	2	42.0258343253329	Luna
591	2	49.7423129903338	Luna
592	2	40.4231069012639	Luna
593	2	49.9865295354031	Luna
594	2	42.0258343253329	Luna
595	2	43.6815831266627	Luna
596	2	14.1161536806575	Luna
597	2	57.7643906265579	Luna
598	2	57.7643906265579	Luna
599	2	8.97348611694747	Luna
600	2	44.3241114264245	Luna
601	2	9.62768791703327	Luna
602	2	52.9074662512558	Luna
603	2	8.15948245888088	Luna
604	2	13.8904129182874	Luna
605	2	57.6666811565245	Luna
606	2	51.2541911810928	Luna
607	2	13.8904129182874	Luna
608	2	40.4231069012639	Luna
609	2	61.1973379311601	Luna
610	2	9.62768791703327	Luna
611	2	40.4231069012639	Luna
612	2	43.6815831266627	Luna
613	2	57.7643906265579	Luna
614	2	52.9074662512558	Luna
615	2	49.7423129903338	Luna
616	2	57.6666811565245	Luna
617	2	61.1973379311601	Luna
618	2	13.8904129182874	Luna
619	2	8.97348611694747	Luna
620	2	49.9865295354031	Luna
621	2	61.1973379311601	Luna
622	2	29.048809537088	Luna
623	2	8.15948245888088	Luna
624	2	44.7872822333173	Luna
625	2	57.7643906265579	Luna
626	2	49.7423129903338	Luna
627	2	49.9865295354031	Luna
628	2	8.97348611694747	Luna
629	2	43.6815831266627	Luna
630	2	8.15948245888088	Luna
631	2	51.2541911810928	Luna
632	2	40.4231069012639	Luna
633	2	43.6815831266627	Luna
634	2	57.1285124223083	Luna
635	2	49.9865295354031	Luna
636	2	9.62768791703327	Luna
637	2	8.97348611694747	Luna
638	2	13.8904129182874	Luna
639	2	13.8904129182874	Luna
640	2	29.048809537088	Luna
641	2	43.3186223066	Luna
642	2	52.9074662512558	Luna
643	2	57.1285124223083	Luna
644	2	57.7643906265579	Luna
645	2	57.1285124223083	Luna
646	2	14.1161536806575	Luna
647	2	14.1161536806575	Luna
648	2	44.7872822333173	Luna
649	2	29.048809537088	Luna
650	2	61.1973379311601	Luna
651	2	51.2541911810928	Luna
652	2	8.15948245888088	Luna
653	2	44.7872822333173	Luna
654	2	8.97348611694747	Luna
655	2	42.0258343253329	Luna
656	2	29.048809537088	Luna
657	2	57.7643906265579	Luna
658	2	9.62768791703327	Luna
659	2	44.3241114264245	Luna
660	2	13.8904129182874	Luna
661	2	42.0258343253329	Luna
662	2	8.97348611694747	Luna
663	2	51.2541911810928	Luna
664	2	42.0258343253329	Luna
665	2	44.7872822333173	Luna
666	2	9.62768791703327	Luna
667	2	29.048809537088	Luna
668	2	49.9865295354031	Luna
669	2	8.97348611694747	Luna
670	2	57.7643906265579	Luna
671	2	49.9865295354031	Luna
672	2	42.0258343253329	Luna
673	2	49.7423129903338	Luna
674	2	44.3241114264245	Luna
675	2	61.1973379311601	Luna
676	2	40.4231069012639	Luna
677	2	9.62768791703327	Luna
678	2	44.7872822333173	Luna
679	2	44.3241114264245	Luna
680	2	40.4231069012639	Luna
681	2	57.1285124223083	Luna
682	2	14.1161536806575	Luna
683	2	42.0258343253329	Luna
684	2	57.1285124223083	Luna
685	2	44.3241114264245	Luna
686	2	8.15948245888088	Luna
687	2	57.7643906265579	Luna
688	2	57.7643906265579	Luna
689	2	13.8904129182874	Luna
690	2	29.048809537088	Luna
691	2	40.4231069012639	Luna
692	2	8.97348611694747	Luna
693	2	9.62768791703327	Luna
694	2	14.1161536806575	Luna
695	2	42.0258343253329	Luna
696	2	44.3241114264245	Luna
697	2	61.1973379311601	Luna
698	2	52.9074662512558	Luna
699	2	42.0258343253329	Luna
700	2	42.0258343253329	Luna
701	2	61.1973379311601	Luna
702	2	61.1973379311601	Luna
703	2	49.7423129903338	Luna
704	2	57.1285124223083	Luna
705	2	44.7872822333173	Luna
706	2	52.9074662512558	Luna
707	2	13.8904129182874	Luna
708	2	57.6666811565245	Luna
709	2	61.1973379311601	Luna
710	2	9.62768791703327	Luna
711	2	57.6666811565245	Luna
712	2	61.1973379311601	Luna
713	2	57.7643906265579	Luna
714	2	57.7643906265579	Luna
715	2	61.1973379311601	Luna
716	2	51.2541911810928	Luna
717	2	9.62768791703327	Luna
718	2	13.8904129182874	Luna
719	2	49.7423129903338	Luna
720	2	8.15948245888088	Luna
721	2	44.7872822333173	Luna
722	2	8.15948245888088	Luna
723	2	57.6666811565245	Luna
724	2	44.7872822333173	Luna
725	2	40.4231069012639	Luna
726	2	8.15948245888088	Luna
727	2	49.9865295354031	Luna
728	2	42.0258343253329	Luna
729	2	14.1161536806575	Luna
730	2	8.97348611694747	Luna
731	2	57.6666811565245	Luna
732	2	57.6666811565245	Luna
733	2	51.2541911810928	Luna
734	2	42.0258343253329	Luna
735	2	42.0258343253329	Luna
736	2	44.3241114264245	Luna
737	2	51.2541911810928	Luna
738	2	57.1285124223083	Luna
739	2	43.6815831266627	Luna
740	2	29.048809537088	Luna
741	2	14.1161536806575	Luna
742	2	40.4231069012639	Luna
743	2	51.2541911810928	Luna
744	2	51.2541911810928	Luna
745	2	57.7643906265579	Luna
746	2	61.1973379311601	Luna
747	2	40.4231069012639	Luna
748	2	57.7643906265579	Luna
749	2	9.62768791703327	Luna
750	2	44.3241114264245	Luna
751	2	14.1161536806575	Luna
752	2	44.3241114264245	Luna
753	2	44.7872822333173	Luna
754	2	49.9865295354031	Luna
755	2	43.3186223066	Luna
756	2	14.1161536806575	Luna
757	2	61.1973379311601	Luna
758	2	57.6666811565245	Luna
759	2	48.2152850346975	Luna
760	2	57.7643906265579	Luna
761	2	52.9074662512558	Luna
762	2	9.62768791703327	Luna
763	2	57.1285124223083	Luna
764	2	8.97348611694747	Luna
765	2	52.9074662512558	Luna
766	2	42.0258343253329	Luna
767	2	44.7872822333173	Luna
768	2	57.1285124223083	Luna
769	2	44.3241114264245	Luna
770	2	49.7423129903338	Luna
771	2	29.048809537088	Luna
772	2	40.4231069012639	Luna
773	2	40.4231069012639	Luna
774	2	43.6815831266627	Luna
775	2	44.7872822333173	Luna
776	2	44.3241114264245	Luna
777	2	8.97348611694747	Luna
778	2	14.1161536806575	Luna
779	2	57.6666811565245	Luna
780	2	42.0258343253329	Luna
781	2	8.15948245888088	Luna
782	2	49.7423129903338	Luna
783	2	44.7872822333173	Luna
784	2	61.1973379311601	Luna
785	2	57.6666811565245	Luna
786	2	42.0258343253329	Luna
787	2	49.7423129903338	Luna
788	2	61.1973379311601	Luna
789	2	61.1973379311601	Luna
790	2	57.6666811565245	Luna
791	2	44.3241114264245	Luna
792	2	49.7423129903338	Luna
793	2	61.1973379311601	Luna
794	2	44.3241114264245	Luna
795	2	42.0258343253329	Luna
796	2	57.7643906265579	Luna
797	2	49.7423129903338	Luna
798	2	40.4231069012639	Luna
799	2	40.4231069012639	Luna
800	2	49.9865295354031	Luna
801	2	8.15948245888088	Luna
802	2	44.7872822333173	Luna
803	2	57.6666811565245	Luna
804	2	61.1973379311601	Luna
805	2	9.62768791703327	Luna
806	2	49.9865295354031	Luna
807	2	61.1973379311601	Luna
808	2	57.7643906265579	Luna
809	2	13.8904129182874	Luna
810	2	49.9865295354031	Luna
811	2	61.1973379311601	Luna
812	2	49.9865295354031	Luna
813	2	43.6815831266627	Luna
814	2	8.15948245888088	Luna
815	2	9.62768791703327	Luna
816	2	57.1285124223083	Luna
817	2	8.97348611694747	Luna
818	2	52.9074662512558	Luna
819	2	9.62768791703327	Luna
820	2	49.7423129903338	Luna
821	2	13.8904129182874	Luna
822	2	42.0258343253329	Luna
823	2	44.7872822333173	Luna
824	2	44.3241114264245	Luna
825	2	51.2541911810928	Luna
826	2	43.3186223066	Luna
827	2	61.1973379311601	Luna
828	2	9.62768791703327	Luna
829	2	44.7872822333173	Luna
830	2	42.0258343253329	Luna
831	2	9.62768791703327	Luna
832	2	8.15948245888088	Luna
833	2	52.9074662512558	Luna
834	2	49.7423129903338	Luna
835	2	8.15948245888088	Luna
836	2	51.2541911810928	Luna
837	2	49.7423129903338	Luna
838	2	43.6815831266627	Luna
839	2	40.4231069012639	Luna
840	2	13.8904129182874	Luna
841	2	44.7872822333173	Luna
842	2	14.1161536806575	Luna
843	2	43.6815831266627	Luna
844	2	57.6666811565245	Luna
845	2	57.6666811565245	Luna
846	2	44.7872822333173	Luna
847	2	9.62768791703327	Luna
848	2	49.9865295354031	Luna
849	2	48.2152850346975	Luna
850	2	40.4231069012639	Luna
851	2	29.048809537088	Luna
852	2	29.048809537088	Luna
853	2	29.048809537088	Luna
854	2	44.3241114264245	Luna
855	2	9.62768791703327	Luna
856	2	51.2541911810928	Luna
857	2	13.8904129182874	Luna
858	2	57.6666811565245	Luna
859	2	29.048809537088	Luna
860	2	40.4231069012639	Luna
861	2	42.0258343253329	Luna
862	2	48.2152850346975	Luna
863	2	43.3186223066	Luna
864	2	44.3241114264245	Luna
865	2	40.4231069012639	Luna
866	2	44.3241114264245	Luna
867	2	51.2541911810928	Luna
868	2	13.8904129182874	Luna
869	2	29.048809537088	Luna
870	2	43.6815831266627	Luna
871	2	8.97348611694747	Luna
872	2	43.3186223066	Luna
873	2	49.9865295354031	Luna
874	2	44.7872822333173	Luna
875	2	42.0258343253329	Luna
876	2	52.9074662512558	Luna
877	2	52.9074662512558	Luna
878	2	13.8904129182874	Luna
879	2	8.15948245888088	Luna
880	2	13.8904129182874	Luna
881	2	61.1973379311601	Luna
882	2	51.2541911810928	Luna
883	2	42.0258343253329	Luna
884	2	61.1973379311601	Luna
885	2	57.1285124223083	Luna
886	2	43.6815831266627	Luna
887	2	8.15948245888088	Luna
888	2	13.8904129182874	Luna
889	2	49.7423129903338	Luna
890	2	8.97348611694747	Luna
891	2	8.15948245888088	Luna
892	2	8.15948245888088	Luna
893	2	61.1973379311601	Luna
894	2	48.2152850346975	Luna
895	2	8.15948245888088	Luna
896	2	42.0258343253329	Luna
897	2	44.3241114264245	Luna
898	2	43.3186223066	Luna
899	2	52.9074662512558	Luna
900	2	44.3241114264245	Luna
901	2	40.4231069012639	Luna
902	2	51.2541911810928	Luna
903	2	52.9074662512558	Luna
904	2	49.7423129903338	Luna
905	2	8.97348611694747	Luna
906	2	57.1285124223083	Luna
907	2	8.97348611694747	Luna
908	2	61.1973379311601	Luna
909	2	44.7872822333173	Luna
910	2	57.6666811565245	Luna
911	2	52.9074662512558	Luna
912	2	9.62768791703327	Luna
913	2	8.15948245888088	Luna
914	2	14.1161536806575	Luna
915	2	13.8904129182874	Luna
916	2	42.0258343253329	Luna
917	2	43.3186223066	Luna
918	2	51.2541911810928	Luna
919	2	40.4231069012639	Luna
920	2	8.15948245888088	Luna
921	2	29.048809537088	Luna
922	2	51.2541911810928	Luna
923	2	49.7423129903338	Luna
924	2	48.2152850346975	Luna
925	2	57.7643906265579	Luna
926	2	57.1285124223083	Luna
927	2	49.7423129903338	Luna
928	2	57.6666811565245	Luna
929	2	49.7423129903338	Luna
930	2	14.1161536806575	Luna
931	2	43.6815831266627	Luna
932	2	14.1161536806575	Luna
933	2	29.048809537088	Luna
934	2	51.2541911810928	Luna
935	2	57.7643906265579	Luna
936	2	49.7423129903338	Luna
937	2	44.7872822333173	Luna
938	2	8.15948245888088	Luna
939	2	13.8904129182874	Luna
940	2	49.9865295354031	Luna
941	2	49.9865295354031	Luna
942	2	9.62768791703327	Luna
943	2	61.1973379311601	Luna
944	2	57.7643906265579	Luna
945	2	48.2152850346975	Luna
946	2	13.8904129182874	Luna
947	2	14.1161536806575	Luna
948	2	43.6815831266627	Luna
949	2	57.6666811565245	Luna
950	2	9.62768791703327	Luna
951	2	8.15948245888088	Luna
952	2	57.7643906265579	Luna
953	2	49.9865295354031	Luna
954	2	48.2152850346975	Luna
955	2	44.7872822333173	Luna
956	2	9.62768791703327	Luna
957	2	13.8904129182874	Luna
958	2	48.2152850346975	Luna
959	2	40.4231069012639	Luna
960	2	44.3241114264245	Luna
961	2	49.7423129903338	Luna
962	2	61.1973379311601	Luna
963	2	29.048809537088	Luna
964	2	51.2541911810928	Luna
965	2	49.7423129903338	Luna
966	2	57.7643906265579	Luna
967	2	13.8904129182874	Luna
968	2	44.7872822333173	Luna
969	2	52.9074662512558	Luna
970	2	9.62768791703327	Luna
971	2	44.7872822333173	Luna
972	2	49.9865295354031	Luna
973	2	48.2152850346975	Luna
974	2	49.9865295354031	Luna
975	2	14.1161536806575	Luna
976	2	57.1285124223083	Luna
977	2	40.4231069012639	Luna
978	2	49.9865295354031	Luna
979	2	57.6666811565245	Luna
980	2	61.1973379311601	Luna
981	2	57.6666811565245	Luna
982	2	43.3186223066	Luna
983	2	14.1161536806575	Luna
984	2	48.2152850346975	Luna
985	2	42.0258343253329	Luna
986	2	49.9865295354031	Luna
987	2	42.0258343253329	Luna
988	2	48.2152850346975	Luna
989	2	9.62768791703327	Luna
990	2	49.9865295354031	Luna
991	2	29.048809537088	Luna
992	2	8.15948245888088	Luna
993	2	57.7643906265579	Luna
994	2	43.3186223066	Luna
995	2	52.9074662512558	Luna
996	2	57.1285124223083	Luna
997	2	52.9074662512558	Luna
998	2	42.0258343253329	Luna
999	2	52.9074662512558	Luna
1000	2	44.3241114264245	Luna
1001	3	66.7408542788527	Luna
1002	3	55.7686362287828	Luna
1003	3	57.6428293067063	Luna
1004	3	62.5589579903198	Luna
1005	3	57.6428293067065	Luna
1006	3	56.8400532752385	Luna
1007	3	56.5966970670062	Luna
1008	3	55.7686362287674	Luna
1009	3	25.3349772246735	Luna
1010	3	31.5924700010834	Luna
1011	3	56.8400532752384	Luna
1012	3	37.5800132956895	Luna
1013	3	65.3216618503036	Luna
1014	3	29.5841715185593	Luna
1015	3	37.5800132956891	Luna
1016	3	57.4536135111333	Luna
1017	3	37.5800132956895	Luna
1018	3	57.6428293067065	Luna
1019	3	48.2231490357505	Luna
1020	3	25.9752938250898	Luna
1021	3	24.7759611312258	Luna
1022	3	62.2162749147681	Luna
1023	3	55.9639604869159	Luna
1024	3	57.6428293067063	Luna
1025	3	55.7374077875656	Luna
1026	3	59.5441153904195	Luna
1027	3	29.5841715185597	Luna
1028	3	25.3349772246735	Luna
1029	3	53.8175399594519	Luna
1030	3	57.4536135111333	Luna
1031	3	59.1465450608252	Luna
1032	3	25.3349772246735	Luna
1033	3	56.8400532752384	Luna
1034	3	28.1951886032103	Luna
1035	3	57.6428293067063	Luna
1036	3	25.9752938250898	Luna
1037	3	31.723337699795	Luna
1038	3	25.3349772246738	Luna
1039	3	39.4459472454801	Luna
1040	3	57.4536135107487	Luna
1041	3	24.8148905691801	Luna
1042	3	59.5441153904195	Luna
1043	3	19.725241984283	Luna
1044	3	53.7697758035326	Luna
1045	3	66.7408542788695	Luna
1046	3	55.7374077875656	Luna
1047	3	19.7252419843115	Luna
1048	3	29.5841715185593	Luna
1049	3	55.963960486916	Luna
1050	3	55.963960486916	Luna
1051	3	54.5103565827292	Luna
1052	3	55.7374077878194	Luna
1053	3	55.7374077878194	Luna
1054	3	55.9639604869159	Luna
1055	3	53.769775803533	Luna
1056	3	24.8148905691805	Luna
1057	3	25.3349772246738	Luna
1058	3	31.5924700010834	Luna
1059	3	54.5103565827293	Luna
1060	3	39.4459472454802	Luna
1061	3	65.3216618503036	Luna
1062	3	62.2162749147682	Luna
1063	3	31.723337699555	Luna
1064	3	54.5103565827292	Luna
1065	3	31.5035940251786	Luna
1066	3	19.725241984283	Luna
1067	3	63.9868405495865	Luna
1068	3	29.5841715185593	Luna
1069	3	48.2231490359596	Luna
1070	3	31.723337699555	Luna
1071	3	59.5441153904195	Luna
1072	3	28.1951886032103	Luna
1073	3	66.7408542788527	Luna
1074	3	59.5441153907957	Luna
1075	3	59.1465450608252	Luna
1076	3	37.2582290471032	Luna
1077	3	57.6428293067063	Luna
1078	3	73.3543252206393	Luna
1079	3	39.4459472454802	Luna
1080	3	55.7374077878194	Luna
1081	3	59.1465450609714	Luna
1082	3	28.19518860274	Luna
1083	3	55.7374077875656	Luna
1084	3	55.9639604869158	Luna
1085	3	39.44594724548	Luna
1086	3	63.9868405498862	Luna
1087	3	66.8666445186693	Luna
1088	3	28.1951886032103	Luna
1089	3	66.7408542788695	Luna
1090	3	62.5589579903195	Luna
1091	3	56.8400532752385	Luna
1092	3	25.9752938250897	Luna
1093	3	19.7252419842604	Luna
1094	3	56.5966970670062	Luna
1095	3	73.3543252206348	Luna
1096	3	62.5589579903198	Luna
1097	3	53.8772795383477	Luna
1098	3	54.5103565827292	Luna
1099	3	39.44594724548	Luna
1100	3	73.3543252206393	Luna
1101	3	39.44594724548	Luna
1102	3	66.7408542788695	Luna
1103	3	59.1465450608252	Luna
1104	3	24.7759611312258	Luna
1105	3	24.8148905691802	Luna
1106	3	63.9868405495865	Luna
1107	3	62.5589579903195	Luna
1108	3	54.5103565827292	Luna
1109	3	62.2162749147682	Luna
1110	3	31.5924700010834	Luna
1111	3	37.5800132956891	Luna
1112	3	37.5800132956895	Luna
1113	3	62.5589579903195	Luna
1114	3	31.5035940250054	Luna
1115	3	31.7233376997903	Luna
1116	3	56.5966970670062	Luna
1117	3	62.2162749147678	Luna
1118	3	25.9752938250896	Luna
1119	3	31.723337699555	Luna
1120	3	55.7686362287674	Luna
1121	3	24.7759611312258	Luna
1122	3	53.8772795383477	Luna
1123	3	53.8175399594339	Luna
1124	3	66.8666445185804	Luna
1125	3	59.1465450609205	Luna
1126	3	29.5841715185593	Luna
1127	3	29.5841715185593	Luna
1128	3	55.7374077878194	Luna
1129	3	25.3349772246737	Luna
1130	3	29.5841715185593	Luna
1131	3	37.5800132956895	Luna
1132	3	66.8666445184897	Luna
1133	3	48.2231490356374	Luna
1134	3	66.7408542788046	Luna
1135	3	55.7374077878194	Luna
1136	3	62.5589579903198	Luna
1137	3	39.4459472454802	Luna
1138	3	56.8400532752384	Luna
1139	3	53.7697758035326	Luna
1140	3	55.9639604869158	Luna
1141	3	31.723337699795	Luna
1142	3	48.2231490359596	Luna
1143	3	59.1465450609205	Luna
1144	3	57.6428293067065	Luna
1145	3	63.9868405495865	Luna
1146	3	19.7252419842604	Luna
1147	3	62.2162749147678	Luna
1148	3	59.1465450609205	Luna
1149	3	63.9868405495865	Luna
1150	3	62.2162749147681	Luna
1151	3	24.7759611312258	Luna
1152	3	53.8772795383477	Luna
1153	3	29.5841715185593	Luna
1154	3	24.8148905691802	Luna
1155	3	57.4536135107032	Luna
1156	3	55.9639604869159	Luna
1157	3	53.8175399594356	Luna
1158	3	48.2231490357505	Luna
1159	3	39.4459472454802	Luna
1160	3	55.963960486916	Luna
1161	3	59.5441153904195	Luna
1162	3	31.5035940250054	Luna
1163	3	54.5103565827292	Luna
1164	3	31.5924700010834	Luna
1165	3	31.5035940251786	Luna
1166	3	59.1465450609714	Luna
1167	3	57.6428293067065	Luna
1168	3	63.9868405498862	Luna
1169	3	59.5441153904195	Luna
1170	3	29.5841715185593	Luna
1171	3	25.9752938250897	Luna
1172	3	37.5800132956895	Luna
1173	3	66.8666445185804	Luna
1174	3	31.5924700010834	Luna
1175	3	31.723337699795	Luna
1176	3	24.8148905691802	Luna
1177	3	53.7697758035326	Luna
1178	3	66.7408542788527	Luna
1179	3	31.5035940250054	Luna
1180	3	28.1951886026294	Luna
1181	3	59.1465450609714	Luna
1182	3	58.3203743917455	Luna
1183	3	29.5841715185597	Luna
1184	3	37.5800132956891	Luna
1185	3	53.8175399594356	Luna
1186	3	66.7408542788695	Luna
1187	3	24.8148905691801	Luna
1188	3	25.9752938250897	Luna
1189	3	57.4536135107487	Luna
1190	3	57.6428293067063	Luna
1191	3	63.9868405495865	Luna
1192	3	59.5441153904195	Luna
1193	3	28.1951886026294	Luna
1194	3	57.6428293067065	Luna
1195	3	29.5841715185593	Luna
1196	3	31.723337699555	Luna
1197	3	53.8772795383499	Luna
1198	3	24.7759611312258	Luna
1199	3	55.7374077877428	Luna
1200	3	37.5800132956895	Luna
1201	3	56.8400532752383	Luna
1202	3	54.5103565827292	Luna
1203	3	53.8772795382867	Luna
1204	3	65.3216618512284	Luna
1205	3	59.5441153903249	Luna
1206	3	53.8772795383499	Luna
1207	3	53.8772795383499	Luna
1208	3	66.7408542788695	Luna
1209	3	19.7252419842604	Luna
1210	3	73.3543252206925	Luna
1211	3	31.5035940249432	Luna
1212	3	59.5441153903249	Luna
1213	3	57.4536135111333	Luna
1214	3	28.1951886032103	Luna
1215	3	29.5841715185597	Luna
1216	3	24.8148905691802	Luna
1217	3	59.5441153903249	Luna
1218	3	24.7759611312259	Luna
1219	3	31.723337699555	Luna
1220	3	65.3216618503036	Luna
1221	3	54.5103565827292	Luna
1222	3	53.7697758035329	Luna
1223	3	56.8400532752383	Luna
1224	3	53.8772795382867	Luna
1225	3	39.4459472454802	Luna
1226	3	73.3543252206925	Luna
1227	3	59.5441153907957	Luna
1228	3	56.8400532752385	Luna
1229	3	55.963960486916	Luna
1230	3	25.3349772246735	Luna
1231	3	54.5103565827293	Luna
1232	3	56.8400532752383	Luna
1233	3	62.2162749147678	Luna
1234	3	57.6428293067065	Luna
1235	3	66.8666445185804	Luna
1236	3	24.7759611312259	Luna
1237	3	24.7759611312258	Luna
1238	3	59.5441153904195	Luna
1239	3	66.7408542788695	Luna
1240	3	24.8148905691805	Luna
1241	3	24.8148905691802	Luna
1242	3	57.6428293067065	Luna
1243	3	65.3216618503036	Luna
1244	3	28.1951886032103	Luna
1245	3	31.723337699555	Luna
1246	3	63.9868405495865	Luna
1247	3	31.7233376997903	Luna
1248	3	19.7252419843115	Luna
1249	3	62.2162749147682	Luna
1250	3	28.19518860274	Luna
1251	3	55.7686362287674	Luna
1252	3	55.7374077877428	Luna
1253	3	25.3349772246738	Luna
1254	3	62.5589579903198	Luna
1255	3	48.2231490357505	Luna
1256	3	57.6428293067063	Luna
1257	3	73.3543252206393	Luna
1258	3	48.2231490356374	Luna
1259	3	53.769775803533	Luna
1260	3	53.7697758035329	Luna
1261	3	55.7374077875656	Luna
1262	3	37.2582290472344	Luna
1263	3	56.5966970670062	Luna
1264	3	59.1465450609714	Luna
1265	3	25.9752938250897	Luna
1266	3	48.2231490359596	Luna
1267	3	31.5035940251786	Luna
1268	3	31.5924700010834	Luna
1269	3	31.5035940249432	Luna
1270	3	19.7252419842604	Luna
1271	3	55.7686362279726	Luna
1272	3	66.7408542788695	Luna
1273	3	57.4536135107487	Luna
1274	3	37.5800132956891	Luna
1275	3	65.3216618501954	Luna
1276	3	66.7408542788695	Luna
1277	3	28.1951886032103	Luna
1278	3	56.8400532752383	Luna
1279	3	65.3216618503036	Luna
1280	3	55.7686362287828	Luna
1281	3	55.7374077877428	Luna
1282	3	55.9639604869159	Luna
1283	3	37.5800132956895	Luna
1284	3	55.7686362287674	Luna
1285	3	54.5103565827293	Luna
1286	3	54.5103565827292	Luna
1287	3	57.6428293067065	Luna
1288	3	28.1951886032103	Luna
1289	3	55.7686362287828	Luna
1290	3	53.8772795382867	Luna
1291	3	56.5966970670061	Luna
1292	3	29.5841715185593	Luna
1293	3	19.7252419843115	Luna
1294	3	39.44594724548	Luna
1295	3	53.769775803533	Luna
1296	3	73.3543252206393	Luna
1297	3	24.7759611312259	Luna
1298	3	25.9752938250896	Luna
1299	3	56.5966970670062	Luna
1300	3	25.9752938250897	Luna
1301	3	31.5924700010834	Luna
1302	3	66.7408542788695	Luna
1303	3	57.6428293067065	Luna
1304	3	31.723337699795	Luna
1305	3	66.7408542788046	Luna
1306	3	25.3349772246738	Luna
1307	3	55.7374077875656	Luna
1308	3	59.5441153907957	Luna
1309	3	59.1465450609714	Luna
1310	3	55.7686362279726	Luna
1311	3	28.19518860274	Luna
1312	3	57.4536135107032	Luna
1313	3	65.3216618503036	Luna
1314	3	59.1465450609714	Luna
1315	3	57.6428293067065	Luna
1316	3	59.5441153903249	Luna
1317	3	65.3216618501954	Luna
1318	3	37.2582290472344	Luna
1319	3	28.1951886032103	Luna
1320	3	55.963960486916	Luna
1321	3	54.5103565827293	Luna
1322	3	25.9752938250896	Luna
1323	3	29.5841715185593	Luna
1324	3	55.7374077875656	Luna
1325	3	31.5035940250054	Luna
1326	3	53.8175399594519	Luna
1327	3	25.9752938250896	Luna
1328	3	24.7759611312259	Luna
1329	3	37.5800132956895	Luna
1330	3	29.5841715185593	Luna
1331	3	63.9868405498222	Luna
1332	3	37.2582290472344	Luna
1333	3	31.5924700010834	Luna
1334	3	58.320374391893	Luna
1335	3	31.5924700010834	Luna
1336	3	54.5103565827293	Luna
1337	3	59.5441153904195	Luna
1338	3	55.7686362287828	Luna
1339	3	56.5966970670062	Luna
1340	3	66.8666445184897	Luna
1341	3	66.7408542788527	Luna
1342	3	73.3543252206348	Luna
1343	3	37.5800132956895	Luna
1344	3	55.7686362279726	Luna
1345	3	19.7252419843115	Luna
1346	3	55.7374077877428	Luna
1347	3	31.5035940249432	Luna
1348	3	31.5035940250054	Luna
1349	3	73.3543252206393	Luna
1350	3	73.3543252206925	Luna
1351	3	65.3216618512284	Luna
1352	3	59.5441153904195	Luna
1353	3	63.9868405498222	Luna
1354	3	57.6428293067065	Luna
1355	3	53.769775803533	Luna
1356	3	55.7686362287674	Luna
1357	3	28.1951886026294	Luna
1358	3	62.5589579903196	Luna
1359	3	66.7408542788527	Luna
1360	3	56.8400532752383	Luna
1361	3	25.3349772246735	Luna
1362	3	56.8400532752384	Luna
1363	3	59.1465450609205	Luna
1364	3	59.5441153907957	Luna
1365	3	55.7374077875656	Luna
1366	3	62.5589579903195	Luna
1367	3	25.3349772246735	Luna
1368	3	63.9868405495865	Luna
1369	3	31.5035940251786	Luna
1370	3	55.7686362279726	Luna
1371	3	62.5589579903198	Luna
1372	3	56.8400532752384	Luna
1373	3	63.9868405498862	Luna
1374	3	73.3543252206348	Luna
1375	3	55.7686362287828	Luna
1376	3	25.3349772246738	Luna
1377	3	31.5035940250054	Luna
1378	3	24.8148905691802	Luna
1379	3	31.5924700010834	Luna
1380	3	58.3203743917455	Luna
1381	3	56.8400532752384	Luna
1382	3	59.5441153904195	Luna
1383	3	63.9868405498862	Luna
1384	3	56.5966970670061	Luna
1385	3	56.8400532752383	Luna
1386	3	56.8400532752384	Luna
1387	3	53.8772795383477	Luna
1388	3	19.7252419842604	Luna
1389	3	31.5035940250054	Luna
1390	3	57.6428293067065	Luna
1391	3	59.1465450609714	Luna
1392	3	37.2582290471032	Luna
1393	3	57.6428293067063	Luna
1394	3	73.3543252206925	Luna
1395	3	29.5841715185593	Luna
1396	3	55.7374077877428	Luna
1397	3	39.44594724548	Luna
1398	3	53.8175399594339	Luna
1399	3	39.4459472454801	Luna
1400	3	66.7408542788046	Luna
1401	3	63.9868405498222	Luna
1402	3	63.9868405498222	Luna
1403	3	63.9868405498862	Luna
1404	3	28.19518860274	Luna
1405	3	29.5841715185593	Luna
1406	3	62.5589579903198	Luna
1407	3	55.7686362287674	Luna
1408	3	54.5103565827292	Luna
1409	3	31.5924700010834	Luna
1410	3	31.723337699795	Luna
1411	3	53.8772795383499	Luna
1412	3	65.3216618503036	Luna
1413	3	73.3543252206925	Luna
1414	3	73.3543252206925	Luna
1415	3	56.5966970670061	Luna
1416	3	53.8772795383499	Luna
1417	3	48.2231490356374	Luna
1418	3	31.5924700010834	Luna
1419	3	66.7408542788695	Luna
1420	3	56.5966970670061	Luna
1421	3	37.2582290465812	Luna
1422	3	56.5966970670061	Luna
1423	3	31.5924700010834	Luna
1424	3	53.769775803533	Luna
1425	3	48.2231490356374	Luna
1426	3	19.7252419842604	Luna
1427	3	62.5589579903198	Luna
1428	3	56.8400532752383	Luna
1429	3	28.1951886026294	Luna
1430	3	29.5841715185597	Luna
1431	3	56.5966970670062	Luna
1432	3	29.5841715185593	Luna
1433	3	48.2231490359596	Luna
1434	3	57.4536135107487	Luna
1435	3	56.8400532752383	Luna
1436	3	59.5441153903249	Luna
1437	3	24.7759611312259	Luna
1438	3	31.5924700010834	Luna
1439	3	55.7686362287828	Luna
1440	3	31.7233376997903	Luna
1441	3	55.7686362287674	Luna
1442	3	62.2162749147678	Luna
1443	3	39.44594724548	Luna
1444	3	53.8772795382867	Luna
1445	3	55.7374077875656	Luna
1446	3	53.8772795383499	Luna
1447	3	62.5589579903198	Luna
1448	3	59.5441153904195	Luna
1449	3	37.5800132956895	Luna
1450	3	31.723337699795	Luna
1451	3	55.9639604869158	Luna
1452	3	24.7759611312259	Luna
1453	3	73.3543252206393	Luna
1454	3	59.5441153907957	Luna
1455	3	56.5966970670062	Luna
1456	3	62.2162749147682	Luna
1457	3	56.8400532752385	Luna
1458	3	25.9752938250898	Luna
1459	3	62.2162749147678	Luna
1460	3	24.8148905691802	Luna
1461	3	65.3216618503036	Luna
1462	3	56.8400532752385	Luna
1463	3	37.2582290472344	Luna
1464	3	28.19518860274	Luna
1465	3	31.5924700010834	Luna
1466	3	24.7759611312259	Luna
1467	3	62.2162749147678	Luna
1468	3	29.5841715185593	Luna
1469	3	57.6428293067065	Luna
1470	3	63.9868405498862	Luna
1471	3	31.5924700010834	Luna
1472	3	25.9752938250898	Luna
1473	3	63.9868405495865	Luna
1474	3	28.1951886032103	Luna
1475	3	24.7759611312259	Luna
1476	3	55.963960486916	Luna
1477	3	31.5924700010834	Luna
1478	3	66.7408542788527	Luna
1479	3	31.5924700010834	Luna
1480	3	37.5800132956895	Luna
1481	3	62.5589579903195	Luna
1482	3	58.3203743915287	Luna
1483	3	66.8666445184897	Luna
1484	3	65.3216618503036	Luna
1485	3	62.2162749147678	Luna
1486	3	19.7252419843115	Luna
1487	3	55.963960486916	Luna
1488	3	59.5441153904195	Luna
1489	3	55.9639604869159	Luna
1490	3	48.2231490356374	Luna
1491	3	37.5800132956895	Luna
1492	3	65.3216618501954	Luna
1493	3	31.5035940249432	Luna
1494	3	56.5966970670062	Luna
1495	3	57.6428293067063	Luna
1496	3	24.7759611312258	Luna
1497	3	65.3216618503036	Luna
1498	3	73.3543252206393	Luna
1499	3	29.5841715185593	Luna
1500	3	55.7686362287828	Luna
1501	3	37.5800132956895	Luna
1502	3	55.9639604869158	Luna
1503	3	73.3543252206393	Luna
1504	3	31.723337699555	Luna
1505	3	57.4536135111333	Luna
1506	3	62.2162749147682	Luna
1507	3	55.9639604869159	Luna
1508	3	53.8175399594356	Luna
1509	3	53.8175399594339	Luna
1510	3	58.3203743915287	Luna
1511	3	37.5800132956895	Luna
1512	3	25.3349772246737	Luna
1513	3	31.5035940249432	Luna
1514	3	56.8400532752385	Luna
1515	3	53.8175399594356	Luna
1516	3	65.3216618503036	Luna
1517	3	62.5589579903196	Luna
1518	3	66.8666445186693	Luna
1519	3	25.9752938250897	Luna
1520	3	25.3349772246737	Luna
1521	3	55.7686362287674	Luna
1522	3	39.4459472454802	Luna
1523	3	53.8175399594339	Luna
1524	3	37.5800132956895	Luna
1525	3	53.8772795382867	Luna
1526	3	24.7759611312259	Luna
1527	3	65.3216618501954	Luna
1528	3	63.9868405495865	Luna
1529	3	31.723337699555	Luna
1530	3	57.6428293067065	Luna
1531	3	31.5035940250054	Luna
1532	3	53.7697758035326	Luna
1533	3	53.769775803533	Luna
1534	3	37.2582290465812	Luna
1535	3	31.5924700010834	Luna
1536	3	55.7686362279726	Luna
1537	3	24.7759611312259	Luna
1538	3	58.3203743915287	Luna
1539	3	39.4459472454802	Luna
1540	3	37.5800132956895	Luna
1541	3	31.5924700010834	Luna
1542	3	65.3216618512284	Luna
1543	3	24.7759611312258	Luna
1544	3	53.8175399594356	Luna
1545	3	66.7408542788695	Luna
1546	3	55.7374077878194	Luna
1547	3	31.723337699555	Luna
1548	3	66.8666445185804	Luna
1549	3	62.5589579903198	Luna
1550	3	24.8148905691801	Luna
1551	3	53.769775803533	Luna
1552	3	24.8148905691805	Luna
1553	3	66.8666445185804	Luna
1554	3	24.7759611312258	Luna
1555	3	53.8772795383499	Luna
1556	3	66.7408542788046	Luna
1557	3	65.3216618503036	Luna
1558	3	66.7408542788046	Luna
1559	3	66.7408542788695	Luna
1560	3	57.6428293067063	Luna
1561	3	28.1951886026294	Luna
1562	3	57.4536135107032	Luna
1563	3	66.8666445186693	Luna
1564	3	24.8148905691802	Luna
1565	3	66.8666445185804	Luna
1566	3	25.3349772246735	Luna
1567	3	55.7374077877428	Luna
1568	3	55.7374077875656	Luna
1569	3	62.5589579903196	Luna
1570	3	55.9639604869159	Luna
1571	3	65.3216618512284	Luna
1572	3	39.4459472454802	Luna
1573	3	65.3216618501954	Luna
1574	3	55.7686362279726	Luna
1575	3	25.3349772246735	Luna
1576	3	55.9639604869158	Luna
1577	3	25.9752938250896	Luna
1578	3	31.7233376997903	Luna
1579	3	19.7252419843115	Luna
1580	3	29.5841715185593	Luna
1581	3	53.8772795383499	Luna
1582	3	63.9868405495865	Luna
1583	3	53.8175399594356	Luna
1584	3	53.7697758035329	Luna
1585	3	31.723337699795	Luna
1586	3	57.6428293067065	Luna
1587	3	37.2582290471032	Luna
1588	3	66.8666445184897	Luna
1589	3	59.5441153904195	Luna
1590	3	39.4459472454802	Luna
1591	3	55.7686362287674	Luna
1592	3	65.3216618501954	Luna
1593	3	19.7252419842604	Luna
1594	3	56.8400532752383	Luna
1595	3	63.9868405498862	Luna
1596	3	37.2582290472344	Luna
1597	3	53.8175399594519	Luna
1598	3	37.5800132956895	Luna
1599	3	66.7408542788695	Luna
1600	3	37.2582290471032	Luna
1601	3	24.7759611312259	Luna
1602	3	37.5800132956895	Luna
1603	3	66.7408542788527	Luna
1604	3	66.7408542788695	Luna
1605	3	24.8148905691802	Luna
1606	3	62.2162749147678	Luna
1607	3	57.4536135107032	Luna
1608	3	55.9639604869159	Luna
1609	3	37.2582290465812	Luna
1610	3	62.5589579903198	Luna
1611	3	65.3216618501954	Luna
1612	3	62.5589579903195	Luna
1613	3	53.7697758035326	Luna
1614	3	48.2231490359596	Luna
1615	3	62.5589579903195	Luna
1616	3	58.320374391893	Luna
1617	3	62.5589579903195	Luna
1618	3	24.8148905691805	Luna
1619	3	56.5966970670062	Luna
1620	3	56.8400532752384	Luna
1621	3	29.5841715185593	Luna
1622	3	59.1465450609714	Luna
1623	3	25.9752938250896	Luna
1624	3	58.320374391893	Luna
1625	3	25.3349772246735	Luna
1626	3	58.3203743917455	Luna
1627	3	39.4459472454801	Luna
1628	3	57.6428293067063	Luna
1629	3	24.7759611312259	Luna
1630	3	66.7408542788046	Luna
1631	3	55.7374077878194	Luna
1632	3	55.7374077878194	Luna
1633	3	65.3216618501954	Luna
1634	3	19.7252419842604	Luna
1635	3	57.4536135111333	Luna
1636	3	59.1465450609205	Luna
1637	3	24.7759611312259	Luna
1638	3	58.3203743917455	Luna
1639	3	56.5966970670062	Luna
1640	3	53.769775803533	Luna
1641	3	57.4536135107032	Luna
1642	3	31.723337699555	Luna
1643	3	59.5441153904195	Luna
1644	3	63.9868405498222	Luna
1645	3	62.2162749147681	Luna
1646	3	57.4536135107487	Luna
1647	3	57.6428293067063	Luna
1648	3	31.723337699555	Luna
1649	3	59.5441153907957	Luna
1650	3	24.8148905691801	Luna
1651	3	24.8148905691801	Luna
1652	3	19.725241984283	Luna
1653	3	66.7408542788695	Luna
1654	3	57.6428293067065	Luna
1655	3	65.3216618501954	Luna
1656	3	73.3543252206393	Luna
1657	3	29.5841715185593	Luna
1658	3	53.8175399594356	Luna
1659	3	31.723337699555	Luna
1660	3	57.6428293067065	Luna
1661	3	29.5841715185593	Luna
1662	3	31.5035940251786	Luna
1663	3	66.7408542788695	Luna
1664	3	62.2162749147678	Luna
1665	3	29.5841715185593	Luna
1666	3	31.5924700010834	Luna
1667	3	55.9639604869158	Luna
1668	3	56.8400532752384	Luna
1669	3	29.5841715185593	Luna
1670	3	37.5800132956895	Luna
1671	3	59.5441153907957	Luna
1672	3	63.9868405498862	Luna
1673	3	58.320374391893	Luna
1674	3	65.3216618503036	Luna
1675	3	55.9639604869158	Luna
1676	3	58.3203743915287	Luna
1677	3	31.5924700010834	Luna
1678	3	62.5589579903198	Luna
1679	3	55.7374077878194	Luna
1680	3	19.725241984283	Luna
1681	3	55.7686362279726	Luna
1682	3	63.9868405498862	Luna
1683	3	63.9868405498222	Luna
1684	3	59.5441153904195	Luna
1685	3	29.5841715185597	Luna
1686	3	53.8175399594519	Luna
1687	3	31.5924700010834	Luna
1688	3	24.7759611312259	Luna
1689	3	37.2582290471032	Luna
1690	3	62.5589579903195	Luna
1691	3	29.5841715185597	Luna
1692	3	57.4536135107032	Luna
1693	3	37.5800132956891	Luna
1694	3	28.1951886026294	Luna
1695	3	73.3543252206925	Luna
1696	3	53.8175399594519	Luna
1697	3	39.4459472454802	Luna
1698	3	19.7252419842604	Luna
1699	3	57.4536135107032	Luna
1700	3	53.8772795383499	Luna
1701	3	54.5103565827292	Luna
1702	3	58.320374391893	Luna
1703	3	53.8175399594519	Luna
1704	3	58.320374391893	Luna
1705	3	62.2162749147678	Luna
1706	3	53.769775803533	Luna
1707	3	63.9868405498862	Luna
1708	3	25.3349772246735	Luna
1709	3	55.7686362287828	Luna
1710	3	57.6428293067063	Luna
1711	3	59.5441153904195	Luna
1712	3	55.963960486916	Luna
1713	3	65.3216618501954	Luna
1714	3	65.3216618512284	Luna
1715	3	53.769775803533	Luna
1716	3	59.1465450608252	Luna
1717	3	29.5841715185593	Luna
1718	3	57.6428293067063	Luna
1719	3	59.5441153904195	Luna
1720	3	53.8175399594356	Luna
1721	3	56.5966970670062	Luna
1722	3	48.2231490356374	Luna
1723	3	62.5589579903195	Luna
1724	3	63.9868405498222	Luna
1725	3	66.7408542788527	Luna
1726	3	39.4459472454801	Luna
1727	3	48.2231490359596	Luna
1728	3	37.2582290471032	Luna
1729	3	65.3216618501954	Luna
1730	3	48.2231490359596	Luna
1731	3	59.5441153907957	Luna
1732	3	48.2231490357505	Luna
1733	3	62.2162749147678	Luna
1734	3	57.4536135107487	Luna
1735	3	31.723337699795	Luna
1736	3	53.8772795383499	Luna
1737	3	54.5103565827292	Luna
1738	3	59.1465450609714	Luna
1739	3	39.4459472454801	Luna
1740	3	63.9868405495865	Luna
1741	3	55.9639604869158	Luna
1742	3	56.8400532752385	Luna
1743	3	54.5103565827292	Luna
1744	3	24.8148905691805	Luna
1745	3	57.4536135111333	Luna
1746	3	55.9639604869159	Luna
1747	3	48.2231490359596	Luna
1748	3	59.5441153903249	Luna
1749	3	59.1465450609714	Luna
1750	3	57.6428293067063	Luna
1751	3	53.7697758035329	Luna
1752	3	63.9868405498862	Luna
1753	3	66.7408542788046	Luna
1754	3	59.5441153903249	Luna
1755	3	59.1465450608252	Luna
1756	3	29.5841715185593	Luna
1757	3	31.5924700010834	Luna
1758	3	56.5966970670061	Luna
1759	3	24.8148905691802	Luna
1760	3	56.5966970670062	Luna
1761	3	25.3349772246737	Luna
1762	3	57.6428293067065	Luna
1763	3	29.5841715185593	Luna
1764	3	66.8666445186693	Luna
1765	3	56.8400532752384	Luna
1766	3	24.8148905691801	Luna
1767	3	59.5441153903249	Luna
1768	3	57.4536135107032	Luna
1769	3	55.7686362279726	Luna
1770	3	59.1465450608252	Luna
1771	3	31.5035940251786	Luna
1772	3	59.1465450609714	Luna
1773	3	25.9752938250897	Luna
1774	3	65.3216618503036	Luna
1775	3	53.8772795383499	Luna
1776	3	37.5800132956895	Luna
1777	3	55.7374077878194	Luna
1778	3	31.5924700010834	Luna
1779	3	53.769775803533	Luna
1780	3	54.5103565827293	Luna
1781	3	48.2231490359596	Luna
1782	3	29.5841715185593	Luna
1783	3	56.8400532752385	Luna
1784	3	53.8175399594356	Luna
1785	3	62.5589579903196	Luna
1786	3	39.44594724548	Luna
1787	3	37.5800132956895	Luna
1788	3	63.9868405498862	Luna
1789	3	31.5035940249432	Luna
1790	3	24.8148905691801	Luna
1791	3	62.2162749147678	Luna
1792	3	59.1465450609714	Luna
1793	3	66.7408542788695	Luna
1794	3	66.8666445185804	Luna
1795	3	29.5841715185593	Luna
1796	3	53.8772795383477	Luna
1797	3	53.8175399594356	Luna
1798	3	58.3203743915287	Luna
1799	3	19.725241984283	Luna
1800	3	63.9868405495865	Luna
1801	3	53.8772795383477	Luna
1802	3	55.7374077878194	Luna
1803	3	24.7759611312259	Luna
1804	3	24.7759611312259	Luna
1805	3	62.2162749147678	Luna
1806	3	62.5589579903195	Luna
1807	3	37.2582290465812	Luna
1808	3	65.3216618512284	Luna
1809	3	59.5441153904195	Luna
1810	3	54.5103565827292	Luna
1811	3	25.3349772246737	Luna
1812	3	48.2231490356374	Luna
1813	3	62.2162749147678	Luna
1814	3	53.7697758035326	Luna
1815	3	59.5441153904195	Luna
1816	3	57.6428293067063	Luna
1817	3	31.5924700010834	Luna
1818	3	57.4536135111333	Luna
1819	3	29.5841715185597	Luna
1820	3	59.1465450609714	Luna
1821	3	55.7374077875656	Luna
1822	3	65.3216618512284	Luna
1823	3	62.2162749147682	Luna
1824	3	66.7408542788695	Luna
1825	3	62.2162749147682	Luna
1826	3	56.8400532752385	Luna
1827	3	24.7759611312259	Luna
1828	3	55.7374077875656	Luna
1829	3	59.5441153907957	Luna
1830	3	56.8400532752383	Luna
1831	3	59.1465450609205	Luna
1832	3	62.2162749147682	Luna
1833	3	55.9639604869159	Luna
1834	3	24.7759611312259	Luna
1835	3	53.8772795383477	Luna
1836	3	55.7374077877428	Luna
1837	3	55.963960486916	Luna
1838	3	55.7686362287828	Luna
1839	3	57.4536135111333	Luna
1840	3	56.8400532752385	Luna
1841	3	59.1465450608252	Luna
1842	3	31.723337699555	Luna
1843	3	55.7686362287674	Luna
1844	3	31.5924700010834	Luna
1845	3	55.7374077878194	Luna
1846	3	57.6428293067065	Luna
1847	3	39.4459472454801	Luna
1848	3	19.725241984283	Luna
1849	3	39.4459472454801	Luna
1850	3	56.8400532752383	Luna
1851	3	19.7252419842604	Luna
1852	3	53.8175399594339	Luna
1853	3	25.9752938250898	Luna
1854	3	59.1465450609714	Luna
1855	3	25.9752938250897	Luna
1856	3	28.19518860274	Luna
1857	3	24.7759611312259	Luna
1858	3	53.8772795383477	Luna
1859	3	31.5035940251786	Luna
1860	3	37.5800132956895	Luna
1861	3	31.5924700010834	Luna
1862	3	53.7697758035329	Luna
1863	3	29.5841715185593	Luna
1864	3	66.8666445185804	Luna
1865	3	31.5924700010834	Luna
1866	3	62.2162749147681	Luna
1867	3	31.7233376997903	Luna
1868	3	66.7408542788695	Luna
1869	3	54.5103565827292	Luna
1870	3	48.2231490359596	Luna
1871	3	53.7697758035329	Luna
1872	3	19.7252419843115	Luna
1873	3	31.723337699795	Luna
1874	3	66.8666445184897	Luna
1875	3	31.7233376997903	Luna
1876	3	24.7759611312259	Luna
1877	3	55.9639604869158	Luna
1878	3	25.9752938250898	Luna
1879	3	28.19518860274	Luna
1880	3	63.9868405495865	Luna
1881	3	31.5035940251786	Luna
1882	3	31.5924700010834	Luna
1883	3	73.3543252206348	Luna
1884	3	57.6428293067063	Luna
1885	3	56.8400532752383	Luna
1886	3	48.2231490356374	Luna
1887	3	29.5841715185593	Luna
1888	3	25.3349772246737	Luna
1889	3	59.5441153907957	Luna
1890	3	59.1465450609714	Luna
1891	3	31.5035940250054	Luna
1892	3	37.5800132956891	Luna
1893	3	55.7374077878194	Luna
1894	3	55.963960486916	Luna
1895	3	62.5589579903195	Luna
1896	3	57.4536135107032	Luna
1897	3	55.7374077875656	Luna
1898	3	53.8175399594356	Luna
1899	3	31.5924700010834	Luna
1900	3	66.8666445184897	Luna
1901	3	73.3543252206348	Luna
1902	3	53.8772795382867	Luna
1903	3	73.3543252206348	Luna
1904	3	31.7233376997903	Luna
1905	3	59.5441153903249	Luna
1906	3	31.5035940251786	Luna
1907	3	55.7686362279726	Luna
1908	3	53.8772795383499	Luna
1909	3	73.3543252206393	Luna
1910	3	53.8772795383477	Luna
1911	3	59.1465450608252	Luna
1912	3	63.9868405498222	Luna
1913	3	59.1465450608252	Luna
1914	3	24.7759611312259	Luna
1915	3	53.7697758035326	Luna
1916	3	57.6428293067063	Luna
1917	3	73.3543252206348	Luna
1918	3	24.8148905691805	Luna
1919	3	57.6428293067063	Luna
1920	3	62.5589579903198	Luna
1921	3	57.4536135107487	Luna
1922	3	31.5924700010834	Luna
1923	3	31.723337699555	Luna
1924	3	66.8666445185804	Luna
1925	3	57.6428293067065	Luna
1926	3	73.3543252206393	Luna
1927	3	31.723337699795	Luna
1928	3	31.5035940249432	Luna
1929	3	28.19518860274	Luna
1930	3	66.7408542788695	Luna
1931	3	73.3543252206348	Luna
1932	3	53.8175399594519	Luna
1933	3	37.2582290471032	Luna
1934	3	28.1951886032103	Luna
1935	3	48.2231490356374	Luna
1936	3	39.44594724548	Luna
1937	3	55.7686362287828	Luna
1938	3	55.7374077875656	Luna
1939	3	28.1951886032103	Luna
1940	3	66.8666445185804	Luna
1941	3	53.8772795383477	Luna
1942	3	62.2162749147682	Luna
1943	3	65.3216618512284	Luna
1944	3	62.5589579903195	Luna
1945	3	65.3216618512284	Luna
1946	3	55.7374077878194	Luna
1947	3	59.5441153904195	Luna
1948	3	25.9752938250897	Luna
1949	3	31.5035940251786	Luna
1950	3	25.3349772246737	Luna
1951	3	55.7374077878194	Luna
1952	3	55.7374077875656	Luna
1953	3	56.8400532752383	Luna
1954	3	19.7252419843115	Luna
1955	3	31.5924700010834	Luna
1956	3	62.5589579903196	Luna
1957	3	25.9752938250896	Luna
1958	3	62.2162749147678	Luna
1959	3	29.5841715185593	Luna
1960	3	66.7408542788046	Luna
1961	3	31.5924700010834	Luna
1962	3	24.7759611312259	Luna
1963	3	56.8400532752385	Luna
1964	3	66.8666445186693	Luna
1965	3	28.1951886032103	Luna
1966	3	29.5841715185593	Luna
1967	3	57.6428293067063	Luna
1968	3	55.9639604869158	Luna
1969	3	59.5441153903249	Luna
1970	3	63.9868405495865	Luna
1971	3	58.320374391893	Luna
1972	3	57.4536135107487	Luna
1973	3	58.320374391893	Luna
1974	3	24.8148905691805	Luna
1975	3	31.5924700010834	Luna
1976	3	37.5800132956891	Luna
1977	3	63.9868405495865	Luna
1978	3	19.725241984283	Luna
1979	3	63.9868405498862	Luna
1980	3	53.8772795383499	Luna
1981	3	37.2582290472344	Luna
1982	3	24.8148905691801	Luna
1983	3	37.2582290471032	Luna
1984	3	58.320374391893	Luna
1985	3	39.4459472454801	Luna
1986	3	56.8400532752384	Luna
1987	3	56.5966970670061	Luna
1988	3	62.2162749147682	Luna
1989	3	31.7233376997903	Luna
1990	3	59.1465450609205	Luna
1991	3	28.19518860274	Luna
1992	3	66.7408542788527	Luna
1993	3	62.2162749147682	Luna
1994	3	28.19518860274	Luna
1995	3	56.5966970670062	Luna
1996	3	31.5924700010834	Luna
1997	3	24.8148905691801	Luna
1998	3	28.1951886026294	Luna
1999	3	25.3349772246737	Luna
[truncated: 140,001 more rows]
