# Supplementary material for: A canonical trajectory of executive function maturation from adolescence to adulthood
Source: Nat Commun. 2023 Oct 30;14:6922. doi: 10.1038/s41467-023-42540-8 (PMC10616171; doi:10.1038/s41467-023-42540-8)
Supplement: Supplementary file 4 — Source Data [file 41467_2023_42540_MOESM4_ESM.zip › SupportingData/Figure5B.csv]

	type	simpnamef	Performancescore	simpnamefbytypef
1	acc	agesq	0.517762317281093	agesq_acc
2	acc	basis	0.930183108432442	basis_acc
3	acc	intonly	0.142857142857143	intonly_acc
4	acc	inv	0.603093919757195	inv_acc
5	acc	lin	0.415589740599588	lin_acc
6	acc	agesq	0.484698431368091	agesq_acc
7	acc	basis	0.997361788234564	basis_acc
8	acc	intonly	0	intonly_acc
9	acc	inv	0.566561704251715	inv_acc
10	acc	lin	0.395567620800399	lin_acc
11	acc	agesq	0.620446201274296	agesq_acc
12	acc	basis	0.74654717249176	basis_acc
13	acc	intonly	0	intonly_acc
14	acc	inv	0.714976954973513	inv_acc
15	acc	lin	0.616470565996415	lin_acc
16	acc	agesq	0.392605357616574	agesq_acc
17	acc	basis	1	basis_acc
18	acc	intonly	0.0698657157751425	intonly_acc
19	acc	inv	0.588472760243595	inv_acc
20	acc	lin	0.264948321536626	lin_acc
21	acc	agesq	0.505759166409411	agesq_acc
22	acc	basis	0.90767128929629	basis_acc
23	acc	intonly	0.142857142857143	intonly_acc
24	acc	inv	0.526836994994907	inv_acc
25	acc	lin	0.200421733717592	lin_acc
26	acc	agesq	0.879496510075388	agesq_acc
27	acc	basis	0.573953180382007	basis_acc
28	acc	intonly	0.0313536432103406	intonly_acc
29	acc	inv	0.515214754387957	inv_acc
30	acc	lin	0.611608172550223	lin_acc
31	acc	agesq	0.525286039748506	agesq_acc
32	acc	basis	0.805532826359733	basis_acc
33	acc	intonly	0.285714285714286	intonly_acc
34	acc	inv	0.242552029680531	inv_acc
35	acc	lin	0.383064124214332	lin_acc
36	acc	agesq	0.668008037121397	agesq_acc
37	acc	basis	0.767413748001595	basis_acc
38	acc	intonly	0.142857142857143	intonly_acc
39	acc	inv	0.564973464557798	inv_acc
40	acc	lin	0.518511551775374	lin_acc
41	lat	agesq	0.730868903721447	agesq_lat
42	lat	basis	0.962129765636087	basis_lat
43	lat	intonly	0	intonly_lat
44	lat	inv	0.625157890079759	inv_lat
45	lat	lin	0.551587367483374	lin_lat
46	lat	agesq	0.511941691774049	agesq_lat
47	lat	basis	0.950910501079358	basis_lat
48	lat	intonly	0.144155925025899	intonly_lat
49	lat	inv	0.890387416528022	inv_lat
50	lat	lin	0.34347770404638	lin_lat
51	lat	agesq	0.829050060268118	agesq_lat
52	lat	basis	0.457262809612524	basis_lat
53	lat	intonly	0.142857142857143	intonly_lat
54	lat	inv	0.575117786525192	inv_lat
55	lat	lin	0.567844776517142	lin_lat
56	lat	agesq	0.60503111305906	agesq_lat
57	lat	basis	0.982706207621843	basis_lat
58	lat	intonly	0	intonly_lat
59	lat	inv	0.662239110682524	inv_lat
60	lat	lin	0.441846431204703	lin_lat
61	lat	agesq	0.649050828808119	agesq_lat
62	lat	basis	0.981038969710548	basis_lat
63	lat	intonly	0	intonly_lat
64	lat	inv	0.641646631243844	inv_lat
65	lat	lin	0.575423338977535	lin_lat
66	lat	agesq	0.666601268975142	agesq_lat
67	lat	basis	0.787408962145316	basis_lat
68	lat	intonly	0.142857142857143	intonly_lat
69	lat	inv	0.817442619946957	inv_lat
70	lat	lin	0.621059119588665	lin_lat
71	acc	agesq	0.605547429974635	agesq_acc
72	acc	basis	1	basis_acc
73	acc	intonly	0	intonly_acc
74	acc	inv	0.604608731915917	inv_acc
75	acc	lin	0.428846240090156	lin_acc
76	acc	agesq	1	agesq_acc
77	acc	basis	0.372879375123215	basis_acc
78	acc	intonly	0.0319075401677544	intonly_acc
79	acc	inv	0.509451747106557	inv_acc
80	acc	lin	0.593767056673941	lin_acc
81	acc	agesq	0.487582465331044	agesq_acc
82	acc	basis	0.857806022519729	basis_acc
83	acc	intonly	0.145456277761199	intonly_acc
84	acc	inv	0.617911517936639	inv_acc
85	acc	lin	0.390222003532702	lin_acc
86	acc	agesq	0.411175068123878	agesq_acc
87	acc	basis	0.99601996654753	basis_acc
88	acc	intonly	0	intonly_acc
89	acc	inv	0.361041571198058	inv_acc
90	acc	lin	0.184663444503311	lin_acc
91	lat	agesq	0.983152861237405	agesq_lat
92	lat	basis	0.204877392470617	basis_lat
93	lat	intonly	4.2493702592124e-05	intonly_lat
94	lat	inv	0.447875440515675	inv_lat
95	lat	lin	0.599200781793004	lin_lat
96	lat	agesq	0.843973026925445	agesq_lat
97	lat	basis	0.251317354352195	basis_lat
98	lat	intonly	0.142857142857143	intonly_lat
99	lat	inv	0.56708438597495	inv_lat
100	lat	lin	0.559889854226531	lin_lat
101	lat	agesq	0.592844266420118	agesq_lat
102	lat	basis	0.403280797167673	basis_lat
103	lat	intonly	0	intonly_lat
104	lat	inv	1	inv_lat
105	lat	lin	0.633240057074505	lin_lat
106	lat	agesq	0.952719044030459	agesq_lat
107	lat	basis	0.306918073539821	basis_lat
108	lat	intonly	0	intonly_lat
109	lat	inv	0.645658587312449	inv_lat
110	lat	lin	0.60369415363368	lin_lat
111	lat	agesq	0.6483970083112	agesq_lat
112	lat	basis	0.84863328884648	basis_lat
113	lat	intonly	0	intonly_lat
114	lat	inv	0.714285733274294	inv_lat
115	lat	lin	0.560854456138096	lin_lat
116	acc	agesq	0.856904892236821	agesq_acc
117	acc	basis	0.975773272658484	basis_acc
118	acc	intonly	0	intonly_acc
119	acc	inv	0.614515746058961	inv_acc
120	acc	lin	0.471585116195426	lin_acc
121	acc	agesq	0.771499460903356	agesq_acc
122	acc	basis	0.998799161374411	basis_acc
123	acc	intonly	0	intonly_acc
124	acc	inv	0.624501486929474	inv_acc
125	acc	lin	0.500418550457413	lin_acc
126	acc	agesq	0.893246453024621	agesq_acc
127	acc	basis	0.850767504872421	basis_acc
128	acc	intonly	0	intonly_acc
129	acc	inv	0.567125853607778	inv_acc
130	acc	lin	0.370593744746317	lin_acc
131	acc	agesq	0.755518513385031	agesq_acc
132	acc	basis	0.996810255445633	basis_acc
133	acc	intonly	0	intonly_acc
134	acc	inv	0.680721016644941	inv_acc
135	acc	lin	0.467097768944186	lin_acc
136	acc	agesq	0.858238630702739	agesq_acc
137	acc	basis	0.962235852694887	basis_acc
138	acc	intonly	0	intonly_acc
139	acc	inv	0.858754359482113	inv_acc
140	acc	lin	0.614119679071607	lin_acc
141	acc	agesq	1	agesq_acc
142	acc	basis	0.689968573853169	basis_acc
143	acc	intonly	0	intonly_acc
144	acc	inv	0.522107129802788	inv_acc
145	acc	lin	0.321981456960717	lin_acc
146	lat	agesq	0.66987519034677	agesq_lat
147	lat	basis	1	basis_lat
148	lat	intonly	0	intonly_lat
149	lat	inv	0.621439240816046	inv_lat
150	lat	lin	0.461588083471647	lin_lat
151	lat	agesq	0.708795771107	agesq_lat
152	lat	basis	1	basis_lat
153	lat	intonly	0	intonly_lat
154	lat	inv	0.604805082381826	inv_lat
155	lat	lin	0.437033493584467	lin_lat
156	lat	agesq	1	agesq_lat
157	lat	basis	0.621264131295681	basis_lat
158	lat	intonly	0	intonly_lat
159	lat	inv	0.5037050396672	inv_lat
160	lat	lin	0.302102754900496	lin_lat
161	lat	agesq	0.736651709547781	agesq_lat
162	lat	basis	0.999671323650637	basis_lat
163	lat	intonly	0	intonly_lat
164	lat	inv	0.597604536207353	inv_lat
165	lat	lin	0.40633849691088	lin_lat
166	lat	agesq	0.690304918673426	agesq_lat
167	lat	basis	1	basis_lat
168	lat	intonly	0	intonly_lat
169	lat	inv	0.600825025531472	inv_lat
170	lat	lin	0.453837937553775	lin_lat
171	lat	agesq	0.666803797418377	agesq_lat
172	lat	basis	1	basis_lat
173	lat	intonly	0	intonly_lat
174	lat	inv	0.626875607586109	inv_lat
175	lat	lin	0.476312351033872	lin_lat
176	acc	agesq	0.883268879843794	agesq_acc
177	acc	basis	0.716236301791409	basis_acc
178	acc	intonly	0	intonly_acc
179	acc	inv	0.847526520032975	inv_acc
180	acc	lin	0.602696604477213	lin_acc
181	acc	agesq	1	agesq_acc
182	acc	basis	0.659291956476905	basis_acc
183	acc	intonly	0	intonly_acc
184	acc	inv	0.657736946238191	inv_acc
185	acc	lin	0.572206810543778	lin_acc
186	acc	agesq	0.780270485337998	agesq_acc
187	acc	basis	0.655241651301486	basis_acc
188	acc	intonly	0	intonly_acc
189	acc	inv	0.999086977633509	inv_acc
190	acc	lin	0.57001587558773	lin_acc
191	acc	agesq	0.876747566495502	agesq_acc
192	acc	basis	0.850855843481818	basis_acc
193	acc	intonly	0	intonly_acc
194	acc	inv	0.661181289495663	inv_acc
195	acc	lin	0.638961840391623	lin_acc
196	lat	agesq	1	agesq_lat
197	lat	basis	0.6194369648012	basis_lat
198	lat	intonly	0	intonly_lat
199	lat	inv	0.60701117658901	inv_lat
200	lat	lin	0.486815004715074	lin_lat
201	lat	agesq	1	agesq_lat
202	lat	basis	0.619850959636133	basis_lat
203	lat	intonly	0	intonly_lat
204	lat	inv	0.604859210405978	inv_lat
205	lat	lin	0.484827050728294	lin_lat
206	lat	agesq	1	agesq_lat
207	lat	basis	0.376937547187342	basis_lat
208	lat	intonly	0	intonly_lat
209	lat	inv	0.358134761254363	inv_lat
210	lat	lin	0.199874295737983	lin_lat
211	lat	agesq	1	agesq_lat
212	lat	basis	0.655794855683715	basis_lat
213	lat	intonly	0	intonly_lat
214	lat	inv	0.649437694756982	inv_lat
215	lat	lin	0.56322728607307	lin_lat
