# Supplementary material for: A canonical trajectory of executive function maturation from adolescence to adulthood
Source: Nat Commun. 2023 Oct 30;14:6922. doi: 10.1038/s41467-023-42540-8 (PMC10616171; doi:10.1038/s41467-023-42540-8)
Supplement: Supplementary file 4 — Source Data [file 41467_2023_42540_MOESM4_ESM.zip › SupportingData/Figure5A.csv]

	outcome	pred	fit	se	dataset
1	Accuracycomposite	8.03011635865845	-3.64375806871999	0.307374075791164	Luna
2	Accuracycomposite	8.13011635865845	-3.58812673390577	0.300008133079517	Luna
3	Accuracycomposite	8.23011635865845	-3.53249882429712	0.292741205037325	Luna
4	Accuracycomposite	8.33011635865845	-3.47687776510142	0.285581798659925	Luna
5	Accuracycomposite	8.43011635865845	-3.4212674809992	0.27853899947301	Luna
6	Accuracycomposite	8.53011635865845	-3.36567502328095	0.271623255767177	Luna
7	Accuracycomposite	8.63011635865845	-3.3101117241122	0.264846453545362	Luna
8	Accuracycomposite	8.73011635865845	-3.25459117741333	0.258220966770199	Luna
9	Accuracycomposite	8.83011635865845	-3.19912747213905	0.251758943470583	Luna
10	Accuracycomposite	8.93011635865845	-3.14373491677264	0.245472095198719	Luna
11	Accuracycomposite	9.03011635865845	-3.08843068010017	0.239372094544383	Luna
12	Accuracycomposite	9.13011635865845	-3.03323449971499	0.233470137180163	Luna
13	Accuracycomposite	9.23011635865845	-2.97816761603707	0.227776370399419	Luna
14	Accuracycomposite	9.33011635865845	-2.92325355771858	0.222299699612193	Luna
15	Accuracycomposite	9.43011635865845	-2.86851664509953	0.217047232128322	Luna
16	Accuracycomposite	9.53011635865845	-2.81398339450486	0.212024195745415	Luna
17	Accuracycomposite	9.63011635865845	-2.75968355090678	0.207233744677335	Luna
18	Accuracycomposite	9.73011635865845	-2.70564766616325	0.202676432859919	Luna
19	Accuracycomposite	9.83011635865845	-2.65190714715375	0.198350113043868	Luna
20	Accuracycomposite	9.93011635865845	-2.5984937613665	0.194249859849704	Luna
21	Accuracycomposite	10.0301163586585	-2.54544003166807	0.190368121944116	Luna
22	Accuracycomposite	10.1301163586584	-2.49277947181473	0.186695011492597	Luna
23	Accuracycomposite	10.2301163586584	-2.44054617567397	0.183218594479163	Luna
24	Accuracycomposite	10.3301163586585	-2.38877440463985	0.179925263600906	Luna
25	Accuracycomposite	10.4301163586585	-2.33749828676443	0.17680021187232	Luna
26	Accuracycomposite	10.5301163586585	-2.28675127125184	0.173828079687358	Luna
27	Accuracycomposite	10.6301163586584	-2.23656572679603	0.170993615098626	Luna
28	Accuracycomposite	10.7301163586584	-2.18697280239848	0.168282073551659	Luna
29	Accuracycomposite	10.8301163586585	-2.13800250383872	0.165679517360694	Luna
30	Accuracycomposite	10.9301163586585	-2.08968406191147	0.163172908054797	Luna
31	Accuracycomposite	11.0301163586585	-2.04204570143993	0.16075038938948	Luna
32	Accuracycomposite	11.1301163586584	-1.99511474136058	0.158401421932338	Luna
33	Accuracycomposite	11.2301163586584	-1.94891720499615	0.156117015449689	Luna
34	Accuracycomposite	11.3301163586585	-1.90347657988037	0.153890165306866	Luna
35	Accuracycomposite	11.4301163586585	-1.85881398299375	0.151715803644334	Luna
36	Accuracycomposite	11.5301163586585	-1.81494839222249	0.149590635476181	Luna
37	Accuracycomposite	11.6301163586584	-1.77189430854137	0.147513512426802	Luna
38	Accuracycomposite	11.7301163586584	-1.7296633431849	0.145484803801436	Luna
39	Accuracycomposite	11.8301163586585	-1.68826447442578	0.143506004117009	Luna
40	Accuracycomposite	11.9301163586585	-1.64770278142185	0.141579610788039	Luna
41	Accuracycomposite	12.0301163586585	-1.60798077387626	0.139708494448116	Luna
42	Accuracycomposite	12.1301163586585	-1.56909934416815	0.137895381921037	Luna
43	Accuracycomposite	12.2301163586584	-1.53105762300891	0.136142569290221	Luna
44	Accuracycomposite	12.3301163586585	-1.49385174898197	0.134451841363553	Luna
45	Accuracycomposite	12.4301163586585	-1.45747473484996	0.132824274346204	Luna
46	Accuracycomposite	12.5301163586585	-1.42191560251701	0.131260222513621	Luna
47	Accuracycomposite	12.6301163586585	-1.38715900620465	0.129759320394109	Luna
48	Accuracycomposite	12.7301163586584	-1.35318524748505	0.128320505250086	Luna
49	Accuracycomposite	12.8301163586585	-1.31997152212773	0.126941878173547	Luna
50	Accuracycomposite	12.9301163586585	-1.28749312322265	0.125620550740746	Luna
51	Accuracycomposite	13.0301163586585	-1.25572488863639	0.124352392038398	Luna
52	Accuracycomposite	13.1301163586585	-1.22464104338988	0.123132244395946	Luna
53	Accuracycomposite	13.2301163586584	-1.19421420778007	0.121954582582963	Luna
54	Accuracycomposite	13.3301163586585	-1.16441554288281	0.120813869543257	Luna
55	Accuracycomposite	13.4301163586585	-1.13521509020553	0.119704825475939	Luna
56	Accuracycomposite	13.5301163586585	-1.1065825356442	0.118622162659205	Luna
57	Accuracycomposite	13.6301163586585	-1.07848752360718	0.117560656227414	Luna
58	Accuracycomposite	13.7301163586584	-1.05089950499242	0.116516409393561	Luna
59	Accuracycomposite	13.8301163586585	-1.02378799362837	0.115487998504386	Luna
60	Accuracycomposite	13.9301163586585	-0.99712296356509	0.114476055492386	Luna
61	Accuracycomposite	14.0301163586585	-0.970874964240017	0.113482524107442	Luna
62	Accuracycomposite	14.1301163586585	-0.945015080364533	0.112510036360263	Luna
63	Accuracycomposite	14.2301163586584	-0.919515183720554	0.11156172360546	Luna
64	Accuracycomposite	14.3301163586585	-0.894348248833899	0.110641017214076	Luna
65	Accuracycomposite	14.4301163586585	-0.869488496144384	0.109751376096789	Luna
66	Accuracycomposite	14.5301163586585	-0.844911054511834	0.108895787716357	Luna
67	Accuracycomposite	14.6301163586585	-0.820592205136504	0.108076588778259	Luna
68	Accuracycomposite	14.7301163586584	-0.79651057474216	0.107295697315766	Luna
69	Accuracycomposite	14.8301163586585	-0.77264762105187	0.106554580645409	Luna
70	Accuracycomposite	14.9301163586585	-0.74898836923891	0.105854342548256	Luna
71	Accuracycomposite	15.0301163586585	-0.725520643096086	0.105195374427284	Luna
72	Accuracycomposite	15.1301163586585	-0.70223455829828	0.104577141526317	Luna
73	Accuracycomposite	15.2301163586584	-0.679121981676465	0.10399802213697	Luna
74	Accuracycomposite	15.3301163586585	-0.656176529712343	0.103455376890872	Luna
75	Accuracycomposite	15.4301163586585	-0.633393862647145	0.102945784566572	Luna
76	Accuracycomposite	15.5301163586585	-0.610771273533586	0.102465100641025	Luna
77	Accuracycomposite	15.6301163586585	-0.588308152755494	0.102008867097836	Luna
78	Accuracycomposite	15.7301163586584	-0.56600627155759	0.10157270679268	Luna
79	Accuracycomposite	15.8301163586585	-0.543870483529338	0.1011529057117	Luna
80	Accuracycomposite	15.9301163586585	-0.521907602041998	0.100746184479511	Luna
81	Accuracycomposite	16.0301163586585	-0.500126365379949	0.100349903230485	Luna
82	Accuracycomposite	16.1301163586584	-0.478537771734609	0.0999623822944383	Luna
83	Accuracycomposite	16.2301163586584	-0.457154672203076	0.0995828143704643	Luna
84	Accuracycomposite	16.3301163586585	-0.435991318891841	0.0992110634427052	Luna
85	Accuracycomposite	16.4301163586585	-0.415063051231891	0.098847489193137	Luna
86	Accuracycomposite	16.5301163586585	-0.394386095079672	0.098492841013425	Luna
87	Accuracycomposite	16.6301163586584	-0.373978041817468	0.098148696177228	Luna
88	Accuracycomposite	16.7301163586584	-0.353857845241144	0.0978174560685733	Luna
89	Accuracycomposite	16.8301163586585	-0.334045086618226	0.0975015656930443	Luna
90	Accuracycomposite	16.9301163586585	-0.314559740872706	0.097203333652458	Luna
91	Accuracycomposite	17.0301163586585	-0.295422168004601	0.0969252738994035	Luna
92	Accuracycomposite	17.1301163586584	-0.276652901803728	0.0966700995741149	Luna
93	Accuracycomposite	17.2301163586584	-0.258272240205058	0.0964406013009777	Luna
94	Accuracycomposite	17.3301163586585	-0.240300107151081	0.0962391436251788	Luna
95	Accuracycomposite	17.4301163586585	-0.222756098986858	0.0960669165778234	Luna
96	Accuracycomposite	17.5301163586585	-0.205659264934458	0.0959239475952528	Luna
97	Accuracycomposite	17.6301163586585	-0.18902793051121	0.0958091792121618	Luna
98	Accuracycomposite	17.7301163586584	-0.172879669024891	0.0957204847434526	Luna
99	Accuracycomposite	17.8301163586585	-0.15723102551029	0.0956549452361876	Luna
100	Accuracycomposite	17.9301163586585	-0.142097011691336	0.0956093645777409	Luna
101	Accuracycomposite	18.0301163586585	-0.12749096418209	0.0955805444648947	Luna
102	Accuracycomposite	18.1301163586585	-0.113424778601668	0.0955653189112475	Luna
103	Accuracycomposite	18.2301163586584	-0.0999093338682661	0.0955604502342263	Luna
104	Accuracycomposite	18.3301163586585	-0.0869545382284488	0.0955627754931289	Luna
105	Accuracycomposite	18.4301163586585	-0.0745685537982651	0.0955698564625649	Luna
106	Accuracycomposite	18.5301163586585	-0.0627575525531681	0.0955802840488287	Luna
107	Accuracycomposite	18.6301163586585	-0.0515253282983902	0.09559398748258	Luna
108	Accuracycomposite	18.7301163586584	-0.0408739032744223	0.0956118828186784	Luna
109	Accuracycomposite	18.8301163586585	-0.030804343821634	0.0956353591368828	Luna
110	Accuracycomposite	18.9301163586585	-0.0213165558179997	0.0956663558443943	Luna
111	Accuracycomposite	19.0301163586585	-0.0124076436263602	0.0957081929831415	Luna
112	Accuracycomposite	19.1301163586585	-0.00407286470080685	0.0957648518027587	Luna
113	Accuracycomposite	19.2301163586584	0.00369404580644619	0.0958406068998494	Luna
114	Accuracycomposite	19.3301163586585	0.0109008460880431	0.0959398187576024	Luna
115	Accuracycomposite	19.4301163586585	0.017556694542815	0.096066728312174	Luna
116	Accuracycomposite	19.5301163586585	0.0236730605197074	0.0962258202090045	Luna
117	Accuracycomposite	19.6301163586585	0.029263562736197	0.0964215648119946	Luna
118	Accuracycomposite	19.7301163586584	0.0343435915921324	0.0966580571399921	Luna
119	Accuracycomposite	19.8301163586585	0.0389300684244322	0.0969387847399714	Luna
120	Accuracycomposite	19.9301163586585	0.0430410916044588	0.0972663670926159	Luna
121	Accuracycomposite	20.0301163586585	0.0466955198328395	0.0976422473741366	Luna
122	Accuracycomposite	20.1301163586585	0.0499126169897687	0.0980664520215184	Luna
123	Accuracycomposite	20.2301163586584	0.0527119633078462	0.0985377732249134	Luna
124	Accuracycomposite	20.3301163586585	0.055113567641622	0.0990543389791506	Luna
125	Accuracycomposite	20.4301163586585	0.0571376031109887	0.0996134803977833	Luna
126	Accuracycomposite	20.5301163586585	0.0588042990199033	0.100212212560997	Luna
127	Accuracycomposite	20.6301163586585	0.0601338233039575	0.100847930542056	Luna
128	Accuracycomposite	20.7301163586584	0.0611462696369785	0.101517916069692	Luna
129	Accuracycomposite	20.8301163586585	0.061861636717828	0.102219169426091	Luna
130	Accuracycomposite	20.9301163586585	0.062299514070236	0.102949239304024	Luna
131	Accuracycomposite	21.0301163586585	0.0624789544325937	0.103706539954563	Luna
132	Accuracycomposite	21.1301163586585	0.0624187204308585	0.104489799932956	Luna
133	Accuracycomposite	21.2301163586584	0.0621371943096918	0.105298163062752	Luna
134	Accuracycomposite	21.3301163586585	0.0616520371802335	0.106131612649875	Luna
135	Accuracycomposite	21.4301163586585	0.060980047329244	0.106991023763775	Luna
136	Accuracycomposite	21.5301163586585	0.0601372302999725	0.107877900782833	Luna
137	Accuracycomposite	21.6301163586585	0.0591383902859669	0.108794557620786	Luna
138	Accuracycomposite	21.7301163586584	0.0579968760350913	0.109744054787864	Luna
139	Accuracycomposite	21.8301163586585	0.0567251982526493	0.110729296084091	Luna
140	Accuracycomposite	21.9301163586585	0.055335165602653	0.111752638131164	Luna
141	Accuracycomposite	22.0301163586585	0.0538374693245424	0.112816016508616	Luna
142	Accuracycomposite	22.1301163586585	0.0522419345146276	0.113920556404854	Luna
143	Accuracycomposite	22.2301163586584	0.05055782838907	0.115066219966462	Luna
144	Accuracycomposite	22.3301163586585	0.0487940365331015	0.1162516473316	Luna
145	Accuracycomposite	22.4301163586585	0.0469589810594528	0.11747429257647	Luna
146	Accuracycomposite	22.5301163586585	0.0450600999763594	0.118731032503204	Luna
147	Accuracycomposite	22.6301163586585	0.043103713850145	0.120018504312213	Luna
148	Accuracycomposite	22.7301163586584	0.0410952828266803	0.121333101028838	Luna
149	Accuracycomposite	22.8301163586585	0.0390396951907187	0.122670888532472	Luna
150	Accuracycomposite	22.9301163586585	0.0369415088289298	0.124027531700632	Luna
151	Accuracycomposite	23.0301163586585	0.0348049012756449	0.125398589934743	Luna
152	Accuracycomposite	23.1301163586585	0.0326336636749917	0.126779755983093	Luna
153	Accuracycomposite	23.2301163586584	0.0304312385827847	0.128167048213591	Luna
154	Accuracycomposite	23.3301163586585	0.0282006654433269	0.129557149036707	Luna
155	Accuracycomposite	23.4301163586585	0.025944761198471	0.130947182370357	Luna
156	Accuracycomposite	23.5301163586585	0.0236662576548642	0.132334510800606	Luna
157	Accuracycomposite	23.6301163586585	0.0213677589653214	0.133717014955128	Luna
158	Accuracycomposite	23.7301163586584	0.0190516314522984	0.135093558596955	Luna
159	Accuracycomposite	23.8301163586585	0.0167200393566343	0.136464029012526	Luna
160	Accuracycomposite	23.9301163586585	0.0143748645140106	0.13782973586002	Luna
161	Accuracycomposite	24.0301163586585	0.0120177710567855	0.13919312800124	Luna
162	Accuracycomposite	24.1301163586585	0.00965033335196198	0.140557052606483	Luna
163	Accuracycomposite	24.2301163586584	0.00727408728144432	0.141924380232079	Luna
164	Accuracycomposite	24.3301163586585	0.00489053065693925	0.143297919501139	Luna
165	Accuracycomposite	24.4301163586585	0.00250107892353862	0.144680678630525	Luna
166	Accuracycomposite	24.5301163586585	0.000107050703678022	0.146075841460915	Luna
167	Accuracycomposite	24.6301163586585	-0.0022902596677818	0.147486070920807	Luna
168	Accuracycomposite	24.7301163586584	-0.00468960687987755	0.148913644180522	Luna
169	Accuracycomposite	24.8301163586585	-0.00708980430225941	0.15036044339878	Luna
170	Accuracycomposite	24.9301163586585	-0.0094897258090143	0.151827880098509	Luna
171	Accuracycomposite	25.0301163586585	-0.0118883048357795	0.153316803996198	Luna
172	Accuracycomposite	25.1301163586585	-0.0142845213685531	0.154827343461041	Luna
173	Accuracycomposite	25.2301163586584	-0.0166773734180046	0.156358666760663	Luna
174	Accuracycomposite	25.3301163586585	-0.0190659253602783	0.157909337696418	Luna
175	Accuracycomposite	25.4301163586585	-0.0214492847592071	0.159477211069718	Luna
176	Accuracycomposite	25.5301163586585	-0.0238265748993841	0.16105932166929	Luna
177	Accuracycomposite	25.6301163586585	-0.0261969782986909	0.16265223587566	Luna
178	Accuracycomposite	25.7301163586584	-0.0285597525985602	0.164252257878281	Luna
179	Accuracycomposite	25.8301163586585	-0.0309142472997709	0.165855639478736	Luna
180	Accuracycomposite	25.9301163586585	-0.0332599062616911	0.167458723589458	Luna
181	Accuracycomposite	26.0301163586585	-0.0355962705245947	0.169058087192288	Luna
182	Accuracycomposite	26.1301163586585	-0.037922901773614	0.170650309821474	Luna
183	Accuracycomposite	26.2301163586584	-0.040239403181405	0.172232193319636	Luna
184	Accuracycomposite	26.3301163586585	-0.0425455117646637	0.173801307005835	Luna
185	Accuracycomposite	26.4301163586585	-0.0448412141727742	0.175356595940435	Luna
186	Accuracycomposite	26.5301163586585	-0.0471268247788499	0.176898768473503	Luna
187	Accuracycomposite	26.6301163586585	-0.0494027803206698	0.1784294380896	Luna
188	Accuracycomposite	26.7301163586584	-0.0516695526112837	0.179950745564301	Luna
189	Accuracycomposite	26.8301163586585	-0.0539276869835608	0.181465498307301	Luna
190	Accuracycomposite	26.9301163586585	-0.0561777963856764	0.182977125027417	Luna
191	Accuracycomposite	27.0301163586585	-0.0584205541143414	0.184489624369871	Luna
192	Accuracycomposite	27.1301163586585	-0.0606567362573886	0.186007689227827	Luna
193	Accuracycomposite	27.2301163586585	-0.0628873443583636	0.187537075285006	Luna
194	Accuracycomposite	27.3301163586585	-0.0651135557265237	0.189084289733121	Luna
195	Accuracycomposite	27.4301163586585	-0.06733667342882	0.190656279027856	Luna
196	Accuracycomposite	27.5301163586585	-0.0695580809419801	0.192260148385586	Luna
197	Accuracycomposite	27.6301163586585	-0.0717793659288192	0.193903447611482	Luna
198	Accuracycomposite	27.7301163586585	-0.0740022757348184	0.195593821402865	Luna
199	Accuracycomposite	27.8301163586585	-0.0762285832874732	0.197338413729165	Luna
200	Accuracycomposite	27.9301163586585	-0.0784601147965441	0.199143877996053	Luna
201	Accuracycomposite	28.0301163586585	-0.0806987227793172	0.201016197874023	Luna
202	Accuracycomposite	28.1301163586585	-0.0829462622199322	0.202960567357919	Luna
203	Accuracycomposite	28.2301163586585	-0.0852046200725789	0.204981509480406	Luna
204	Accuracycomposite	28.3301163586585	-0.0874757143123021	0.207082873641662	Luna
205	Accuracycomposite	28.4301163586585	-0.0897614977291789	0.209267923827772	Luna
206	Accuracycomposite	28.5301163586585	-0.0920639650433897	0.211539508680308	Luna
207	Accuracycomposite	28.6301163586585	-0.0943851370988633	0.213900057438138	Luna
208	Accuracycomposite	28.7301163586585	-0.0967270380939307	0.216351602983523	Luna
209	Accuracycomposite	28.8301163586585	-0.0990916827203733	0.21889576660345	Luna
210	Accuracycomposite	28.9301163586585	-0.101481024197367	0.221534158467325	Luna
211	Accuracycomposite	29.0301163586585	-0.103896936654803	0.22426850595178	Luna
212	Accuracycomposite	29.1301163586585	-0.106341265783399	0.227100288289963	Luna
213	Accuracycomposite	29.2301163586585	-0.108815766780398	0.230031040179693	Luna
214	Accuracycomposite	29.3301163586585	-0.111322084736724	0.23306249785675	Luna
215	Accuracycomposite	29.4301163586585	-0.113861832699635	0.236196359270013	Luna
216	Accuracycomposite	29.5301163586585	-0.116436547283944	0.239434478996716	Luna
217	Accuracycomposite	29.6301163586585	-0.119047731104775	0.242778809490315	Luna
218	Accuracycomposite	29.7301163586585	-0.121696846077185	0.24623146983769	Luna
219	Accuracycomposite	29.8301163586585	-0.124385228067251	0.249795040606657	Luna
220	Accuracycomposite	29.9301163586585	-0.127114075718269	0.253472639721881	Luna
221	Accuracycomposite	30.0301163586585	-0.129884460053548	0.257267925624967	Luna
222	Accuracycomposite	30.1301163586585	-0.132697237120541	0.261185318121294	Luna
223	Accuracycomposite	30.2301163586585	-0.135553083373721	0.265229898128406	Luna
224	Accuracycomposite	30.3301163586585	-0.138452391559556	0.269407594511921	Luna
225	Accuracycomposite	30.4301163586585	-0.141395435829166	0.273724753472884	Luna
226	Accuracycomposite	30.5301163586585	-0.144382488108366	0.278187820186909	Luna
227	Accuracycomposite	30.6301163586585	-0.147413820322945	0.282803280162776	Luna
228	Accuracycomposite	30.7301163586585	-0.150489697492402	0.287577623621176	Luna
229	Accuracycomposite	30.8301163586585	-0.153610242981764	0.292517544021981	Luna
230	Accuracycomposite	30.9301163586585	-0.156775445084084	0.297629846403038	Luna
231	Accuracycomposite	31.0301163586585	-0.159985170948699	0.302921334019307	Luna
232	Accuracycomposite	31.1301163586585	-0.163239067655201	0.308398881253729	Luna
233	Accuracycomposite	31.2301163586585	-0.166536568281228	0.314069301810255	Luna
234	Accuracycomposite	31.3301163586585	-0.169877058630307	0.319938973736992	Luna
235	Accuracycomposite	31.4301163586585	-0.173259924506026	0.326013699697972	Luna
236	Accuracycomposite	31.5301163586585	-0.176684551711966	0.332298660377181	Luna
237	Accuracycomposite	31.6301163586585	-0.18015032593585	0.338798379373781	Luna
238	Accuracycomposite	31.7301163586585	-0.183656563403706	0.345516794709772	Luna
239	Accuracycomposite	31.8301163586585	-0.187202370504814	0.352457410654876	Luna
240	Accuracycomposite	31.9301163586585	-0.190786648875477	0.359623230751094	Luna
241	Accuracycomposite	32.0301163586584	-0.194408220698937	0.367016531058389	Luna
242	Accuracycomposite	32.1301163586585	-0.198065907747432	0.374638736795062	Luna
243	Accuracycomposite	32.2301163586584	-0.201758531793138	0.382490428600383	Luna
244	Accuracycomposite	32.3301163586585	-0.205484914608309	0.390571358386581	Luna
245	Accuracycomposite	32.4301163586585	-0.209243877965107	0.39888047282752	Luna
246	Accuracycomposite	32.5301163586584	-0.213034243635846	0.407415943160306	Luna
247	Accuracycomposite	32.6301163586585	-0.216854809544076	0.416175273990604	Luna
248	Accuracycomposite	32.7301163586584	-0.22070427523526	0.425155575760631	Luna
249	Accuracycomposite	32.8301163586585	-0.224581314890785	0.434353382266766	Luna
250	Accuracycomposite	32.9301163586585	-0.228484602692257	0.443764611626455	Luna
251	Accuracycomposite	33.0301163586584	-0.232412812821104	0.453384606561444	Luna
252	Accuracycomposite	33.1301163586585	-0.236364619458874	0.463208175506978	Luna
253	Accuracycomposite	33.2301163586584	-0.240338696787038	0.473229633857128	Luna
254	Accuracycomposite	33.3301163586585	-0.24433371898716	0.483442844766161	Luna
255	Accuracycomposite	33.4301163586585	-0.248348360240663	0.493841259029989	Luna
256	Accuracycomposite	33.5301163586584	-0.252381294729073	0.504417953669104	Luna
257	Accuracycomposite	33.6301163586585	-0.256431197265363	0.51516567232075	Luna
258	Accuracycomposite	33.7301163586584	-0.260496813778584	0.526077250555194	Luna
259	Accuracycomposite	33.8301163586585	-0.264577025556287	0.537146063297769	Luna
260	Accuracycomposite	33.9301163586585	-0.268670729059574	0.548365445954392	Luna
261	Accuracycomposite	34.0301163586584	-0.272776820749624	0.559728632277265	Luna
262	Accuracycomposite	34.1301163586585	-0.276894197087624	0.571228770173234	Luna
263	Accuracycomposite	34.2301163586584	-0.281021754534639	0.582858936168182	Luna
264	Accuracycomposite	34.3301163586585	-0.285158389551827	0.594612148603487	Luna
265	Accuracycomposite	34.4301163586585	-0.289302998600346	0.606481379645885	Luna
266	Accuracycomposite	34.5301163586584	-0.293454478141338	0.618459566194432	Luna
267	Accuracycomposite	34.6301163586585	-0.297611724635904	0.630539619769188	Luna
268	Accuracycomposite	34.7301163586584	-0.301773634545213	0.642714435464926	Luna
269	Accuracycomposite	34.8301163586585	-0.305939104330407	0.654976900051405	Luna
270	Accuracycomposite	34.9301163586585	-0.310107030452595	0.66731989929841	Luna
271	Accuracycomposite	35.0301163586584	-0.314276309372935	0.679736324600462	Luna
272	Latencycomposite	8.03011635865845	1.69757880041671	0.235249161030098	Luna
273	Latencycomposite	8.13011635865845	1.679138844929	0.230617623614965	Luna
274	Latencycomposite	8.23011635865845	1.66069795926952	0.226041157321048	Luna
275	Latencycomposite	8.33011635865845	1.642255213266	0.221523588763087	Luna
276	Latencycomposite	8.43011635865845	1.62380954664701	0.217068948746048	Luna
277	Latencycomposite	8.53011635865845	1.6053590900402	0.212681808069516	Luna
278	Latencycomposite	8.63011635865845	1.58690087802355	0.208367307468581	Luna
279	Latencycomposite	8.73011635865845	1.56843137686648	0.204130746509994	Luna
280	Latencycomposite	8.83011635865845	1.54994692936673	0.199977278451898	Luna
281	Latencycomposite	8.93011635865845	1.53144382926648	0.195911829300758	Luna
282	Latencycomposite	9.03011635865845	1.51291773419768	0.191939295196446	Luna
283	Latencycomposite	9.13011635865845	1.49436373574259	0.188064372049763	Luna
284	Latencycomposite	9.23011635865845	1.47577662691752	0.184291331074656	Luna
285	Latencycomposite	9.33011635865845	1.45715076816965	0.18062397065774	Luna
286	Latencycomposite	9.43011635865845	1.43848038100171	0.177065397024802	Luna
287	Latencycomposite	9.53011635865845	1.41975939653435	0.173618037320698	Luna
288	Latencycomposite	9.63011635865845	1.40098134771168	0.170283596551797	Luna
289	Latencycomposite	9.73011635865845	1.38213969571995	0.167062828987907	Luna
290	Latencycomposite	9.83011635865845	1.36322787872228	0.163955515140353	Luna
291	Latencycomposite	9.93011635865845	1.34423935194353	0.160960430920733	Luna
292	Latencycomposite	10.0301163586585	1.32516773712527	0.158075417411648	Luna
293	Latencycomposite	10.1301163586584	1.3060070468708	0.155297488780705	Luna
294	Latencycomposite	10.2301163586584	1.28675175485448	0.152622914410729	Luna
295	Latencycomposite	10.3301163586585	1.26739686684546	0.150047328006035	Luna
296	Latencycomposite	10.4301163586585	1.24793803577035	0.147565874661108	Luna
297	Latencycomposite	10.5301163586585	1.22837190785545	0.145173423280595	Luna
298	Latencycomposite	10.6301163586584	1.20869636429682	0.142864783536312	Luna
299	Latencycomposite	10.7301163586584	1.18891035898192	0.140634825356209	Luna
300	Latencycomposite	10.8301163586585	1.16901373620574	0.138478570458991	Luna
301	Latencycomposite	10.9301163586585	1.14900686421471	0.136391213498984	Luna
302	Latencycomposite	11.0301163586585	1.12889073182264	0.134368222569987	Luna
303	Latencycomposite	11.1301163586584	1.10866685173948	0.132405389205115	Luna
304	Latencycomposite	11.2301163586584	1.08833742332573	0.130498920395514	Luna
305	Latencycomposite	11.3301163586585	1.067905933895	0.128645613613846	Luna
306	Latencycomposite	11.4301163586585	1.04737702811618	0.126842853526077	Luna
307	Latencycomposite	11.5301163586585	1.02675632915505	0.12508856825615	Luna
308	Latencycomposite	11.6301163586584	1.00605143433866	0.123381397756901	Luna
309	Latencycomposite	11.7301163586584	0.98527117837863	0.121720478074541	Luna
310	Latencycomposite	11.8301163586585	0.964425451261631	0.120105316902814	Luna
311	Latencycomposite	11.9301163586585	0.943525652275321	0.118535777717386	Luna
312	Latencycomposite	12.0301163586585	0.92258413770343	0.117011860859652	Luna
313	Latencycomposite	12.1301163586585	0.901613835451693	0.115533524857032	Luna
314	Latencycomposite	12.2301163586584	0.880628251073477	0.11410059847082	Luna
315	Latencycomposite	12.3301163586585	0.859641820587038	0.112712776744388	Luna
316	Latencycomposite	12.4301163586585	0.83866989395716	0.111369563816449	Luna
317	Latencycomposite	12.5301163586585	0.817728888288463	0.110070286968879	Luna
318	Latencycomposite	12.6301163586585	0.796836287863522	0.108814107940786	Luna
319	Latencycomposite	12.7301163586584	0.776010534826521	0.107600032992297	Luna
320	Latencycomposite	12.8301163586585	0.755270658013682	0.106426846791225	Luna
321	Latencycomposite	12.9301163586585	0.734635992705692	0.105293037138218	Luna
322	Latencycomposite	13.0301163586585	0.714125933929156	0.104196678263142	Luna
323	Latencycomposite	13.1301163586585	0.693759882081822	0.103135503612595	Luna
324	Latencycomposite	13.2301163586584	0.673557185732373	0.102107151009259	Luna
325	Latencycomposite	13.3301163586585	0.653537025112373	0.10110928225036	Luna
326	Latencycomposite	13.4301163586585	0.633718298602567	0.100139669573258	Luna
327	Latencycomposite	13.5301163586585	0.614119794372931	0.0991960764080177	Luna
328	Latencycomposite	13.6301163586585	0.594760195343729	0.0982762732758838	Luna
329	Latencycomposite	13.7301163586584	0.575657261907412	0.0973785213544787	Luna
330	Latencycomposite	13.8301163586585	0.556826969181866	0.0965020130207263	Luna
331	Latencycomposite	13.9301163586585	0.538283775724464	0.0956467095464546	Luna
332	Latencycomposite	14.0301163586585	0.520041107995527	0.0948130556901509	Luna
333	Latencycomposite	14.1301163586585	0.502111721615683	0.0940017426196615	Luna
334	Latencycomposite	14.2301163586584	0.484507568427	0.0932136430126159	Luna
335	Latencycomposite	14.3301163586585	0.467239642813962	0.0924497441060032	Luna
336	Latencycomposite	14.4301163586585	0.450317942855672	0.0917110521116346	Luna
337	Latencycomposite	14.5301163586585	0.433751803084853	0.0909984043470304	Luna
338	Latencycomposite	14.6301163586585	0.417549806306077	0.0903124088089002	Luna
339	Latencycomposite	14.7301163586584	0.401719082925952	0.0896535507966923	Luna
340	Latencycomposite	14.8301163586585	0.386265113445942	0.0890221895026524	Luna
341	Latencycomposite	14.9301163586585	0.371191397208421	0.0884186001751401	Luna
342	Latencycomposite	15.0301163586585	0.356499948226546	0.0878428307043186	Luna
343	Latencycomposite	15.1301163586585	0.34219162847333	0.0872946094928108	Luna
344	Latencycomposite	15.2301163586584	0.328266451550847	0.0867732710382825	Luna
345	Latencycomposite	15.3301163586585	0.314723632105284	0.0862777729128427	Luna
346	Latencycomposite	15.4301163586585	0.301561483301815	0.0858067778937016	Luna
347	Latencycomposite	15.5301163586585	0.288777628505471	0.0853586611279592	Luna
348	Latencycomposite	15.6301163586585	0.276368847615054	0.0849316603724927	Luna
349	Latencycomposite	15.7301163586584	0.264331002542788	0.0845240199796495	Luna
350	Latencycomposite	15.8301163586585	0.252658817163947	0.0841342133886621	Luna
351	Latencycomposite	15.9301163586585	0.241346316694169	0.0837608403569006	Luna
352	Latencycomposite	16.0301163586585	0.230386888187934	0.0834027047732086	Luna
353	Latencycomposite	16.1301163586584	0.219773199949957	0.0830589439083694	Luna
354	Latencycomposite	16.2301163586584	0.209497368318192	0.0827289964520722	Luna
355	Latencycomposite	16.3301163586585	0.199551119803452	0.0824125278754344	Luna
356	Latencycomposite	16.4301163586585	0.189925902698018	0.0821093684371639	Luna
357	Latencycomposite	16.5301163586585	0.180612968372098	0.0818194815585837	Luna
358	Latencycomposite	16.6301163586584	0.171603315367277	0.0815431615007651	Luna
359	Latencycomposite	16.7301163586584	0.162887733272064	0.0812810529190722	Luna
360	Latencycomposite	16.8301163586585	0.154456948340263	0.0810338450570385	Luna
361	Latencycomposite	16.9301163586585	0.146301708027707	0.0808022151768861	Luna
362	Latencycomposite	17.0301163586585	0.138412893765616	0.0805869932397134	Luna
363	Latencycomposite	17.1301163586584	0.130781627003133	0.0803891783357573	Luna
364	Latencycomposite	17.2301163586584	0.123399406426643	0.0802099023909368	Luna
365	Latencycomposite	17.3301163586585	0.116258077973224	0.0800502243492937	Luna
366	Latencycomposite	17.4301163586585	0.10934968899609	0.079910812992985	Luna
367	Latencycomposite	17.5301163586585	0.102666555596697	0.0797919484299717	Luna
368	Latencycomposite	17.6301163586585	0.0962013111502384	0.0796935442096942	Luna
369	Latencycomposite	17.7301163586584	0.0899468883980768	0.0796151374837094	Luna
370	Latencycomposite	17.8301163586585	0.083896589652007	0.0795559832292914	Luna
371	Latencycomposite	17.9301163586585	0.07804423398931	0.0795152423210217	Luna
372	Latencycomposite	18.0301163586585	0.0723841689823052	0.0794920686247848	Luna
373	Latencycomposite	18.1301163586585	0.0669111739274495	0.0794856014402887	Luna
374	Latencycomposite	18.2301163586584	0.0616203114810119	0.0794949066040001	Luna
375	Latencycomposite	18.3301163586585	0.0565068970514302	0.0795190220094446	Luna
376	Latencycomposite	18.4301163586585	0.0515666703140407	0.0795572045211842	Luna
377	Latencycomposite	18.5301163586585	0.0467958298854216	0.0796090426106138	Luna
378	Latencycomposite	18.6301163586585	0.0421910832565899	0.0796745745795862	Luna
379	Latencycomposite	18.7301163586584	0.037749498562089	0.0797541515390633	Luna
380	Latencycomposite	18.8301163586585	0.0334683225299755	0.0798482399121339	Luna
381	Latencycomposite	18.9301163586585	0.0293449897595142	0.0799574589539439	Luna
382	Latencycomposite	19.0301163586585	0.0253773583122061	0.0800829196762116	Luna
383	Latencycomposite	19.1301163586585	0.0215635431748943	0.0802259547066975	Luna
384	Latencycomposite	19.2301163586584	0.0179018335578344	0.0803879889186861	Luna
385	Latencycomposite	19.3301163586585	0.0143906670825849	0.0805704739989679	Luna
386	Latencycomposite	19.4301163586585	0.0110285774009892	0.0807748245790348	Luna
387	Latencycomposite	19.5301163586585	0.00781421010217648	0.081002584887218	Luna
388	Latencycomposite	19.6301163586585	0.0047462584594351	0.0812553428319703	Luna
389	Latencycomposite	19.7301163586584	0.00182339679807675	0.0815345978507655	Luna
390	Latencycomposite	19.8301163586585	-0.000955776183374059	0.081841675953299	Luna
391	Latencycomposite	19.9301163586585	-0.00359277845046668	0.0821776265693986	Luna
392	Latencycomposite	20.0301163586585	-0.00608924501691038	0.0825430936621113	Luna
393	Latencycomposite	20.1301163586585	-0.00844690773395562	0.0829382097815282	Luna
394	Latencycomposite	20.2301163586584	-0.0106676417757106	0.0833626572693017	Luna
395	Latencycomposite	20.3301163586585	-0.0127535789505808	0.0838158800790589	Luna
396	Latencycomposite	20.4301163586585	-0.0147070278753735	0.0842970088925879	Luna
397	Latencycomposite	20.5301163586585	-0.0165305597105015	0.0848050322636745	Luna
398	Latencycomposite	20.6301163586585	-0.0182271499417999	0.0853390519572186	Luna
399	Latencycomposite	20.7301163586584	-0.0197999669878601	0.0858980716717649	Luna
400	Latencycomposite	20.8301163586585	-0.0212522738447082	0.0864809203768329	Luna
401	Latencycomposite	20.9301163586585	-0.0225876320552628	0.0870865700480941	Luna
402	Latencycomposite	21.0301163586585	-0.0238099546633943	0.0877142553531809	Luna
403	Latencycomposite	21.1301163586585	-0.0249233114496887	0.0883632575742092	Luna
404	Latencycomposite	21.2301163586584	-0.0259319389578967	0.0890329474676683	Luna
405	Latencycomposite	21.3301163586585	-0.0268403513968697	0.0897229591532059	Luna
406	Latencycomposite	21.4301163586585	-0.0276533578323019	0.090433222415911	Luna
407	Latencycomposite	21.5301163586585	-0.0283760057324953	0.091163873661342	Luna
408	Latencycomposite	21.6301163586585	-0.0290136457360443	0.0919153481529787	Luna
409	Latencycomposite	21.7301163586584	-0.0295719564399472	0.09268837974346	Luna
410	Latencycomposite	21.8301163586585	-0.0300567827129866	0.0934836590342976	Luna
411	Latencycomposite	21.9301163586585	-0.0304740681362412	0.0943016948264542	Luna
412	Latencycomposite	22.0301163586585	-0.0308298861001519	0.0951428850365846	Luna
413	Latencycomposite	22.1301163586585	-0.0311303787964943	0.096007370273657	Luna
414	Latencycomposite	22.2301163586584	-0.0313817138954611	0.0968948945493752	Luna
415	Latencycomposite	22.3301163586585	-0.0315900563080403	0.0978047392601662	Luna
416	Latencycomposite	22.4301163586585	-0.0317615414627165	0.0987357741804311	Luna
417	Latencycomposite	22.5301163586585	-0.031902189859257	0.0996867005032522	Luna
418	Latencycomposite	22.6301163586585	-0.0320178444327509	0.100656175578304	Luna
419	Latencycomposite	22.7301163586584	-0.0321141577960034	0.101642793031861	Luna
420	Latencycomposite	22.8301163586585	-0.0321966189174053	0.102645031762251	Luna
421	Latencycomposite	22.9301163586585	-0.032270592487084	0.103661210726365	Luna
422	Latencycomposite	23.0301163586585	-0.0323412578154846	0.104689595377808	Luna
423	Latencycomposite	23.1301163586585	-0.0324135737882187	0.10572848219848	Luna
424	Latencycomposite	23.2301163586584	-0.0324922479219397	0.10677626600859	Luna
425	Latencycomposite	23.3301163586585	-0.032581645542879	0.107831568426911	Luna
426	Latencycomposite	23.4301163586585	-0.0326859187933882	0.108893145485222	Luna
427	Latencycomposite	23.5301163586585	-0.032809121091962	0.109959805310769	Luna
428	Latencycomposite	23.6301163586585	-0.0329551018239926	0.111030518954287	Luna
429	Latencycomposite	23.7301163586584	-0.0331273098013407	0.1121046076319	Luna
430	Latencycomposite	23.8301163586585	-0.0333287624199181	0.113181764143648	Luna
431	Latencycomposite	23.9301163586585	-0.0335617974554493	0.114262221620288	Luna
432	Latencycomposite	24.0301163586585	-0.0338281414697778	0.115346653612087	Luna
433	Latencycomposite	24.1301163586585	-0.0341292372313455	0.116435889147479	Luna
434	Latencycomposite	24.2301163586584	-0.0344663780915103	0.117530772329567	Luna
435	Latencycomposite	24.3301163586585	-0.0348406816191214	0.118632138227638	Luna
436	Latencycomposite	24.4301163586585	-0.0352528149885742	0.119740933807857	Luna
437	Latencycomposite	24.5301163586585	-0.0357028922650412	0.120858224143375	Luna
438	Latencycomposite	24.6301163586585	-0.0361908743675626	0.121984915528528	Luna
439	Latencycomposite	24.7301163586584	-0.0367163811767443	0.123121823627952	Luna
440	Latencycomposite	24.8301163586585	-0.0372786155691069	0.124269680867014	Luna
441	Latencycomposite	24.9301163586585	-0.0378763507735759	0.125429113967752	Luna
442	Latencycomposite	25.0301163586585	-0.0385079510914464	0.126600611872935	Luna
443	Latencycomposite	25.1301163586585	-0.0391714736199472	0.127784460271285	Luna
444	Latencycomposite	25.2301163586584	-0.0398648711033384	0.128980637111783	Luna
445	Latencycomposite	25.3301163586585	-0.0405857487438934	0.130188962174317	Luna
446	Latencycomposite	25.4301163586585	-0.0413314927411082	0.131409045331911	Luna
447	Latencycomposite	25.5301163586585	-0.0420994270015674	0.132640229599606	Luna
448	Latencycomposite	25.6301163586585	-0.042886662946303	0.133881730588355	Luna
449	Latencycomposite	25.7301163586584	-0.0436900697183712	0.135132711652382	Luna
450	Latencycomposite	25.8301163586585	-0.0445062616630119	0.136392358990956	Luna
451	Latencycomposite	25.9301163586585	-0.0453316228101589	0.137659928845338	Luna
452	Latencycomposite	26.0301163586585	-0.0461623286040304	0.138934794941249	Luna
453	Latencycomposite	26.1301163586585	-0.046994511659877	0.140216344017274	Luna
454	Latencycomposite	26.2301163586584	-0.0478242476023098	0.141504056934549	Luna
455	Latencycomposite	26.3301163586585	-0.0486474426210443	0.142797720474239	Luna
456	Latencycomposite	26.4301163586585	-0.0494597417887326	0.144097661902216	Luna
457	Latencycomposite	26.5301163586585	-0.050256490702573	0.145404895304424	Luna
458	Latencycomposite	26.6301163586585	-0.0510329341177058	0.146720775123902	Luna
459	Latencycomposite	26.7301163586584	-0.0517843006205942	0.148046843479932	Luna
460	Latencycomposite	26.8301163586585	-0.0525057896590336	0.149384883037658	Luna
461	Latencycomposite	26.9301163586585	-0.0531925879458922	0.150736897035723	Luna
462	Latencycomposite	27.0301163586585	-0.0538398754399693	0.152105087455918	Luna
463	Latencycomposite	27.1301163586585	-0.0544428479852093	0.153491902324411	Luna
464	Latencycomposite	27.2301163586585	-0.0549967579561983	0.154900180158622	Luna
465	Latencycomposite	27.3301163586585	-0.0554969231152393	0.156333029708598	Luna
466	Latencycomposite	27.4301163586585	-0.0559387302261416	0.157793710218191	Luna
467	Latencycomposite	27.5301163586585	-0.0563176268198374	0.159285524560594	Luna
468	Latencycomposite	27.6301163586585	-0.0566292625601007	0.160811937128652	Luna
469	Latencycomposite	27.7301163586585	-0.0568694584655255	0.162376443034461	Luna
470	Latencycomposite	27.8301163586585	-0.0570340690194241	0.163982338262043	Luna
471	Latencycomposite	27.9301163586585	-0.0571190445114126	0.165632728844838	Luna
472	Latencycomposite	28.0301163586585	-0.0571203825345027	0.167330463864242	Luna
473	Latencycomposite	28.1301163586585	-0.057034089028564	0.169078090289744	Luna
474	Latencycomposite	28.2301163586585	-0.056856282240042	0.170877902662786	Luna
475	Latencycomposite	28.3301163586585	-0.0565832044791557	0.172731942974439	Luna
476	Latencycomposite	28.4301163586585	-0.0562113086611419	0.174642035740271	Luna
477	Latencycomposite	28.5301163586585	-0.0557374212793691	0.176609854747013	Luna
478	Latencycomposite	28.6301163586585	-0.0551587278392994	0.178636917833242	Luna
479	Latencycomposite	28.7301163586585	-0.05447276263579	0.180724590376022	Luna
480	Latencycomposite	28.8301163586585	-0.0536773262413723	0.182874072215992	Luna
481	Latencycomposite	28.9301163586585	-0.0527708245613359	0.185086547097312	Luna
482	Latencycomposite	29.0301163586585	-0.0517523076902012	0.187363223582681	Luna
483	Latencycomposite	29.1301163586585	-0.05062099230985	0.189705183357383	Luna
484	Latencycomposite	29.2301163586585	-0.0493764660119434	0.192113489997629	Luna
485	Latencycomposite	29.3301163586585	-0.0480187289955664	0.194589237062856	Luna
486	Latencycomposite	29.4301163586585	-0.0465478862877038	0.197133450314354	Luna
487	Latencycomposite	29.5301163586585	-0.0449642425635684	0.199747155769853	Luna
488	Latencycomposite	29.6301163586585	-0.043268191245392	0.202431353502448	Luna
489	Latencycomposite	29.7301163586585	-0.0414602045541689	0.205187039633849	Luna
490	Latencycomposite	29.8301163586585	-0.0395409936530177	0.208015313295848	Luna
491	Latencycomposite	29.9301163586585	-0.0375115074079051	0.210917403267408	Luna
492	Latencycomposite	30.0301163586585	-0.0353728929118283	0.213894669013682	Luna
493	Latencycomposite	30.1301163586585	-0.0331266049429569	0.216948683891824	Luna
494	Latencycomposite	30.2301163586585	-0.0307743346392144	0.220081201458332	Luna
495	Latencycomposite	30.3301163586585	-0.0283181126011118	0.223294230108978	Luna
496	Latencycomposite	30.4301163586585	-0.0257601086829499	0.226589879920624	Luna
497	Latencycomposite	30.5301163586585	-0.0231024953278778	0.229970249765994	Luna
498	Latencycomposite	30.6301163586585	-0.0203474449790275	0.233437410570785	Luna
499	Latencycomposite	30.7301163586585	-0.0174971350349959	0.236993397378542	Luna
500	Latencycomposite	30.8301163586585	-0.0145538445351572	0.240640292182793	Luna
501	Latencycomposite	30.9301163586585	-0.0115199490451284	0.244380198288458	Luna
502	Latencycomposite	31.0301163586585	-0.00839789178105105	0.248215206779863	Luna
503	Latencycomposite	31.1301163586585	-0.00519023183790041	0.252147436826197	Luna
504	Latencycomposite	31.2301163586585	-0.00189962573611458	0.256178997685375	Luna
505	Latencycomposite	31.3301163586585	0.00147124877342136	0.260311849370029	Luna
506	Latencycomposite	31.4301163586585	0.00491971393982504	0.264547752269126	Luna
507	Latencycomposite	31.5301163586585	0.00844309201219728	0.268888252185206	Luna
508	Latencycomposite	31.6301163586585	0.012038705246401	0.273334668588507	Luna
509	Latencycomposite	31.7301163586585	0.015703879954469	0.277888129368529	Luna
510	Latencycomposite	31.8301163586585	0.0194359581071114	0.282549645984775	Luna
511	Latencycomposite	31.9301163586585	0.0232323194065565	0.287320094697759	Luna
512	Latencycomposite	32.0301163586584	0.0270903599886099	0.292200118229241	Luna
513	Latencycomposite	32.1301163586585	0.0310074760740964	0.297190066353449	Luna
514	Latencycomposite	32.2301163586584	0.0349810638838361	0.302289993142154	Luna
515	Latencycomposite	32.3301163586585	0.0390085196386628	0.307499657210142	Luna
516	Latencycomposite	32.4301163586585	0.0430872395593807	0.312818524381252	Luna
517	Latencycomposite	32.5301163586584	0.047214619866827	0.318245772476543	Luna
518	Latencycomposite	32.6301163586585	0.051388109861372	0.323780335683825	Luna
519	Latencycomposite	32.7301163586584	0.055605377803416	0.329421034154975	Luna
520	Latencycomposite	32.8301163586585	0.0598641484054179	0.335166473101943	Luna
521	Latencycomposite	32.9301163586585	0.0641621463798869	0.34101501213756	Luna
522	Latencycomposite	33.0301163586584	0.0684970964393074	0.346964774775832	Luna
523	Latencycomposite	33.1301163586585	0.072866723296197	0.353013658751478	Luna
524	Latencycomposite	33.2301163586584	0.0772687516630652	0.359159346961568	Luna
525	Latencycomposite	33.3301163586585	0.0817009062524088	0.365399318851346	Luna
526	Latencycomposite	33.4301163586585	0.0861609117767352	0.371730862085111	Luna
527	Latencycomposite	33.5301163586584	0.0906464929485617	0.378151084362005	Luna
528	Latencycomposite	33.6301163586585	0.0951553767053246	0.384656926836488	Luna
529	Latencycomposite	33.7301163586584	0.0996855405524326	0.391245357525658	Luna
530	Latencycomposite	33.8301163586585	0.104235438913607	0.39791357632001	Luna
531	Latencycomposite	33.9301163586585	0.108803579674492	0.404658743553012	Luna
532	Latencycomposite	34.0301163586584	0.113388470720785	0.411477949642257	Luna
533	Latencycomposite	34.1301163586585	0.117988619938153	0.418368221417615	Luna
534	Latencycomposite	34.2301163586584	0.122602535212285	0.425326528189094	Luna
535	Latencycomposite	34.3301163586585	0.127228724428859	0.432349787547058	Luna
536	Latencycomposite	34.4301163586585	0.13186569547355	0.439434870891799	Luna
537	Latencycomposite	34.5301163586584	0.136511956232034	0.446578608692745	Luna
538	Latencycomposite	34.6301163586585	0.141166014590005	0.453777795480778	Luna
539	Latencycomposite	34.7301163586584	0.145826378433133	0.461029194579292	Luna
540	Latencycomposite	34.8301163586585	0.150491555647102	0.468329542581818	Luna
541	Latencycomposite	34.9301163586585	0.155160054117587	0.475675553585423	Luna
542	Latencycomposite	35.0301163586584	0.159830381730269	0.483063923190511	Luna
543	Accuracycomposite	12.02	-1.00287851344271	0.132941307979682	NCANDA
544	Accuracycomposite	12.12	-0.977792181777728	0.128317027104316	NCANDA
545	Accuracycomposite	12.22	-0.95270829322412	0.123811235414848	NCANDA
546	Accuracycomposite	12.32	-0.927632429659265	0.119440052237912	NCANDA
547	Accuracycomposite	12.42	-0.902573992516856	0.115221125047512	NCANDA
548	Accuracycomposite	12.52	-0.877546027293601	0.111171750328747	NCANDA
549	Accuracycomposite	12.62	-0.852565059166276	0.107307052506439	NCANDA
550	Accuracycomposite	12.72	-0.82765014554069	0.103638169438041	NCANDA
551	Accuracycomposite	12.82	-0.802822222716367	0.100171041702668	NCANDA
552	Accuracycomposite	12.92	-0.778103934211882	0.0969058207722829	NCANDA
553	Accuracycomposite	13.02	-0.753519776366624	0.0938368541383493	NCANDA
554	Accuracycomposite	13.12	-0.729096637320987	0.0909533895667392	NCANDA
555	Accuracycomposite	13.22	-0.704863418858849	0.0882406756957438	NCANDA
556	Accuracycomposite	13.32	-0.680850318570813	0.0856813474609429	NCANDA
557	Accuracycomposite	13.42	-0.657088701546753	0.083257396951527	NCANDA
558	Accuracycomposite	13.52	-0.633610615253107	0.0809519390497119	NCANDA
559	Accuracycomposite	13.62	-0.610448206712427	0.0787502918196885	NCANDA
560	Accuracycomposite	13.72	-0.587633181715384	0.0766408695651281	NCANDA
561	Accuracycomposite	13.82	-0.565196254482745	0.0746156826834257	NCANDA
562	Accuracycomposite	13.92	-0.5431666577386	0.0726701430521546	NCANDA
563	Accuracycomposite	14.02	-0.521571608504148	0.0708024201567029	NCANDA
564	Accuracycomposite	14.12	-0.500435710780568	0.0690125036947401	NCANDA
565	Accuracycomposite	14.22	-0.479780575503817	0.0673010094969263	NCANDA
566	Accuracycomposite	14.32	-0.459624893405328	0.0656679249278129	NCANDA
567	Accuracycomposite	14.42	-0.439984346760275	0.0641117029720601	NCANDA
568	Accuracycomposite	14.52	-0.420871228367853	0.0626288759468167	NCANDA
569	Accuracycomposite	14.62	-0.40229418554591	0.061214141259556	NCANDA
570	Accuracycomposite	14.72	-0.384258033950052	0.0598609164755814	NCANDA
571	Accuracycomposite	14.82	-0.366763867490823	0.0585621788728586	NCANDA
572	Accuracycomposite	14.92	-0.349809291220255	0.0573114465254538	NCANDA
573	Accuracycomposite	15.02	-0.333388749456745	0.0561037091370981	NCANDA
574	Accuracycomposite	15.12	-0.317493940170852	0.0549361268222498	NCANDA
575	Accuracycomposite	15.22	-0.302114303352574	0.0538083621882128	NCANDA
576	Accuracycomposite	15.32	-0.287237568098664	0.0527224797572948	NCANDA
577	Accuracycomposite	15.42	-0.272850340632128	0.0516824248846605	NCANDA
578	Accuracycomposite	15.52	-0.258938713515203	0.0506931699623116	NCANDA
579	Accuracycomposite	15.62	-0.245488874890941	0.0497596773787119	NCANDA
580	Accuracycomposite	15.72	-0.232487664604792	0.0488858303222602	NCANDA
581	Accuracycomposite	15.82	-0.219923080134548	0.0480735591964239	NCANDA
582	Accuracycomposite	15.92	-0.207784820990001	0.0473224573857116	NCANDA
583	Accuracycomposite	16.02	-0.196064698466819	0.0466297838778552	NCANDA
584	Accuracycomposite	16.12	-0.18475685091767	0.0459908376456453	NCANDA
585	Accuracycomposite	16.22	-0.173857875601116	0.0453996950693209	NCANDA
586	Accuracycomposite	16.32	-0.163367042296727	0.0448502941719672	NCANDA
587	Accuracycomposite	16.42	-0.15328626061794	0.044337453121534	NCANDA
588	Accuracycomposite	16.52	-0.143619908940851	0.0438576783295872	NCANDA
589	Accuracycomposite	16.62	-0.13437450352891	0.0434095700298354	NCANDA
590	Accuracycomposite	16.72	-0.1255582140444	0.0429937493986096	NCANDA
591	Accuracycomposite	16.82	-0.117180410825723	0.0426125028348135	NCANDA
592	Accuracycomposite	16.92	-0.109251122984782	0.0422691504347838	NCANDA
593	Accuracycomposite	17.02	-0.101780444134198	0.0419672406951577	NCANDA
594	Accuracycomposite	17.12	-0.0947778586604802	0.0417096136296325	NCANDA
595	Accuracycomposite	17.22	-0.0882515539886821	0.0414976043554562	NCANDA
596	Accuracycomposite	17.32	-0.0822077454441021	0.0413305543174097	NCANDA
597	Accuracycomposite	17.42	-0.0766500392137784	0.041205732761965	NCANDA
598	Accuracycomposite	17.52	-0.0715788579968151	0.0411186856031217	NCANDA
599	Accuracycomposite	17.62	-0.0669909520886599	0.0410639397981296	NCANDA
600	Accuracycomposite	17.72	-0.0628790159289006	0.0410359196206896	NCANDA
601	Accuracycomposite	17.82	-0.0592314266466179	0.0410298920679949	NCANDA
602	Accuracycomposite	17.92	-0.0560321169840689	0.0410427577822665	NCANDA
603	Accuracycomposite	18.02	-0.0532605903163762	0.041073537748282	NCANDA
604	Accuracycomposite	18.12	-0.0508920804800512	0.0411234651889451	NCANDA
605	Accuracycomposite	18.22	-0.048897914566327	0.0411956291224018	NCANDA
606	Accuracycomposite	18.32	-0.0472462419090518	0.0412941414950687	NCANDA
607	Accuracycomposite	18.42	-0.0459026221351303	0.041423286718383	NCANDA
608	Accuracycomposite	18.52	-0.0448305642595463	0.0415867537059792	NCANDA
609	Accuracycomposite	18.62	-0.0439921124671585	0.0417870655338157	NCANDA
610	Accuracycomposite	18.72	-0.043348572977394	0.0420251894474267	NCANDA
611	Accuracycomposite	18.82	-0.0428613640922449	0.0423003839248088	NCANDA
612	Accuracycomposite	18.92	-0.0424928796227826	0.0426103928556547	NCANDA
613	Accuracycomposite	19.02	-0.0422073362995567	0.0429519471633372	NCANDA
614	Accuracycomposite	19.12	-0.0419715783616959	0.0433214691415444	NCANDA
615	Accuracycomposite	19.22	-0.0417557642632998	0.0437158107771882	NCANDA
616	Accuracycomposite	19.32	-0.0415337927925132	0.0441328219786256	NCANDA
617	Accuracycomposite	19.42	-0.041284009391798	0.0445719217875327	NCANDA
618	Accuracycomposite	19.52	-0.0409894492915609	0.0450342284596345	NCANDA
619	Accuracycomposite	19.62	-0.040637752082898	0.0455223029412766	NCANDA
620	Accuracycomposite	19.72	-0.0402217227588423	0.0460399506792048	NCANDA
621	Accuracycomposite	19.82	-0.0397394379970526	0.0465916595574614	NCANDA
622	Accuracycomposite	19.92	-0.0391937969708454	0.0471817700193398	NCANDA
623	Accuracycomposite	20.02	-0.0385923223518389	0.0478138436681971	NCANDA
624	Accuracycomposite	20.12	-0.03794688273412	0.0484902077796602	NCANDA
625	Accuracycomposite	20.22	-0.0372731287843245	0.0492116931136475	NCANDA
626	Accuracycomposite	20.32	-0.0365898316065062	0.0499776807134935	NCANDA
627	Accuracycomposite	20.42	-0.0359181445846115	0.0507864398147778	NCANDA
628	Accuracycomposite	20.52	-0.0352807280564606	0.0516355527791329	NCANDA
629	Accuracycomposite	20.62	-0.0347009152008992	0.0525225748807284	NCANDA
630	Accuracycomposite	20.72	-0.0342020365482035	0.0534458568246055	NCANDA
631	Accuracycomposite	20.82	-0.0338067249755372	0.0544049574035493	NCANDA
632	Accuracycomposite	20.92	-0.0335361923729115	0.0554010567745975	NCANDA
633	Accuracycomposite	21.02	-0.0334096651263735	0.0564369786404895	NCANDA
634	Accuracycomposite	21.12	-0.0334438784115541	0.0575169409485566	NCANDA
635	Accuracycomposite	21.22	-0.0336525536221722	0.0586461281833324	NCANDA
636	Accuracycomposite	21.32	-0.034045849220929	0.0598301353607774	NCANDA
637	Accuracycomposite	21.42	-0.0346301260503361	0.0610742272457734	NCANDA
638	Accuracycomposite	21.52	-0.0354080539316816	0.0623826016554439	NCANDA
639	Accuracycomposite	21.62	-0.0363785385010845	0.0637579803883907	NCANDA
640	Accuracycomposite	21.72	-0.0375369210305708	0.0652014239317321	NCANDA
641	Accuracycomposite	21.82	-0.0388756621595585	0.0667123491858067	NCANDA
642	Accuracycomposite	21.92	-0.0403843121370638	0.0682891223871885	NCANDA
643	Accuracycomposite	22.02	-0.0420498705581188	0.0699297114499855	NCANDA
644	Accuracycomposite	22.12	-0.0438571657788943	0.0716324422500156	NCANDA
645	Accuracycomposite	22.22	-0.0457894322220771	0.0733965454090038	NCANDA
646	Accuracycomposite	22.32	-0.0478289715683685	0.075222485771853	NCANDA
647	Accuracycomposite	22.42	-0.0499576246958049	0.0771122457623694	NCANDA
648	Accuracycomposite	22.52	-0.0521572892028404	0.0790692425551095	NCANDA
649	Accuracycomposite	22.62	-0.0544103232851715	0.0810979674085564	NCANDA
650	Accuracycomposite	22.72	-0.0566999264317921	0.0832035139042337	NCANDA
651	Accuracycomposite	22.82	-0.0590104172537265	0.0853911303034477	NCANDA
652	Accuracycomposite	22.92	-0.0613273981200832	0.0876657536518754	NCANDA
653	Accuracycomposite	23.02	-0.0636382694480466	0.0900319106639585	NCANDA
654	Accuracycomposite	23.12	-0.0659323752566581	0.0924935440224671	NCANDA
655	Accuracycomposite	23.22	-0.0682008785660054	0.0950538993173213	NCANDA
656	Accuracycomposite	23.32	-0.0704365297334996	0.0977155793474729	NCANDA
657	Accuracycomposite	23.42	-0.0726337002698647	0.100480908697612	NCANDA
658	Accuracycomposite	23.52	-0.0747886789704583	0.103352520606203	NCANDA
659	Accuracycomposite	23.62	-0.0768993812116898	0.106333654782262	NCANDA
660	Accuracycomposite	23.72	-0.0789653314257477	0.109428532298497	NCANDA
661	Accuracycomposite	23.82	-0.0809868251747482	0.112642030746354	NCANDA
662	Accuracycomposite	23.92	-0.0829648966903988	0.115979890591709	NCANDA
663	Accuracycomposite	24.02	-0.0849012405958436	0.119448705350589	NCANDA
664	Accuracycomposite	24.12	-0.0867979518742171	0.123055676312563	NCANDA
665	Accuracycomposite	24.22	-0.0886575651786499	0.126808645834267	NCANDA
666	Accuracycomposite	24.32	-0.0904830861011671	0.130715972792228	NCANDA
667	Accuracycomposite	24.42	-0.0922778379339224	0.134786053453851	NCANDA
668	Accuracycomposite	24.52	-0.094045289209534	0.139026701751756	NCANDA
669	Accuracycomposite	24.62	-0.0957888859214191	0.143444564713117	NCANDA
670	Accuracycomposite	24.72	-0.0975118865338691	0.148044600662716	NCANDA
671	Accuracycomposite	24.82	-0.0992172896462933	0.152829661987827	NCANDA
672	Accuracycomposite	24.92	-0.100907842468599	0.157800162234691	NCANDA
673	Accuracycomposite	25.02	-0.102585753526332	0.162954582117153	NCANDA
674	Accuracycomposite	25.12	-0.104252995083988	0.168289222910363	NCANDA
675	Accuracycomposite	25.22	-0.105911370527696	0.173798330970219	NCANDA
676	Accuracycomposite	25.32	-0.107562429297074	0.179474596299603	NCANDA
677	Accuracycomposite	25.42	-0.10920746861773	0.185309607112305	NCANDA
678	Accuracycomposite	25.52	-0.110847552469795	0.191294250119029	NCANDA
679	Accuracycomposite	25.62	-0.112483584818204	0.197418930490247	NCANDA
680	Accuracycomposite	25.72	-0.114116324718861	0.203673849117149	NCANDA
681	Accuracycomposite	25.82	-0.115746368940177	0.210049440542699	NCANDA
682	Accuracycomposite	25.92	-0.117374157968092	0.216536642129958	NCANDA
683	Accuracycomposite	26.02	-0.11900012549365	0.223126349806627	NCANDA
684	Accuracycomposite	26.12	-0.120624705207877	0.229809419403481	NCANDA
685	Accuracycomposite	26.22	-0.122248330801824	0.236576693144213	NCANDA
686	Accuracycomposite	26.32	-0.123871435966527	0.243419022897877	NCANDA
687	Latencycomposite	12.02	0.909553650750008	0.109011004865049	NCANDA
688	Latencycomposite	12.12	0.885625450277731	0.105202487969883	NCANDA
689	Latencycomposite	12.22	0.861699310424753	0.101504348542508	NCANDA
690	Latencycomposite	12.32	0.837779837336669	0.0979316272976471	NCANDA
691	Latencycomposite	12.42	0.813874592436636	0.0945006330535379	NCANDA
692	Latencycomposite	12.52	0.78999380747965	0.091227064597436	NCANDA
693	Latencycomposite	12.62	0.766150123187462	0.0881241963712223	NCANDA
694	Latencycomposite	12.72	0.742357838190253	0.0852011136893177	NCANDA
695	Latencycomposite	12.82	0.718632398035675	0.0824615601171068	NCANDA
696	Latencycomposite	12.92	0.69499023056617	0.0799034159200542	NCANDA
697	Latencycomposite	13.02	0.671448758910569	0.0775187725170773	NCANDA
698	Latencycomposite	13.12	0.648026641742471	0.0752947388712655	NCANDA
699	Latencycomposite	13.22	0.62474355505726	0.0732146886727222	NCANDA
700	Latencycomposite	13.32	0.601619844927309	0.0712597831957178	NCANDA
701	Latencycomposite	13.42	0.578676529498879	0.0694110049063996	NCANDA
702	Latencycomposite	13.52	0.55593515509258	0.0676509537844991	NCANDA
703	Latencycomposite	13.62	0.533417580718257	0.0659649280939749	NCANDA
704	Latencycomposite	13.72	0.51114587840909	0.0643417600043435	NCANDA
705	Latencycomposite	13.82	0.489142275174879	0.0627742267026159	NCANDA
706	Latencycomposite	13.92	0.467429083336828	0.0612587692103181	NCANDA
707	Latencycomposite	14.02	0.446028638945398	0.0597947662371992	NCANDA
708	Latencycomposite	14.12	0.424963242177652	0.0583835234859662	NCANDA
709	Latencycomposite	14.22	0.404255095032392	0.0570270303839295	NCANDA
710	Latencycomposite	14.32	0.383926250729199	0.0557266860329812	NCANDA
711	Latencycomposite	14.42	0.363998542937997	0.054482374656367	NCANDA
712	Latencycomposite	14.52	0.344493470847583	0.0532920474036063	NCANDA
713	Latencycomposite	14.62	0.325432055942687	0.0521517728199233	NCANDA
714	Latencycomposite	14.72	0.30683465937068	0.0510562506055034	NCANDA
715	Latencycomposite	14.82	0.288720795528257	0.0499996146751756	NCANDA
716	Latencycomposite	14.92	0.271108922843115	0.0489763814604184	NCANDA
717	Latencycomposite	15.02	0.254016211748936	0.0479823563768693	NCANDA
718	Latencycomposite	15.12	0.237458294172019	0.0470153226013452	NCANDA
719	Latencycomposite	15.22	0.221449000431189	0.0460753823741693	NCANDA
720	Latencycomposite	15.32	0.206000090856583	0.0451648870413483	NCANDA
721	Latencycomposite	15.42	0.191120990594927	0.0442879663673067	NCANDA
722	Latencycomposite	15.52	0.176818536933758	0.0434497392521226	NCANDA
723	Latencycomposite	15.62	0.163096749418731	0.0426553464597335	NCANDA
724	Latencycomposite	15.72	0.149956720620605	0.0419089506309924	NCANDA
725	Latencycomposite	15.82	0.137396570037436	0.0412129173216002	NCANDA
726	Latencycomposite	15.92	0.125411167573987	0.0405674461711026	NCANDA
727	Latencycomposite	16.02	0.113992062848977	0.0399705704603842	NCANDA
728	Latencycomposite	16.12	0.103127617878884	0.0394185136302056	NCANDA
729	Latencycomposite	16.22	0.0928031775921101	0.0389063887347846	NCANDA
730	Latencycomposite	16.32	0.0830010618313168	0.0384292163347799	NCANDA
731	Latencycomposite	16.42	0.0737007869713548	0.0379828863418858	NCANDA
732	Latencycomposite	16.52	0.0648793792014795	0.0375649209444728	NCANDA
733	Latencycomposite	16.62	0.0565117946772172	0.0371748581460948	NCANDA
734	Latencycomposite	16.72	0.0485714423983842	0.0368141827552472	NCANDA
735	Latencycomposite	16.82	0.041030638187777	0.0364859758794822	NCANDA
736	Latencycomposite	16.92	0.0338611121314089	0.0361942928310903	NCANDA
737	Latencycomposite	17.02	0.0270345396953577	0.0359433686562698	NCANDA
738	Latencycomposite	17.12	0.020523126056227	0.0357367053727878	NCANDA
739	Latencycomposite	17.22	0.0143001915227599	0.0355762975247529	NCANDA
740	Latencycomposite	17.32	0.00834074097095066	0.0354621593349021	NCANDA
741	Latencycomposite	17.42	0.00262200105703866	0.0353922534832029	NCANDA
742	Latencycomposite	17.52	-0.00287609068793311	0.035362836624778	NCANDA
743	Latencycomposite	17.62	-0.00817045991368712	0.0353691483504194	NCANDA
744	Latencycomposite	17.72	-0.013274546312256	0.0354062998770973	NCANDA
745	Latencycomposite	17.82	-0.0181980430859402	0.0354701818155211	NCANDA
746	Latencycomposite	17.92	-0.0229467345353644	0.0355582121519895	NCANDA
747	Latencycomposite	18.02	-0.0275224386268032	0.0356697817143033	NCANDA
748	Latencycomposite	18.12	-0.0319230584524333	0.0358063146848501	NCANDA
749	Latencycomposite	18.22	-0.0361428031865469	0.0359709035363239	NCANDA
750	Latencycomposite	18.32	-0.0401727493525674	0.0361675107916535	NCANDA
751	Latencycomposite	18.42	-0.0440012564470848	0.0364001544516835	NCANDA
752	Latencycomposite	18.52	-0.0476143214853991	0.0366721782770866	NCANDA
753	Latencycomposite	18.62	-0.0509959411880121	0.0369857174473275	NCANDA
754	Latencycomposite	18.72	-0.0541286195388787	0.0373413543140685	NCANDA
755	Latencycomposite	18.82	-0.0569940305552509	0.0377380164265881	NCANDA
756	Latencycomposite	18.92	-0.0595737185904067	0.0381732026056398	NCANDA
757	Latencycomposite	19.02	-0.0618498146032967	0.0386434874297086	NCANDA
758	Latencycomposite	19.12	-0.0638057486612722	0.0391451961981143	NCANDA
759	Latencycomposite	19.22	-0.0654269058717366	0.0396750903518145	NCANDA
760	Latencycomposite	19.32	-0.0667011270312939	0.0402308804738294	NCANDA
761	Latencycomposite	19.42	-0.0676194061184904	0.0408117070400298	NCANDA
762	Latencycomposite	19.52	-0.0681762574927429	0.0414182182534514	NCANDA
763	Latencycomposite	19.62	-0.0683698472395562	0.0420523037753549	NCANDA
764	Latencycomposite	19.72	-0.0682026456348212	0.0427168645877752	NCANDA
765	Latencycomposite	19.82	-0.067681721597515	0.0434152800675117	NCANDA
766	Latencycomposite	19.92	-0.0668185574341344	0.0441506720529445	NCANDA
767	Latencycomposite	20.02	-0.0656291014086301	0.0449253584834628	NCANDA
768	Latencycomposite	20.12	-0.0641337418915963	0.0457404808196278	NCANDA
769	Latencycomposite	20.22	-0.0623569992332026	0.0465958195104392	NCANDA
770	Latencycomposite	20.32	-0.0603271000757064	0.047489883929019	NCANDA
771	Latencycomposite	20.42	-0.058075441166669	0.0484202503606671	NCANDA
772	Latencycomposite	20.52	-0.0556357938313193	0.0493839713482257	NCANDA
773	Latencycomposite	20.62	-0.053043556331801	0.050378163118839	NCANDA
774	Latencycomposite	20.72	-0.050335199417469	0.0514007031239689	NCANDA
775	Latencycomposite	20.82	-0.0475474757048603	0.0524505756235183	NCANDA
776	Latencycomposite	20.92	-0.0447166702238166	0.0535281957970089	NCANDA
777	Latencycomposite	21.02	-0.0418778957880343	0.0546354009649587	NCANDA
778	Latencycomposite	21.12	-0.0390643963670876	0.0557752123070007	NCANDA
779	Latencycomposite	21.22	-0.0363067950380639	0.0569514483153609	NCANDA
780	Latencycomposite	21.32	-0.03363226751526	0.058168235842867	NCANDA
781	Latencycomposite	21.42	-0.0310639655526684	0.059429381466202	NCANDA
782	Latencycomposite	21.52	-0.0286207845681756	0.0607377609842482	NCANDA
783	Latencycomposite	21.62	-0.0263168829531783	0.0620949837093326	NCANDA
784	Latencycomposite	21.72	-0.0241615612381092	0.0635012498569935	NCANDA
785	Latencycomposite	21.82	-0.0221597980085156	0.064955384253004	NCANDA
786	Latencycomposite	21.92	-0.0203117107592762	0.0664553299025815	NCANDA
787	Latencycomposite	22.02	-0.0186126385923586	0.0679986942807668	NCANDA
788	Latencycomposite	22.12	-0.0170531873301373	0.0695833773186552	NCANDA
789	Latencycomposite	22.22	-0.0156197926752007	0.071208028162589	NCANDA
790	Latencycomposite	22.32	-0.0142955395513522	0.0728723214439455	NCANDA
791	Latencycomposite	22.42	-0.0130605283825945	0.0745771871334742	NCANDA
792	Latencycomposite	22.52	-0.0118925778707805	0.0763247401923907	NCANDA
793	Latencycomposite	22.62	-0.0107679589966738	0.0781179825230797	NCANDA
794	Latencycomposite	22.72	-0.00966216662339467	0.079960415344764	NCANDA
795	Latencycomposite	22.82	-0.00855047564743841	0.0818556733208652	NCANDA
796	Latencycomposite	22.92	-0.00740853642731616	0.0838071520419677	NCANDA
797	Latencycomposite	23.02	-0.00621310854226307	0.0858179404213842	NCANDA
798	Latencycomposite	23.12	-0.00494255864576135	0.087890705925687	NCANDA
799	Latencycomposite	23.22	-0.00357717887488689	0.0900276425966996	NCANDA
800	Latencycomposite	23.32	-0.00209921806919164	0.0922305626883712	NCANDA
801	Latencycomposite	23.42	-0.000493303867598635	0.0945012538482371	NCANDA
802	Latencycomposite	23.52	0.00125279539706975	0.0968420294654779	NCANDA
803	Latencycomposite	23.62	0.00314830348509368	0.0992560349990552	NCANDA
804	Latencycomposite	23.72	0.00519914198701877	0.101747614249607	NCANDA
805	Latencycomposite	23.82	0.00740950095882493	0.104322054557428	NCANDA
806	Latencycomposite	23.92	0.00978159549968019	0.106985781544366	NCANDA
807	Latencycomposite	24.02	0.0123157318303161	0.109746351813541	NCANDA
808	Latencycomposite	24.12	0.0150108547831987	0.112612224552555	NCANDA
809	Latencycomposite	24.22	0.0178640758639961	0.115592758979751	NCANDA
810	Latencycomposite	24.32	0.0208701883010211	0.118698048292967	NCANDA
811	Latencycomposite	24.42	0.0240218359981126	0.121938415415602	NCANDA
812	Latencycomposite	24.52	0.0273098976881953	0.125323764062503	NCANDA
813	Latencycomposite	24.62	0.0307238858455459	0.12886294489467	NCANDA
814	Latencycomposite	24.72	0.0342525149588618	0.13256317688298	NCANDA
815	Latencycomposite	24.82	0.0378841636374505	0.136429579767855	NCANDA
816	Latencycomposite	24.92	0.0416074402602966	0.140464820334569	NCANDA
817	Latencycomposite	25.02	0.0454118027714532	0.144669478018671	NCANDA
818	Latencycomposite	25.12	0.0492871669528635	0.149041835109112	NCANDA
819	Latencycomposite	25.22	0.0532239542625176	0.153577990538811	NCANDA
820	Latencycomposite	25.32	0.0572134088807286	0.158272310802567	NCANDA
821	Latencycomposite	25.42	0.0612477468369107	0.163117868896936	NCANDA
822	Latencycomposite	25.52	0.0653201296461371	0.168106841679698	NCANDA
823	Latencycomposite	25.62	0.0694244736778169	0.173230750612997	NCANDA
824	Latencycomposite	25.72	0.0735553983497959	0.178480750183611	NCANDA
825	Latencycomposite	25.82	0.0777084290865458	0.183848069555329	NCANDA
826	Latencycomposite	25.92	0.0818799684098304	0.189324294267126	NCANDA
827	Latencycomposite	26.02	0.0860664569760888	0.194900880772831	NCANDA
828	Latencycomposite	26.12	0.0902643354417619	0.200569173961263	NCANDA
829	Latencycomposite	26.22	0.0944700444632789	0.206320446053495	NCANDA
830	Latencycomposite	26.32	0.0986800246970566	0.212145930559757	NCANDA
831	Accuracycomposite	8.041095890411	-2.52112952539681	0.14222993085738	NKI
832	Accuracycomposite	8.141095890411	-2.48506239014052	0.137649406669878	NKI
833	Accuracycomposite	8.241095890411	-2.44899610119069	0.133169911784487	NKI
834	Accuracycomposite	8.341095890411	-2.41293236497032	0.128803062484122	NKI
835	Accuracycomposite	8.441095890411	-2.376873971874	0.124561910688577	NKI
836	Accuracycomposite	8.541095890411	-2.3408247512927	0.120460526754619	NKI
837	Accuracycomposite	8.641095890411	-2.30478974194208	0.116513641043538	NKI
838	Accuracycomposite	8.741095890411	-2.26877475269755	0.112735858042293	NKI
839	Accuracycomposite	8.841095890411	-2.23278626069988	0.109141108468279	NKI
840	Accuracycomposite	8.941095890411	-2.19683142214105	0.105742138500263	NKI
841	Accuracycomposite	9.041095890411	-2.16091780141376	0.102549900708058	NKI
842	Accuracycomposite	9.141095890411	-2.12505330733843	0.0995730873581052	NKI
843	Accuracycomposite	9.241095890411	-2.08924615111221	0.096817732160965	NKI
844	Accuracycomposite	9.341095890411	-2.05350474462083	0.0942868767096863	NKI
845	Accuracycomposite	9.441095890411	-2.01783760220727	0.0919803491758013	NKI
846	Accuracycomposite	9.541095890411	-1.9822533271022	0.0898947421926443	NKI
847	Accuracycomposite	9.641095890411	-1.94676058392329	0.0880236193296746	NKI
848	Accuracycomposite	9.741095890411	-1.91136804510235	0.0863578157216588	NKI
849	Accuracycomposite	9.841095890411	-1.87608433038978	0.0848858929955309	NKI
850	Accuracycomposite	9.941095890411	-1.84091793824643	0.083594792725327	NKI
851	Accuracycomposite	10.041095890411	-1.80587718501765	0.0824705459896964	NKI
852	Accuracycomposite	10.141095890411	-1.77097023583808	0.0814986872546684	NKI
853	Accuracycomposite	10.241095890411	-1.73620512980072	0.0806646294451732	NKI
854	Accuracycomposite	10.341095890411	-1.70158972423444	0.0799542309244883	NKI
855	Accuracycomposite	10.441095890411	-1.66713171571137	0.0793541065632686	NKI
856	Accuracycomposite	10.541095890411	-1.6328387148927	0.0788517033838568	NKI
857	Accuracycomposite	10.641095890411	-1.59871810979515	0.0784358611164797	NKI
858	Accuracycomposite	10.741095890411	-1.56477701601394	0.0780970691019885	NKI
859	Accuracycomposite	10.841095890411	-1.53102240527145	0.0778271634809247	NKI
860	Accuracycomposite	10.941095890411	-1.49746090972942	0.0776197749954575	NKI
861	Accuracycomposite	11.041095890411	-1.46409882363289	0.0774701489144073	NKI
862	Accuracycomposite	11.141095890411	-1.4309422582944	0.0773745111975539	NKI
863	Accuracycomposite	11.241095890411	-1.39799718195794	0.0773297223199117	NKI
864	Accuracycomposite	11.341095890411	-1.36526946262282	0.0773329287061974	NKI
865	Accuracycomposite	11.441095890411	-1.33276480947933	0.0773815693313954	NKI
866	Accuracycomposite	11.541095890411	-1.3004887883225	0.0774731120627726	NKI
867	Accuracycomposite	11.641095890411	-1.26844689696309	0.0776046907959734	NKI
868	Accuracycomposite	11.741095890411	-1.23664456972806	0.077773042616398	NKI
869	Accuracycomposite	11.841095890411	-1.20508721621734	0.0779742846034596	NKI
870	Accuracycomposite	11.941095890411	-1.17378025034693	0.0782038245222143	NKI
871	Accuracycomposite	12.041095890411	-1.14272911017011	0.0784565327663373	NKI
872	Accuracycomposite	12.141095890411	-1.1119392762328	0.0787267554651865	NKI
873	Accuracycomposite	12.241095890411	-1.08141629528601	0.0790085033583182	NKI
874	Accuracycomposite	12.341095890411	-1.05116581989875	0.0792957058097283	NKI
875	Accuracycomposite	12.441095890411	-1.02119364650494	0.0795825156521467	NKI
876	Accuracycomposite	12.541095890411	-0.991505774628005	0.0798636728749683	NKI
877	Accuracycomposite	12.641095890411	-0.962108412246907	0.0801346889207724	NKI
878	Accuracycomposite	12.741095890411	-0.933007876113309	0.0803915986577504	NKI
879	Accuracycomposite	12.841095890411	-0.904210607647472	0.0806311020582305	NKI
880	Accuracycomposite	12.941095890411	-0.875723163391803	0.0808506124704942	NKI
881	Accuracycomposite	13.041095890411	-0.847552293442165	0.0810486117015422	NKI
882	Accuracycomposite	13.141095890411	-0.819704895494316	0.0812245300296372	NKI
883	Accuracycomposite	13.241095890411	-0.792187991849284	0.0813786741894178	NKI
884	Accuracycomposite	13.341095890411	-0.765008745230633	0.0815123058428064	NKI
885	Accuracycomposite	13.441095890411	-0.738174534289196	0.081627937391785	NKI
886	Accuracycomposite	13.541095890411	-0.711692880376374	0.0817289314511603	NKI
887	Accuracycomposite	13.641095890411	-0.685571373174514	0.0818190368081674	NKI
888	Accuracycomposite	13.741095890411	-0.659817650745663	0.0819021790387887	NKI
889	Accuracycomposite	13.841095890411	-0.634439385146484	0.0819823048316092	NKI
890	Accuracycomposite	13.941095890411	-0.609444268102281	0.082063253943469	NKI
891	Accuracycomposite	14.041095890411	-0.584839995295797	0.0821486007619062	NKI
892	Accuracycomposite	14.141095890411	-0.560634248193006	0.0822413802518483	NKI
893	Accuracycomposite	14.241095890411	-0.536834675026033	0.0823440095640916	NKI
894	Accuracycomposite	14.341095890411	-0.513448881512898	0.0824581432188531	NKI
895	Accuracycomposite	14.441095890411	-0.490484381265809	0.0825847115414394	NKI
896	Accuracycomposite	14.541095890411	-0.467948559487801	0.0827239169279135	NKI
897	Accuracycomposite	14.641095890411	-0.445848650667939	0.082875212944075	NKI
898	Accuracycomposite	14.741095890411	-0.424191701461433	0.0830373489611955	NKI
899	Accuracycomposite	14.841095890411	-0.402984611205492	0.0832083303520599	NKI
900	Accuracycomposite	14.941095890411	-0.382233984013145	0.0833856648453632	NKI
901	Accuracycomposite	15.041095890411	-0.361946095037597	0.0835664897241845	NKI
902	Accuracycomposite	15.141095890411	-0.342126744082684	0.0837478288606195	NKI
903	Accuracycomposite	15.241095890411	-0.322781034092882	0.0839269301892202	NKI
904	Accuracycomposite	15.341095890411	-0.303913269439071	0.0841014784474193	NKI
905	Accuracycomposite	15.441095890411	-0.285527227888543	0.0842694466071095	NKI
906	Accuracycomposite	15.541095890411	-0.267626119722728	0.0844292026719285	NKI
907	Accuracycomposite	15.641095890411	-0.250212163329845	0.0845799501143719	NKI
908	Accuracycomposite	15.741095890411	-0.233286774727291	0.0847216071791444	NKI
909	Accuracycomposite	15.841095890411	-0.216850618302107	0.0848547606330422	NKI
910	Accuracycomposite	15.941095890411	-0.20090374751816	0.0849805217063485	NKI
911	Accuracycomposite	16.041095890411	-0.185445809390763	0.0851003099784141	NKI
912	Accuracycomposite	16.141095890411	-0.170475887506069	0.085215911725898	NKI
913	Accuracycomposite	16.241095890411	-0.15599232003421	0.0853295421207267	NKI
914	Accuracycomposite	16.341095890411	-0.141992814272208	0.0854436598246268	NKI
915	Accuracycomposite	16.441095890411	-0.128474522174275	0.0855607998105005	NKI
916	Accuracycomposite	16.541095890411	-0.115434252737756	0.0856833057715635	NKI
917	Accuracycomposite	16.641095890411	-0.102868547578411	0.0858131750677868	NKI
918	Accuracycomposite	16.741095890411	-0.0907736245650321	0.0859520136934571	NKI
919	Accuracycomposite	16.841095890411	-0.0791456072488007	0.0861008016282278	NKI
920	Accuracycomposite	16.941095890411	-0.067980379739952	0.0862599551689754	NKI
921	Accuracycomposite	17.041095890411	-0.0572735396306936	0.0864293380988958	NKI
922	Accuracycomposite	17.141095890411	-0.0470200433860588	0.086608527417748	NKI
923	Accuracycomposite	17.241095890411	-0.0372141598346049	0.0867968545791115	NKI
924	Accuracycomposite	17.341095890411	-0.027849859410829	0.0869931081282925	NKI
925	Accuracycomposite	17.441095890411	-0.0189206250916548	0.0871957331682884	NKI
926	Accuracycomposite	17.541095890411	-0.0104194817366402	0.0874028548794975	NKI
927	Accuracycomposite	17.641095890411	-0.00233910389151474	0.0876122424998434	NKI
928	Accuracycomposite	17.741095890411	0.00532819498629229	0.0878213996677098	NKI
929	Accuracycomposite	17.841095890411	0.0125902854681043	0.0880274408571391	NKI
930	Accuracycomposite	17.941095890411	0.0194553470478176	0.088227364925751	NKI
931	Accuracycomposite	18.041095890411	0.025931752814206	0.0884179809900698	NKI
932	Accuracycomposite	18.141095890411	0.0320279565512954	0.0885958357053615	NKI
933	Accuracycomposite	18.241095890411	0.0377524623752823	0.0887572565542182	NKI
934	Accuracycomposite	18.341095890411	0.0431138927848412	0.0888986207548013	NKI
935	Accuracycomposite	18.441095890411	0.0481209540319825	0.0890164150980027	NKI
936	Accuracycomposite	18.541095890411	0.05278249379302	0.0891076065242433	NKI
937	Accuracycomposite	18.641095890411	0.0571075272944488	0.0891700008533334	NKI
938	Accuracycomposite	18.741095890411	0.0611052631362057	0.089202661132022	NKI
939	Accuracycomposite	18.841095890411	0.0647850090500384	0.0892056182455847	NKI
940	Accuracycomposite	18.941095890411	0.0681561291446309	0.089179818599657	NKI
941	Accuracycomposite	19.041095890411	0.0712280048992267	0.0891268734376309	NKI
942	Accuracycomposite	19.141095890411	0.0740100114692387	0.0890490392817512	NKI
943	Accuracycomposite	19.241095890411	0.0765115129021554	0.0889488988410936	NKI
944	Accuracycomposite	19.341095890411	0.0787418369269989	0.0888293481001022	NKI
945	Accuracycomposite	19.441095890411	0.0807102245060693	0.0886938079043608	NKI
946	Accuracycomposite	19.541095890411	0.082425816556495	0.0885460952596922	NKI
947	Accuracycomposite	19.641095890411	0.0838976853533783	0.0883900457624293	NKI
948	Accuracycomposite	19.741095890411	0.0851348744380988	0.0882292046021248	NKI
949	Accuracycomposite	19.841095890411	0.0861464190431596	0.088066641115454	NKI
950	Accuracycomposite	19.941095890411	0.0869413058604241	0.0879050031727469	NKI
951	Accuracycomposite	20.041095890411	0.0875284612532798	0.0877464849280086	NKI
952	Accuracycomposite	20.141095890411	0.0879167614756909	0.0875927450534732	NKI
953	Accuracycomposite	20.241095890411	0.088115024800144	0.0874448945675819	NKI
954	Accuracycomposite	20.341095890411	0.0881319645221143	0.0873035868558747	NKI
955	Accuracycomposite	20.441095890411	0.0879761527050776	0.0871690944910832	NKI
956	Accuracycomposite	20.541095890411	0.0876560172384967	0.0870413238560121	NKI
957	Accuracycomposite	20.641095890411	0.0871799398372048	0.0869196405926931	NKI
958	Accuracycomposite	20.741095890411	0.0865561733844609	0.0868030825943529	NKI
959	Accuracycomposite	20.841095890411	0.0857927219582699	0.0866906594750037	NKI
960	Accuracycomposite	20.941095890411	0.0848974446396735	0.0865812157461865	NKI
961	Accuracycomposite	21.041095890411	0.0838780384524632	0.0864735390588412	NKI
962	Accuracycomposite	21.141095890411	0.0827420668604861	0.0863663865168494	NKI
963	Accuracycomposite	21.241095890411	0.0814969221292791	0.0862586511680276	NKI
964	Accuracycomposite	21.341095890411	0.0801495152128324	0.0861500624940736	NKI
965	Accuracycomposite	21.441095890411	0.0787064522261494	0.0860408887749184	NKI
966	Accuracycomposite	21.541095890411	0.077174128904344	0.0859317753186905	NKI
967	Accuracycomposite	21.641095890411	0.0755587941106167	0.0858236328318787	NKI
968	Accuracycomposite	21.741095890411	0.0738665177776315	0.0857177151009328	NKI
969	Accuracycomposite	21.841095890411	0.072103018689496	0.0856159713437303	NKI
970	Accuracycomposite	21.941095890411	0.0702737719200276	0.0855207693689238	NKI
971	Accuracycomposite	22.041095890411	0.068384078861869	0.0854346873871653	NKI
972	Accuracycomposite	22.141095890411	0.0664390598928885	0.0853604561810391	NKI
973	Accuracycomposite	22.241095890411	0.0644437062233429	0.0853007699384796	NKI
974	Accuracycomposite	22.341095890411	0.0624028703159151	0.0852582306167363	NKI
975	Accuracycomposite	22.441095890411	0.0603212515071566	0.0852352985376036	NKI
976	Accuracycomposite	22.541095890411	0.0582034143984284	0.0852341770453597	NKI
977	Accuracycomposite	22.641095890411	0.0560537394757374	0.0852568426915867	NKI
978	Accuracycomposite	22.741095890411	0.053876462808517	0.0853048893980431	NKI
979	Accuracycomposite	22.841095890411	0.0516756877267623	0.0853794488145054	NKI
980	Accuracycomposite	22.941095890411	0.0494553689068088	0.085481186107414	NKI
981	Accuracycomposite	23.041095890411	0.0472192712124944	0.0856103623818755	NKI
982	Accuracycomposite	23.141095890411	0.0449709911218788	0.0857667812998341	NKI
983	Accuracycomposite	23.241095890411	0.0427138997083448	0.0859499241851377	NKI
984	Accuracycomposite	23.341095890411	0.0404512184098706	0.0861588066488316	NKI
985	Accuracycomposite	23.441095890411	0.0381860021221398	0.0863920634500435	NKI
986	Accuracycomposite	23.541095890411	0.0359210274195474	0.0866482887596161	NKI
987	Accuracycomposite	23.641095890411	0.0336588154375354	0.0869260623408183	NKI
988	Accuracycomposite	23.741095890411	0.0314017948728757	0.087223596869716	NKI
989	Accuracycomposite	23.841095890411	0.0291523386380313	0.0875386897739196	NKI
990	Accuracycomposite	23.941095890411	0.0269127233814393	0.0878689013980626	NKI
991	Accuracycomposite	24.041095890411	0.024685073925608	0.0882118094747035	NKI
992	Accuracycomposite	24.141095890411	0.0224713755043267	0.0885650659559812	NKI
993	Accuracycomposite	24.241095890411	0.0202735736011369	0.088926159246307	NKI
994	Accuracycomposite	24.341095890411	0.0180934887664363	0.0892927636634964	NKI
995	Accuracycomposite	24.441095890411	0.0159328121280965	0.089662834168681	NKI
996	Accuracycomposite	24.541095890411	0.0137931194474916	0.0900346247077042	NKI
997	Accuracycomposite	24.641095890411	0.0116758864195777	0.0904066830780023	NKI
998	Accuracycomposite	24.741095890411	0.009582468013133	0.0907779597045096	NKI
999	Accuracycomposite	24.841095890411	0.00751412541891367	0.0911477316730473	NKI
1000	Accuracycomposite	24.941095890411	0.00547199261135535	0.0915157296763213	NKI
1001	Accuracycomposite	25.041095890411	0.00345710321486539	0.0918820308991107	NKI
1002	Accuracycomposite	25.141095890411	0.00147042274082407	0.0922469202519016	NKI
1003	Accuracycomposite	25.241095890411	-0.000487169634335943	0.0926109284464927	NKI
1004	Accuracycomposite	25.341095890411	-0.00241488654775593	0.0929748162981528	NKI
1005	Accuracycomposite	25.441095890411	-0.00431200355592083	0.0933394320714553	NKI
1006	Accuracycomposite	25.541095890411	-0.00617786898663037	0.09370570671987	NKI
1007	Accuracycomposite	25.641095890411	-0.00801190697515652	0.0940746227787312	NKI
1008	Accuracycomposite	25.741095890411	-0.00981362186062039	0.0944471871618815	NKI
1009	Accuracycomposite	25.841095890411	-0.0115826691686211	0.0948246187074743	NKI
1010	Accuracycomposite	25.941095890411	-0.013318819661701	0.0952081585329984	NKI
1011	Accuracycomposite	26.041095890411	-0.015021920203305	0.0955988818120038	NKI
1012	Accuracycomposite	26.141095890411	-0.0166919140282255	0.0959977138656986	NKI
1013	Accuracycomposite	26.241095890411	-0.0183287707843864	0.09640515773387	NKI
1014	Accuracycomposite	26.341095890411	-0.019932495112622	0.0968213125639069	NKI
1015	Accuracycomposite	26.441095890411	-0.0215032174030604	0.097246182067113	NKI
1016	Accuracycomposite	26.541095890411	-0.0230412167221633	0.0976797422026033	NKI
1017	Accuracycomposite	26.641095890411	-0.024546891057806	0.098121839326475	NKI
1018	Accuracycomposite	26.741095890411	-0.0260207426847938	0.0985721395676804	NKI
1019	Accuracycomposite	26.841095890411	-0.0274633059344504	0.0990298467379097	NKI
1020	Accuracycomposite	26.941095890411	-0.028875154844392	0.099493787839794	NKI
1021	Accuracycomposite	27.041095890411	-0.0302569327260126	0.0999626131463555	NKI
1022	Accuracycomposite	27.141095890411	-0.0316093186177749	0.10043467430466	NKI
1023	Accuracycomposite	27.241095890411	-0.0329330157820727	0.100908044062241	NKI
1024	Accuracycomposite	27.341095890411	-0.0342287484409196	0.101380558304083	NKI
1025	Accuracycomposite	27.441095890411	-0.0354972511819899	0.101849830766513	NKI
1026	Accuracycomposite	27.541095890411	-0.0367392717584524	0.102313393500985	NKI
1027	Accuracycomposite	27.641095890411	-0.0379555725503587	0.102768903859797	NKI
1028	Accuracycomposite	27.741095890411	-0.0391469321878324	0.103214411760876	NKI
1029	Accuracycomposite	27.841095890411	-0.0403141358632483	0.103648272785317	NKI
1030	Accuracycomposite	27.941095890411	-0.0414579682997805	0.104069187765159	NKI
1031	Accuracycomposite	28.041095890411	-0.0425792062054053	0.104476424008069	NKI
1032	Accuracycomposite	28.141095890411	-0.0436786034083271	0.10487020061899	NKI
1033	Accuracycomposite	28.241095890411	-0.0447568914888461	0.105251468760713	NKI
1034	Accuracycomposite	28.341095890411	-0.0458147886553754	0.105621563119849	NKI
1035	Accuracycomposite	28.441095890411	-0.0468529978599178	0.105982121008932	NKI
1036	Accuracycomposite	28.541095890411	-0.0478722016640176	0.106335093004772	NKI
1037	Accuracycomposite	28.641095890411	-0.0488730728396593	0.10668253032982	NKI
1038	Accuracycomposite	28.741095890411	-0.0498562815220152	0.107026444522741	NKI
1039	Accuracycomposite	28.841095890411	-0.0508224838843469	0.10736888789664	NKI
1040	Accuracycomposite	28.941095890411	-0.0517723142507346	0.107711987600952	NKI
1041	Accuracycomposite	29.041095890411	-0.0527063623836261	0.108058098348498	NKI
1042	Accuracycomposite	29.141095890411	-0.0536251548814427	0.108409892644125	NKI
1043	Accuracycomposite	29.241095890411	-0.054529191433042	0.108769977235272	NKI
1044	Accuracycomposite	29.341095890411	-0.0554189639319973	0.109140681677645	NKI
1045	Accuracycomposite	29.441095890411	-0.0562949347048348	0.109524194664049	NKI
1046	Accuracycomposite	29.541095890411	-0.057157551924315	0.109922411412392	NKI
1047	Accuracycomposite	29.641095890411	-0.0580072307148253	0.110337068240135	NKI
1048	Accuracycomposite	29.741095890411	-0.0588443542723847	0.110769724415574	NKI
1049	Accuracycomposite	29.841095890411	-0.0596692718156759	0.111221789199469	NKI
1050	Accuracycomposite	29.941095890411	-0.0604822994336366	0.111694532480511	NKI
1051	Accuracycomposite	30.041095890411	-0.0612837412895425	0.112188914755734	NKI
1052	Accuracycomposite	30.141095890411	-0.062073895289587	0.112705572876178	NKI
1053	Accuracycomposite	30.241095890411	-0.0628530492499364	0.113244904536548	NKI
1054	Accuracycomposite	30.341095890411	-0.0636214855754214	0.113807081947624	NKI
1055	Accuracycomposite	30.441095890411	-0.064379476154	0.114392200004638	NKI
1056	Accuracycomposite	30.541095890411	-0.0651272787209673	0.115000450183847	NKI
1057	Accuracycomposite	30.641095890411	-0.06586514260266	0.115632110360724	NKI
1058	Accuracycomposite	30.741095890411	-0.066593316786066	0.11628747480474	NKI
1059	Accuracycomposite	30.841095890411	-0.0673120499521619	0.116966946526354	NKI
1060	Accuracycomposite	30.941095890411	-0.0680215848467611	0.117671403644639	NKI
1061	Accuracycomposite	31.041095890411	-0.0687221551614842	0.118402525040917	NKI
1062	Accuracycomposite	31.141095890411	-0.0694139882373078	0.119162927250308	NKI
1063	Accuracycomposite	31.241095890411	-0.0700973081510743	0.119956105739973	NKI
1064	Accuracycomposite	31.341095890411	-0.0707723386232993	0.120786301509822	NKI
1065	Accuracycomposite	31.441095890411	-0.0714393044574935	0.121658662194539	NKI
1066	Accuracycomposite	31.541095890411	-0.0720984319013002	0.122579142549996	NKI
1067	Accuracycomposite	31.641095890411	-0.072749948607501	0.123554343545486	NKI
1068	Accuracycomposite	31.741095890411	-0.0733940870553931	0.124591702859837	NKI
1069	Accuracycomposite	31.841095890411	-0.0740310866737964	0.125699515286809	NKI
1070	Accuracycomposite	31.941095890411	-0.0746611927110719	0.126886712239603	NKI
1071	Accuracycomposite	32.041095890411	-0.0752846534902751	0.128162579174628	NKI
1072	Accuracycomposite	32.141095890411	-0.0759017210756608	0.129536642423445	NKI
1073	Accuracycomposite	32.241095890411	-0.0765126556974048	0.131018694153286	NKI
1074	Accuracycomposite	32.341095890411	-0.0771177237958853	0.132618523203669	NKI
1075	Accuracycomposite	32.441095890411	-0.0777171976406433	0.134345710251739	NKI
1076	Accuracycomposite	32.541095890411	-0.07831135307156	0.136209360598336	NKI
1077	Accuracycomposite	32.641095890411	-0.0789004701143458	0.138217968879654	NKI
1078	Accuracycomposite	32.741095890411	-0.0794848336904477	0.140379272136581	NKI
1079	Accuracycomposite	32.841095890411	-0.0800647309633653	0.14270000508131	NKI
1080	Accuracycomposite	32.941095890411	-0.080640449408122	0.14518571694664	NKI
1081	Accuracycomposite	33.041095890411	-0.0812122764491758	0.147840714030863	NKI
1082	Accuracycomposite	33.141095890411	-0.0817804990980949	0.150668096669232	NKI
1083	Accuracycomposite	33.241095890411	-0.0823454029290052	0.153669689570447	NKI
1084	Accuracycomposite	33.341095890411	-0.0829072692987816	0.156846032157309	NKI
1085	Accuracycomposite	33.441095890411	-0.0834663744468808	0.160196372087831	NKI
1086	Accuracycomposite	33.541095890411	-0.0840229893909735	0.163718686339245	NKI
1087	Accuracycomposite	33.641095890411	-0.0845773821744043	0.167409730949768	NKI
1088	Accuracycomposite	33.741095890411	-0.0851298188509679	0.171265123069348	NKI
1089	Accuracycomposite	33.841095890411	-0.0856805521192286	0.175279517000307	NKI
1090	Accuracycomposite	33.941095890411	-0.0862298139407654	0.179446783754055	NKI
1091	Accuracycomposite	34.041095890411	-0.0867778187823722	0.183760140505463	NKI
1092	Accuracycomposite	34.141095890411	-0.0873247747632212	0.188212210422042	NKI
1093	Accuracycomposite	34.241095890411	-0.087870875472161	0.192795213081353	NKI
1094	Accuracycomposite	34.341095890411	-0.0884162936040163	0.197501162418802	NKI
1095	Accuracycomposite	34.441095890411	-0.0889611807346912	0.202322022916806	NKI
1096	Accuracycomposite	34.541095890411	-0.0895056720211146	0.207249793595416	NKI
1097	Accuracycomposite	34.641095890411	-0.0900498873569114	0.212276609331483	NKI
1098	Accuracycomposite	34.741095890411	-0.0905939316408866	0.217394840149089	NKI
1099	Accuracycomposite	34.841095890411	-0.0911378880966015	0.22259729323029	NKI
1100	Accuracycomposite	34.941095890411	-0.091681811261915	0.227877456923066	NKI
1101	Latencycomposite	8.041095890411	3.90787765948682	0.174464609164609	NKI
1102	Latencycomposite	8.141095890411	3.84039731161432	0.167313934417985	NKI
1103	Latencycomposite	8.241095890411	3.77291598176325	0.160340339898245	NKI
1104	Latencycomposite	8.341095890411	3.70543188179765	0.153570461486532	NKI
1105	Latencycomposite	8.441095890411	3.63794240063708	0.147035100809169	NKI
1106	Latencycomposite	8.541095890411	3.57044449081478	0.140768293634645	NKI
1107	Latencycomposite	8.641095890411	3.50293496632916	0.134806402199248	NKI
1108	Latencycomposite	8.741095890411	3.43541084758958	0.129186075999783	NKI
1109	Latencycomposite	8.841095890411	3.36786975113745	0.123942585272412	NKI
1110	Latencycomposite	8.941095890411	3.30031033440687	0.11910805320318	NKI
1111	Latencycomposite	9.041095890411	3.23273215787783	0.114709340394776	NKI
1112	Latencycomposite	9.141095890411	3.1651360786686	0.110766144618999	NKI
1113	Latencycomposite	9.241095890411	3.097524510596	0.10728929213869	NKI
1114	Latencycomposite	9.341095890411	3.02990132337601	0.104279359905043	NKI
1115	Latencycomposite	9.441095890411	2.96227163924101	0.101725873185044	NKI
1116	Latencycomposite	9.541095890411	2.8946424558705	0.09960741971891	NKI
1117	Latencycomposite	9.641095890411	2.82702369432811	0.0978928432496693	NKI
1118	Latencycomposite	9.741095890411	2.75942811092947	0.0965430487349067	NKI
1119	Latencycomposite	9.841095890411	2.69187139988162	0.0955134210740031	NKI
1120	Latencycomposite	9.941095890411	2.62437289193394	0.0947567964631876	NKI
1121	Latencycomposite	10.041095890411	2.55695597270864	0.0942263809151836	NKI
1122	Latencycomposite	10.141095890411	2.48964677477378	0.0938774745530761	NKI
1123	Latencycomposite	10.241095890411	2.42247330188444	0.0936687619298637	NKI
1124	Latencycomposite	10.341095890411	2.35546589809508	0.0935638535139233	NKI
1125	Latencycomposite	10.441095890411	2.28865682842745	0.0935318454804426	NKI
1126	Latencycomposite	10.541095890411	2.22207927022802	0.0935470799134648	NKI
1127	Latencycomposite	10.641095890411	2.15576850009764	0.0935901537630919	NKI
1128	Latencycomposite	10.741095890411	2.08976226627918	0.093648027889789	NKI
1129	Latencycomposite	10.841095890411	2.024099494098	0.0937126716336473	NKI
1130	Latencycomposite	10.941095890411	1.95882158425703	0.0937817111411363	NKI
1131	Latencycomposite	11.041095890411	1.89397226907842	0.0938574681539186	NKI
1132	Latencycomposite	11.141095890411	1.82959638141803	0.0939449479650083	NKI
1133	Latencycomposite	11.241095890411	1.76573947217167	0.0940506475328735	NKI
1134	Latencycomposite	11.341095890411	1.70244747718214	0.094181421730693	NKI
1135	Latencycomposite	11.441095890411	1.63976659540148	0.0943441903833886	NKI
1136	Latencycomposite	11.541095890411	1.57774312053917	0.0945450564982076	NKI
1137	Latencycomposite	11.641095890411	1.51642300698883	0.0947882651384461	NKI
1138	Latencycomposite	11.741095890411	1.45585153404357	0.0950758908797369	NKI
1139	Latencycomposite	11.841095890411	1.39607329231917	0.0954072553232155	NKI
1140	Latencycomposite	11.941095890411	1.33713207319607	0.0957787070087412	NKI
1141	Latencycomposite	12.041095890411	1.27907023169111	0.0961840217350281	NKI
1142	Latencycomposite	12.141095890411	1.22192874951321	0.0966145330570632	NKI
1143	Latencycomposite	12.241095890411	1.16574683733273	0.0970596854166563	NKI
1144	Latencycomposite	12.341095890411	1.11056133445669	0.0975077780048578	NKI
1145	Latencycomposite	12.441095890411	1.05640606834378	0.0979468472118144	NKI
1146	Latencycomposite	12.541095890411	1.00331091231804	0.0983657085508648	NKI
1147	Latencycomposite	12.641095890411	0.95130178656902	0.0987545683258804	NKI
1148	Latencycomposite	12.741095890411	0.900402601089875	0.0991045740365718	NKI
1149	Latencycomposite	12.841095890411	0.850634995090276	0.0994082622465357	NKI
1150	Latencycomposite	12.941095890411	0.802018502346615	0.0996597664496391	NKI
1151	Latencycomposite	13.041095890411	0.754569075409051	0.0998557749193138	NKI
1152	Latencycomposite	13.141095890411	0.708299876495147	0.0999953073816597	NKI
1153	Latencycomposite	13.241095890411	0.663221625571122	0.10007959579221	NKI
1154	Latencycomposite	13.341095890411	0.61934206426533	0.100112331889778	NKI
1155	Latencycomposite	13.441095890411	0.576664123759046	0.100100451775909	NKI
1156	Latencycomposite	13.541095890411	0.535187280701285	0.100053161424046	NKI
1157	Latencycomposite	13.641095890411	0.494909098919335	0.0999807830496841	NKI
1158	Latencycomposite	13.741095890411	0.455825492014869	0.0998942230237772	NKI
1159	Latencycomposite	13.841095890411	0.417930731057713	0.0998045575438106	NKI
1160	Latencycomposite	13.941095890411	0.381217327209459	0.0997226703364697	NKI
1161	Latencycomposite	14.041095890411	0.345676072862045	0.0996588006012435	NKI
1162	Latencycomposite	14.141095890411	0.311296741588481	0.099621799027315	NKI
1163	Latencycomposite	14.241095890411	0.278067976741003	0.0996188629750809	NKI
1164	Latencycomposite	14.341095890411	0.245977615931466	0.0996551161963345	NKI
1165	Latencycomposite	14.441095890411	0.21501238039491	0.0997336401257635	NKI
1166	Latencycomposite	14.541095890411	0.185157862275079	0.0998554195765588	NKI
1167	Latencycomposite	14.641095890411	0.156398716466625	0.100019270145524	NKI
1168	Latencycomposite	14.741095890411	0.128718739898467	0.100221945970612	NKI
1169	Latencycomposite	14.841095890411	0.102101263005967	0.100458076316588	NKI
1170	Latencycomposite	14.941095890411	0.0765289983958513	0.1007207961061	NKI
1171	Latencycomposite	15.041095890411	0.0519841832411417	0.101002116549428	NKI
1172	Latencycomposite	15.141095890411	0.0284486745316679	0.101293614446026	NKI
1173	Latencycomposite	15.241095890411	0.00590407664743009	0.10158732109496	NKI
1174	Latencycomposite	15.341095890411	-0.0156680367779201	0.101876316245945	NKI
1175	Latencycomposite	15.441095890411	-0.0362859891021144	0.102154446083907	NKI
1176	Latencycomposite	15.541095890411	-0.0559677864462632	0.102416639918812	NKI
1177	Latencycomposite	15.641095890411	-0.0747307590403973	0.102660023935786	NKI
1178	Latencycomposite	15.741095890411	-0.0925915934157378	0.10288366635329	NKI
1179	Latencycomposite	15.841095890411	-0.109566284975559	0.103088486019371	NKI
1180	Latencycomposite	15.941095890411	-0.1256702308717	0.103276908797754	NKI
1181	Latencycomposite	16.041095890411	-0.140918411238953	0.103452338076648	NKI
1182	Latencycomposite	16.141095890411	-0.155325215679947	0.103619286319389	NKI
1183	Latencycomposite	16.241095890411	-0.168904256524748	0.103783505132873	NKI
1184	Latencycomposite	16.341095890411	-0.181668503116023	0.10395150154486	NKI
1185	Latencycomposite	16.441095890411	-0.193630383260033	0.10413009029742	NKI
1186	Latencycomposite	16.541095890411	-0.204802006826624	0.104325701676151	NKI
1187	Latencycomposite	16.641095890411	-0.215195265434475	0.104543961731363	NKI
1188	Latencycomposite	16.741095890411	-0.224821807620427	0.104789537956513	NKI
1189	Latencycomposite	16.841095890411	-0.233693221084978	0.105065542855963	NKI
1190	Latencycomposite	16.941095890411	-0.241820984887879	0.105373647637458	NKI
1191	Latencycomposite	17.041095890411	-0.249216487625463	0.105714081827947	NKI
1192	Latencycomposite	17.141095890411	-0.25589102899456	0.106086224194301	NKI
1193	Latencycomposite	17.241095890411	-0.261855900777504	0.106488675182866	NKI
1194	Latencycomposite	17.341095890411	-0.267122448975263	0.106918566302961	NKI
1195	Latencycomposite	17.441095890411	-0.271702262489321	0.107372020946061	NKI
1196	Latencycomposite	17.541095890411	-0.275607246293022	0.107844222223083	NKI
1197	Latencycomposite	17.641095890411	-0.278849655272036	0.108329354664043	NKI
1198	Latencycomposite	17.741095890411	-0.28144222125709	0.108820840703338	NKI
1199	Latencycomposite	17.841095890411	-0.283397974820875	0.109311095008044	NKI
1200	Latencycomposite	17.941095890411	-0.284730632892873	0.109792187491005	NKI
1201	Latencycomposite	18.041095890411	-0.28545437273095	0.110255710213347	NKI
1202	Latencycomposite	18.141095890411	-0.285583623987221	0.110692644686689	NKI
1203	Latencycomposite	18.241095890411	-0.285133021176798	0.111093491432883	NKI
1204	Latencycomposite	18.341095890411	-0.284117756228823	0.111448917063181	NKI
1205	Latencycomposite	18.441095890411	-0.282553506889741	0.111749914743327	NKI
1206	Latencycomposite	18.541095890411	-0.280456980715887	0.111988681942875	NKI
1207	Latencycomposite	18.641095890411	-0.27784643182235	0.112159468677839	NKI
1208	Latencycomposite	18.741095890411	-0.2747423304265	0.112259561280628	NKI
1209	Latencycomposite	18.841095890411	-0.271166677306053	0.112288609850194	NKI
1210	Latencycomposite	18.941095890411	-0.267142878544866	0.112248505470936	NKI
1211	Latencycomposite	19.041095890411	-0.262695290949822	0.112142791967419	NKI
1212	Latencycomposite	19.141095890411	-0.257849248828387	0.111976617431304	NKI
1213	Latencycomposite	19.241095890411	-0.252630583337209	0.111755984994915	NKI
1214	Latencycomposite	19.341095890411	-0.247065666609231	0.111487717598457	NKI
1215	Latencycomposite	19.441095890411	-0.241181823473939	0.111179943132985	NKI
1216	Latencycomposite	19.541095890411	-0.235007230589501	0.11084178026505	NKI
1217	Latencycomposite	19.641095890411	-0.228570482533535	0.110482439641569	NKI
1218	Latencycomposite	19.741095890411	-0.221900323735489	0.110110482543464	NKI
1219	Latencycomposite	19.841095890411	-0.215025515679155	0.109733364200876	NKI
1220	Latencycomposite	19.941095890411	-0.207974898076824	0.109357530601016	NKI
1221	Latencycomposite	20.041095890411	-0.200777368549037	0.10898831540145	NKI
1222	Latencycomposite	20.141095890411	-0.193461828457183	0.108629724958923	NKI
1223	Latencycomposite	20.241095890411	-0.186057141596682	0.108284387620587	NKI
1224	Latencycomposite	20.341095890411	-0.178592010167531	0.107953743230257	NKI
1225	Latencycomposite	20.441095890411	-0.171094844099158	0.107638210337347	NKI
1226	Latencycomposite	20.541095890411	-0.163593681495016	0.107337218703912	NKI
1227	Latencycomposite	20.641095890411	-0.156116419710621	0.107048814282991	NKI
1228	Latencycomposite	20.741095890411	-0.148690413460013	0.106770162589485	NKI
1229	Latencycomposite	20.841095890411	-0.141341902520566	0.106498264763152	NKI
1230	Latencycomposite	20.941095890411	-0.134096405350375	0.10622967231226	NKI
1231	Latencycomposite	21.041095890411	-0.126978505964932	0.105960770903415	NKI
1232	Latencycomposite	21.141095890411	-0.120011981561882	0.105687875992048	NKI
1233	Latencycomposite	21.241095890411	-0.113219381146202	0.105407660888172	NKI
1234	Latencycomposite	21.341095890411	-0.106619702533926	0.105118851629908	NKI
1235	Latencycomposite	21.441095890411	-0.100229557031548	0.104821570430725	NKI
1236	Latencycomposite	21.541095890411	-0.0940638021100262	0.104516982430174	NKI
1237	Latencycomposite	21.641095890411	-0.0881359771811804	0.104207050985951	NKI
1238	Latencycomposite	21.741095890411	-0.0824579188911624	0.103894738385486	NKI
1239	Latencycomposite	21.841095890411	-0.0770379691270179	0.103584859419298	NKI
1240	Latencycomposite	21.941095890411	-0.0718819858669134	0.103283420657324	NKI
1241	Latencycomposite	22.041095890411	-0.0669939672040525	0.1029971075672	NKI
1242	Latencycomposite	22.141095890411	-0.0623759285076787	0.102733119385564	NKI
1243	Latencycomposite	22.241095890411	-0.0580284377046402	0.102498679828844	NKI
1244	Latencycomposite	22.341095890411	-0.0539504833817918	0.102300856815654	NKI
1245	Latencycomposite	22.441095890411	-0.0501393038160807	0.10214638924708	NKI
1246	Latencycomposite	22.541095890411	-0.0465906068935585	0.102041351998346	NKI
1247	Latencycomposite	22.641095890411	-0.0432980390951481	0.101991158728267	NKI
1248	Latencycomposite	22.741095890411	-0.0402536674913828	0.102000132054235	NKI
1249	Latencycomposite	22.841095890411	-0.0374481720247856	0.102071259545119	NKI
1250	Latencycomposite	22.941095890411	-0.0348707859174993	0.102206136060237	NKI
1251	Latencycomposite	23.041095890411	-0.0325090096265391	0.102405072460665	NKI
1252	Latencycomposite	23.141095890411	-0.0303489746907778	0.102666958145921	NKI
1253	Latencycomposite	23.241095890411	-0.028375188736533	0.102989572149406	NKI
1254	Latencycomposite	23.341095890411	-0.0265712374847111	0.103369281167406	NKI
1255	Latencycomposite	23.441095890411	-0.0249199368818688	0.103801276887862	NKI
1256	Latencycomposite	23.541095890411	-0.0234031884698635	0.104280420382655	NKI
1257	Latencycomposite	23.641095890411	-0.0220022731904041	0.104801374576011	NKI
1258	Latencycomposite	23.741095890411	-0.0206983557480568	0.105357851239909	NKI
1259	Latencycomposite	23.841095890411	-0.0194726475643865	0.10594255853729	NKI
1260	Latencycomposite	23.941095890411	-0.0183065613640897	0.106547683710196	NKI
1261	Latencycomposite	24.041095890411	-0.0171820405050877	0.107165564243191	NKI
1262	Latencycomposite	24.141095890411	-0.0160815963185622	0.10778887775196	NKI
1263	Latencycomposite	24.241095890411	-0.0149879687721726	0.10841010709273	NKI
1264	Latencycomposite	24.341095890411	-0.0138847592980432	0.109022423968747	NKI
1265	Latencycomposite	24.441095890411	-0.0127565410644813	0.109619945318963	NKI
1266	Latencycomposite	24.541095890411	-0.0115888746167911	0.110197795186921	NKI
1267	Latencycomposite	24.641095890411	-0.0103682463457284	0.110752100133227	NKI
1268	Latencycomposite	24.741095890411	-0.00908234586219742	0.111280261506684	NKI
1269	Latencycomposite	24.841095890411	-0.00771986084344843	0.111780766032172	NKI
1270	Latencycomposite	24.941095890411	-0.00627089369238666	0.112253495940419	NKI
1271	Latencycomposite	25.041095890411	-0.00472670159488906	0.112699455487427	NKI
1272	Latencycomposite	25.141095890411	-0.00307935520506787	0.113120417304273	NKI
1273	Latencycomposite	25.241095890411	-0.00132198583379548	0.113519004572705	NKI
1274	Latencycomposite	25.341095890411	0.000551128942913715	0.113898636511108	NKI
1275	Latencycomposite	25.441095890411	0.00254491475909638	0.114263158207793	NKI
1276	Latencycomposite	25.541095890411	0.00466336358136462	0.114616806537942	NKI
1277	Latencycomposite	25.641095890411	0.00690949104597475	0.114964107601774	NKI
1278	Latencycomposite	25.741095890411	0.00928527836153233	0.11530977778515	NKI
1279	Latencycomposite	25.841095890411	0.0117907612671269	0.115659134262414	NKI
1280	Latencycomposite	25.941095890411	0.014424499254206	0.116017588770768	NKI
1281	Latencycomposite	26.041095890411	0.0171840913194598	0.116390146792881	NKI
1282	Latencycomposite	26.141095890411	0.0200659335978603	0.116781394535886	NKI
1283	Latencycomposite	26.241095890411	0.023066095122613	0.117194812996101	NKI
1284	Latencycomposite	26.341095890411	0.0261802372253308	0.117632782652477	NKI
1285	Latencycomposite	26.441095890411	0.0294025902923653	0.118097256712479	NKI
1286	Latencycomposite	26.541095890411	0.0327257365668844	0.11858987503441	NKI
1287	Latencycomposite	26.641095890411	0.0361410194937886	0.119111696482252	NKI
1288	Latencycomposite	26.741095890411	0.0396387480613565	0.119663061992552	NKI
1289	Latencycomposite	26.841095890411	0.043208928277793	0.12024294751197	NKI
1290	Latencycomposite	26.941095890411	0.0468412744770265	0.120849164926461	NKI
1291	Latencycomposite	27.041095890411	0.0505250312170585	0.121478834481098	NKI
1292	Latencycomposite	27.141095890411	0.0542492381593381	0.122128134712638	NKI
1293	Latencycomposite	27.241095890411	0.058002875491716	0.122792381200439	NKI
1294	Latencycomposite	27.341095890411	0.0617748895459151	0.123466159385528	NKI
1295	Latencycomposite	27.441095890411	0.0655542755927993	0.124143398304153	NKI
1296	Latencycomposite	27.541095890411	0.0693301515610417	0.124817736158862	NKI
1297	Latencycomposite	27.641095890411	0.0730919531633974	0.125483044120393	NKI
1298	Latencycomposite	27.741095890411	0.0768297212415956	0.126134090535645	NKI
1299	Latencycomposite	27.841095890411	0.0805339668308946	0.126766364894734	NKI
1300	Latencycomposite	27.941095890411	0.0841957380818958	0.127376191223546	NKI
1301	Latencycomposite	28.041095890411	0.0878070143093595	0.127961264181098	NKI
1302	Latencycomposite	28.141095890411	0.0913615080866172	0.128521564173246	NKI
1303	Latencycomposite	28.241095890411	0.0948542754405228	0.129058821332485	NKI
1304	Latencycomposite	28.341095890411	0.0982810434700051	0.129575665788003	NKI
1305	Latencycomposite	28.441095890411	0.101638159543425	0.130075409558367	NKI
1306	Latencycomposite	28.541095890411	0.10492275244215	0.130562040672458	NKI
1307	Latencycomposite	28.641095890411	0.108132304476831	0.131039690004266	NKI
1308	Latencycomposite	28.741095890411	0.111264382458993	0.131512273091278	NKI
1309	Latencycomposite	28.841095890411	0.114316979004474	0.131983646654442	NKI
1310	Latencycomposite	28.941095890411	0.117288725456405	0.132457650886781	NKI
1311	Latencycomposite	29.041095890411	0.120179496339146	0.132938411223196	NKI
1312	Latencycomposite	29.141095890411	0.122990877967114	0.133430481132784	NKI
1313	Latencycomposite	29.241095890411	0.125725172730793	0.133937922767947	NKI
1314	Latencycomposite	29.341095890411	0.128384874492749	0.134463796203342	NKI
1315	Latencycomposite	29.441095890411	0.130973189802634	0.135010426202145	NKI
1316	Latencycomposite	29.541095890411	0.133493658203514	0.135579042517787	NKI
1317	Latencycomposite	29.641095890411	0.135950550257891	0.136170051420831	NKI
1318	Latencycomposite	29.741095890411	0.138348826994114	0.136782985889609	NKI
1319	Latencycomposite	29.841095890411	0.140694140475039	0.137416563863292	NKI
1320	Latencycomposite	29.941095890411	0.142992790332748	0.138068724582637	NKI
1321	Latencycomposite	30.041095890411	0.145251303064849	0.138736290100099	NKI
1322	Latencycomposite	30.141095890411	0.147476305195416	0.13941496916476	NKI
1323	Latencycomposite	30.241095890411	0.149674582911405	0.140099580622405	NKI
1324	Latencycomposite	30.341095890411	0.151852990374868	0.140784130693289	NKI
1325	Latencycomposite	30.441095890411	0.154018499506007	0.141462191238952	NKI
1326	Latencycomposite	30.541095890411	0.156178193671782	0.142127349955428	NKI
1327	Latencycomposite	30.641095890411	0.158339215314554	0.142773246521414	NKI
1328	Latencycomposite	30.741095890411	0.160508709092067	0.143393462797468	NKI
1329	Latencycomposite	30.841095890411	0.162693812742939	0.143981781698779	NKI
1330	Latencycomposite	30.941095890411	0.164901519866748	0.14453311508676	NKI
1331	Latencycomposite	31.041095890411	0.167138530476609	0.145044372690897	NKI
1332	Latencycomposite	31.141095890411	0.169411129858309	0.145514909681614	NKI
1333	Latencycomposite	31.241095890411	0.17172524102652	0.145946503879517	NKI
1334	Latencycomposite	31.341095890411	0.174086531914805	0.146343147487058	NKI
1335	Latencycomposite	31.441095890411	0.176500218628804	0.146711593613403	NKI
1336	Latencycomposite	31.541095890411	0.178971164680336	0.147061258335406	NKI
1337	Latencycomposite	31.641095890411	0.181504039732241	0.147403963927033	NKI
1338	Latencycomposite	31.741095890411	0.184102948285397	0.14775461455554	NKI
1339	Latencycomposite	31.841095890411	0.186771245149067	0.148131449281307	NKI
1340	Latencycomposite	31.941095890411	0.189511698457139	0.148555642697923	NKI
1341	Latencycomposite	32.041095890411	0.192326776847946	0.149050694873594	NKI
1342	Latencycomposite	32.141095890411	0.195218595756561	0.149642237811629	NKI
1343	Latencycomposite	32.241095890411	0.198188494899188	0.150358186072111	NKI
1344	Latencycomposite	32.341095890411	0.201237215071845	0.151228007791615	NKI
1345	Latencycomposite	32.441095890411	0.204364903298282	0.152282091877055	NKI
1346	Latencycomposite	32.541095890411	0.207571331304288	0.153550850141505	NKI
1347	Latencycomposite	32.641095890411	0.210855745742856	0.155064114587702	NKI
1348	Latencycomposite	32.741095890411	0.214216746256163	0.156850436966086	NKI
1349	Latencycomposite	32.841095890411	0.217652580242813	0.158936059580085	NKI
1350	Latencycomposite	32.941095890411	0.221161445300753	0.161344048568143	NKI
1351	Latencycomposite	33.041095890411	0.224741455705746	0.164093804620274	NKI
1352	Latencycomposite	33.141095890411	0.228390159166421	0.167200871266587	NKI
1353	Latencycomposite	33.241095890411	0.232104628017141	0.170676510152921	NKI
1354	Latencycomposite	33.341095890411	0.23588139836236	0.174527514703406	NKI
1355	Latencycomposite	33.441095890411	0.239716571131385	0.178756132155909	NKI
1356	Latencycomposite	33.541095890411	0.24360598230581	0.183360159680288	NKI
1357	Latencycomposite	33.641095890411	0.247545346437576	0.188333209923868	NKI
1358	Latencycomposite	33.741095890411	0.251530352862787	0.19366511721538	NKI
1359	Latencycomposite	33.841095890411	0.255556562207818	0.19934255542922	NKI
1360	Latencycomposite	33.941095890411	0.259619432261089	0.205349685473534	NKI
1361	Latencycomposite	34.041095890411	0.263714402629414	0.211668710398372	NKI
1362	Latencycomposite	34.141095890411	0.26783692895937	0.21828026430317	NKI
1363	Latencycomposite	34.241095890411	0.271982605873292	0.2251640294222	NKI
1364	Latencycomposite	34.341095890411	0.276147254143199	0.232299336182866	NKI
1365	Latencycomposite	34.441095890411	0.280326997909218	0.2396656419079	NKI
1366	Latencycomposite	34.541095890411	0.28451822864986	0.247242804639365	NKI
1367	Latencycomposite	34.641095890411	0.288717634222935	0.255011360868455	NKI
1368	Latencycomposite	34.741095890411	0.292922235507502	0.26295277039925	NKI
1369	Latencycomposite	34.841095890411	0.29712958452811	0.271049877012804	NKI
1370	Latencycomposite	34.941095890411	0.301338013852425	0.279287452304923	NKI
1371	Accuracycomposite	8	-1.92779473093285	0.0467352411014623	PNC
1372	Accuracycomposite	8.1	-1.89604440618478	0.0441777081344624	PNC
1373	Accuracycomposite	8.2	-1.86429667161684	0.0417143933484598	PNC
1374	Accuracycomposite	8.3	-1.83255723225529	0.0393652190763384	PNC
1375	Accuracycomposite	8.4	-1.80083446934726	0.0371521527805181	PNC
1376	Accuracycomposite	8.5	-1.76913902234812	0.0350972439565021	PNC
1377	Accuracycomposite	8.6	-1.73748383125519	0.0332206824699199	PNC
1378	Accuracycomposite	8.7	-1.70588334580061	0.0315384678329773	PNC
1379	Accuracycomposite	8.8	-1.67435357473863	0.0300605683177625	PNC
1380	Accuracycomposite	8.9	-1.64291165227205	0.0287894435404539	PNC
1381	Accuracycomposite	9	-1.61157551002518	0.0277194544511117	PNC
1382	Accuracycomposite	9.1	-1.58036376822312	0.0268374321904721	PNC
1383	Accuracycomposite	9.2	-1.54929536961067	0.0261240499158781	PNC
1384	Accuracycomposite	9.3	-1.51838940961635	0.0255563232162062	PNC
1385	Accuracycomposite	9.4	-1.48766496197263	0.025110047383338	PNC
1386	Accuracycomposite	9.5	-1.45714086565226	0.0247621557460963	PNC
1387	Accuracycomposite	9.6	-1.4268355463326	0.0244927027627411	PNC
1388	Accuracycomposite	9.7	-1.3967669777594	0.0242854729463701	PNC
1389	Accuracycomposite	9.8	-1.36695241576159	0.0241285219738897	PNC
1390	Accuracycomposite	9.9	-1.33740841419182	0.0240134883338882	PNC
1391	Accuracycomposite	10	-1.30815072328963	0.0239346840307423	PNC
1392	Accuracycomposite	10.1	-1.27919410443775	0.0238881905715813	PNC
1393	Accuracycomposite	10.2	-1.25055249247419	0.0238704896313623	PNC
1394	Accuracycomposite	10.3	-1.22223872016557	0.0238778697727805	PNC
1395	Accuracycomposite	10.4	-1.19426464118189	0.0239057222517909	PNC
1396	Accuracycomposite	10.5	-1.16664110676627	0.0239483735057396	PNC
1397	Accuracycomposite	10.6	-1.13937780301347	0.0239994348195508	PNC
1398	Accuracycomposite	10.7	-1.1124834986713	0.0240519796569711	PNC
1399	Accuracycomposite	10.8	-1.08596579893019	0.0240994578406721	PNC
1400	Accuracycomposite	10.9	-1.0598313073699	0.0241361434136695	PNC
1401	Accuracycomposite	11	-1.03408564373883	0.024157697923057	PNC
1402	Accuracycomposite	11.1	-1.00873331098796	0.0241617854536408	PNC
1403	Accuracycomposite	11.2	-0.983777956773903	0.024147867325032	PNC
1404	Accuracycomposite	11.3	-0.959222172002168	0.0241174973065047	PNC
1405	Accuracycomposite	11.4	-0.935067655462449	0.0240737801125683	PNC
1406	Accuracycomposite	11.5	-0.911315256322481	0.0240208678319614	PNC
1407	Accuracycomposite	11.6	-0.887964880053258	0.0239635490839671	PNC
1408	Accuracycomposite	11.7	-0.865015732188457	0.0239062578246124	PNC
1409	Accuracycomposite	11.8	-0.84246618492613	0.0238527780408561	PNC
1410	Accuracycomposite	11.9	-0.820313930172882	0.0238055957725564	PNC
1411	Accuracycomposite	12	-0.798556051225531	0.0237656417575248	PNC
1412	Accuracycomposite	12.1	-0.777188988514565	0.023732455739527	PNC
1413	Accuracycomposite	12.2	-0.756208743327211	0.0237041164788211	PNC
1414	Accuracycomposite	12.3	-0.735610847093812	0.0236779536372581	PNC
1415	Accuracycomposite	12.4	-0.715390486763763	0.0236508835447718	PNC
1416	Accuracycomposite	12.5	-0.695542606319072	0.0236199649021925	PNC
1417	Accuracycomposite	12.6	-0.676061948711063	0.0235831118943918	PNC
1418	Accuracycomposite	12.7	-0.656943182162829	0.0235391017962762	PNC
1419	Accuracycomposite	12.8	-0.638180986202505	0.0234881263609758	PNC
1420	Accuracycomposite	12.9	-0.619770119825609	0.0234315468316582	PNC
1421	Accuracycomposite	13	-0.601705524953936	0.0233716795161638	PNC
1422	Accuracycomposite	13.1	-0.583982428001411	0.0233116449628041	PNC
1423	Accuracycomposite	13.2	-0.566596347786235	0.0232545445240001	PNC
1424	Accuracycomposite	13.3	-0.549543254157428	0.0232032910655459	PNC
1425	Accuracycomposite	13.4	-0.532819551555535	0.0231599586513831	PNC
1426	Accuracycomposite	13.5	-0.516422130948457	0.023125454129036	PNC
1427	Accuracycomposite	13.6	-0.500348470929572	0.0230995584197055	PNC
1428	Accuracycomposite	13.7	-0.484596523865531	0.0230806730516309	PNC
1429	Accuracycomposite	13.8	-0.469164843902679	0.0230663748466484	PNC
1430	Accuracycomposite	13.9	-0.454052492019915	0.0230536129839167	PNC
1431	Accuracycomposite	14	-0.439258992566196	0.0230391852090061	PNC
1432	Accuracycomposite	14.1	-0.424784356409847	0.0230204374291219	PNC
1433	Accuracycomposite	14.2	-0.410628911300553	0.0229953226669885	PNC
1434	Accuracycomposite	14.3	-0.396793289592006	0.0229630594247735	PNC
1435	Accuracycomposite	14.4	-0.383278310904351	0.0229240229331788	PNC
1436	Accuracycomposite	14.5	-0.370084850615483	0.0228796809637975	PNC
1437	Accuracycomposite	14.6	-0.357213741480927	0.0228325866202086	PNC
1438	Accuracycomposite	14.7	-0.34466566663884	0.0227856388920119	PNC
1439	Accuracycomposite	14.8	-0.332440967557531	0.0227419725154742	PNC
1440	Accuracycomposite	14.9	-0.320539589043781	0.0227042762645269	PNC
1441	Accuracycomposite	15	-0.308960929517121	0.0226743788702895	PNC
1442	Accuracycomposite	15.1	-0.297703650934294	0.0226531604512912	PNC
1443	Accuracycomposite	15.2	-0.286765737386197	0.0226401322995082	PNC
1444	Accuracycomposite	15.3	-0.2761441972824	0.0226338313945281	PNC
1445	Accuracycomposite	15.4	-0.265835131564157	0.022631890899334	PNC
1446	Accuracycomposite	15.5	-0.255833662078711	0.0226314382174132	PNC
1447	Accuracycomposite	15.6	-0.246133746556883	0.0226297717613902	PNC
1448	Accuracycomposite	15.7	-0.236728414462082	0.0226244754363542	PNC
1449	Accuracycomposite	15.8	-0.227609520355697	0.0226141628373907	PNC
1450	Accuracycomposite	15.9	-0.218767924470807	0.0225984996920799	PNC
1451	Accuracycomposite	16	-0.210193558954952	0.0225782782519408	PNC
1452	Accuracycomposite	16.1	-0.2018753563502	0.0225555361145066	PNC
1453	Accuracycomposite	16.2	-0.193801558051274	0.0225329079019737	PNC
1454	Accuracycomposite	16.3	-0.185959665889961	0.0225135665685392	PNC
1455	Accuracycomposite	16.4	-0.178336647856195	0.022500528325075	PNC
1456	Accuracycomposite	16.5	-0.170919120090591	0.0224961756688732	PNC
1457	Accuracycomposite	16.6	-0.163693439681014	0.0225020624189689	PNC
1458	Accuracycomposite	16.7	-0.156645918113446	0.0225183688599534	PNC
1459	Accuracycomposite	16.8	-0.149763013333651	0.0225441674863966	PNC
1460	Accuracycomposite	16.9	-0.143031445444466	0.0225774070923304	PNC
1461	Accuracycomposite	17	-0.136438398382988	0.0226152715417845	PNC
1462	Accuracycomposite	17.1	-0.129971734889591	0.0226548686146051	PNC
1463	Accuracycomposite	17.2	-0.123619986716006	0.0226934414690542	PNC
1464	Accuracycomposite	17.3	-0.117372693984978	0.0227292342011694	PNC
1465	Accuracycomposite	17.4	-0.111220359722703	0.0227616836503706	PNC
1466	Accuracycomposite	17.5	-0.105154560234854	0.0227916661198561	PNC
1467	Accuracycomposite	17.6	-0.0991681716960706	0.0228217649114849	PNC
1468	Accuracycomposite	17.7	-0.0932551312103578	0.0228557325562664	PNC
1469	Accuracycomposite	17.8	-0.08741075113941	0.0228984723609868	PNC
1470	Accuracycomposite	17.9	-0.0816315317727121	0.0229553121319094	PNC
1471	Accuracycomposite	18	-0.0759151244650171	0.0230314195304533	PNC
1472	Accuracycomposite	18.1	-0.0702604588744994	0.0231314247771769	PNC
1473	Accuracycomposite	18.2	-0.0646673968475918	0.0232587028494815	PNC
1474	Accuracycomposite	18.3	-0.0591368748844714	0.0234154118199913	PNC
1475	Accuracycomposite	18.4	-0.0536706728938457	0.0236023550863787	PNC
1476	Accuracycomposite	18.5	-0.0482712614427824	0.0238192735149003	PNC
1477	Accuracycomposite	18.6	-0.0429417828159408	0.0240655134328985	PNC
1478	Accuracycomposite	18.7	-0.0376857716458553	0.0243404008590199	PNC
1479	Accuracycomposite	18.8	-0.032507085759807	0.0246442103031215	PNC
1480	Accuracycomposite	18.9	-0.0274097460997627	0.0249785727686969	PNC
1481	Accuracycomposite	19	-0.0223977604803597	0.0253469049968766	PNC
1482	Accuracycomposite	19.1	-0.0174749945093564	0.0257547627317712	PNC
1483	Accuracycomposite	19.2	-0.012645080597665	0.0262094003516379	PNC
1484	Accuracycomposite	19.3	-0.00791121167234462	0.0267196731670463	PNC
1485	Accuracycomposite	19.4	-0.0032761165320122	0.0272952019276842	PNC
1486	Accuracycomposite	19.5	0.00125804902238153	0.0279456147985114	PNC
1487	Accuracycomposite	19.6	0.00568985676111423	0.0286799179362234	PNC
1488	Accuracycomposite	19.7	0.0100185012824453	0.0295056311433281	PNC
1489	Accuracycomposite	19.8	0.0142440168395155	0.0304286203159649	PNC
1490	Accuracycomposite	19.9	0.0183671819816101	0.0314528974392152	PNC
1491	Accuracycomposite	20	0.0223895236695246	0.0325808972223323	PNC
1492	Accuracycomposite	20.1	0.0263134201743352	0.0338141029004839	PNC
1493	Accuracycomposite	20.2	0.0301418914391052	0.0351535326896612	PNC
1494	Accuracycomposite	20.3	0.0338787254290343	0.0366006433608051	PNC
1495	Accuracycomposite	20.4	0.0375283334495942	0.0381577617755846	PNC
1496	Accuracycomposite	20.5	0.0410956717452271	0.0398284626903706	PNC
1497	Accuracycomposite	20.6	0.0445862577285392	0.0416177601868146	PNC
1498	Accuracycomposite	20.7	0.0480059731489928	0.0435316363120856	PNC
1499	Accuracycomposite	20.8	0.0513610598692335	0.0455767362717977	PNC
1500	Accuracycomposite	20.9	0.054657999284336	0.0477594756596383	PNC
1501	Accuracycomposite	21	0.057903396131362	0.0500852054275423	PNC
1502	Accuracycomposite	21.1	0.0611039073330465	0.0525574532476681	PNC
1503	Accuracycomposite	21.2	0.0642661357359215	0.0551770887520492	PNC
1504	Accuracycomposite	21.3	0.0673964919586316	0.0579419743922685	PNC
1505	Accuracycomposite	21.4	0.0705011361652551	0.0608467218124073	PNC
1506	Accuracycomposite	21.5	0.0735858466001475	0.063882870476281	PNC
1507	Accuracycomposite	21.6	0.0766558596653901	0.0670394169625818	PNC
1508	Accuracycomposite	21.7	0.0797158777498693	0.070303421746143	PNC
1509	Accuracycomposite	21.8	0.0827697805725157	0.0736611530148264	PNC
1510	Accuracycomposite	21.9	0.0858206348754662	0.0770989885634624	PNC
1511	Accuracycomposite	22	0.0888705344584895	0.0806045898526884	PNC
1512	Latencycomposite	8	1.82415126534984	0.0537371792406389	PNC
1513	Latencycomposite	8.1	1.78475252970165	0.0493622802079619	PNC
1514	Latencycomposite	8.2	1.74535235678998	0.0451791383372443	PNC
1515	Latencycomposite	8.3	1.70594811525018	0.0412528852977033	PNC
1516	Latencycomposite	8.4	1.66653657877832	0.0376616569924848	PNC
1517	Latencycomposite	8.5	1.6271147648392	0.0344896340129494	PNC
1518	Latencycomposite	8.6	1.58768054567898	0.0318166689864824	PNC
1519	Latencycomposite	8.7	1.54823299221163	0.0297022517592781	PNC
1520	Latencycomposite	8.8	1.50877330874109	0.0281682101377089	PNC
1521	Latencycomposite	8.9	1.46930490120868	0.0271857666314571	PNC
1522	Latencycomposite	9	1.42983384510714	0.0266754716002465	PNC
1523	Latencycomposite	9.1	1.39036959225912	0.0265226593407035	PNC
1524	Latencycomposite	9.2	1.35092449378066	0.0266002116531543	PNC
1525	Latencycomposite	9.3	1.31151484371802	0.0267913499152926	PNC
1526	Latencycomposite	9.4	1.27216047119331	0.0270027730035629	PNC
1527	Latencycomposite	9.5	1.23288484240802	0.0271701089191334	PNC
1528	Latencycomposite	9.6	1.19371563604773	0.0272584271605854	PNC
1529	Latencycomposite	9.7	1.15468379333437	0.027257128678412	PNC
1530	Latencycomposite	9.8	1.11582427956884	0.0271761848826304	PNC
1531	Latencycomposite	9.9	1.07717540645502	0.0270394383528837	PNC
1532	Latencycomposite	10	1.03877852831572	0.0268783477243821	PNC
1533	Latencycomposite	10.1	1.00067821657633	0.0267263372476189	PNC
1534	Latencycomposite	10.2	0.962921201292575	0.0266120622678874	PNC
1535	Latencycomposite	10.3	0.925556421548452	0.0265554398284676	PNC
1536	Latencycomposite	10.4	0.888634321094934	0.0265643162137271	PNC
1537	Latencycomposite	10.5	0.852206147407405	0.0266338989472022	PNC
1538	Latencycomposite	10.6	0.816323500801226	0.0267489839198194	PNC
1539	Latencycomposite	10.7	0.78103762429266	0.0268866479949369	PNC
1540	Latencycomposite	10.8	0.746398462377673	0.0270215772453834	PNC
1541	Latencycomposite	10.9	0.712454254212087	0.0271297466168062	PNC
1542	Latencycomposite	11	0.679250634321514	0.0271920043898232	PNC
1543	Latencycomposite	11.1	0.646829562451678	0.0271973182629669	PNC
1544	Latencycomposite	11.2	0.615229441061973	0.0271426267162511	PNC
1545	Latencycomposite	11.3	0.584483327801898	0.0270341486420565	PNC
1546	Latencycomposite	11.4	0.554619147182457	0.026885384653357	PNC
1547	Latencycomposite	11.5	0.525659010597785	0.0267149674032903	PNC
1548	Latencycomposite	11.6	0.497617892076021	0.0265445532058811	PNC
1549	Latencycomposite	11.7	0.470504811406254	0.0263944423119849	PNC
1550	Latencycomposite	11.8	0.444320883154954	0.0262814451622156	PNC
1551	Latencycomposite	11.9	0.419060253908752	0.0262157309183539	PNC
1552	Latencycomposite	12	0.394710089894334	0.0261993598675634	PNC
1553	Latencycomposite	12.1	0.371249624331134	0.0262267898767917	PNC
1554	Latencycomposite	12.2	0.348652118732695	0.0262852706311738	PNC
1555	Latencycomposite	12.3	0.326883710077398	0.0263581931539552	PNC
1556	Latencycomposite	12.4	0.305904788197701	0.0264273849541934	PNC
1557	Latencycomposite	12.5	0.285670812788575	0.0264760288601969	PNC
1558	Latencycomposite	12.6	0.266132279493316	0.0264918646118156	PNC
1559	Latencycomposite	12.7	0.247236628348823	0.026467656219895	PNC
1560	Latencycomposite	12.8	0.228928573387077	0.0264032678497525	PNC
1561	Latencycomposite	12.9	0.211151291826743	0.0263047338612866	PNC
1562	Latencycomposite	13	0.193847744642604	0.0261832160324479	PNC
1563	Latencycomposite	13.1	0.176961653646905	0.0260539644797071	PNC
1564	Latencycomposite	13.2	0.160438370180442	0.0259328003989989	PNC
1565	Latencycomposite	13.3	0.144226600794382	0.0258346276937906	PNC
1566	Latencycomposite	13.4	0.128278763642795	0.0257703860683956	PNC
1567	Latencycomposite	13.5	0.11255212073303	0.0257452283839162	PNC
1568	Latencycomposite	13.6	0.0970102773321115	0.0257582512597547	PNC
1569	Latencycomposite	13.7	0.0816224769038377	0.0258018144057413	PNC
1570	Latencycomposite	13.8	0.0663658281105054	0.025863825599255	PNC
1571	Latencycomposite	13.9	0.0512245868234826	0.0259292160156605	PNC
1572	Latencycomposite	14	0.0361904591721455	0.0259823868935785	PNC
1573	Latencycomposite	14.1	0.0212638166595432	0.0260102947298064	PNC
1574	Latencycomposite	14.2	0.00645174422580947	0.0260032281913301	PNC
1575	Latencycomposite	14.3	-0.00823042032023708	0.0259573547288899	PNC
1576	Latencycomposite	14.4	-0.0227605109659946	0.0258744744359703	PNC
1577	Latencycomposite	14.5	-0.0371102155844835	0.0257617176589588	PNC
1578	Latencycomposite	14.6	-0.0512447673530878	0.0256312353650456	PNC
1579	Latencycomposite	14.7	-0.0651250906621588	0.0254972420014435	PNC
1580	Latencycomposite	14.8	-0.0787076889093551	0.0253749419588845	PNC
1581	Latencycomposite	14.9	-0.0919459932752836	0.0252774973082498	PNC
1582	Latencycomposite	15	-0.104791580945211	0.0252138821127808	PNC
1583	Latencycomposite	15.1	-0.117194821349991	0.0251879851508982	PNC
1584	Latencycomposite	15.2	-0.129106079015669	0.0251970834194549	PNC
1585	Latencycomposite	15.3	-0.140476876011781	0.0252332871707558	PNC
1586	Latencycomposite	15.4	-0.151260459575031	0.025284393285673	PNC
1587	Latencycomposite	15.5	-0.1614128120133	0.0253359976819962	PNC
1588	Latencycomposite	15.6	-0.170893740046716	0.0253745459940971	PNC
1589	Latencycomposite	15.7	-0.17966663021239	0.0253884380464457	PNC
1590	Latencycomposite	15.8	-0.187700029817133	0.0253710053808466	PNC
1591	Latencycomposite	15.9	-0.194967251912583	0.0253208496546752	PNC
1592	Latencycomposite	16	-0.201446661680267	0.0252421249775984	PNC
1593	Latencycomposite	16.1	-0.207122547607691	0.0251447427807434	PNC
1594	Latencycomposite	16.2	-0.211983828528104	0.0250417693759727	PNC
1595	Latencycomposite	16.3	-0.216025170735642	0.0249485465064239	PNC
1596	Latencycomposite	16.4	-0.219246043179287	0.0248795417021371	PNC
1597	Latencycomposite	16.5	-0.22165033851373	0.0248458482946675	PNC
1598	Latencycomposite	16.6	-0.223246706418569	0.0248537158435876	PNC
1599	Latencycomposite	16.7	-0.224047137353963	0.0249023632416629	PNC
1600	Latencycomposite	16.8	-0.224067346646425	0.0249848049206544	PNC
1601	Latencycomposite	16.9	-0.223325928544513	0.0250883209438076	PNC
1602	Latencycomposite	17	-0.221843837908354	0.0251964746832891	PNC
1603	Latencycomposite	17.1	-0.219644393683088	0.0252923307374262	PNC
1604	Latencycomposite	17.2	-0.21675245869033	0.0253600502291744	PNC
1605	Latencycomposite	17.3	-0.213194531763073	0.0253884959010567	PNC
1606	Latencycomposite	17.4	-0.208998377353838	0.025372309176586	PNC
1607	Latencycomposite	17.5	-0.20419288745322	0.0253129869982494	PNC
1608	Latencycomposite	17.6	-0.198808224971446	0.0252198506051495	PNC
1609	Latencycomposite	17.7	-0.192875604009672	0.0251079808448188	PNC
1610	Latencycomposite	17.8	-0.186427722966152	0.024997741553049	PNC
1611	Latencycomposite	17.9	-0.179498720555015	0.0249115071837628	PNC
1612	Latencycomposite	18	-0.172124470323947	0.0248705979181478	PNC
1613	Latencycomposite	18.1	-0.164343097859609	0.02489275119346	PNC
1614	Latencycomposite	18.2	-0.156194771183425	0.0249885762298687	PNC
1615	Latencycomposite	18.3	-0.1477225997839	0.0251609462935807	PNC
1616	Latencycomposite	18.4	-0.138972447417241	0.0254044642241772	PNC
1617	Latencycomposite	18.5	-0.129993182291766	0.02570702390487	PNC
1618	Latencycomposite	18.6	-0.120837260324363	0.0260530404213454	PNC
1619	Latencycomposite	18.7	-0.11155998984136	0.0264258109855586	PNC
1620	Latencycomposite	18.8	-0.102220240081253	0.0268117621884834	PNC
1621	Latencycomposite	18.9	-0.0928798182903821	0.0272023761306834	PNC
1622	Latencycomposite	19	-0.0836030805068195	0.0275958943729629	PNC
1623	Latencycomposite	19.1	-0.0744569052485663	0.0279984319645675	PNC
1624	Latencycomposite	19.2	-0.0655095844968448	0.0284220430034975	PNC
1625	Latencycomposite	19.3	-0.0568303462048704	0.0288838752138135	PNC
1626	Latencycomposite	19.4	-0.0484885516368759	0.029402582260297	PNC
1627	Latencycomposite	19.5	-0.0405525253333635	0.0299951144210673	PNC
1628	Latencycomposite	19.6	-0.0330884372793933	0.0306741369417735	PNC
1629	Latencycomposite	19.7	-0.026159713689729	0.0314451746369257	PNC
1630	Latencycomposite	19.8	-0.019824911401718	0.0323067757406982	PNC
1631	Latencycomposite	19.9	-0.0141374460790965	0.0332511969521673	PNC
1632	Latencycomposite	20	-0.00914422115423769	0.0342673275217019	PNC
1633	Latencycomposite	20.1	-0.00488365951898145	0.0353451055910806	PNC
1634	Latencycomposite	20.2	-0.00138662486875868	0.0364793375102211	PNC
1635	Latencycomposite	20.3	0.00132664230058865	0.0376751540005977	PNC
1636	Latencycomposite	20.4	0.00324563506722409	0.0389510043148334	PNC
1637	Latencycomposite	20.5	0.00437013482687277	0.0403409846560554	PNC
1638	Latencycomposite	20.6	0.00471199554823906	0.041895519916789	PNC
1639	Latencycomposite	20.7	0.00429251492738622	0.0436775982880649	PNC
1640	Latencycomposite	20.8	0.00314467697102063	0.0457584520967824	PNC
1641	Latencycomposite	20.9	0.00131113606819036	0.0482090382364811	PNC
1642	Latencycomposite	21	-0.00115684960618952	0.0510913943269481	PNC
1643	Latencycomposite	21.1	-0.00419917043711689	0.0544510638132594	PNC
1644	Latencycomposite	21.2	-0.0077501587309083	0.0583113354255811	PNC
1645	Latencycomposite	21.3	-0.0117391456066952	0.0626719138400597	PNC
1646	Latencycomposite	21.4	-0.0160927310031867	0.0675103610312181	PNC
1647	Latencycomposite	21.5	-0.0207375498383507	0.072786412937494	PNC
1648	Latencycomposite	21.6	-0.0256025647397981	0.0784475734868742	PNC
1649	Latencycomposite	21.7	-0.0306211315429615	0.0844346069554869	PNC
1650	Latencycomposite	21.8	-0.035735658947792	0.0906878060861463	PNC
1651	Latencycomposite	21.9	-0.0408988412122735	0.0971513180952789	PNC
1652	Latencycomposite	22	-0.0460775564564411	0.10377777752897	PNC
1653	meta accuracy	8.1	-2.61001273240079	NA	meta
1654	meta accuracy	8.2	-2.57060384381762	NA	meta
1655	meta accuracy	8.3	-2.53119646763449	NA	meta
1656	meta accuracy	8.4	-2.49179313238697	NA	meta
1657	meta accuracy	8.5	-2.45239752834666	NA	meta
1658	meta accuracy	8.6	-2.41301443612298	NA	meta
1659	meta accuracy	8.7	-2.37364965610225	NA	meta
1660	meta accuracy	8.8	-2.3343099387765	NA	meta
1661	meta accuracy	8.9	-2.29500291602468	NA	meta
1662	meta accuracy	9	-2.2557370334167	NA	meta
1663	meta accuracy	9.1	-2.21652148361739	NA	meta
1664	meta accuracy	9.2	-2.17736614097225	NA	meta
1665	meta accuracy	9.3	-2.13828149736	NA	meta
1666	meta accuracy	9.4	-2.0992785993989	NA	meta
1667	meta accuracy	9.5	-2.06036898709393	NA	meta
1668	meta accuracy	9.6	-2.02156463401081	NA	meta
1669	meta accuracy	9.7	-1.98287788906038	NA	meta
1670	meta accuracy	9.8	-1.94432141997334	NA	meta
1671	meta accuracy	9.9	-1.90590815854018	NA	meta
1672	meta accuracy	10	-1.86765124768571	NA	meta
1673	meta accuracy	10.1	-1.82956399044031	NA	meta
1674	meta accuracy	10.2	-1.79165980086293	NA	meta
1675	meta accuracy	10.3	-1.75395215696214	NA	meta
1676	meta accuracy	10.4	-1.71645455565297	NA	meta
1677	meta accuracy	10.5	-1.67918046977787	NA	meta
1678	meta accuracy	10.6	-1.6421433072105	NA	meta
1679	meta accuracy	10.7	-1.60535637205143	NA	meta
1680	meta accuracy	10.8	-1.5688328279149	NA	meta
1681	meta accuracy	10.9	-1.53258566329613	NA	meta
1682	meta accuracy	11	-1.49662765899922	NA	meta
1683	meta accuracy	11.1	-1.4609713575964	NA	meta
1684	meta accuracy	11.2	-1.42562903488072	NA	meta
1685	meta accuracy	11.3	-1.39061267326614	NA	meta
1686	meta accuracy	11.4	-1.35593393708142	NA	meta
1687	meta accuracy	11.5	-1.32160414969732	NA	meta
1688	meta accuracy	11.6	-1.28763427242083	NA	meta
1689	meta accuracy	11.7	-1.25403488508489	NA	meta
1690	meta accuracy	11.8	-1.22081616825808	NA	meta
1691	meta accuracy	11.9	-1.18798788699531	NA	meta
1692	meta accuracy	12	-1.15555937604865	NA	meta
1693	meta accuracy	12.1	-1.12353952645625	NA	meta
1694	meta accuracy	12.2	-1.09193685124681	NA	meta
1695	meta accuracy	12.3	-1.06075970799832	NA	meta
1696	meta accuracy	12.4	-1.03001605561179	NA	meta
1697	meta accuracy	12.5	-0.999713367780471	NA	meta
1698	meta accuracy	12.6	-0.969858625259055	NA	meta
1699	meta accuracy	12.7	-0.940458393353628	NA	meta
1700	meta accuracy	12.8	-0.911519068878009	NA	meta
1701	meta accuracy	12.9	-0.88304662202505	NA	meta
1702	meta accuracy	13	-0.855046507586136	NA	meta
1703	meta accuracy	13.1	-0.827523661156027	NA	meta
1704	meta accuracy	13.2	-0.800482583472321	NA	meta
1705	meta accuracy	13.3	-0.77392760035805	NA	meta
1706	meta accuracy	13.4	-0.747862598203453	NA	meta
1707	meta accuracy	13.5	-0.722290934996827	NA	meta
1708	meta accuracy	13.6	-0.697215439381898	NA	meta
1709	meta accuracy	13.7	-0.672638498524271	NA	meta
1710	meta accuracy	13.8	-0.648562323081963	NA	meta
1711	meta accuracy	13.9	-0.624988682911048	NA	meta
1712	meta accuracy	14	-0.601918819888494	NA	meta
1713	meta accuracy	14.1	-0.579353449569366	NA	meta
1714	meta accuracy	14.2	-0.557292850303549	NA	meta
1715	meta accuracy	14.3	-0.535737126739573	NA	meta
1716	meta accuracy	14.4	-0.51468595253115	NA	meta
1717	meta accuracy	14.5	-0.494138487492482	NA	meta
1718	meta accuracy	14.6	-0.474093382334681	NA	meta
1719	meta accuracy	14.7	-0.454548867047418	NA	meta
1720	meta accuracy	14.8	-0.435503005892802	NA	meta
1721	meta accuracy	14.9	-0.416953455611886	NA	meta
1722	meta accuracy	15	-0.398897390318355	NA	meta
1723	meta accuracy	15.1	-0.381331510185129	NA	meta
1724	meta accuracy	15.2	-0.364252126694977	NA	meta
1725	meta accuracy	15.3	-0.347655400151905	NA	meta
1726	meta accuracy	15.4	-0.331537124130342	NA	meta
1727	meta accuracy	15.5	-0.315892662231109	NA	meta
1728	meta accuracy	15.6	-0.300716961491561	NA	meta
1729	meta accuracy	15.7	-0.286004631277294	NA	meta
1730	meta accuracy	15.8	-0.271750152142863	NA	meta
1731	meta accuracy	15.9	-0.257947698752209	NA	meta
1732	meta accuracy	16	-0.244591092748393	NA	meta
1733	meta accuracy	16.1	-0.231673821064511	NA	meta
1734	meta accuracy	16.2	-0.219189055157115	NA	meta
1735	meta accuracy	16.3	-0.207129716878378	NA	meta
1736	meta accuracy	16.4	-0.195488636692481	NA	meta
1737	meta accuracy	16.5	-0.184258438111258	NA	meta
1738	meta accuracy	16.6	-0.173431514346534	NA	meta
1739	meta accuracy	16.7	-0.163000051346499	NA	meta
1740	meta accuracy	16.8	-0.152956077993363	NA	meta
1741	meta accuracy	16.9	-0.143291569988045	NA	meta
1742	meta accuracy	17	-0.133998394364262	NA	meta
1743	meta accuracy	17.1	-0.125068307483844	NA	meta
1744	meta accuracy	17.2	-0.116492979783277	NA	meta
1745	meta accuracy	17.3	-0.108264026613786	NA	meta
1746	meta accuracy	17.4	-0.100373051131704	NA	meta
1747	meta accuracy	17.5	-0.092811650488667	NA	meta
1748	meta accuracy	17.6	-0.0855714338212259	NA	meta
1749	meta accuracy	17.7	-0.0786440458348049	NA	meta
1750	meta accuracy	17.8	-0.0720211762898876	NA	meta
1751	meta accuracy	17.9	-0.0656945417777972	NA	meta
1752	meta accuracy	18	-0.0596559475592201	NA	meta
1753	meta accuracy	18.1	-0.0538973214471781	NA	meta
1754	meta accuracy	18.2	-0.0484107331047919	NA	meta
1755	meta accuracy	18.3	-0.0431883826427404	NA	meta
1756	meta accuracy	18.4	-0.0382225289224144	NA	meta
1757	meta accuracy	18.5	-0.0335055934095882	NA	meta
1758	meta accuracy	18.6	-0.0290302035507047	NA	meta
1759	meta accuracy	18.7	-0.0247892050851003	NA	meta
1760	meta accuracy	18.8	-0.0207756330127961	NA	meta
1761	meta accuracy	18.9	-0.0169826014588153	NA	meta
1762	meta accuracy	19	-0.0134034300477494	NA	meta
1763	meta accuracy	19.1	-0.0100316891015948	NA	meta
1764	meta accuracy	19.2	-0.00686120334793851	NA	meta
1765	meta accuracy	19.3	-0.00388601104732567	NA	meta
1766	meta accuracy	19.4	-0.00110023575863923	NA	meta
1767	meta accuracy	19.5	0.00150178687278791	NA	meta
1768	meta accuracy	19.6	0.00392546962624807	NA	meta
1769	meta accuracy	19.7	0.00617597867214795	NA	meta
1770	meta accuracy	19.8	0.00825827883511431	NA	meta
1771	meta accuracy	19.9	0.010177257773688	NA	meta
1772	meta accuracy	20	0.0119376193712107	NA	meta
1773	meta accuracy	20.1	0.0135438558480275	NA	meta
1774	meta accuracy	20.2	0.0150002597815324	NA	meta
1775	meta accuracy	20.3	0.0163109659792335	NA	meta
1776	meta accuracy	20.4	0.0174800518400828	NA	meta
1777	meta accuracy	20.5	0.0185114658907034	NA	meta
1778	meta accuracy	20.6	0.0194090145169284	NA	meta
1779	meta accuracy	20.7	0.0201763779654747	NA	meta
1780	meta accuracy	20.8	0.0208171422322893	NA	meta
1781	meta accuracy	20.9	0.0213348622212038	NA	meta
1782	meta accuracy	21	0.0217330316317766	NA	meta
1783	meta accuracy	21.1	0.0220150837866258	NA	meta
1784	meta accuracy	21.2	0.0221844076873863	NA	meta
1785	meta accuracy	21.3	0.0222443658701836	NA	meta
1786	meta accuracy	21.4	0.0221983161834547	NA	meta
1787	meta accuracy	21.5	0.0220496191104783	NA	meta
1788	meta accuracy	21.6	0.0218016487176222	NA	meta
1789	meta accuracy	21.7	0.0214578048122926	NA	meta
1790	meta accuracy	21.8	0.0210215161404571	NA	meta
1791	meta accuracy	21.9	0.0204962267451358	NA	meta
1792	meta accuracy	22	0.0198854275123124	NA	meta
1793	meta accuracy	22.1	0.0191926706834256	NA	meta
1794	meta accuracy	22.2	0.018421575021066	NA	meta
1795	meta accuracy	22.3	0.0175758173043483	NA	meta
1796	meta accuracy	22.4	0.0166590980831557	NA	meta
1797	meta accuracy	22.5	0.0156751778891611	NA	meta
1798	meta accuracy	22.6	0.014627887661357	NA	meta
1799	meta accuracy	22.7	0.0135211254132304	NA	meta
1800	meta accuracy	22.8	0.0123588419249172	NA	meta
1801	meta accuracy	22.9	0.011145006235494	NA	meta
1802	meta accuracy	23	0.00988362510477825	NA	meta
1803	meta accuracy	23.1	0.0085787423962883	NA	meta
1804	meta accuracy	23.2	0.0072344277259739	NA	meta
1805	meta accuracy	23.3	0.00585476386616175	NA	meta
1806	meta accuracy	23.4	0.00444383314718452	NA	meta
1807	meta accuracy	23.5	0.00300570196939386	NA	meta
1808	meta accuracy	23.6	0.00154440457710735	NA	meta
1809	meta accuracy	23.7	6.39261134855062e-05	NA	meta
1810	meta accuracy	23.8	-0.00143180087447786	NA	meta
1811	meta accuracy	23.9	-0.00293887217486892	NA	meta
1812	meta accuracy	24	-0.00445347282824817	NA	meta
1813	meta accuracy	24.1	-0.00597190993722287	NA	meta
1814	meta accuracy	24.2	-0.00749063132650817	NA	meta
1815	meta accuracy	24.3	-0.00900624400964241	NA	meta
1816	meta accuracy	24.4	-0.0105155322798903	NA	meta
1817	meta accuracy	24.5	-0.0120154399502409	NA	meta
1818	meta accuracy	24.6	-0.0135029812714586	NA	meta
1819	meta accuracy	24.7	-0.0149753627109841	NA	meta
1820	meta accuracy	24.8	-0.0164300330691161	NA	meta
1821	meta accuracy	24.9	-0.0178646970670275	NA	meta
1822	meta accuracy	25	-0.0192772810379186	NA	meta
1823	meta accuracy	25.1	-0.0206658040715685	NA	meta
1824	meta accuracy	25.2	-0.0220285266094776	NA	meta
1825	meta accuracy	25.3	-0.0233640042560955	NA	meta
1826	meta accuracy	25.4	-0.0246710932215417	NA	meta
1827	meta accuracy	25.5	-0.0259489028354746	NA	meta
1828	meta accuracy	25.6	-0.0271966440772034	NA	meta
1829	meta accuracy	25.7	-0.0284137820363707	NA	meta
1830	meta accuracy	25.8	-0.029600084313676	NA	meta
1831	meta accuracy	25.9	-0.0307556163417311	NA	meta
1832	meta accuracy	26	-0.0318806875276783	NA	meta
1833	meta accuracy	26.1	-0.0329757011468783	NA	meta
1834	meta accuracy	26.2	-0.0340412848422349	NA	meta
1835	meta accuracy	26.3	-0.035078324981866	NA	meta
1836	meta accuracy	26.4	-0.0360879520519772	NA	meta
1837	meta accuracy	26.5	-0.0370714892871211	NA	meta
1838	meta accuracy	26.6	-0.0380303296586927	NA	meta
1839	meta accuracy	26.7	-0.0389660213142541	NA	meta
1840	meta accuracy	26.8	-0.0398802816458083	NA	meta
1841	meta accuracy	26.9	-0.0407749751337672	NA	meta
1842	meta accuracy	27	-0.0416520734806441	NA	meta
1843	meta accuracy	27.1	-0.0425135815650375	NA	meta
1844	meta accuracy	27.2	-0.0433615625736095	NA	meta
1845	meta accuracy	27.3	-0.0441981253254002	NA	meta
1846	meta accuracy	27.4	-0.045025386625432	NA	meta
1847	meta accuracy	27.5	-0.0458454620969668	NA	meta
1848	meta accuracy	27.6	-0.0466604582460154	NA	meta
1849	meta accuracy	27.7	-0.0474724333069848	NA	meta
1850	meta accuracy	27.8	-0.0482833847551908	NA	meta
1851	meta accuracy	27.9	-0.0490952761316964	NA	meta
1852	meta accuracy	28	-0.0499099871778533	NA	meta
1853	meta accuracy	28.1	-0.0507293484483682	NA	meta
1854	meta accuracy	28.2	-0.0515550459964163	NA	meta
1855	meta accuracy	28.3	-0.0523886114197449	NA	meta
1856	meta accuracy	28.4	-0.0532315073471257	NA	meta
1857	meta accuracy	28.5	-0.054085046750296	NA	meta
1858	meta accuracy	28.6	-0.0549504630907096	NA	meta
1859	meta accuracy	28.7	-0.0558287774971661	NA	meta
1860	meta accuracy	28.8	-0.0567207932078601	NA	meta
1861	meta accuracy	28.9	-0.0576272229036637	NA	meta
1862	meta accuracy	29	-0.0585485928308712	NA	meta
1863	meta accuracy	29.1	-0.0594853348101286	NA	meta
1864	meta accuracy	29.2	-0.0604376415301429	NA	meta
1865	meta accuracy	29.3	-0.0614054664072152	NA	meta
1866	meta accuracy	29.4	-0.0623886681492008	NA	meta
1867	meta accuracy	29.5	-0.0633869180856072	NA	meta
1868	meta accuracy	29.6	-0.0643997963206968	NA	meta
1869	meta accuracy	29.7	-0.0654266628054471	NA	meta
1870	meta accuracy	29.8	-0.0664666625879545	NA	meta
1871	meta accuracy	29.9	-0.0675188599186695	NA	meta
1872	meta accuracy	30	-0.0685821663797294	NA	meta
1873	meta accuracy	30.1	-0.0696554228363305	NA	meta
1874	meta accuracy	30.2	-0.070737310589506	NA	meta
1875	meta accuracy	30.3	-0.0718263609313268	NA	meta
1876	meta accuracy	30.4	-0.0729210534156852	NA	meta
1877	meta accuracy	30.5	-0.0740197781027316	NA	meta
1878	meta accuracy	30.6	-0.0751208879269425	NA	meta
1879	meta accuracy	30.7	-0.0762226660295564	NA	meta
1880	meta accuracy	30.8	-0.0773233376629589	NA	meta
1881	meta accuracy	30.9	-0.0784211145959425	NA	meta
1882	meta accuracy	31	-0.0795141977999091	NA	meta
1883	meta accuracy	31.1	-0.0806007909004144	NA	meta
1884	meta accuracy	31.2	-0.0816791282187902	NA	meta
1885	meta accuracy	31.3	-0.0827474865553127	NA	meta
1886	meta accuracy	31.4	-0.0838041687604645	NA	meta
1887	meta accuracy	31.5	-0.0848475447600248	NA	meta
1888	meta accuracy	31.6	-0.085876024794528	NA	meta
1889	meta accuracy	31.7	-0.0868881398770333	NA	meta
1890	meta accuracy	31.8	-0.0878825509222296	NA	meta
1891	meta accuracy	31.9	-0.0888579772735227	NA	meta
1892	meta accuracy	32	-0.089813265633364	NA	meta
1893	meta accuracy	32.1	-0.0907473303504919	NA	meta
1894	meta accuracy	32.2	-0.0916592662503651	NA	meta
1895	meta accuracy	32.3	-0.0925483912770027	NA	meta
1896	meta accuracy	32.4	-0.0934142528304312	NA	meta
1897	meta accuracy	32.5	-0.0942565924914658	NA	meta
1898	meta accuracy	32.6	-0.0950752298547217	NA	meta
1899	meta accuracy	32.7	-0.0958701791515186	NA	meta
1900	meta accuracy	32.8	-0.0966416849062385	NA	meta
1901	meta accuracy	32.9	-0.097390215830742	NA	meta
1902	meta accuracy	33	-0.0981164220491852	NA	meta
1903	meta accuracy	33.1	-0.0988210215539284	NA	meta
1904	meta accuracy	33.2	-0.0995048890480691	NA	meta
1905	meta accuracy	33.3	-0.100169074144698	NA	meta
1906	meta accuracy	33.4	-0.100814783145053	NA	meta
1907	meta accuracy	33.5	-0.101443339612527	NA	meta
1908	meta accuracy	33.6	-0.102056104839578	NA	meta
1909	meta accuracy	33.7	-0.102654510541085	NA	meta
1910	meta accuracy	33.8	-0.103240051717317	NA	meta
1911	meta accuracy	33.9	-0.103814258860855	NA	meta
1912	meta accuracy	34	-0.104378672716752	NA	meta
1913	meta accuracy	34.1	-0.104934825785256	NA	meta
1914	meta accuracy	34.2	-0.105484198516966	NA	meta
1915	meta accuracy	34.3	-0.106028182579739	NA	meta
1916	meta accuracy	34.4	-0.106568047329905	NA	meta
1917	meta accuracy	34.5	-0.107104937474891	NA	meta
1918	meta accuracy	34.6	-0.107639933929364	NA	meta
1919	meta accuracy	34.7	-0.108173923090409	NA	meta
1920	meta accuracy	34.8	-0.108707529551414	NA	meta
1921	meta latency	8.1	2.46173058513735	NA	meta
1922	meta latency	8.2	2.4179055016115	NA	meta
1923	meta latency	8.3	2.37408347818054	NA	meta
1924	meta latency	8.4	2.33026957392075	NA	meta
1925	meta latency	8.5	2.28647107935879	NA	meta
1926	meta latency	8.6	2.24269730974574	NA	meta
1927	meta latency	8.7	2.19895940166973	NA	meta
1928	meta latency	8.8	2.15527011340411	NA	meta
1929	meta latency	8.9	2.11164362945669	NA	meta
1930	meta latency	9	2.06809536983855	NA	meta
1931	meta latency	9.1	2.02464180461185	NA	meta
1932	meta latency	9.2	1.98130027430243	NA	meta
1933	meta latency	9.3	1.93808881677772	NA	meta
1934	meta latency	9.4	1.89502600119213	NA	meta
1935	meta latency	9.5	1.85213076959242	NA	meta
1936	meta latency	9.6	1.80942228675493	NA	meta
1937	meta latency	9.7	1.76691979879531	NA	meta
1938	meta latency	9.8	1.72464250105062	NA	meta
1939	meta latency	9.9	1.68260941568451	NA	meta
1940	meta latency	10	1.64083927940869	NA	meta
1941	meta latency	10.1	1.59935044164961	NA	meta
1942	meta latency	10.2	1.55816077341928	NA	meta
1943	meta latency	10.3	1.51728758707374	NA	meta
1944	meta latency	10.4	1.47674756706392	NA	meta
1945	meta latency	10.5	1.43655671170106	NA	meta
1946	meta latency	10.6	1.39673028587578	NA	meta
1947	meta latency	10.7	1.35728278458489	NA	meta
1948	meta latency	10.8	1.31822790703567	NA	meta
1949	meta latency	10.9	1.27957854101489	NA	meta
1950	meta latency	11	1.24134675712881	NA	meta
1951	meta latency	11.1	1.20354381244351	NA	meta
1952	meta latency	11.2	1.16618016298148	NA	meta
1953	meta latency	11.3	1.12926548446301	NA	meta
1954	meta latency	11.4	1.09280870061862	NA	meta
1955	meta latency	11.5	1.05681801834352	NA	meta
1956	meta latency	11.6	1.02130096891755	NA	meta
1957	meta latency	11.7	0.986264454473452	NA	meta
1958	meta latency	11.8	0.95171479886547	NA	meta
1959	meta latency	11.9	0.917657802067056	NA	meta
1960	meta latency	12	0.884098797213225	NA	meta
1961	meta latency	12.1	0.851042709398912	NA	meta
1962	meta latency	12.2	0.818494163442055	NA	meta
1963	meta latency	12.3	0.786457687834402	NA	meta
1964	meta latency	12.4	0.754937629289865	NA	meta
1965	meta latency	12.5	0.723938161792201	NA	meta
1966	meta latency	12.6	0.69346334124915	NA	meta
1967	meta latency	12.7	0.663517159978204	NA	meta
1968	meta latency	12.8	0.634103603398812	NA	meta
1969	meta latency	12.9	0.605226683746907	NA	meta
1970	meta latency	13	0.576890474748253	NA	meta
1971	meta latency	13.1	0.549099143641537	NA	meta
1972	meta latency	13.2	0.521856953725572	NA	meta
1973	meta latency	13.3	0.495168213760774	NA	meta
1974	meta latency	13.4	0.46903736033893	NA	meta
1975	meta latency	13.5	0.443468986565984	NA	meta
1976	meta latency	13.6	0.418467840191473	NA	meta
1977	meta latency	13.7	0.394038792722651	NA	meta
1978	meta latency	13.8	0.370186757859539	NA	meta
1979	meta latency	13.9	0.346916732921958	NA	meta
1980	meta latency	14	0.324233789869081	NA	meta
1981	meta latency	14.1	0.302143037842651	NA	meta
1982	meta latency	14.2	0.280649588548277	NA	meta
1983	meta latency	14.3	0.259758534182002	NA	meta
1984	meta latency	14.4	0.239474864053155	NA	meta
1985	meta latency	14.5	0.219803394758227	NA	meta
1986	meta latency	14.6	0.200748705191856	NA	meta
1987	meta latency	14.7	0.18231513074855	NA	meta
1988	meta latency	14.8	0.16450688041662	NA	meta
1989	meta latency	14.9	0.147327773464603	NA	meta
1990	meta latency	15	0.130781100513758	NA	meta
1991	meta latency	15.1	0.114869546770839	NA	meta
1992	meta latency	15.2	0.0995952416385473	NA	meta
1993	meta latency	15.3	0.0849600619373765	NA	meta
1994	meta latency	15.4	0.0709651781708643	NA	meta
1995	meta latency	15.5	0.0576108560274643	NA	meta
1996	meta latency	15.6	0.0448963874909373	NA	meta
1997	meta latency	15.7	0.0328202092023885	NA	meta
1998	meta latency	15.8	0.0213803921047269	NA	meta
1999	meta latency	15.9	0.0105740366839404	NA	meta
[truncated: 189 more rows]
