# Supplementary material for: A canonical trajectory of executive function maturation from adolescence to adulthood
Source: Nat Commun. 2023 Oct 30;14:6922. doi: 10.1038/s41467-023-42540-8 (PMC10616171; doi:10.1038/s41467-023-42540-8)
Supplement: Supplementary file 4 — Source Data [file 41467_2023_42540_MOESM4_ESM.zip › SupportingData/Sup2.csv]

	pred	fit	se	wtype	outcome	type	outcomelabel	dataset
1	8.041095890411	-1.52314911888775	0.114185263320302	unweighted	Accuracycomposite	acc	Accuracy	NKI
2	8.141095890411	-1.49370536707541	0.110451589805212	unweighted	Accuracycomposite	acc	Accuracy	NKI
3	8.241095890411	-1.4642625227862	0.106802297442266	unweighted	Accuracycomposite	acc	Accuracy	NKI
4	8.341095890411	-1.43482229067758	0.103247157530902	unweighted	Accuracycomposite	acc	Accuracy	NKI
5	8.441095890411	-1.40538748942164	0.0997971529131058	unweighted	Accuracycomposite	acc	Accuracy	NKI
6	8.541095890411	-1.37596202810875	0.0964641407543233	unweighted	Accuracycomposite	acc	Accuracy	NKI
7	8.641095890411	-1.3465512873201	0.0932606244121882	unweighted	Accuracycomposite	acc	Accuracy	NKI
8	8.741095890411	-1.31716162408984	0.0901990169464049	unweighted	Accuracycomposite	acc	Accuracy	NKI
9	8.841095890411	-1.28780011399024	0.0872910724605702	unweighted	Accuracycomposite	acc	Accuracy	NKI
10	8.941095890411	-1.25847445656501	0.084547403868535	unweighted	Accuracycomposite	acc	Accuracy	NKI
11	9.041095890411	-1.22919281272688	0.0819770031683152	unweighted	Accuracycomposite	acc	Accuracy	NKI
12	9.141095890411	-1.19996376248097	0.0795868438830741	unweighted	Accuracycomposite	acc	Accuracy	NKI
13	9.241095890411	-1.17079619466142	0.0773815242730543	unweighted	Accuracycomposite	acc	Accuracy	NKI
14	9.341095890411	-1.14169912989705	0.0753629755802464	unweighted	Accuracycomposite	acc	Accuracy	NKI
15	9.441095890411	-1.11268168060854	0.0735303274488414	unweighted	Accuracycomposite	acc	Accuracy	NKI
16	9.541095890411	-1.08375302378969	0.0718799254684471	unweighted	Accuracycomposite	acc	Accuracy	NKI
17	9.641095890411	-1.05492236102115	0.0704056142825005	unweighted	Accuracycomposite	acc	Accuracy	NKI
18	9.741095890411	-1.0261988569298	0.0690990923766176	unweighted	Accuracycomposite	acc	Accuracy	NKI
19	9.841095890411	-0.997591559954013	0.0679503834842876	unweighted	Accuracycomposite	acc	Accuracy	NKI
20	9.941095890411	-0.969109342264649	0.0669483818169097	unweighted	Accuracycomposite	acc	Accuracy	NKI
21	10.041095890411	-0.940760831839783	0.0660814374293688	unweighted	Accuracycomposite	acc	Accuracy	NKI
22	10.141095890411	-0.912554418127696	0.0653377923104574	unweighted	Accuracycomposite	acc	Accuracy	NKI
23	10.241095890411	-0.884498327225621	0.0647058100620743	unweighted	Accuracycomposite	acc	Accuracy	NKI
24	10.341095890411	-0.85660055224226	0.0641744102775946	unweighted	Accuracycomposite	acc	Accuracy	NKI
25	10.441095890411	-0.828868841105185	0.0637333549722064	unweighted	Accuracycomposite	acc	Accuracy	NKI
26	10.541095890411	-0.801310808867103	0.0633732292255797	unweighted	Accuracycomposite	acc	Accuracy	NKI
27	10.641095890411	-0.773933735962487	0.0630858803533282	unweighted	Accuracycomposite	acc	Accuracy	NKI
28	10.741095890411	-0.746744602499672	0.0628643943026901	unweighted	Accuracycomposite	acc	Accuracy	NKI
29	10.841095890411	-0.719750245451468	0.0627027994348763	unweighted	Accuracycomposite	acc	Accuracy	NKI
30	10.941095890411	-0.692957014545669	0.0625964930182225	unweighted	Accuracycomposite	acc	Accuracy	NKI
31	11.041095890411	-0.666370746210488	0.0625420736821709	unweighted	Accuracycomposite	acc	Accuracy	NKI
32	11.141095890411	-0.639996968170602	0.0625367852341557	unweighted	Accuracycomposite	acc	Accuracy	NKI
33	11.241095890411	-0.613840958264933	0.0625781877812935	unweighted	Accuracycomposite	acc	Accuracy	NKI
34	11.341095890411	-0.587907854974382	0.0626637805028175	unweighted	Accuracycomposite	acc	Accuracy	NKI
35	11.441095890411	-0.562202547726872	0.0627910059645855	unweighted	Accuracycomposite	acc	Accuracy	NKI
36	11.541095890411	-0.536729645478579	0.0629571437087257	unweighted	Accuracycomposite	acc	Accuracy	NKI
37	11.641095890411	-0.511493600782245	0.063159025790079	unweighted	Accuracycomposite	acc	Accuracy	NKI
38	11.741095890411	-0.486498728106234	0.063392971149816	unweighted	Accuracycomposite	acc	Accuracy	NKI
39	11.841095890411	-0.461749248686594	0.0636547111068833	unweighted	Accuracycomposite	acc	Accuracy	NKI
40	11.941095890411	-0.437249329124193	0.0639393875885761	unweighted	Accuracycomposite	acc	Accuracy	NKI
41	12.041095890411	-0.413003050085131	0.0642417889978455	unweighted	Accuracycomposite	acc	Accuracy	NKI
42	12.141095890411	-0.389014432883739	0.0645564804919581	unweighted	Accuracycomposite	acc	Accuracy	NKI
43	12.241095890411	-0.365287441268671	0.064878046257556	unweighted	Accuracycomposite	acc	Accuracy	NKI
44	12.341095890411	-0.341826001165109	0.0652012928840321	unweighted	Accuracycomposite	acc	Accuracy	NKI
45	12.441095890411	-0.318634010013628	0.0655214686975756	unweighted	Accuracycomposite	acc	Accuracy	NKI
46	12.541095890411	-0.295715352731298	0.0658344418112368	unweighted	Accuracycomposite	acc	Accuracy	NKI
47	12.641095890411	-0.273073906828213	0.0661369774238727	unweighted	Accuracycomposite	acc	Accuracy	NKI
48	12.741095890411	-0.250713549427823	0.0664265364935224	unweighted	Accuracycomposite	acc	Accuracy	NKI
49	12.841095890411	-0.228638159177633	0.0667012671102928	unweighted	Accuracycomposite	acc	Accuracy	NKI
50	12.941095890411	-0.206851615047585	0.0669600552411074	unweighted	Accuracycomposite	acc	Accuracy	NKI
51	13.041095890411	-0.185357792103832	0.0672029024738896	unweighted	Accuracycomposite	acc	Accuracy	NKI
52	13.141095890411	-0.164160556535359	0.0674307172766019	unweighted	Accuracycomposite	acc	Accuracy	NKI
53	13.241095890411	-0.143263763155145	0.0676450543350533	unweighted	Accuracycomposite	acc	Accuracy	NKI
54	13.341095890411	-0.122671240219275	0.0678480309831415	unweighted	Accuracycomposite	acc	Accuracy	NKI
55	13.441095890411	-0.102386756415876	0.068042516294712	unweighted	Accuracycomposite	acc	Accuracy	NKI
56	13.541095890411	-0.0824140349326948	0.0682317098802428	unweighted	Accuracycomposite	acc	Accuracy	NKI
57	13.641095890411	-0.0627567557378108	0.0684188412514962	unweighted	Accuracycomposite	acc	Accuracy	NKI
58	13.741095890411	-0.0434185572154222	0.0686069950387944	unweighted	Accuracycomposite	acc	Accuracy	NKI
59	13.841095890411	-0.0244030415557826	0.0687989234990746	unweighted	Accuracycomposite	acc	Accuracy	NKI
60	13.941095890411	-0.00571375041391786	0.0689969845933019	unweighted	Accuracycomposite	acc	Accuracy	NKI
61	14.041095890411	0.0126459067696295	0.0692032178450054	unweighted	Accuracycomposite	acc	Accuracy	NKI
62	14.141095890411	0.0306726049623409	0.0694191241442906	unweighted	Accuracycomposite	acc	Accuracy	NKI
63	14.241095890411	0.0483631051658765	0.0696455963418593	unweighted	Accuracycomposite	acc	Accuracy	NKI
64	14.341095890411	0.0657142876149472	0.0698829314740617	unweighted	Accuracycomposite	acc	Accuracy	NKI
65	14.441095890411	0.0827232516659562	0.0701309503807631	unweighted	Accuracycomposite	acc	Accuracy	NKI
66	14.541095890411	0.099387306942196	0.0703889866738556	unweighted	Accuracycomposite	acc	Accuracy	NKI
67	14.641095890411	0.115703972498011	0.0706559028243244	unweighted	Accuracycomposite	acc	Accuracy	NKI
68	14.741095890411	0.131671002517702	0.0709301701365494	unweighted	Accuracycomposite	acc	Accuracy	NKI
69	14.841095890411	0.147286318079734	0.0712098619040405	unweighted	Accuracycomposite	acc	Accuracy	NKI
70	14.941095890411	0.162548259038663	0.0714929922284134	unweighted	Accuracycomposite	acc	Accuracy	NKI
71	15.041095890411	0.177455546276899	0.0717775764753913	unweighted	Accuracycomposite	acc	Accuracy	NKI
72	15.141095890411	0.192007341630192	0.0720617814033264	unweighted	Accuracycomposite	acc	Accuracy	NKI
73	15.241095890411	0.206203515402482	0.0723442691804532	unweighted	Accuracycomposite	acc	Accuracy	NKI
74	15.341095890411	0.22004462197516	0.0726242480530024	unweighted	Accuracycomposite	acc	Accuracy	NKI
75	15.441095890411	0.233531499358211	0.0729011359356379	unweighted	Accuracycomposite	acc	Accuracy	NKI
76	15.541095890411	0.246665302270116	0.0731746158585399	unweighted	Accuracycomposite	acc	Accuracy	NKI
77	15.641095890411	0.259447779852092	0.0734449167298294	unweighted	Accuracycomposite	acc	Accuracy	NKI
78	15.741095890411	0.271881050964848	0.0737125922559402	unweighted	Accuracycomposite	acc	Accuracy	NKI
79	15.841095890411	0.283967527656497	0.0739784277742204	unweighted	Accuracycomposite	acc	Accuracy	NKI
80	15.941095890411	0.295710033950311	0.0742435259599139	unweighted	Accuracycomposite	acc	Accuracy	NKI
81	16.041095890411	0.307111694744471	0.0745091517593469	unweighted	Accuracycomposite	acc	Accuracy	NKI
82	16.141095890411	0.31817594219782	0.0747766933614292	unweighted	Accuracycomposite	acc	Accuracy	NKI
83	16.241095890411	0.328906596565414	0.0750476895904297	unweighted	Accuracycomposite	acc	Accuracy	NKI
84	16.341095890411	0.339307736189044	0.0753236292043605	unweighted	Accuracycomposite	acc	Accuracy	NKI
85	16.441095890411	0.349383688315569	0.0756058800279743	unweighted	Accuracycomposite	acc	Accuracy	NKI
86	16.541095890411	0.359138938034007	0.0758955253784411	unweighted	Accuracycomposite	acc	Accuracy	NKI
87	16.641095890411	0.368578115449986	0.0761933096083061	unweighted	Accuracycomposite	acc	Accuracy	NKI
88	16.741095890411	0.377706016411661	0.0764996347138516	unweighted	Accuracycomposite	acc	Accuracy	NKI
89	16.841095890411	0.386527480917747	0.0768143569849173	unweighted	Accuracycomposite	acc	Accuracy	NKI
90	16.941095890411	0.395047442599783	0.0771368872933634	unweighted	Accuracycomposite	acc	Accuracy	NKI
91	17.041095890411	0.403270923434151	0.0774662081587771	unweighted	Accuracycomposite	acc	Accuracy	NKI
92	17.141095890411	0.411203082598892	0.0778011013856286	unweighted	Accuracycomposite	acc	Accuracy	NKI
93	17.241095890411	0.418849208359984	0.0781402284153395	unweighted	Accuracycomposite	acc	Accuracy	NKI
94	17.341095890411	0.426214626567236	0.0784818824827018	unweighted	Accuracycomposite	acc	Accuracy	NKI
95	17.441095890411	0.433304693074097	0.0788241734109497	unweighted	Accuracycomposite	acc	Accuracy	NKI
96	17.541095890411	0.440124773108335	0.0791649526427626	unweighted	Accuracycomposite	acc	Accuracy	NKI
97	17.641095890411	0.446680212466507	0.0795019186502546	unweighted	Accuracycomposite	acc	Accuracy	NKI
98	17.741095890411	0.45297631764595	0.0798327646312622	unweighted	Accuracycomposite	acc	Accuracy	NKI
99	17.841095890411	0.459018376343309	0.0801549582547287	unweighted	Accuracycomposite	acc	Accuracy	NKI
100	17.941095890411	0.464811610080282	0.0804659560862168	unweighted	Accuracycomposite	acc	Accuracy	NKI
101	18.041095890411	0.470361194223292	0.0807631510943413	unweighted	Accuracycomposite	acc	Accuracy	NKI
102	18.141095890411	0.475672253325192	0.0810438980787916	unweighted	Accuracycomposite	acc	Accuracy	NKI
103	18.241095890411	0.480749898790449	0.0813054234250777	unweighted	Accuracycomposite	acc	Accuracy	NKI
104	18.341095890411	0.485599237132941	0.0815448340973515	unweighted	Accuracycomposite	acc	Accuracy	NKI
105	18.441095890411	0.490225303251206	0.0817593559098663	unweighted	Accuracycomposite	acc	Accuracy	NKI
106	18.541095890411	0.494633012139064	0.081946527168909	unweighted	Accuracycomposite	acc	Accuracy	NKI
107	18.641095890411	0.498827103969747	0.0821043873956898	unweighted	Accuracycomposite	acc	Accuracy	NKI
108	18.741095890411	0.502812021657082	0.0822318394662348	unweighted	Accuracycomposite	acc	Accuracy	NKI
109	18.841095890411	0.506592005615759	0.082328431003543	unweighted	Accuracycomposite	acc	Accuracy	NKI
110	18.941095890411	0.51017111222709	0.0823943095101057	unweighted	Accuracycomposite	acc	Accuracy	NKI
111	19.041095890411	0.513553263844302	0.0824300879482309	unweighted	Accuracycomposite	acc	Accuracy	NKI
112	19.141095890411	0.516742184343753	0.0824369755910007	unweighted	Accuracycomposite	acc	Accuracy	NKI
113	19.241095890411	0.519741524510444	0.0824164501655489	unweighted	Accuracycomposite	acc	Accuracy	NKI
114	19.341095890411	0.522554753007837	0.0823704790729089	unweighted	Accuracycomposite	acc	Accuracy	NKI
115	19.441095890411	0.525185110378097	0.0823015781579454	unweighted	Accuracycomposite	acc	Accuracy	NKI
116	19.541095890411	0.527635681988536	0.0822125787923516	unweighted	Accuracycomposite	acc	Accuracy	NKI
117	19.641095890411	0.529909377655934	0.0821066091347179	unweighted	Accuracycomposite	acc	Accuracy	NKI
118	19.741095890411	0.532009028508861	0.0819867852708214	unweighted	Accuracycomposite	acc	Accuracy	NKI
119	19.841095890411	0.533937450169584	0.08185599592624	unweighted	Accuracycomposite	acc	Accuracy	NKI
120	19.941095890411	0.535697381259963	0.0817170015872573	unweighted	Accuracycomposite	acc	Accuracy	NKI
121	20.041095890411	0.53729153266895	0.0815722514000358	unweighted	Accuracycomposite	acc	Accuracy	NKI
122	20.141095890411	0.538722615248636	0.0814237709783954	unweighted	Accuracycomposite	acc	Accuracy	NKI
123	20.241095890411	0.53999333792832	0.0812731410953122	unweighted	Accuracycomposite	acc	Accuracy	NKI
124	20.341095890411	0.541106369404704	0.0811216071570549	unweighted	Accuracycomposite	acc	Accuracy	NKI
125	20.441095890411	0.542064340241959	0.0809700587065948	unweighted	Accuracycomposite	acc	Accuracy	NKI
126	20.541095890411	0.542869879501855	0.080818909218649	unweighted	Accuracycomposite	acc	Accuracy	NKI
127	20.641095890411	0.54352561594185	0.0806681106497122	unweighted	Accuracycomposite	acc	Accuracy	NKI
128	20.741095890411	0.544034162047545	0.0805172832014355	unweighted	Accuracycomposite	acc	Accuracy	NKI
129	20.841095890411	0.544398092227146	0.0803659077201585	unweighted	Accuracycomposite	acc	Accuracy	NKI
130	20.941095890411	0.544619964014358	0.0802132365986062	unweighted	Accuracycomposite	acc	Accuracy	NKI
131	21.041095890411	0.54470233430825	0.0800582279242916	unweighted	Accuracycomposite	acc	Accuracy	NKI
132	21.141095890411	0.544647760032168	0.0798996128028327	unweighted	Accuracycomposite	acc	Accuracy	NKI
133	21.241095890411	0.544458811211047	0.0797362410871919	unweighted	Accuracycomposite	acc	Accuracy	NKI
134	21.341095890411	0.544138104168664	0.0795677677320122	unweighted	Accuracycomposite	acc	Accuracy	NKI
135	21.441095890411	0.543688291699627	0.0793942290704427	unweighted	Accuracycomposite	acc	Accuracy	NKI
136	21.541095890411	0.543112079799125	0.0792160581205945	unweighted	Accuracycomposite	acc	Accuracy	NKI
137	21.641095890411	0.542412236814549	0.079034054541758	unweighted	Accuracycomposite	acc	Accuracy	NKI
138	21.741095890411	0.54159162395426	0.0788494648581266	unweighted	Accuracycomposite	acc	Accuracy	NKI
139	21.841095890411	0.540653288201432	0.0786642743818566	unweighted	Accuracycomposite	acc	Accuracy	NKI
140	21.941095890411	0.539600385149995	0.0784808047798972	unweighted	Accuracycomposite	acc	Accuracy	NKI
141	22.041095890411	0.538436156261145	0.0783015165466256	unweighted	Accuracycomposite	acc	Accuracy	NKI
142	22.141095890411	0.53716394117249	0.0781289628913011	unweighted	Accuracycomposite	acc	Accuracy	NKI
143	22.241095890411	0.535787104357605	0.0779655087634219	unweighted	Accuracycomposite	acc	Accuracy	NKI
144	22.341095890411	0.53430903163494	0.0778132692622134	unweighted	Accuracycomposite	acc	Accuracy	NKI
145	22.441095890411	0.532733213595971	0.0776742661031588	unweighted	Accuracycomposite	acc	Accuracy	NKI
146	22.541095890411	0.531063272275137	0.0775504311219443	unweighted	Accuracycomposite	acc	Accuracy	NKI
147	22.641095890411	0.529302970121099	0.0774435652735214	unweighted	Accuracycomposite	acc	Accuracy	NKI
148	22.741095890411	0.527456151854178	0.0773551570253414	unweighted	Accuracycomposite	acc	Accuracy	NKI
149	22.841095890411	0.525526773011461	0.0772864141179488	unweighted	Accuracycomposite	acc	Accuracy	NKI
150	22.941095890411	0.52351886084476	0.0772381516219613	unweighted	Accuracycomposite	acc	Accuracy	NKI
151	23.041095890411	0.521436540062232	0.0772108639036185	unweighted	Accuracycomposite	acc	Accuracy	NKI
152	23.141095890411	0.519284039962234	0.0772047881986684	unweighted	Accuracycomposite	acc	Accuracy	NKI
153	23.241095890411	0.517065725075283	0.0772200810406518	unweighted	Accuracycomposite	acc	Accuracy	NKI
154	23.341095890411	0.514786016202625	0.0772565781791733	unweighted	Accuracycomposite	acc	Accuracy	NKI
155	23.441095890411	0.512449366820517	0.0773138219767731	unweighted	Accuracycomposite	acc	Accuracy	NKI
156	23.541095890411	0.510060245280735	0.0773912794675542	unweighted	Accuracycomposite	acc	Accuracy	NKI
157	23.641095890411	0.507623112200025	0.0774884016531837	unweighted	Accuracycomposite	acc	Accuracy	NKI
158	23.741095890411	0.505142410068335	0.0776043757257866	unweighted	Accuracycomposite	acc	Accuracy	NKI
159	23.841095890411	0.502622563253427	0.0777380239970756	unweighted	Accuracycomposite	acc	Accuracy	NKI
160	23.941095890411	0.500067959760146	0.0778878698289498	unweighted	Accuracycomposite	acc	Accuracy	NKI
161	24.041095890411	0.497482920047335	0.0780522558260692	unweighted	Accuracycomposite	acc	Accuracy	NKI
162	24.141095890411	0.494871688802293	0.0782294030794602	unweighted	Accuracycomposite	acc	Accuracy	NKI
163	24.241095890411	0.492238476326616	0.0784172980792139	unweighted	Accuracycomposite	acc	Accuracy	NKI
164	24.341095890411	0.489587373338058	0.0786139469482381	unweighted	Accuracycomposite	acc	Accuracy	NKI
165	24.441095890411	0.486922338899589	0.0788174516575778	unweighted	Accuracycomposite	acc	Accuracy	NKI
166	24.541095890411	0.484247187403891	0.0790260685828482	unweighted	Accuracycomposite	acc	Accuracy	NKI
167	24.641095890411	0.481565632823297	0.0792381432882947	unweighted	Accuracycomposite	acc	Accuracy	NKI
168	24.741095890411	0.478881297673256	0.0794521119443449	unweighted	Accuracycomposite	acc	Accuracy	NKI
169	24.841095890411	0.476197667345748	0.0796666062204925	unweighted	Accuracycomposite	acc	Accuracy	NKI
170	24.941095890411	0.473518043431287	0.079880561539689	unweighted	Accuracycomposite	acc	Accuracy	NKI
171	25.041095890411	0.470845592226476	0.0800931341151177	unweighted	Accuracycomposite	acc	Accuracy	NKI
172	25.141095890411	0.468183357469421	0.080303677006196	unweighted	Accuracycomposite	acc	Accuracy	NKI
173	25.241095890411	0.465534351733134	0.0805115851137872	unweighted	Accuracycomposite	acc	Accuracy	NKI
174	25.341095890411	0.462901554189907	0.0807162994455329	unweighted	Accuracycomposite	acc	Accuracy	NKI
175	25.441095890411	0.460287801516625	0.080917484105366	unweighted	Accuracycomposite	acc	Accuracy	NKI
176	25.541095890411	0.457695776678104	0.0811150414970863	unweighted	Accuracycomposite	acc	Accuracy	NKI
177	25.641095890411	0.455128028267036	0.0813090760627707	unweighted	Accuracycomposite	acc	Accuracy	NKI
178	25.741095890411	0.452586868105738	0.0815000223365442	unweighted	Accuracycomposite	acc	Accuracy	NKI
179	25.841095890411	0.45007422245526	0.0816888075153626	unweighted	Accuracycomposite	acc	Accuracy	NKI
180	25.941095890411	0.44759166689714	0.0818767388528275	unweighted	Accuracycomposite	acc	Accuracy	NKI
181	26.041095890411	0.44514051641561	0.0820653127522953	unweighted	Accuracycomposite	acc	Accuracy	NKI
182	26.141095890411	0.442721851289039	0.0822561106784082	unweighted	Accuracycomposite	acc	Accuracy	NKI
183	26.241095890411	0.440336721235615	0.0824504963712301	unweighted	Accuracycomposite	acc	Accuracy	NKI
184	26.341095890411	0.437986076290593	0.0826496591450187	unweighted	Accuracycomposite	acc	Accuracy	NKI
185	26.441095890411	0.435670688435758	0.0828546651169114	unweighted	Accuracycomposite	acc	Accuracy	NKI
186	26.541095890411	0.433390926762959	0.083066655845081	unweighted	Accuracycomposite	acc	Accuracy	NKI
187	26.641095890411	0.431146759560679	0.0832867786168684	unweighted	Accuracycomposite	acc	Accuracy	NKI
188	26.741095890411	0.428937894204039	0.0835159738202737	unweighted	Accuracycomposite	acc	Accuracy	NKI
189	26.841095890411	0.426763959392165	0.0837547410489161	unweighted	Accuracycomposite	acc	Accuracy	NKI
190	26.941095890411	0.424624399024574	0.0840032547296917	unweighted	Accuracycomposite	acc	Accuracy	NKI
191	27.041095890411	0.422518356827183	0.0842614904293919	unweighted	Accuracycomposite	acc	Accuracy	NKI
192	27.141095890411	0.420444893506514	0.0845289666347276	unweighted	Accuracycomposite	acc	Accuracy	NKI
193	27.241095890411	0.418403020968393	0.0848047340195403	unweighted	Accuracycomposite	acc	Accuracy	NKI
194	27.341095890411	0.416391688967856	0.0850874304825342	unweighted	Accuracycomposite	acc	Accuracy	NKI
195	27.441095890411	0.414409838552814	0.0853752558964219	unweighted	Accuracycomposite	acc	Accuracy	NKI
196	27.541095890411	0.41245635595132	0.0856661380334934	unweighted	Accuracycomposite	acc	Accuracy	NKI
197	27.641095890411	0.410530005958056	0.0859579928865845	unweighted	Accuracycomposite	acc	Accuracy	NKI
198	27.741095890411	0.40862938754758	0.0862489863652224	unweighted	Accuracycomposite	acc	Accuracy	NKI
199	27.841095890411	0.406753005845288	0.0865374622600712	unweighted	Accuracycomposite	acc	Accuracy	NKI
200	27.941095890411	0.404899305358218	0.0868219911663355	unweighted	Accuracycomposite	acc	Accuracy	NKI
201	28.041095890411	0.40306668001325	0.087101483364878	unweighted	Accuracycomposite	acc	Accuracy	NKI
202	28.141095890411	0.401253478218842	0.0873754595920781	unweighted	Accuracycomposite	acc	Accuracy	NKI
203	28.241095890411	0.399458025513215	0.0876440759493592	unweighted	Accuracycomposite	acc	Accuracy	NKI
204	28.341095890411	0.39767864805248	0.0879078551735888	unweighted	Accuracycomposite	acc	Accuracy	NKI
205	28.441095890411	0.39591369081663	0.0881676344725678	unweighted	Accuracycomposite	acc	Accuracy	NKI
206	28.541095890411	0.394161530036716	0.0884246010047142	unweighted	Accuracycomposite	acc	Accuracy	NKI
207	28.641095890411	0.392420559773313	0.0886800954126226	unweighted	Accuracycomposite	acc	Accuracy	NKI
208	28.741095890411	0.390689175412062	0.0889354603248787	unweighted	Accuracycomposite	acc	Accuracy	NKI
209	28.841095890411	0.388965775908103	0.0891920230433072	unweighted	Accuracycomposite	acc	Accuracy	NKI
210	28.941095890411	0.387248807648269	0.089451234127157	unweighted	Accuracycomposite	acc	Accuracy	NKI
211	29.041095890411	0.385536826462648	0.089714836102695	unweighted	Accuracycomposite	acc	Accuracy	NKI
212	29.141095890411	0.383828546515668	0.0899849422603938	unweighted	Accuracycomposite	acc	Accuracy	NKI
213	29.241095890411	0.382122764963626	0.0902637547420646	unweighted	Accuracycomposite	acc	Accuracy	NKI
214	29.341095890411	0.380418306956433	0.0905533560749519	unweighted	Accuracycomposite	acc	Accuracy	NKI
215	29.441095890411	0.378714106313052	0.0908558627840817	unweighted	Accuracycomposite	acc	Accuracy	NKI
216	29.541095890411	0.377009150480631	0.0911732561465366	unweighted	Accuracycomposite	acc	Accuracy	NKI
217	29.641095890411	0.375302561331214	0.0915075231024284	unweighted	Accuracycomposite	acc	Accuracy	NKI
218	29.741095890411	0.37359359383262	0.0918606223917381	unweighted	Accuracycomposite	acc	Accuracy	NKI
219	29.841095890411	0.371881651041144	0.0922344887748421	unweighted	Accuracycomposite	acc	Accuracy	NKI
220	29.941095890411	0.370166240920246	0.0926309234692085	unweighted	Accuracycomposite	acc	Accuracy	NKI
221	30.041095890411	0.368446885718608	0.0930513915838366	unweighted	Accuracycomposite	acc	Accuracy	NKI
222	30.141095890411	0.366723139635425	0.0934970664257355	unweighted	Accuracycomposite	acc	Accuracy	NKI
223	30.241095890411	0.364994611047369	0.0939688974633248	unweighted	Accuracycomposite	acc	Accuracy	NKI
224	30.341095890411	0.363260940949162	0.0944675952589388	unweighted	Accuracycomposite	acc	Accuracy	NKI
225	30.441095890411	0.361521824085632	0.0949937263762694	unweighted	Accuracycomposite	acc	Accuracy	NKI
226	30.541095890411	0.359776961448033	0.0955476392413354	unweighted	Accuracycomposite	acc	Accuracy	NKI
227	30.641095890411	0.358026054027594	0.0961295012115862	unweighted	Accuracycomposite	acc	Accuracy	NKI
228	30.741095890411	0.356268802815551	0.0967393624884381	unweighted	Accuracycomposite	acc	Accuracy	NKI
229	30.841095890411	0.354504911672362	0.0973772421126888	unweighted	Accuracycomposite	acc	Accuracy	NKI
230	30.941095890411	0.352734122714676	0.0980433572511071	unweighted	Accuracycomposite	acc	Accuracy	NKI
231	31.041095890411	0.350956222746592	0.0987382551233777	unweighted	Accuracycomposite	acc	Accuracy	NKI
232	31.141095890411	0.34917106864722	0.0994630528418293	unweighted	Accuracycomposite	acc	Accuracy	NKI
233	31.241095890411	0.347378590824248	0.100219564872311	unweighted	Accuracycomposite	acc	Accuracy	NKI
234	31.341095890411	0.34557876535314	0.101010255182694	unweighted	Accuracycomposite	acc	Accuracy	NKI
235	31.441095890411	0.343771633195971	0.101838438444931	unweighted	Accuracycomposite	acc	Accuracy	NKI
236	31.541095890411	0.341957280052362	0.102708190826428	unweighted	Accuracycomposite	acc	Accuracy	NKI
237	31.641095890411	0.340135809589055	0.103624191628513	unweighted	Accuracycomposite	acc	Accuracy	NKI
238	31.741095890411	0.338307369217846	0.104591958294828	unweighted	Accuracycomposite	acc	Accuracy	NKI
239	31.841095890411	0.336472156748302	0.105617891740861	unweighted	Accuracycomposite	acc	Accuracy	NKI
240	31.941095890411	0.334630403055282	0.10670905128352	unweighted	Accuracycomposite	acc	Accuracy	NKI
241	32.041095890411	0.332782353667505	0.107872859735724	unweighted	Accuracycomposite	acc	Accuracy	NKI
242	32.141095890411	0.330928265691472	0.109116993135959	unweighted	Accuracycomposite	acc	Accuracy	NKI
243	32.241095890411	0.329068411221237	0.110449319643895	unweighted	Accuracycomposite	acc	Accuracy	NKI
244	32.341095890411	0.327203068158062	0.111877611948837	unweighted	Accuracycomposite	acc	Accuracy	NKI
245	32.441095890411	0.325332517595497	0.113409409624358	unweighted	Accuracycomposite	acc	Accuracy	NKI
246	32.541095890411	0.323457044756921	0.115051915109759	unweighted	Accuracycomposite	acc	Accuracy	NKI
247	32.641095890411	0.321576937355221	0.116811911663742	unweighted	Accuracycomposite	acc	Accuracy	NKI
248	32.741095890411	0.319692485147433	0.118695636205483	unweighted	Accuracycomposite	acc	Accuracy	NKI
249	32.841095890411	0.317803977492492	0.120708535957694	unweighted	Accuracycomposite	acc	Accuracy	NKI
250	32.941095890411	0.315911703673568	0.122855086828076	unweighted	Accuracycomposite	acc	Accuracy	NKI
251	33.041095890411	0.314015952324268	0.125138735384453	unweighted	Accuracycomposite	acc	Accuracy	NKI
252	33.141095890411	0.312117007212812	0.127561911266281	unweighted	Accuracycomposite	acc	Accuracy	NKI
253	33.241095890411	0.310215144309046	0.130126005884769	unweighted	Accuracycomposite	acc	Accuracy	NKI
254	33.341095890411	0.308310625321301	0.132831380476454	unweighted	Accuracycomposite	acc	Accuracy	NKI
255	33.441095890411	0.306403703652778	0.135677323896652	unweighted	Accuracycomposite	acc	Accuracy	NKI
256	33.541095890411	0.304494626341683	0.138662071256467	unweighted	Accuracycomposite	acc	Accuracy	NKI
257	33.641095890411	0.302583634653877	0.141782862070873	unweighted	Accuracycomposite	acc	Accuracy	NKI
258	33.741095890411	0.300670967366304	0.145036001929137	unweighted	Accuracycomposite	acc	Accuracy	NKI
259	33.841095890411	0.298756852097971	0.14841699406046	unweighted	Accuracycomposite	acc	Accuracy	NKI
260	33.941095890411	0.296841495364821	0.151920709749178	unweighted	Accuracycomposite	acc	Accuracy	NKI
261	34.041095890411	0.294925081625493	0.155541532981278	unweighted	Accuracycomposite	acc	Accuracy	NKI
262	34.141095890411	0.293007788541865	0.15927338561187	unweighted	Accuracycomposite	acc	Accuracy	NKI
263	34.241095890411	0.291089788102355	0.163109820139462	unweighted	Accuracycomposite	acc	Accuracy	NKI
264	34.341095890411	0.289171235587769	0.167044227537662	unweighted	Accuracycomposite	acc	Accuracy	NKI
265	34.441095890411	0.287252262746061	0.171070046937462	unweighted	Accuracycomposite	acc	Accuracy	NKI
266	34.541095890411	0.285332982864353	0.175180841708102	unweighted	Accuracycomposite	acc	Accuracy	NKI
267	34.641095890411	0.283413491740874	0.179370397849106	unweighted	Accuracycomposite	acc	Accuracy	NKI
268	34.741095890411	0.281493867359143	0.183632822546268	unweighted	Accuracycomposite	acc	Accuracy	NKI
269	34.841095890411	0.279574161807255	0.187962754484245	unweighted	Accuracycomposite	acc	Accuracy	NKI
270	34.941095890411	0.277654411875658	0.192355280712483	unweighted	Accuracycomposite	acc	Accuracy	NKI
271	8.041095890411	1.91458306560608	0.119962454630955	unweighted	Latencycomposite	lat	Latency	NKI
272	8.141095890411	1.87572105290626	0.114652807032898	unweighted	Latencycomposite	lat	Latency	NKI
273	8.241095890411	1.83685659924617	0.109481470923944	unweighted	Latencycomposite	lat	Latency	NKI
274	8.341095890411	1.79798530441538	0.104470936398666	unweighted	Latencycomposite	lat	Latency	NKI
275	8.441095890411	1.75910018748707	0.0996474737556231	unweighted	Latencycomposite	lat	Latency	NKI
276	8.541095890411	1.72019208740324	0.0950403925975243	unweighted	Latencycomposite	lat	Latency	NKI
277	8.641095890411	1.68124932150118	0.0906814136886342	unweighted	Latencycomposite	lat	Latency	NKI
278	8.741095890411	1.64225886441642	0.0866026577221072	unweighted	Latencycomposite	lat	Latency	NKI
279	8.841095890411	1.60320708666837	0.082834805184601	unweighted	Latencycomposite	lat	Latency	NKI
280	8.941095890411	1.56408028477748	0.0794052230219617	unweighted	Latencycomposite	lat	Latency	NKI
281	9.041095890411	1.52486501971882	0.076335923961766	unweighted	Latencycomposite	lat	Latency	NKI
282	9.141095890411	1.48554872316821	0.0736416194558718	unweighted	Latencycomposite	lat	Latency	NKI
283	9.241095890411	1.44611982277046	0.0713279807971796	unweighted	Latencycomposite	lat	Latency	NKI
284	9.341095890411	1.40656753431378	0.0693903483361868	unweighted	Latencycomposite	lat	Latency	NKI
285	9.441095890411	1.36688221797081	0.067813294196128	unweighted	Latencycomposite	lat	Latency	NKI
286	9.541095890411	1.32705587830821	0.0665711928289607	unweighted	Latencycomposite	lat	Latency	NKI
287	9.641095890411	1.28708385289133	0.065630140537441	unweighted	Latencycomposite	lat	Latency	NKI
288	9.741095890411	1.24696498370913	0.064950423258871	unweighted	Latencycomposite	lat	Latency	NKI
289	9.841095890411	1.20670185643201	0.0644893793169712	unweighted	Latencycomposite	lat	Latency	NKI
290	9.941095890411	1.16630103398967	0.0642042550577705	unweighted	Latencycomposite	lat	Latency	NKI
291	10.041095890411	1.12577335791183	0.0640547701514155	unweighted	Latencycomposite	lat	Latency	NKI
292	10.141095890411	1.08513331065289	0.0640047392607987	unweighted	Latencycomposite	lat	Latency	NKI
293	10.241095890411	1.0443975561112	0.0640226590901652	unweighted	Latencycomposite	lat	Latency	NKI
294	10.341095890411	1.00358548073069	0.064082632910712	unweighted	Latencycomposite	lat	Latency	NKI
295	10.441095890411	0.96271919255209	0.0641646371554364	unweighted	Latencycomposite	lat	Latency	NKI
296	10.541095890411	0.921822141416407	0.0642538116933003	unweighted	Latencycomposite	lat	Latency	NKI
297	10.641095890411	0.880920844849727	0.0643410539287902	unweighted	Latencycomposite	lat	Latency	NKI
298	10.741095890411	0.840044519488833	0.0644223080916707	unweighted	Latencycomposite	lat	Latency	NKI
299	10.841095890411	0.799223508156076	0.0644971995912117	unweighted	Latencycomposite	lat	Latency	NKI
300	10.941095890411	0.758491713500926	0.0645696474855794	unweighted	Latencycomposite	lat	Latency	NKI
301	11.041095890411	0.717886597442505	0.0646469066272885	unweighted	Latencycomposite	lat	Latency	NKI
302	11.141095890411	0.677447529875487	0.0647377127979172	unweighted	Latencycomposite	lat	Latency	NKI
303	11.241095890411	0.637215220412088	0.064851100024044	unweighted	Latencycomposite	lat	Latency	NKI
304	11.341095890411	0.597231021572346	0.0649951879492452	unweighted	Latencycomposite	lat	Latency	NKI
305	11.441095890411	0.557536988847959	0.0651768699033331	unweighted	Latencycomposite	lat	Latency	NKI
306	11.541095890411	0.518175827467056	0.065401299438563	unweighted	Latencycomposite	lat	Latency	NKI
307	11.641095890411	0.479190268301229	0.0656710790383203	unweighted	Latencycomposite	lat	Latency	NKI
308	11.741095890411	0.440622804706852	0.0659860165294	unweighted	Latencycomposite	lat	Latency	NKI
309	11.841095890411	0.402515557889448	0.0663429562338664	unweighted	Latencycomposite	lat	Latency	NKI
310	11.941095890411	0.364910081436136	0.0667358493817342	unweighted	Latencycomposite	lat	Latency	NKI
311	12.041095890411	0.327846755182794	0.0671564045204303	unweighted	Latencycomposite	lat	Latency	NKI
312	12.141095890411	0.291364513370447	0.0675945836507713	unweighted	Latencycomposite	lat	Latency	NKI
313	12.241095890411	0.255500325954663	0.0680393791848957	unweighted	Latencycomposite	lat	Latency	NKI
314	12.341095890411	0.220288826582693	0.068479526604792	unweighted	Latencycomposite	lat	Latency	NKI
315	12.441095890411	0.185761957826082	0.0689042429068519	unweighted	Latencycomposite	lat	Latency	NKI
316	12.541095890411	0.151948682839668	0.0693038551681735	unweighted	Latencycomposite	lat	Latency	NKI
317	12.641095890411	0.118874128062232	0.0696706473190613	unweighted	Latencycomposite	lat	Latency	NKI
318	12.741095890411	0.086561139778266	0.0699984799407157	unweighted	Latencycomposite	lat	Latency	NKI
319	12.841095890411	0.055030545713777	0.0702828563731964	unweighted	Latencycomposite	lat	Latency	NKI
320	12.941095890411	0.0243009832814104	0.0705211249619722	unweighted	Latencycomposite	lat	Latency	NKI
321	13.041095890411	-0.00561328968996764	0.070713522816466	unweighted	Latencycomposite	lat	Latency	NKI
322	13.141095890411	-0.0347013879616297	0.0708626933194595	unweighted	Latencycomposite	lat	Latency	NKI
323	13.241095890411	-0.0629547001806627	0.0709730509696137	unweighted	Latencycomposite	lat	Latency	NKI
324	13.341095890411	-0.0903669425137607	0.0710505936058487	unweighted	Latencycomposite	lat	Latency	NKI
325	13.441095890411	-0.116936012446594	0.071103412272464	unweighted	Latencycomposite	lat	Latency	NKI
326	13.541095890411	-0.142662322533833	0.071140595503269	unweighted	Latencycomposite	lat	Latency	NKI
327	13.641095890411	-0.167547829673065	0.0711714296894927	unweighted	Latencycomposite	lat	Latency	NKI
328	13.741095890411	-0.191595776554882	0.0712049144635133	unweighted	Latencycomposite	lat	Latency	NKI
329	13.841095890411	-0.214810233042526	0.0712492343519455	unweighted	Latencycomposite	lat	Latency	NKI
330	13.941095890411	-0.237196266880893	0.07131154451004	unweighted	Latencycomposite	lat	Latency	NKI
331	14.041095890411	-0.258760904725136	0.0713980982882289	unweighted	Latencycomposite	lat	Latency	NKI
332	14.141095890411	-0.27951221247579	0.0715136308302598	unweighted	Latencycomposite	lat	Latency	NKI
333	14.241095890411	-0.299459091350779	0.0716611342349323	unweighted	Latencycomposite	lat	Latency	NKI
334	14.341095890411	-0.318611370689072	0.071841851809867	unweighted	Latencycomposite	lat	Latency	NKI
335	14.441095890411	-0.336980285875334	0.0720555537213515	unweighted	Latencycomposite	lat	Latency	NKI
336	14.541095890411	-0.354578230734743	0.072300514046072	unweighted	Latencycomposite	lat	Latency	NKI
337	14.641095890411	-0.371418479721631	0.072573576393419	unweighted	Latencycomposite	lat	Latency	NKI
338	14.741095890411	-0.387515157626565	0.0728703953911106	unweighted	Latencycomposite	lat	Latency	NKI
339	14.841095890411	-0.402882815399672	0.0731854822546765	unweighted	Latencycomposite	lat	Latency	NKI
340	14.941095890411	-0.417536838153222	0.0735131101742948	unweighted	Latencycomposite	lat	Latency	NKI
341	15.041095890411	-0.431493207966545	0.0738475426704881	unweighted	Latencycomposite	lat	Latency	NKI
342	15.141095890411	-0.444768330841206	0.0741834820960981	unweighted	Latencycomposite	lat	Latency	NKI
343	15.241095890411	-0.457378996308794	0.0745169984541574	unweighted	Latencycomposite	lat	Latency	NKI
344	15.341095890411	-0.469342190382819	0.0748457137004402	unweighted	Latencycomposite	lat	Latency	NKI
345	15.441095890411	-0.480674890753188	0.0751679930707844	unweighted	Latencycomposite	lat	Latency	NKI
346	15.541095890411	-0.491393923575705	0.0754831078962627	unweighted	Latencycomposite	lat	Latency	NKI
347	15.641095890411	-0.501515703865852	0.0757919583183045	unweighted	Latencycomposite	lat	Latency	NKI
348	15.741095890411	-0.511056344317876	0.0760965142687369	unweighted	Latencycomposite	lat	Latency	NKI
349	15.841095890411	-0.520031619836391	0.0763995684091485	unweighted	Latencycomposite	lat	Latency	NKI
350	15.941095890411	-0.528456773042581	0.0767049287876463	unweighted	Latencycomposite	lat	Latency	NKI
351	16.041095890411	-0.536346617206582	0.0770169946335238	unweighted	Latencycomposite	lat	Latency	NKI
352	16.141095890411	-0.543715467440385	0.0773406126761854	unweighted	Latencycomposite	lat	Latency	NKI
353	16.241095890411	-0.550576973307239	0.0776810856654095	unweighted	Latencycomposite	lat	Latency	NKI
354	16.341095890411	-0.556944311304628	0.0780436098054611	unweighted	Latencycomposite	lat	Latency	NKI
355	16.441095890411	-0.562830178664365	0.0784330311236042	unweighted	Latencycomposite	lat	Latency	NKI
356	16.541095890411	-0.568246956124859	0.0788533833666719	unweighted	Latencycomposite	lat	Latency	NKI
357	16.641095890411	-0.573206720862006	0.0793076978452383	unweighted	Latencycomposite	lat	Latency	NKI
358	16.741095890411	-0.577721195870148	0.0797979433770918	unweighted	Latencycomposite	lat	Latency	NKI
359	16.841095890411	-0.581802008500576	0.0803245193289458	unweighted	Latencycomposite	lat	Latency	NKI
360	16.941095890411	-0.585460578164711	0.0808864717862764	unweighted	Latencycomposite	lat	Latency	NKI
361	17.041095890411	-0.588708128127979	0.0814815323590719	unweighted	Latencycomposite	lat	Latency	NKI
362	17.141095890411	-0.59155557956706	0.0821066453585775	unweighted	Latencycomposite	lat	Latency	NKI
363	17.241095890411	-0.594013573875639	0.0827581679773582	unweighted	Latencycomposite	lat	Latency	NKI
364	17.341095890411	-0.596092675633492	0.0834313424070346	unweighted	Latencycomposite	lat	Latency	NKI
365	17.441095890411	-0.597803404042071	0.0841207571113147	unweighted	Latencycomposite	lat	Latency	NKI
366	17.541095890411	-0.599156274964391	0.0848202249817039	unweighted	Latencycomposite	lat	Latency	NKI
367	17.641095890411	-0.600161879034027	0.0855230756216902	unweighted	Latencycomposite	lat	Latency	NKI
368	17.741095890411	-0.600830939473346	0.0862225421908179	unweighted	Latencycomposite	lat	Latency	NKI
369	17.841095890411	-0.601174237566101	0.0869113003121499	unweighted	Latencycomposite	lat	Latency	NKI
370	17.941095890411	-0.601202744143066	0.0875820038673864	unweighted	Latencycomposite	lat	Latency	NKI
371	18.041095890411	-0.600927560443091	0.0882271948978983	unweighted	Latencycomposite	lat	Latency	NKI
372	18.141095890411	-0.600359926004171	0.0888393891790934	unweighted	Latencycomposite	lat	Latency	NKI
373	18.241095890411	-0.599511116138145	0.0894108824956238	unweighted	Latencycomposite	lat	Latency	NKI
374	18.341095890411	-0.598392418324884	0.0899337846565551	unweighted	Latencycomposite	lat	Latency	NKI
375	18.441095890411	-0.597015297576664	0.0904005908672826	unweighted	Latencycomposite	lat	Latency	NKI
376	18.541095890411	-0.595391511623951	0.0908046429270779	unweighted	Latencycomposite	lat	Latency	NKI
377	18.641095890411	-0.593533223715173	0.0911405765076393	unweighted	Latencycomposite	lat	Latency	NKI
378	18.741095890411	-0.591453271008379	0.0914051760114627	unweighted	Latencycomposite	lat	Latency	NKI
379	18.841095890411	-0.589164927240967	0.0915968459231291	unweighted	Latencycomposite	lat	Latency	NKI
380	18.941095890411	-0.586681843705644	0.0917154964912553	unweighted	Latencycomposite	lat	Latency	NKI
381	19.041095890411	-0.584017925991423	0.091762218256708	unweighted	Latencycomposite	lat	Latency	NKI
382	19.141095890411	-0.581187428466977	0.091739591469494	unweighted	Latencycomposite	lat	Latency	NKI
383	19.241095890411	-0.578204726703827	0.0916509045735623	unweighted	Latencycomposite	lat	Latency	NKI
384	19.341095890411	-0.575084436701545	0.0915006822415887	unweighted	Latencycomposite	lat	Latency	NKI
385	19.441095890411	-0.571841452303962	0.0912948265534895	unweighted	Latencycomposite	lat	Latency	NKI
386	19.541095890411	-0.568490814182052	0.0910400630493077	unweighted	Latencycomposite	lat	Latency	NKI
387	19.641095890411	-0.565047678063075	0.0907438932493412	unweighted	Latencycomposite	lat	Latency	NKI
388	19.741095890411	-0.561527243728345	0.0904138574306884	unweighted	Latencycomposite	lat	Latency	NKI
389	19.841095890411	-0.557944705351831	0.0900570152375524	unweighted	Latencycomposite	lat	Latency	NKI
390	19.941095890411	-0.55431521770322	0.0896801654944844	unweighted	Latencycomposite	lat	Latency	NKI
391	20.041095890411	-0.550653921360131	0.0892893979358027	unweighted	Latencycomposite	lat	Latency	NKI
392	20.141095890411	-0.546975956881308	0.0888898091096741	unweighted	Latencycomposite	lat	Latency	NKI
393	20.241095890411	-0.54329645771503	0.0884854313568245	unweighted	Latencycomposite	lat	Latency	NKI
394	20.341095890411	-0.539630408529678	0.0880794690890494	unweighted	Latencycomposite	lat	Latency	NKI
395	20.441095890411	-0.535992652979784	0.087674233600886	unweighted	Latencycomposite	lat	Latency	NKI
396	20.541095890411	-0.53239802916401	0.0872708462507689	unweighted	Latencycomposite	lat	Latency	NKI
397	20.641095890411	-0.528861371175551	0.0868692612118317	unweighted	Latencycomposite	lat	Latency	NKI
398	20.741095890411	-0.525397295528051	0.0864685654672618	unweighted	Latencycomposite	lat	Latency	NKI
399	20.841095890411	-0.522019841659437	0.08606743613757	unweighted	Latencycomposite	lat	Latency	NKI
400	20.941095890411	-0.518742752351877	0.0856639417546163	unweighted	Latencycomposite	lat	Latency	NKI
401	21.041095890411	-0.515579758896377	0.0852553990891812	unweighted	Latencycomposite	lat	Latency	NKI
402	21.141095890411	-0.512544590826914	0.0848385494137822	unweighted	Latencycomposite	lat	Latency	NKI
403	21.241095890411	-0.509650097468202	0.0844104110212658	unweighted	Latencycomposite	lat	Latency	NKI
404	21.341095890411	-0.506906153752019	0.083969971120337	unweighted	Latencycomposite	lat	Latency	NKI
405	21.441095890411	-0.504321142789181	0.083517219197645	unweighted	Latencycomposite	lat	Latency	NKI
406	21.541095890411	-0.50190192417243	0.0830532202310019	unweighted	Latencycomposite	lat	Latency	NKI
407	21.641095890411	-0.499653949524922	0.0825800733661188	unweighted	Latencycomposite	lat	Latency	NKI
408	21.741095890411	-0.497580900429099	0.0821011329760627	unweighted	Latencycomposite	lat	Latency	NKI
409	21.841095890411	-0.495683298329399	0.0816217403919886	unweighted	Latencycomposite	lat	Latency	NKI
410	21.941095890411	-0.493959914754144	0.0811482482594636	unweighted	Latencycomposite	lat	Latency	NKI
411	22.041095890411	-0.492408321737366	0.0806875199176256	unweighted	Latencycomposite	lat	Latency	NKI
412	22.141095890411	-0.491024784691086	0.0802467838746828	unweighted	Latencycomposite	lat	Latency	NKI
413	22.241095890411	-0.489805247280699	0.0798329058681376	unweighted	Latencycomposite	lat	Latency	NKI
414	22.341095890411	-0.488745419596893	0.0794521866407726	unweighted	Latencycomposite	lat	Latency	NKI
415	22.441095890411	-0.487839876714477	0.0791106782458358	unweighted	Latencycomposite	lat	Latency	NKI
416	22.541095890411	-0.487081834261234	0.0788141212973906	unweighted	Latencycomposite	lat	Latency	NKI
417	22.641095890411	-0.486463113648942	0.0785677678595346	unweighted	Latencycomposite	lat	Latency	NKI
418	22.741095890411	-0.485974757311764	0.0783758749870346	unweighted	Latencycomposite	lat	Latency	NKI
419	22.841095890411	-0.485606813057127	0.0782417042201833	unweighted	Latencycomposite	lat	Latency	NKI
420	22.941095890411	-0.48534871407936	0.078167202452156	unweighted	Latencycomposite	lat	Latency	NKI
421	23.041095890411	-0.485189106609616	0.0781531225110505	unweighted	Latencycomposite	lat	Latency	NKI
422	23.141095890411	-0.485115847971285	0.0781991441406811	unweighted	Latencycomposite	lat	Latency	NKI
423	23.241095890411	-0.485115840137326	0.0783042725108242	unweighted	Latencycomposite	lat	Latency	NKI
424	23.341095890411	-0.485175622883557	0.078466311347868	unweighted	Latencycomposite	lat	Latency	NKI
425	23.441095890411	-0.485281592282052	0.0786819660764703	unweighted	Latencycomposite	lat	Latency	NKI
426	23.541095890411	-0.485420227632388	0.0789474155396304	unweighted	Latencycomposite	lat	Latency	NKI
427	23.641095890411	-0.485578275035976	0.0792585343216791	unweighted	Latencycomposite	lat	Latency	NKI
428	23.741095890411	-0.485742710806384	0.0796103896771679	unweighted	Latencycomposite	lat	Latency	NKI
429	23.841095890411	-0.485900690262462	0.079997072188023	unweighted	Latencycomposite	lat	Latency	NKI
430	23.941095890411	-0.486039691147043	0.080411929550722	unweighted	Latencycomposite	lat	Latency	NKI
431	24.041095890411	-0.486147753220374	0.0808479342599011	unweighted	Latencycomposite	lat	Latency	NKI
432	24.141095890411	-0.486213531364259	0.0812979006424475	unweighted	Latencycomposite	lat	Latency	NKI
433	24.241095890411	-0.486225942805254	0.0817542582359192	unweighted	Latencycomposite	lat	Latency	NKI
434	24.341095890411	-0.486174787970901	0.0822097453575573	unweighted	Latencycomposite	lat	Latency	NKI
435	24.441095890411	-0.486050818671956	0.0826576410558071	unweighted	Latencycomposite	lat	Latency	NKI
436	24.541095890411	-0.485845796989301	0.0830919413929844	unweighted	Latencycomposite	lat	Latency	NKI
437	24.641095890411	-0.485552170324546	0.0835072025678636	unweighted	Latencycomposite	lat	Latency	NKI
438	24.741095890411	-0.485162991126485	0.0838985483843485	unweighted	Latencycomposite	lat	Latency	NKI
439	24.841095890411	-0.484672185021452	0.0842619420224219	unweighted	Latencycomposite	lat	Latency	NKI
440	24.941095890411	-0.484074827916166	0.0845944616583657	unweighted	Latencycomposite	lat	Latency	NKI
441	25.041095890411	-0.483366819206648	0.0848940737223315	unweighted	Latencycomposite	lat	Latency	NKI
442	25.141095890411	-0.482544782951723	0.0851595592236878	unweighted	Latencycomposite	lat	Latency	NKI
443	25.241095890411	-0.481605526800981	0.0853900977761103	unweighted	Latencycomposite	lat	Latency	NKI
444	25.341095890411	-0.480546038182994	0.0855852691739011	unweighted	Latencycomposite	lat	Latency	NKI
445	25.441095890411	-0.479364067409062	0.0857455042655814	unweighted	Latencycomposite	lat	Latency	NKI
446	25.541095890411	-0.478058165072708	0.085872112167795	unweighted	Latencycomposite	lat	Latency	NKI
447	25.641095890411	-0.476627553421504	0.0859671734303732	unweighted	Latencycomposite	lat	Latency	NKI
448	25.741095890411	-0.475072587262132	0.0860338548682474	unweighted	Latencycomposite	lat	Latency	NKI
449	25.841095890411	-0.47339540005179	0.0860768032344335	unweighted	Latencycomposite	lat	Latency	NKI
450	25.941095890411	-0.471599686874878	0.0861018249252357	unweighted	Latencycomposite	lat	Latency	NKI
451	26.041095890411	-0.469690234655015	0.086115361828299	unweighted	Latencycomposite	lat	Latency	NKI
452	26.141095890411	-0.46767278124597	0.0861241862996809	unweighted	Latencycomposite	lat	Latency	NKI
453	26.241095890411	-0.465553183721448	0.0861345997466637	unweighted	Latencycomposite	lat	Latency	NKI
454	26.341095890411	-0.463337633609764	0.0861524938351728	unweighted	Latencycomposite	lat	Latency	NKI
455	26.441095890411	-0.46103287704912	0.0861834214403306	unweighted	Latencycomposite	lat	Latency	NKI
456	26.541095890411	-0.458646806685698	0.0862330061264683	unweighted	Latencycomposite	lat	Latency	NKI
457	26.641095890411	-0.456188342956587	0.0863066922267301	unweighted	Latencycomposite	lat	Latency	NKI
458	26.741095890411	-0.453667003759028	0.086409163867211	unweighted	Latencycomposite	lat	Latency	NKI
459	26.841095890411	-0.451092461141995	0.0865437367594909	unweighted	Latencycomposite	lat	Latency	NKI
460	26.941095890411	-0.448474582830069	0.086712579674849	unweighted	Latencycomposite	lat	Latency	NKI
461	27.041095890411	-0.44582350269976	0.0869169704478155	unweighted	Latencycomposite	lat	Latency	NKI
462	27.141095890411	-0.443149409037276	0.08715668691569	unweighted	Latencycomposite	lat	Latency	NKI
463	27.241095890411	-0.44046244605593	0.087429986776491	unweighted	Latencycomposite	lat	Latency	NKI
464	27.341095890411	-0.437772699296965	0.0877337568002594	unweighted	Latencycomposite	lat	Latency	NKI
465	27.441095890411	-0.435090232682057	0.0880634939805738	unweighted	Latencycomposite	lat	Latency	NKI
466	27.541095890411	-0.432424885219141	0.0884137433089751	unweighted	Latencycomposite	lat	Latency	NKI
467	27.641095890411	-0.429785832278161	0.0887787734383326	unweighted	Latencycomposite	lat	Latency	NKI
468	27.741095890411	-0.427181077622359	0.0891532681930389	unweighted	Latencycomposite	lat	Latency	NKI
469	27.841095890411	-0.424617765319007	0.0895322228987576	unweighted	Latencycomposite	lat	Latency	NKI
470	27.941095890411	-0.422102132751878	0.0899111166395977	unweighted	Latencycomposite	lat	Latency	NKI
471	28.041095890411	-0.419639294188961	0.0902862280311311	unweighted	Latencycomposite	lat	Latency	NKI
472	28.141095890411	-0.417232431421534	0.0906553270201036	unweighted	Latencycomposite	lat	Latency	NKI
473	28.241095890411	-0.414882772502391	0.0910177517435223	unweighted	Latencycomposite	lat	Latency	NKI
474	28.341095890411	-0.412590526274914	0.0913737484066458	unweighted	Latencycomposite	lat	Latency	NKI
475	28.441095890411	-0.410354993266092	0.0917243293484731	unweighted	Latencycomposite	lat	Latency	NKI
476	28.541095890411	-0.4081743446083	0.0920713368414986	unweighted	Latencycomposite	lat	Latency	NKI
477	28.641095890411	-0.406046248112579	0.0924169340715724	unweighted	Latencycomposite	lat	Latency	NKI
478	28.741095890411	-0.40396833528317	0.0927632091239006	unweighted	Latencycomposite	lat	Latency	NKI
479	28.841095890411	-0.401938189556555	0.0931121094858342	unweighted	Latencycomposite	lat	Latency	NKI
480	28.941095890411	-0.399952771898444	0.0934657476347996	unweighted	Latencycomposite	lat	Latency	NKI
481	29.041095890411	-0.398007729694695	0.093826761426097	unweighted	Latencycomposite	lat	Latency	NKI
482	29.141095890411	-0.396097012309135	0.0941984389477804	unweighted	Latencycomposite	lat	Latency	NKI
483	29.241095890411	-0.394213725791271	0.0945839970937679	unweighted	Latencycomposite	lat	Latency	NKI
484	29.341095890411	-0.392350757428685	0.0949860513939357	unweighted	Latencycomposite	lat	Latency	NKI
485	29.441095890411	-0.390500196977431	0.095406923543048	unweighted	Latencycomposite	lat	Latency	NKI
486	29.541095890411	-0.388653773600657	0.0958482195280363	unweighted	Latencycomposite	lat	Latency	NKI
487	29.641095890411	-0.386802496059423	0.0963111089446462	unweighted	Latencycomposite	lat	Latency	NKI
488	29.741095890411	-0.384936720753223	0.0967962211414872	unweighted	Latencycomposite	lat	Latency	NKI
489	29.841095890411	-0.383046239597812	0.0973036360300152	unweighted	Latencycomposite	lat	Latency	NKI
490	29.941095890411	-0.381120489883619	0.09783264332752	unweighted	Latencycomposite	lat	Latency	NKI
491	30.041095890411	-0.37914886559841	0.0983813170259842	unweighted	Latencycomposite	lat	Latency	NKI
492	30.141095890411	-0.377120739886442	0.0989466424320501	unweighted	Latencycomposite	lat	Latency	NKI
493	30.241095890411	-0.375025450995542	0.0995247063005453	unweighted	Latencycomposite	lat	Latency	NKI
494	30.341095890411	-0.372852371904308	0.100110715045601	unweighted	Latencycomposite	lat	Latency	NKI
495	30.441095890411	-0.370590950334258	0.100699263491512	unweighted	Latencycomposite	lat	Latency	NKI
496	30.541095890411	-0.368230642693001	0.10128422338486	unweighted	Latencycomposite	lat	Latency	NKI
497	30.641095890411	-0.365760905388148	0.10185887952534	unweighted	Latencycomposite	lat	Latency	NKI
498	30.741095890411	-0.363171194827283	0.102416126934795	unweighted	Latencycomposite	lat	Latency	NKI
499	30.841095890411	-0.360450992785325	0.102948721295662	unweighted	Latencycomposite	lat	Latency	NKI
500	30.941095890411	-0.357590119425696	0.103449889240073	unweighted	Latencycomposite	lat	Latency	NKI
501	31.041095890411	-0.354578837649831	0.103913717144254	unweighted	Latencycomposite	lat	Latency	NKI
502	31.141095890411	-0.351408267579254	0.104335836129195	unweighted	Latencycomposite	lat	Latency	NKI
503	31.241095890411	-0.34807053586649	0.104713849401675	unweighted	Latencycomposite	lat	Latency	NKI
504	31.341095890411	-0.344558525391202	0.105047323322196	unweighted	Latencycomposite	lat	Latency	NKI
505	31.441095890411	-0.340866374055821	0.10533845622408	unweighted	Latencycomposite	lat	Latency	NKI
506	31.541095890411	-0.336989167445885	0.105592001338193	unweighted	Latencycomposite	lat	Latency	NKI
507	31.641095890411	-0.332922475758587	0.105815004943974	unweighted	Latencycomposite	lat	Latency	NKI
508	31.741095890411	-0.328663233728894	0.106017651534776	unweighted	Latencycomposite	lat	Latency	NKI
509	31.841095890411	-0.324210142102954	0.106213629959609	unweighted	Latencycomposite	lat	Latency	NKI
510	31.941095890411	-0.31956324573751	0.106419738033236	unweighted	Latencycomposite	lat	Latency	NKI
511	32.041095890411	-0.314723262002552	0.106655241472098	unweighted	Latencycomposite	lat	Latency	NKI
512	32.141095890411	-0.309691637873115	0.106941719996915	unweighted	Latencycomposite	lat	Latency	NKI
513	32.241095890411	-0.304470889134246	0.107303014044914	unweighted	Latencycomposite	lat	Latency	NKI
514	32.341095890411	-0.29906398863161	0.107764420531145	unweighted	Latencycomposite	lat	Latency	NKI
515	32.441095890411	-0.293474367940806	0.108352243524706	unweighted	Latencycomposite	lat	Latency	NKI
516	32.541095890411	-0.287706089186233	0.109093357459138	unweighted	Latencycomposite	lat	Latency	NKI
517	32.641095890411	-0.281764220136548	0.110014747398863	unweighted	Latencycomposite	lat	Latency	NKI
518	32.741095890411	-0.275655057244058	0.111142822324695	unweighted	Latencycomposite	lat	Latency	NKI
519	32.841095890411	-0.269385549869059	0.112502291087199	unweighted	Latencycomposite	lat	Latency	NKI
520	32.941095890411	-0.262962739474239	0.114115193594665	unweighted	Latencycomposite	lat	Latency	NKI
521	33.041095890411	-0.256393732924553	0.116000322564116	unweighted	Latencycomposite	lat	Latency	NKI
522	33.141095890411	-0.249686114570914	0.118172895634115	unweighted	Latencycomposite	lat	Latency	NKI
523	33.241095890411	-0.242848048382297	0.120644192243253	unweighted	Latencycomposite	lat	Latency	NKI
524	33.341095890411	-0.2358884792455	0.12342135434464	unweighted	Latencycomposite	lat	Latency	NKI
525	33.441095890411	-0.228816754445256	0.126507191961652	unweighted	Latencycomposite	lat	Latency	NKI
526	33.541095890411	-0.22164236919522	0.129900278876334	unweighted	Latencycomposite	lat	Latency	NKI
527	33.641095890411	-0.214374946507846	0.133595260088327	unweighted	Latencycomposite	lat	Latency	NKI
528	33.741095890411	-0.207024108695496	0.137583254198223	unweighted	Latencycomposite	lat	Latency	NKI
529	33.841095890411	-0.199599435160153	0.141852430193654	unweighted	Latencycomposite	lat	Latency	NKI
530	33.941095890411	-0.192110244330068	0.14638868324076	unweighted	Latencycomposite	lat	Latency	NKI
531	34.041095890411	-0.184565487367145	0.151176265227232	unweighted	Latencycomposite	lat	Latency	NKI
532	34.141095890411	-0.176973975425573	0.156198145114201	unweighted	Latencycomposite	lat	Latency	NKI
533	34.241095890411	-0.169344315901837	0.161436447263595	unweighted	Latencycomposite	lat	Latency	NKI
534	34.341095890411	-0.16168448426638	0.166873092561262	unweighted	Latencycomposite	lat	Latency	NKI
535	34.441095890411	-0.154001452047137	0.172490414504514	unweighted	Latencycomposite	lat	Latency	NKI
536	34.541095890411	-0.146301349559989	0.178271423566153	unweighted	Latencycomposite	lat	Latency	NKI
537	34.641095890411	-0.138589435547828	0.184200080074873	unweighted	Latencycomposite	lat	Latency	NKI
538	34.741095890411	-0.130870031238789	0.190261533700838	unweighted	Latencycomposite	lat	Latency	NKI
539	34.841095890411	-0.123146051696743	0.196442604285218	unweighted	Latencycomposite	lat	Latency	NKI
540	34.941095890411	-0.11541957009488	0.202731539654048	unweighted	Latencycomposite	lat	Latency	NKI
541	8.041095890411	-1.75827623668992	0.147981331376648	pop. weighted	Accuracycomposite	acc	Accuracy	NKI
542	8.141095890411	-1.71397158161635	0.141515840045733	pop. weighted	Accuracycomposite	acc	Accuracy	NKI
543	8.241095890411	-1.66969323576232	0.135232839049327	pop. weighted	Accuracycomposite	acc	Accuracy	NKI
544	8.341095890411	-1.6254675083474	0.129163435304434	pop. weighted	Accuracycomposite	acc	Accuracy	NKI
545	8.441095890411	-1.58132070859113	0.123341084517552	pop. weighted	Accuracycomposite	acc	Accuracy	NKI
546	8.541095890411	-1.53727914571305	0.11780156464923	pop. weighted	Accuracycomposite	acc	Accuracy	NKI
547	8.641095890411	-1.49336912893273	0.112582768616147	pop. weighted	Accuracycomposite	acc	Accuracy	NKI
548	8.741095890411	-1.44961696746971	0.107724233715209	pop. weighted	Accuracycomposite	acc	Accuracy	NKI
549	8.841095890411	-1.40604897054355	0.103266315230452	pop. weighted	Accuracycomposite	acc	Accuracy	NKI
550	8.941095890411	-1.36269144737378	0.0992489178752179	pop. weighted	Accuracycomposite	acc	Accuracy	NKI
551	9.041095890411	-1.31957070717996	0.0957097337666225	pop. weighted	Accuracycomposite	acc	Accuracy	NKI
552	9.141095890411	-1.27671305918165	0.0926820109598253	pop. weighted	Accuracycomposite	acc	Accuracy	NKI
553	9.241095890411	-1.23414481259839	0.0901919938856923	pop. weighted	Accuracycomposite	acc	Accuracy	NKI
554	9.341095890411	-1.19189227664973	0.0882563174500707	pop. weighted	Accuracycomposite	acc	Accuracy	NKI
555	9.441095890411	-1.14998176055523	0.0868797549498253	pop. weighted	Accuracycomposite	acc	Accuracy	NKI
556	9.541095890411	-1.10843957353443	0.0860537554327064	pop. weighted	Accuracycomposite	acc	Accuracy	NKI
557	9.641095890411	-1.06729202480688	0.0857561126385078	pop. weighted	Accuracycomposite	acc	Accuracy	NKI
558	9.741095890411	-1.02656542359213	0.0859518904402146	pop. weighted	Accuracycomposite	acc	Accuracy	NKI
559	9.841095890411	-0.986286079109741	0.0865954575706645	pop. weighted	Accuracycomposite	acc	Accuracy	NKI
560	9.941095890411	-0.946480300579253	0.0876332591024744	pop. weighted	Accuracycomposite	acc	Accuracy	NKI
561	10.041095890411	-0.907174397220219	0.0890068518133806	pop. weighted	Accuracycomposite	acc	Accuracy	NKI
562	10.141095890411	-0.86839467825219	0.0906557699737932	pop. weighted	Accuracycomposite	acc	Accuracy	NKI
563	10.241095890411	-0.830167452894715	0.0925199225807858	pop. weighted	Accuracycomposite	acc	Accuracy	NKI
564	10.341095890411	-0.792519030367344	0.0945413850165784	pop. weighted	Accuracycomposite	acc	Accuracy	NKI
565	10.441095890411	-0.755475719889628	0.0966655837640175	pop. weighted	Accuracycomposite	acc	Accuracy	NKI
566	10.541095890411	-0.719063830681118	0.0988419581521743	pop. weighted	Accuracycomposite	acc	Accuracy	NKI
567	10.641095890411	-0.683309671961363	0.101024219506588	pop. weighted	Accuracycomposite	acc	Accuracy	NKI
568	10.741095890411	-0.648239552949913	0.103170329648603	pop. weighted	Accuracycomposite	acc	Accuracy	NKI
569	10.841095890411	-0.613879782866319	0.105242303388354	pop. weighted	Accuracycomposite	acc	Accuracy	NKI
570	10.941095890411	-0.580256670930131	0.107205915731041	pop. weighted	Accuracycomposite	acc	Accuracy	NKI
571	11.041095890411	-0.5473965263609	0.109030371278753	pop. weighted	Accuracycomposite	acc	Accuracy	NKI
572	11.141095890411	-0.515325658378174	0.110687974098668	pop. weighted	Accuracycomposite	acc	Accuracy	NKI
573	11.241095890411	-0.484070376201505	0.112153821994508	pop. weighted	Accuracycomposite	acc	Accuracy	NKI
574	11.341095890411	-0.453656866157286	0.113405591109032	pop. weighted	Accuracycomposite	acc	Accuracy	NKI
575	11.441095890411	-0.424097854340188	0.114428980468264	pop. weighted	Accuracycomposite	acc	Accuracy	NKI
576	11.541095890411	-0.395380651002885	0.115222774805979	pop. weighted	Accuracycomposite	acc	Accuracy	NKI
577	11.641095890411	-0.367489745105165	0.115789116154666	pop. weighted	Accuracycomposite	acc	Accuracy	NKI
578	11.741095890411	-0.34040962560681	0.116131971024286	pop. weighted	Accuracycomposite	acc	Accuracy	NKI
579	11.841095890411	-0.314124781467604	0.116256852983285	pop. weighted	Accuracycomposite	acc	Accuracy	NKI
580	11.941095890411	-0.288619701647334	0.116170604911017	pop. weighted	Accuracycomposite	acc	Accuracy	NKI
581	12.041095890411	-0.263878875105783	0.115881228617435	pop. weighted	Accuracycomposite	acc	Accuracy	NKI
582	12.141095890411	-0.239886790802734	0.115397752249409	pop. weighted	Accuracycomposite	acc	Accuracy	NKI
583	12.241095890411	-0.216627937697974	0.114730127987133	pop. weighted	Accuracycomposite	acc	Accuracy	NKI
584	12.341095890411	-0.194086804751285	0.113889154108205	pop. weighted	Accuracycomposite	acc	Accuracy	NKI
585	12.441095890411	-0.172247880922453	0.112886416664126	pop. weighted	Accuracycomposite	acc	Accuracy	NKI
586	12.541095890411	-0.151095655171262	0.111734246852338	pop. weighted	Accuracycomposite	acc	Accuracy	NKI
587	12.641095890411	-0.130614616457496	0.110445690733435	pop. weighted	Accuracycomposite	acc	Accuracy	NKI
588	12.741095890411	-0.110789253740941	0.109034488277342	pop. weighted	Accuracycomposite	acc	Accuracy	NKI
589	12.841095890411	-0.0916040559813793	0.107515058849882	pop. weighted	Accuracycomposite	acc	Accuracy	NKI
590	12.941095890411	-0.0730435121385966	0.105902490188408	pop. weighted	Accuracycomposite	acc	Accuracy	NKI
591	13.041095890411	-0.0550921111723766	0.104212527672561	pop. weighted	Accuracycomposite	acc	Accuracy	NKI
592	13.141095890411	-0.0377343420425043	0.102461560283695	pop. weighted	Accuracycomposite	acc	Accuracy	NKI
593	13.241095890411	-0.0209546937087645	0.100666599079932	pop. weighted	Accuracycomposite	acc	Accuracy	NKI
594	13.341095890411	-0.0047376551309396	0.0988452433234358	pop. weighted	Accuracycomposite	acc	Accuracy	NKI
595	13.441095890411	0.010932284731183	0.0970156286374153	pop. weighted	Accuracycomposite	acc	Accuracy	NKI
596	13.541095890411	0.0260706369178216	0.0951963508352428	pop. weighted	Accuracycomposite	acc	Accuracy	NKI
597	13.641095890411	0.0406929124691904	0.0934063584956459	pop. weighted	Accuracycomposite	acc	Accuracy	NKI
598	13.741095890411	0.0548146224255049	0.0916648071584912	pop. weighted	Accuracycomposite	acc	Accuracy	NKI
599	13.841095890411	0.0684512778269816	0.0899908684469139	pop. weighted	Accuracycomposite	acc	Accuracy	NKI
600	13.941095890411	0.0816183897138348	0.0884034887864185	pop. weighted	Accuracycomposite	acc	Accuracy	NKI
601	14.041095890411	0.0943314691262809	0.0869210949880702	pop. weighted	Accuracycomposite	acc	Accuracy	NKI
602	14.141095890411	0.106606027104536	0.085561248002975	pop. weighted	Accuracycomposite	acc	Accuracy	NKI
603	14.241095890411	0.118457574688814	0.0843402516511489	pop. weighted	Accuracycomposite	acc	Accuracy	NKI
604	14.341095890411	0.129901622919332	0.0832727297662852	pop. weighted	Accuracycomposite	acc	Accuracy	NKI
605	14.441095890411	0.140953682836305	0.0823711922452554	pop. weighted	Accuracycomposite	acc	Accuracy	NKI
606	14.541095890411	0.151629265479949	0.0816456167920413	pop. weighted	Accuracycomposite	acc	Accuracy	NKI
607	14.641095890411	0.161943881890479	0.0811030772733009	pop. weighted	Accuracycomposite	acc	Accuracy	NKI
608	14.741095890411	0.171913043108111	0.0807474501792219	pop. weighted	Accuracycomposite	acc	Accuracy	NKI
609	14.841095890411	0.18155226017306	0.0805792268124971	pop. weighted	Accuracycomposite	acc	Accuracy	NKI
610	14.941095890411	0.190877044125542	0.0805954504958523	pop. weighted	Accuracycomposite	acc	Accuracy	NKI
611	15.041095890411	0.199902906005773	0.0807897863480002	pop. weighted	Accuracycomposite	acc	Accuracy	NKI
612	15.141095890411	0.208645356853969	0.0811527179912857	pop. weighted	Accuracycomposite	acc	Accuracy	NKI
613	15.241095890411	0.217119907710344	0.0816718532984528	pop. weighted	Accuracycomposite	acc	Accuracy	NKI
614	15.341095890411	0.225342069615113	0.0823323120942252	pop. weighted	Accuracycomposite	acc	Accuracy	NKI
615	15.441095890411	0.233327353608495	0.0831171639227646	pop. weighted	Accuracycomposite	acc	Accuracy	NKI
616	15.541095890411	0.241091270730702	0.0840078838216174	pop. weighted	Accuracycomposite	acc	Accuracy	NKI
617	15.641095890411	0.248649332021952	0.0849847977760465	pop. weighted	Accuracycomposite	acc	Accuracy	NKI
618	15.741095890411	0.256017048522459	0.086027495822909	pop. weighted	Accuracycomposite	acc	Accuracy	NKI
619	15.841095890411	0.26320993127244	0.0871151981304946	pop. weighted	Accuracycomposite	acc	Accuracy	NKI
620	15.941095890411	0.270243491312109	0.0882270665143665	pop. weighted	Accuracycomposite	acc	Accuracy	NKI
621	16.041095890411	0.277133239681683	0.0893424598923611	pop. weighted	Accuracycomposite	acc	Accuracy	NKI
622	16.141095890411	0.283894687421378	0.0904411367211171	pop. weighted	Accuracycomposite	acc	Accuracy	NKI
623	16.241095890411	0.290543334150148	0.0915034168247095	pop. weighted	Accuracycomposite	acc	Accuracy	NKI
624	16.341095890411	0.297090666097604	0.0925126058616411	pop. weighted	Accuracycomposite	acc	Accuracy	NKI
625	16.441095890411	0.303538267235575	0.0934589034722591	pop. weighted	Accuracycomposite	acc	Accuracy	NKI
626	16.541095890411	0.309886221299352	0.0943350132118216	pop. weighted	Accuracycomposite	acc	Accuracy	NKI
627	16.641095890411	0.316134612024228	0.095135125126469	pop. weighted	Accuracycomposite	acc	Accuracy	NKI
628	16.741095890411	0.322283523145497	0.0958547299219432	pop. weighted	Accuracycomposite	acc	Accuracy	NKI
629	16.841095890411	0.32833303839845	0.096490456784624	pop. weighted	Accuracycomposite	acc	Accuracy	NKI
630	16.941095890411	0.334283241518381	0.0970399327996147	pop. weighted	Accuracycomposite	acc	Accuracy	NKI
631	17.041095890411	0.340134216240582	0.0975016617077466	pop. weighted	Accuracycomposite	acc	Accuracy	NKI
632	17.141095890411	0.345886046300346	0.0978749197439379	pop. weighted	Accuracycomposite	acc	Accuracy	NKI
633	17.241095890411	0.351538815432965	0.0981596664170833	pop. weighted	Accuracycomposite	acc	Accuracy	NKI
634	17.341095890411	0.357092607373733	0.0983564682696544	pop. weighted	Accuracycomposite	acc	Accuracy	NKI
635	17.441095890411	0.362547505857942	0.0984664338571582	pop. weighted	Accuracycomposite	acc	Accuracy	NKI
636	17.541095890411	0.367903594620884	0.0984911583913446	pop. weighted	Accuracycomposite	acc	Accuracy	NKI
637	17.641095890411	0.373160957397852	0.0984326766837036	pop. weighted	Accuracycomposite	acc	Accuracy	NKI
638	17.741095890411	0.37831967792414	0.0982934232005536	pop. weighted	Accuracycomposite	acc	Accuracy	NKI
639	17.841095890411	0.383379839935039	0.0980761981948331	pop. weighted	Accuracycomposite	acc	Accuracy	NKI
640	17.941095890411	0.388341527165842	0.0977841390118072	pop. weighted	Accuracycomposite	acc	Accuracy	NKI
641	18.041095890411	0.393204823351843	0.097420695776782	pop. weighted	Accuracycomposite	acc	Accuracy	NKI
642	18.141095890411	0.397969812228333	0.0969896107637656	pop. weighted	Accuracycomposite	acc	Accuracy	NKI
643	18.241095890411	0.402636577530605	0.0964949008162728	pop. weighted	Accuracycomposite	acc	Accuracy	NKI
644	18.341095890411	0.407205202993953	0.0959408422466833	pop. weighted	Accuracycomposite	acc	Accuracy	NKI
645	18.441095890411	0.411675772353668	0.0953319576802229	pop. weighted	Accuracycomposite	acc	Accuracy	NKI
646	18.541095890411	0.416048369345045	0.094673004335226	pop. weighted	Accuracycomposite	acc	Accuracy	NKI
647	18.641095890411	0.420323077703374	0.0939689632442649	pop. weighted	Accuracycomposite	acc	Accuracy	NKI
648	18.741095890411	0.424499981163949	0.0932250289225254	pop. weighted	Accuracycomposite	acc	Accuracy	NKI
649	18.841095890411	0.428579163462062	0.0924465989820989	pop. weighted	Accuracycomposite	acc	Accuracy	NKI
650	18.941095890411	0.432560708333007	0.0916392631756248	pop. weighted	Accuracycomposite	acc	Accuracy	NKI
651	19.041095890411	0.436444699512075	0.0908087913323377	pop. weighted	Accuracycomposite	acc	Accuracy	NKI
652	19.141095890411	0.440231220734561	0.0899611196270833	pop. weighted	Accuracycomposite	acc	Accuracy	NKI
653	19.241095890411	0.443920355735755	0.0891023346020492	pop. weighted	Accuracycomposite	acc	Accuracy	NKI
654	19.341095890411	0.447512188250952	0.0882386543465148	pop. weighted	Accuracycomposite	acc	Accuracy	NKI
655	19.441095890411	0.451006802015443	0.0873764062375441	pop. weighted	Accuracycomposite	acc	Accuracy	NKI
656	19.541095890411	0.454404280764521	0.0865220006608622	pop. weighted	Accuracycomposite	acc	Accuracy	NKI
657	19.641095890411	0.457704708233479	0.0856819001735877	pop. weighted	Accuracycomposite	acc	Accuracy	NKI
658	19.741095890411	0.46090816815761	0.0848625836468118	pop. weighted	Accuracycomposite	acc	Accuracy	NKI
659	19.841095890411	0.464014744272207	0.0840705050437448	pop. weighted	Accuracycomposite	acc	Accuracy	NKI
660	19.941095890411	0.467024520312561	0.0833120466545254	pop. weighted	Accuracycomposite	acc	Accuracy	NKI
661	20.041095890411	0.469937580013967	0.0825934668256184	pop. weighted	Accuracycomposite	acc	Accuracy	NKI
662	20.141095890411	0.472754007111715	0.081920842489848	pop. weighted	Accuracycomposite	acc	Accuracy	NKI
663	20.241095890411	0.4754738853411	0.0813000071169675	pop. weighted	Accuracycomposite	acc	Accuracy	NKI
664	20.341095890411	0.478097298437414	0.0807364850519891	pop. weighted	Accuracycomposite	acc	Accuracy	NKI
665	20.441095890411	0.480624330135949	0.0802354235695966	pop. weighted	Accuracycomposite	acc	Accuracy	NKI
666	20.541095890411	0.483055064171999	0.0798015243209582	pop. weighted	Accuracycomposite	acc	Accuracy	NKI
667	20.641095890411	0.485389584280855	0.0794389761515313	pop. weighted	Accuracycomposite	acc	Accuracy	NKI
668	20.741095890411	0.487627974197811	0.079151391489617	pop. weighted	Accuracycomposite	acc	Accuracy	NKI
669	20.841095890411	0.489770317658159	0.0789417486115236	pop. weighted	Accuracycomposite	acc	Accuracy	NKI
670	20.941095890411	0.491816698397193	0.0788123420528821	pop. weighted	Accuracycomposite	acc	Accuracy	NKI
671	21.041095890411	0.493767200150202	0.0787647432412865	pop. weighted	Accuracycomposite	acc	Accuracy	NKI
672	21.141095890411	0.495621906652484	0.0787997730732841	pop. weighted	Accuracycomposite	acc	Accuracy	NKI
673	21.241095890411	0.497380901639328	0.0789174876671024	pop. weighted	Accuracycomposite	acc	Accuracy	NKI
674	21.341095890411	0.499044268846028	0.0791171779269424	pop. weighted	Accuracycomposite	acc	Accuracy	NKI
675	21.441095890411	0.500612092007876	0.0793973829043813	pop. weighted	Accuracycomposite	acc	Accuracy	NKI
676	21.541095890411	0.502084454860166	0.079755916293912	pop. weighted	Accuracycomposite	acc	Accuracy	NKI
677	21.641095890411	0.503461441138188	0.080189904809122	pop. weighted	Accuracycomposite	acc	Accuracy	NKI
678	21.741095890411	0.504743134577238	0.0806958367018022	pop. weighted	Accuracycomposite	acc	Accuracy	NKI
679	21.841095890411	0.505929618912606	0.0812696183427254	pop. weighted	Accuracycomposite	acc	Accuracy	NKI
680	21.941095890411	0.507020977879586	0.0819066365969202	pop. weighted	Accuracycomposite	acc	Accuracy	NKI
681	22.041095890411	0.508017295213471	0.0826018246970248	pop. weighted	Accuracycomposite	acc	Accuracy	NKI
682	22.141095890411	0.508918654649553	0.0833497294292563	pop. weighted	Accuracycomposite	acc	Accuracy	NKI
683	22.241095890411	0.509725139923125	0.0841445776698315	pop. weighted	Accuracycomposite	acc	Accuracy	NKI
684	22.341095890411	0.51043683476948	0.0849803406113636	pop. weighted	Accuracycomposite	acc	Accuracy	NKI
685	22.441095890411	0.511053822923909	0.0858507943637555	pop. weighted	Accuracycomposite	acc	Accuracy	NKI
686	22.541095890411	0.511576188121707	0.0867495759703632	pop. weighted	Accuracycomposite	acc	Accuracy	NKI
687	22.641095890411	0.512004014098165	0.0876702342214603	pop. weighted	Accuracycomposite	acc	Accuracy	NKI
688	22.741095890411	0.512337384588576	0.0886062749542566	pop. weighted	Accuracycomposite	acc	Accuracy	NKI
689	22.841095890411	0.512576383328234	0.0895512007901371	pop. weighted	Accuracycomposite	acc	Accuracy	NKI
690	22.941095890411	0.51272109405243	0.09049854547021	pop. weighted	Accuracycomposite	acc	Accuracy	NKI
691	23.041095890411	0.512771600496458	0.091441903109738	pop. weighted	Accuracycomposite	acc	Accuracy	NKI
692	23.141095890411	0.512727986395609	0.0923749528043997	pop. weighted	Accuracycomposite	acc	Accuracy	NKI
693	23.241095890411	0.512590335485178	0.0932914790927992	pop. weighted	Accuracycomposite	acc	Accuracy	NKI
694	23.341095890411	0.512358731500456	0.094185388817533	pop. weighted	Accuracycomposite	acc	Accuracy	NKI
695	23.441095890411	0.512033258176736	0.0950507249390249	pop. weighted	Accuracycomposite	acc	Accuracy	NKI
696	23.541095890411	0.51161399924931	0.095881677849398	pop. weighted	Accuracycomposite	acc	Accuracy	NKI
697	23.641095890411	0.511101038453473	0.0966725947142539	pop. weighted	Accuracycomposite	acc	Accuracy	NKI
698	23.741095890411	0.510494459524515	0.0974179873437977	pop. weighted	Accuracycomposite	acc	Accuracy	NKI
699	23.841095890411	0.50979434619773	0.0981125390657152	pop. weighted	Accuracycomposite	acc	Accuracy	NKI
700	23.941095890411	0.509000782208411	0.098751111044137	pop. weighted	Accuracycomposite	acc	Accuracy	NKI
701	24.041095890411	0.50811389106953	0.0993289176880572	pop. weighted	Accuracycomposite	acc	Accuracy	NKI
702	24.141095890411	0.507134240065056	0.0998432816344999	pop. weighted	Accuracycomposite	acc	Accuracy	NKI
703	24.241095890411	0.506062674171356	0.100293015891087	pop. weighted	Accuracycomposite	acc	Accuracy	NKI
704	24.341095890411	0.504900042621045	0.10067726514936	pop. weighted	Accuracycomposite	acc	Accuracy	NKI
705	24.441095890411	0.503647194646743	0.100995463745143	pop. weighted	Accuracycomposite	acc	Accuracy	NKI
706	24.541095890411	0.502304979481068	0.10124731495172	pop. weighted	Accuracycomposite	acc	Accuracy	NKI
707	24.641095890411	0.500874246356637	0.101432773413669	pop. weighted	Accuracycomposite	acc	Accuracy	NKI
708	24.741095890411	0.499355844506068	0.101552030440013	pop. weighted	Accuracycomposite	acc	Accuracy	NKI
709	24.841095890411	0.497750623161978	0.101605501910132	pop. weighted	Accuracycomposite	acc	Accuracy	NKI
710	24.941095890411	0.496059431556987	0.101593818578842	pop. weighted	Accuracycomposite	acc	Accuracy	NKI
711	25.041095890411	0.49428311892371	0.101517818597492	pop. weighted	Accuracycomposite	acc	Accuracy	NKI
712	25.141095890411	0.492422534494769	0.101378542095739	pop. weighted	Accuracycomposite	acc	Accuracy	NKI
713	25.241095890411	0.490478527502777	0.101177227693596	pop. weighted	Accuracycomposite	acc	Accuracy	NKI
714	25.341095890411	0.488451947180354	0.100915310835293	pop. weighted	Accuracycomposite	acc	Accuracy	NKI
715	25.441095890411	0.486343642760119	0.100594423855428	pop. weighted	Accuracycomposite	acc	Accuracy	NKI
716	25.541095890411	0.484154463474688	0.100216397703556	pop. weighted	Accuracycomposite	acc	Accuracy	NKI
717	25.641095890411	0.481885258556681	0.0997832652657044	pop. weighted	Accuracycomposite	acc	Accuracy	NKI
718	25.741095890411	0.479536877238714	0.0992972662298585	pop. weighted	Accuracycomposite	acc	Accuracy	NKI
719	25.841095890411	0.477110168753404	0.0987608534468919	pop. weighted	Accuracycomposite	acc	Accuracy	NKI
720	25.941095890411	0.474605982333371	0.0981767007380545	pop. weighted	Accuracycomposite	acc	Accuracy	NKI
721	26.041095890411	0.472025167211232	0.0975477120942338	pop. weighted	Accuracycomposite	acc	Accuracy	NKI
722	26.141095890411	0.469368572619606	0.0968770321997583	pop. weighted	Accuracycomposite	acc	Accuracy	NKI
723	26.241095890411	0.466637047791108	0.0961680581933246	pop. weighted	Accuracycomposite	acc	Accuracy	NKI
724	26.341095890411	0.463831441958358	0.0954244525492825	pop. weighted	Accuracycomposite	acc	Accuracy	NKI
725	26.441095890411	0.460952604353973	0.0946501569223689	pop. weighted	Accuracycomposite	acc	Accuracy	NKI
726	26.541095890411	0.458001384210571	0.0938494067462783	pop. weighted	Accuracycomposite	acc	Accuracy	NKI
727	26.641095890411	0.454978630760771	0.093026746309328	pop. weighted	Accuracycomposite	acc	Accuracy	NKI
728	26.741095890411	0.45188519323719	0.0921870439471771	pop. weighted	Accuracycomposite	acc	Accuracy	NKI
729	26.841095890411	0.448721920872446	0.0913355068916361	pop. weighted	Accuracycomposite	acc	Accuracy	NKI
730	26.941095890411	0.445489662899155	0.0904776951952962	pop. weighted	Accuracycomposite	acc	Accuracy	NKI
731	27.041095890411	0.442189268549938	0.0896195340143726	pop. weighted	Accuracycomposite	acc	Accuracy	NKI
732	27.141095890411	0.438821587057411	0.0887673233789349	pop. weighted	Accuracycomposite	acc	Accuracy	NKI
733	27.241095890411	0.435387467654191	0.0879277444152558	pop. weighted	Accuracycomposite	acc	Accuracy	NKI
734	27.341095890411	0.431887759572898	0.08710786081743	pop. weighted	Accuracycomposite	acc	Accuracy	NKI
735	27.441095890411	0.428323312046149	0.0863151142071342	pop. weighted	Accuracycomposite	acc	Accuracy	NKI
736	27.541095890411	0.424694974306561	0.0855573118889655	pop. weighted	Accuracycomposite	acc	Accuracy	NKI
737	27.641095890411	0.421003595586753	0.0848426054273632	pop. weighted	Accuracycomposite	acc	Accuracy	NKI
738	27.741095890411	0.417250025119341	0.0841794584681047	pop. weighted	Accuracycomposite	acc	Accuracy	NKI
739	27.841095890411	0.413435112136946	0.0835766023351422	pop. weighted	Accuracycomposite	acc	Accuracy	NKI
740	27.941095890411	0.409559705872183	0.0830429781854227	pop. weighted	Accuracycomposite	acc	Accuracy	NKI
741	28.041095890411	0.405624655557671	0.0825876649297837	pop. weighted	Accuracycomposite	acc	Accuracy	NKI
742	28.141095890411	0.401630810426028	0.082219792745978	pop. weighted	Accuracycomposite	acc	Accuracy	NKI
743	28.241095890411	0.397579019709872	0.081948442820651	pop. weighted	Accuracycomposite	acc	Accuracy	NKI
744	28.341095890411	0.39347013264182	0.0817825349341551	pop. weighted	Accuracycomposite	acc	Accuracy	NKI
745	28.441095890411	0.38930499845449	0.0817307055858229	pop. weighted	Accuracycomposite	acc	Accuracy	NKI
746	28.541095890411	0.3850844663805	0.0818011804531779	pop. weighted	Accuracycomposite	acc	Accuracy	NKI
747	28.641095890411	0.380809385652468	0.0820016459623457	pop. weighted	Accuracycomposite	acc	Accuracy	NKI
748	28.741095890411	0.376480605503012	0.0823391254785645	pop. weighted	Accuracycomposite	acc	Accuracy	NKI
749	28.841095890411	0.37209897516475	0.0828198659711015	pop. weighted	Accuracycomposite	acc	Accuracy	NKI
750	28.941095890411	0.367665343870299	0.0834492408645336	pop. weighted	Accuracycomposite	acc	Accuracy	NKI
751	29.041095890411	0.363180560852277	0.0842316741147092	pop. weighted	Accuracycomposite	acc	Accuracy	NKI
752	29.141095890411	0.358645475343303	0.0851705893743238	pop. weighted	Accuracycomposite	acc	Accuracy	NKI
753	29.241095890411	0.354060936575993	0.0862683865492268	pop. weighted	Accuracycomposite	acc	Accuracy	NKI
754	29.341095890411	0.349427793782966	0.0875264462649859	pop. weighted	Accuracycomposite	acc	Accuracy	NKI
755	29.441095890411	0.34474689619684	0.088945160970622	pop. weighted	Accuracycomposite	acc	Accuracy	NKI
756	29.541095890411	0.340019093050233	0.0905239898065852	pop. weighted	Accuracycomposite	acc	Accuracy	NKI
757	29.641095890411	0.335245233575762	0.0922615331222554	pop. weighted	Accuracycomposite	acc	Accuracy	NKI
758	29.741095890411	0.330426167006045	0.0941556217460292	pop. weighted	Accuracycomposite	acc	Accuracy	NKI
759	29.841095890411	0.3255627425737	0.096203415816277	pop. weighted	Accuracycomposite	acc	Accuracy	NKI
760	29.941095890411	0.320655809511346	0.0984015081342758	pop. weighted	Accuracycomposite	acc	Accuracy	NKI
761	30.041095890411	0.315706217051599	0.1007460275109	pop. weighted	Accuracycomposite	acc	Accuracy	NKI
762	30.141095890411	0.310714814427077	0.103232738331141	pop. weighted	Accuracycomposite	acc	Accuracy	NKI
763	30.241095890411	0.305682450870399	0.105857133434636	pop. weighted	Accuracycomposite	acc	Accuracy	NKI
764	30.341095890411	0.300609975614182	0.108614518300635	pop. weighted	Accuracycomposite	acc	Accuracy	NKI
765	30.441095890411	0.295498237891045	0.111500085351512	pop. weighted	Accuracycomposite	acc	Accuracy	NKI
766	30.541095890411	0.290348086933604	0.114508977897477	pop. weighted	Accuracycomposite	acc	Accuracy	NKI
767	30.641095890411	0.285160371974479	0.117636343810854	pop. weighted	Accuracycomposite	acc	Accuracy	NKI
768	30.741095890411	0.279935942246285	0.120877379436733	pop. weighted	Accuracycomposite	acc	Accuracy	NKI
769	30.841095890411	0.274675646981642	0.124227364528622	pop. weighted	Accuracycomposite	acc	Accuracy	NKI
770	30.941095890411	0.269380335413168	0.127681689162577	pop. weighted	Accuracycomposite	acc	Accuracy	NKI
771	31.041095890411	0.26405085677348	0.131235873654504	pop. weighted	Accuracycomposite	acc	Accuracy	NKI
772	31.141095890411	0.258688060295196	0.134885582506378	pop. weighted	Accuracycomposite	acc	Accuracy	NKI
773	31.241095890411	0.253292795210934	0.138626633359303	pop. weighted	Accuracycomposite	acc	Accuracy	NKI
774	31.341095890411	0.247865910753311	0.142455001852488	pop. weighted	Accuracycomposite	acc	Accuracy	NKI
775	31.441095890411	0.242408256154947	0.146366823191413	pop. weighted	Accuracycomposite	acc	Accuracy	NKI
776	31.541095890411	0.236920680648458	0.150358391126239	pop. weighted	Accuracycomposite	acc	Accuracy	NKI
777	31.641095890411	0.231404033466461	0.154426154940182	pop. weighted	Accuracycomposite	acc	Accuracy	NKI
778	31.741095890411	0.225859163841576	0.158566714951957	pop. weighted	Accuracycomposite	acc	Accuracy	NKI
779	31.841095890411	0.22028692100642	0.162776816949282	pop. weighted	Accuracycomposite	acc	Accuracy	NKI
780	31.941095890411	0.21468815419361	0.167053345893223	pop. weighted	Accuracycomposite	acc	Accuracy	NKI
781	32.041095890411	0.209063712635765	0.171393319166088	pop. weighted	Accuracycomposite	acc	Accuracy	NKI
782	32.141095890411	0.203414445565503	0.175793879578497	pop. weighted	Accuracycomposite	acc	Accuracy	NKI
783	32.241095890411	0.197741202215441	0.180252288303281	pop. weighted	Accuracycomposite	acc	Accuracy	NKI
784	32.341095890411	0.192044831818198	0.18476591786411	pop. weighted	Accuracycomposite	acc	Accuracy	NKI
785	32.441095890411	0.18632618360639	0.189332245274319	pop. weighted	Accuracycomposite	acc	Accuracy	NKI
786	32.541095890411	0.180586106812636	0.193948845395025	pop. weighted	Accuracycomposite	acc	Accuracy	NKI
787	32.641095890411	0.174825450669554	0.198613384560696	pop. weighted	Accuracycomposite	acc	Accuracy	NKI
788	32.741095890411	0.169045064409761	0.203323614503643	pop. weighted	Accuracycomposite	acc	Accuracy	NKI
789	32.841095890411	0.163245797265876	0.208077366595963	pop. weighted	Accuracycomposite	acc	Accuracy	NKI
790	32.941095890411	0.157428498470515	0.212872546417452	pop. weighted	Accuracycomposite	acc	Accuracy	NKI
791	33.041095890411	0.151594017256299	0.217707128650391	pop. weighted	Accuracycomposite	acc	Accuracy	NKI
792	33.141095890411	0.145743202855843	0.222579152296508	pop. weighted	Accuracycomposite	acc	Accuracy	NKI
793	33.241095890411	0.139876904501765	0.227486716207272	pop. weighted	Accuracycomposite	acc	Accuracy	NKI
794	33.341095890411	0.133995971426685	0.232427974915823	pop. weighted	Accuracycomposite	acc	Accuracy	NKI
795	33.441095890411	0.128101252863218	0.237401134756919	pop. weighted	Accuracycomposite	acc	Accuracy	NKI
796	33.541095890411	0.122193598043984	0.242404450260082	pop. weighted	Accuracycomposite	acc	Accuracy	NKI
797	33.641095890411	0.116273856201601	0.247436220800539	pop. weighted	Accuracycomposite	acc	Accuracy	NKI
798	33.741095890411	0.110342876568685	0.252494787492343	pop. weighted	Accuracycomposite	acc	Accuracy	NKI
799	33.841095890411	0.104401508377855	0.257578530308223	pop. weighted	Accuracycomposite	acc	Accuracy	NKI
800	33.941095890411	0.0984506008617284	0.262685865411051	pop. weighted	Accuracycomposite	acc	Accuracy	NKI
801	34.041095890411	0.0924910032529233	0.267815242682357	pop. weighted	Accuracycomposite	acc	Accuracy	NKI
802	34.141095890411	0.0865235647840582	0.272965143433974	pop. weighted	Accuracycomposite	acc	Accuracy	NKI
803	34.241095890411	0.0805491346877495	0.278134078289578	pop. weighted	Accuracycomposite	acc	Accuracy	NKI
804	34.341095890411	0.0745685621966171	0.283320585223661	pop. weighted	Accuracycomposite	acc	Accuracy	NKI
805	34.441095890411	0.0685826965432759	0.288523227746216	pop. weighted	Accuracycomposite	acc	Accuracy	NKI
806	34.541095890411	0.0625923869603469	0.293740593222194	pop. weighted	Accuracycomposite	acc	Accuracy	NKI
807	34.641095890411	0.0565984826804461	0.298971291315513	pop. weighted	Accuracycomposite	acc	Accuracy	NKI
808	34.741095890411	0.0506018329361911	0.304213952548128	pop. weighted	Accuracycomposite	acc	Accuracy	NKI
809	34.841095890411	0.044603286960201	0.30946722696536	pop. weighted	Accuracycomposite	acc	Accuracy	NKI
810	34.941095890411	0.0386036939850924	0.314729782651717	pop. weighted	Accuracycomposite	acc	Accuracy	NKI
811	8.041095890411	2.0947817455793	0.168301263720124	pop. weighted	Latencycomposite	lat	Latency	NKI
812	8.141095890411	2.03726346474393	0.161951995930031	pop. weighted	Latencycomposite	lat	Latency	NKI
813	8.241095890411	1.97978161457025	0.155669887362729	pop. weighted	Latencycomposite	lat	Latency	NKI
814	8.341095890411	1.92237262571996	0.149468491421111	pop. weighted	Latencycomposite	lat	Latency	NKI
815	8.441095890411	1.86507292885476	0.143361958150588	pop. weighted	Latencycomposite	lat	Latency	NKI
816	8.541095890411	1.80791895463634	0.137365092196152	pop. weighted	Latencycomposite	lat	Latency	NKI
817	8.641095890411	1.75094713372639	0.131493409792339	pop. weighted	Latencycomposite	lat	Latency	NKI
818	8.741095890411	1.6941938967866	0.125763190662685	pop. weighted	Latencycomposite	lat	Latency	NKI
819	8.841095890411	1.63769567447868	0.120191518653804	pop. weighted	Latencycomposite	lat	Latency	NKI
820	8.941095890411	1.58148889746432	0.114796302203777	pop. weighted	Latencycomposite	lat	Latency	NKI
821	9.041095890411	1.52560999640521	0.109596262272865	pop. weighted	Latencycomposite	lat	Latency	NKI
822	9.141095890411	1.47009540196304	0.104610871187496	pop. weighted	Latencycomposite	lat	Latency	NKI
823	9.241095890411	1.41498154479952	0.099860221234294	pop. weighted	Latencycomposite	lat	Latency	NKI
824	9.341095890411	1.36030485557633	0.0953647974459801	pop. weighted	Latencycomposite	lat	Latency	NKI
825	9.441095890411	1.30610176495518	0.0911451260815413	pop. weighted	Latencycomposite	lat	Latency	NKI
826	9.541095890411	1.25240870359775	0.0872212707871196	pop. weighted	Latencycomposite	lat	Latency	NKI
827	9.641095890411	1.19926210216573	0.0836121549992647	pop. weighted	Latencycomposite	lat	Latency	NKI
828	9.741095890411	1.14669839132084	0.0803347047366123	pop. weighted	Latencycomposite	lat	Latency	NKI
829	9.841095890411	1.09475400172475	0.077402832579494	pop. weighted	Latencycomposite	lat	Latency	NKI
830	9.941095890411	1.04346536403916	0.0748263207483936	pop. weighted	Latencycomposite	lat	Latency	NKI
831	10.041095890411	0.992868908925779	0.0726097034616385	pop. weighted	Latencycomposite	lat	Latency	NKI
832	10.141095890411	0.943001067046286	0.0707512852443579	pop. weighted	Latencycomposite	lat	Latency	NKI
833	10.241095890411	0.893898269062381	0.0692424478399334	pop. weighted	Latencycomposite	lat	Latency	NKI
834	10.341095890411	0.845596945635759	0.0680673808006601	pop. weighted	Latencycomposite	lat	Latency	NKI
835	10.441095890411	0.798133527428113	0.0672033158674898	pop. weighted	Latencycomposite	lat	Latency	NKI
836	10.541095890411	0.75154444510114	0.0666212633569233	pop. weighted	Latencycomposite	lat	Latency	NKI
837	10.641095890411	0.705866129316534	0.066287162844747	pop. weighted	Latencycomposite	lat	Latency	NKI
838	10.741095890411	0.661135010735988	0.0661632963848877	pop. weighted	Latencycomposite	lat	Latency	NKI
839	10.841095890411	0.617387520021198	0.0662097875278887	pop. weighted	Latencycomposite	lat	Latency	NKI
840	10.941095890411	0.574660087833858	0.0663860252087256	pop. weighted	Latencycomposite	lat	Latency	NKI
841	11.041095890411	0.532989144835663	0.0666518961120129	pop. weighted	Latencycomposite	lat	Latency	NKI
842	11.141095890411	0.492411121688308	0.0669687644046365	pop. weighted	Latencycomposite	lat	Latency	NKI
843	11.241095890411	0.452962449053488	0.0673001880513846	pop. weighted	Latencycomposite	lat	Latency	NKI
844	11.341095890411	0.414679386133464	0.0676124299682698	pop. weighted	Latencycomposite	lat	Latency	NKI
845	11.441095890411	0.377579412535671	0.0678783986538577	pop. weighted	Latencycomposite	lat	Latency	NKI
846	11.541095890411	0.341644547912271	0.0680816201779804	pop. weighted	Latencycomposite	lat	Latency	NKI
847	11.641095890411	0.306852875672835	0.0682103529032709	pop. weighted	Latencycomposite	lat	Latency	NKI
848	11.741095890411	0.273182479226933	0.068256348750703	pop. weighted	Latencycomposite	lat	Latency	NKI
849	11.841095890411	0.240611441984134	0.0682143931196949	pop. weighted	Latencycomposite	lat	Latency	NKI
850	11.941095890411	0.209117847354012	0.0680819071690941	pop. weighted	Latencycomposite	lat	Latency	NKI
851	12.041095890411	0.178679778746135	0.0678586098176786	pop. weighted	Latencycomposite	lat	Latency	NKI
852	12.141095890411	0.149275319570075	0.0675462340219636	pop. weighted	Latencycomposite	lat	Latency	NKI
853	12.241095890411	0.1208825532354	0.0671482906113001	pop. weighted	Latencycomposite	lat	Latency	NKI
854	12.341095890411	0.0934795631516828	0.0666698725514566	pop. weighted	Latencycomposite	lat	Latency	NKI
855	12.441095890411	0.0670444327284918	0.0661174925326983	pop. weighted	Latencycomposite	lat	Latency	NKI
856	12.541095890411	0.0415552453754007	0.0654989469603231	pop. weighted	Latencycomposite	lat	Latency	NKI
857	12.641095890411	0.0169900845019766	0.0648231995988057	pop. weighted	Latencycomposite	lat	Latency	NKI
858	12.741095890411	-0.00667296648220739	0.0641002781962707	pop. weighted	Latencycomposite	lat	Latency	NKI
859	12.841095890411	-0.0294558241675836	0.0633411773619603	pop. weighted	Latencycomposite	lat	Latency	NKI
860	12.941095890411	-0.0513804051445788	0.0625577608013185	pop. weighted	Latencycomposite	lat	Latency	NKI
861	13.041095890411	-0.072468626003624	0.0617626557935075	pop. weighted	Latencycomposite	lat	Latency	NKI
862	13.141095890411	-0.0927424033351494	0.0609691326368345	pop. weighted	Latencycomposite	lat	Latency	NKI
863	13.241095890411	-0.112223653729582	0.0601909618547636	pop. weighted	Latencycomposite	lat	Latency	NKI
864	13.341095890411	-0.130934293777354	0.0594422424663833	pop. weighted	Latencycomposite	lat	Latency	NKI
865	13.441095890411	-0.148896240068893	0.0587371958330781	pop. weighted	Latencycomposite	lat	Latency	NKI
866	13.541095890411	-0.166131409194631	0.0580899217465643	pop. weighted	Latencycomposite	lat	Latency	NKI
867	13.641095890411	-0.182661717744995	0.0575141166999653	pop. weighted	Latencycomposite	lat	Latency	NKI
868	13.741095890411	-0.198509082310415	0.057022758696003	pop. weighted	Latencycomposite	lat	Latency	NKI
869	13.841095890411	-0.213695419481321	0.0566277682409619	pop. weighted	Latencycomposite	lat	Latency	NKI
870	13.941095890411	-0.228242645848143	0.0563396607570608	pop. weighted	Latencycomposite	lat	Latency	NKI
871	14.041095890411	-0.242172678001309	0.0561672105947824	pop. weighted	Latencycomposite	lat	Latency	NKI
872	14.141095890411	-0.255507432531251	0.0561171500175281	pop. weighted	Latencycomposite	lat	Latency	NKI
873	14.241095890411	-0.268268826028396	0.0561939269093543	pop. weighted	Latencycomposite	lat	Latency	NKI
874	14.341095890411	-0.280478775083175	0.0563995418815891	pop. weighted	Latencycomposite	lat	Latency	NKI
875	14.441095890411	-0.292159196286017	0.0567334789984054	pop. weighted	Latencycomposite	lat	Latency	NKI
876	14.541095890411	-0.303332006227352	0.0571927354027075	pop. weighted	Latencycomposite	lat	Latency	NKI
877	14.641095890411	-0.314019121497609	0.0577719452596642	pop. weighted	Latencycomposite	lat	Latency	NKI
878	14.741095890411	-0.324242458687218	0.0584635844517151	pop. weighted	Latencycomposite	lat	Latency	NKI
879	14.841095890411	-0.334023934386608	0.0592582359027497	pop. weighted	Latencycomposite	lat	Latency	NKI
880	14.941095890411	-0.343385465186208	0.0601448921657538	pop. weighted	Latencycomposite	lat	Latency	NKI
881	15.041095890411	-0.35234896767645	0.0611112720480451	pop. weighted	Latencycomposite	lat	Latency	NKI
882	15.141095890411	-0.360936358447761	0.0621441309452357	pop. weighted	Latencycomposite	lat	Latency	NKI
883	15.241095890411	-0.369169554090571	0.0632295491841317	pop. weighted	Latencycomposite	lat	Latency	NKI
884	15.341095890411	-0.37707047119531	0.064353187946675	pop. weighted	Latencycomposite	lat	Latency	NKI
885	15.441095890411	-0.384661026352408	0.0655005073646832	pop. weighted	Latencycomposite	lat	Latency	NKI
886	15.541095890411	-0.391963136152293	0.0666569455592649	pop. weighted	Latencycomposite	lat	Latency	NKI
887	15.641095890411	-0.398998717185396	0.0678080604937217	pop. weighted	Latencycomposite	lat	Latency	NKI
888	15.741095890411	-0.405789686042146	0.0689396385127813	pop. weighted	Latencycomposite	lat	Latency	NKI
889	15.841095890411	-0.412357959312973	0.0700377745100647	pop. weighted	Latencycomposite	lat	Latency	NKI
890	15.941095890411	-0.418725453588305	0.0710889290250847	pop. weighted	Latencycomposite	lat	Latency	NKI
891	16.041095890411	-0.424914085458574	0.0720799674520936	pop. weighted	Latencycomposite	lat	Latency	NKI
892	16.141095890411	-0.430945771514208	0.0729981861467795	pop. weighted	Latencycomposite	lat	Latency	NKI
893	16.241095890411	-0.436842412337676	0.0738313359594759	pop. weighted	Latencycomposite	lat	Latency	NKI
894	16.341095890411	-0.442620283371872	0.0745698662896666	pop. weighted	Latencycomposite	lat	Latency	NKI
895	16.441095890411	-0.448281781121633	0.0752104354782824	pop. weighted	Latencycomposite	lat	Latency	NKI
896	16.541095890411	-0.453827199370337	0.07575142663329	pop. weighted	Latencycomposite	lat	Latency	NKI
897	16.641095890411	-0.459256831901363	0.076192009054988	pop. weighted	Latencycomposite	lat	Latency	NKI
898	16.741095890411	-0.464570972498086	0.0765320287488327	pop. weighted	Latencycomposite	lat	Latency	NKI
899	16.841095890411	-0.469769914943885	0.0767719179676799	pop. weighted	Latencycomposite	lat	Latency	NKI
900	16.941095890411	-0.474853953022136	0.0769126206043002	pop. weighted	Latencycomposite	lat	Latency	NKI
901	17.041095890411	-0.479823380516219	0.0769555308068023	pop. weighted	Latencycomposite	lat	Latency	NKI
902	17.141095890411	-0.484678491209509	0.0769024426596492	pop. weighted	Latencycomposite	lat	Latency	NKI
903	17.241095890411	-0.489419578885385	0.0767555091671594	pop. weighted	Latencycomposite	lat	Latency	NKI
904	17.341095890411	-0.494046937327224	0.0765172091035377	pop. weighted	Latencycomposite	lat	Latency	NKI
905	17.441095890411	-0.498560860318403	0.076190320562995	pop. weighted	Latencycomposite	lat	Latency	NKI
906	17.541095890411	-0.5029616416423	0.0757779002642773	pop. weighted	Latencycomposite	lat	Latency	NKI
907	17.641095890411	-0.507249575082292	0.0752832678437077	pop. weighted	Latencycomposite	lat	Latency	NKI
908	17.741095890411	-0.511424954421757	0.0747099945161576	pop. weighted	Latencycomposite	lat	Latency	NKI
909	17.841095890411	-0.515488073444072	0.0740618955993471	pop. weighted	Latencycomposite	lat	Latency	NKI
910	17.941095890411	-0.519439225932615	0.073343026487409	pop. weighted	Latencycomposite	lat	Latency	NKI
911	18.041095890411	-0.523278705670764	0.0725576817273531	pop. weighted	Latencycomposite	lat	Latency	NKI
912	18.141095890411	-0.527006806441894	0.0717103968984003	pop. weighted	Latencycomposite	lat	Latency	NKI
913	18.241095890411	-0.530623822029385	0.070805953019393	pop. weighted	Latencycomposite	lat	Latency	NKI
914	18.341095890411	-0.534130046216614	0.0698493832128088	pop. weighted	Latencycomposite	lat	Latency	NKI
915	18.441095890411	-0.537525772786957	0.0688459813332963	pop. weighted	Latencycomposite	lat	Latency	NKI
916	18.541095890411	-0.540811295523793	0.0678013122210342	pop. weighted	Latencycomposite	lat	Latency	NKI
917	18.641095890411	-0.5439869082105	0.0667212231614133	pop. weighted	Latencycomposite	lat	Latency	NKI
918	18.741095890411	-0.547052904630454	0.0656118560175272	pop. weighted	Latencycomposite	lat	Latency	NKI
919	18.841095890411	-0.550009578567032	0.064479659345188	pop. weighted	Latencycomposite	lat	Latency	NKI
920	18.941095890411	-0.552857223803613	0.0633313995963062	pop. weighted	Latencycomposite	lat	Latency	NKI
921	19.041095890411	-0.555596134123574	0.0621741702614424	pop. weighted	Latencycomposite	lat	Latency	NKI
922	19.141095890411	-0.558226603310293	0.0610153974952598	pop. weighted	Latencycomposite	lat	Latency	NKI
923	19.241095890411	-0.560748925147145	0.0598628404142925	pop. weighted	Latencycomposite	lat	Latency	NKI
924	19.341095890411	-0.563163393417511	0.0587245838690308	pop. weighted	Latencycomposite	lat	Latency	NKI
925	19.441095890411	-0.565470301904767	0.0576090210996472	pop. weighted	Latencycomposite	lat	Latency	NKI
926	19.541095890411	-0.567669944392289	0.0565248233332477	pop. weighted	Latencycomposite	lat	Latency	NKI
927	19.641095890411	-0.569762614663456	0.0554808931398539	pop. weighted	Latencycomposite	lat	Latency	NKI
928	19.741095890411	-0.571748606501645	0.0544862983290344	pop. weighted	Latencycomposite	lat	Latency	NKI
929	19.841095890411	-0.573628213690234	0.0535501834559651	pop. weighted	Latencycomposite	lat	Latency	NKI
930	19.941095890411	-0.5754017300126	0.0526816567419783	pop. weighted	Latencycomposite	lat	Latency	NKI
931	20.041095890411	-0.577069449252121	0.0518896515148074	pop. weighted	Latencycomposite	lat	Latency	NKI
932	20.141095890411	-0.578631665192173	0.0511827632026499	pop. weighted	Latencycomposite	lat	Latency	NKI
933	20.241095890411	-0.580088671616136	0.0505690654425912	pop. weighted	Latencycomposite	lat	Latency	NKI
934	20.341095890411	-0.581440762307386	0.0500559118140785	pop. weighted	Latencycomposite	lat	Latency	NKI
935	20.441095890411	-0.582688231049299	0.0496497327380176	pop. weighted	Latencycomposite	lat	Latency	NKI
936	20.541095890411	-0.583831371625255	0.0493558396912789	pop. weighted	Latencycomposite	lat	Latency	NKI
937	20.641095890411	-0.58487047781863	0.0491782504914818	pop. weighted	Latencycomposite	lat	Latency	NKI
938	20.741095890411	-0.585805843412802	0.04911954947456	pop. weighted	Latencycomposite	lat	Latency	NKI
939	20.841095890411	-0.586637762191148	0.049180794599632	pop. weighted	Latencycomposite	lat	Latency	NKI
940	20.941095890411	-0.587366527937047	0.0493614799105853	pop. weighted	Latencycomposite	lat	Latency	NKI
941	21.041095890411	-0.587992434433873	0.0496595568112886	pop. weighted	Latencycomposite	lat	Latency	NKI
942	21.141095890411	-0.588515775465008	0.0500715120601538	pop. weighted	Latencycomposite	lat	Latency	NKI
943	21.241095890411	-0.588936844813826	0.0505924951979223	pop. weighted	Latencycomposite	lat	Latency	NKI
944	21.341095890411	-0.589255936263707	0.0512164841338092	pop. weighted	Latencycomposite	lat	Latency	NKI
945	21.441095890411	-0.589473343598026	0.0519364753698465	pop. weighted	Latencycomposite	lat	Latency	NKI
946	21.541095890411	-0.589589360600162	0.0527446849761063	pop. weighted	Latencycomposite	lat	Latency	NKI
947	21.641095890411	-0.589604281053492	0.0536327476967013	pop. weighted	Latencycomposite	lat	Latency	NKI
948	21.741095890411	-0.589518398741393	0.0545919039723119	pop. weighted	Latencycomposite	lat	Latency	NKI
949	21.841095890411	-0.589332007447244	0.0556131676263617	pop. weighted	Latencycomposite	lat	Latency	NKI
950	21.941095890411	-0.589045400954421	0.0566874699521297	pop. weighted	Latencycomposite	lat	Latency	NKI
951	22.041095890411	-0.588658873046302	0.0578057785744402	pop. weighted	Latencycomposite	lat	Latency	NKI
952	22.141095890411	-0.588172717506265	0.0589591915301094	pop. weighted	Latencycomposite	lat	Latency	NKI
953	22.241095890411	-0.587587228117686	0.0601390084546411	pop. weighted	Latencycomposite	lat	Latency	NKI
954	22.341095890411	-0.586902698663944	0.0613367816244755	pop. weighted	Latencycomposite	lat	Latency	NKI
955	22.441095890411	-0.586119422928416	0.0625443499896665	pop. weighted	Latencycomposite	lat	Latency	NKI
956	22.541095890411	-0.585237694694479	0.0637538593668436	pop. weighted	Latencycomposite	lat	Latency	NKI
957	22.641095890411	-0.58425780774551	0.0649577717663168	pop. weighted	Latencycomposite	lat	Latency	NKI
958	22.741095890411	-0.583180055864888	0.0661488664998176	pop. weighted	Latencycomposite	lat	Latency	NKI
959	22.841095890411	-0.58200473283599	0.0673202353315332	pop. weighted	Latencycomposite	lat	Latency	NKI
960	22.941095890411	-0.580732132442194	0.068465273546072	pop. weighted	Latencycomposite	lat	Latency	NKI
961	23.041095890411	-0.579362548466875	0.0695776684444869	pop. weighted	Latencycomposite	lat	Latency	NKI
962	23.141095890411	-0.577896274693413	0.0706513864603642	pop. weighted	Latencycomposite	lat	Latency	NKI
963	23.241095890411	-0.576333604905185	0.0716806598189554	pop. weighted	Latencycomposite	lat	Latency	NKI
964	23.341095890411	-0.574674832885567	0.0726599734435631	pop. weighted	Latencycomposite	lat	Latency	NKI
965	23.441095890411	-0.572920252417939	0.0735840526414051	pop. weighted	Latencycomposite	lat	Latency	NKI
966	23.541095890411	-0.571070157285676	0.074447851970742	pop. weighted	Latencycomposite	lat	Latency	NKI
967	23.641095890411	-0.569124841272156	0.0752465455964817	pop. weighted	Latencycomposite	lat	Latency	NKI
968	23.741095890411	-0.567084598160759	0.0759755193773887	pop. weighted	Latencycomposite	lat	Latency	NKI
969	23.841095890411	-0.564949721734858	0.0766303648897947	pop. weighted	Latencycomposite	lat	Latency	NKI
970	23.941095890411	-0.562720505777834	0.0772068755766263	pop. weighted	Latencycomposite	lat	Latency	NKI
971	24.041095890411	-0.560397273224937	0.0777012405021027	pop. weighted	Latencycomposite	lat	Latency	NKI
972	24.141095890411	-0.557980672237927	0.0781120407732579	pop. weighted	Latencycomposite	lat	Latency	NKI
973	24.241095890411	-0.555471554491028	0.0784394669417493	pop. weighted	Latencycomposite	lat	Latency	NKI
974	24.341095890411	-0.552870774777742	0.0786839714238764	pop. weighted	Latencycomposite	lat	Latency	NKI
975	24.441095890411	-0.550179187891574	0.0788462325144346	pop. weighted	Latencycomposite	lat	Latency	NKI
976	24.541095890411	-0.547397648626026	0.078927143180171	pop. weighted	Latencycomposite	lat	Latency	NKI
977	24.641095890411	-0.544527011774605	0.0789278034387817	pop. weighted	Latencycomposite	lat	Latency	NKI
978	24.741095890411	-0.541568132130812	0.0788495160222012	pop. weighted	Latencycomposite	lat	Latency	NKI
979	24.841095890411	-0.538521864488149	0.0786937851064762	pop. weighted	Latencycomposite	lat	Latency	NKI
980	24.941095890411	-0.535389063640124	0.07846231796293	pop. weighted	Latencycomposite	lat	Latency	NKI
981	25.041095890411	-0.532170584380236	0.0781570294486376	pop. weighted	Latencycomposite	lat	Latency	NKI
982	25.141095890411	-0.528867281501993	0.0777800493099056	pop. weighted	Latencycomposite	lat	Latency	NKI
983	25.241095890411	-0.525480009798895	0.0773337323213965	pop. weighted	Latencycomposite	lat	Latency	NKI
984	25.341095890411	-0.522009624064446	0.0768206713260916	pop. weighted	Latencycomposite	lat	Latency	NKI
985	25.441095890411	-0.518456979092152	0.0762437132770895	pop. weighted	Latencycomposite	lat	Latency	NKI
986	25.541095890411	-0.514822929675514	0.075605978410164	pop. weighted	Latencycomposite	lat	Latency	NKI
987	25.641095890411	-0.511108330608039	0.0749108826939378	pop. weighted	Latencycomposite	lat	Latency	NKI
988	25.741095890411	-0.507314036683227	0.0741621637091396	pop. weighted	Latencycomposite	lat	Latency	NKI
989	25.841095890411	-0.503440902694583	0.0733639100948448	pop. weighted	Latencycomposite	lat	Latency	NKI
990	25.941095890411	-0.49948978343561	0.0725205946610919	pop. weighted	Latencycomposite	lat	Latency	NKI
991	26.041095890411	-0.495461533699813	0.0716371111947279	pop. weighted	Latencycomposite	lat	Latency	NKI
992	26.141095890411	-0.491357008280695	0.0707188148669295	pop. weighted	Latencycomposite	lat	Latency	NKI
993	26.241095890411	-0.48717706197176	0.0697715659716467	pop. weighted	Latencycomposite	lat	Latency	NKI
994	26.341095890411	-0.482922549566509	0.068801776466143	pop. weighted	Latencycomposite	lat	Latency	NKI
995	26.441095890411	-0.478594325858448	0.0678164584270385	pop. weighted	Latencycomposite	lat	Latency	NKI
996	26.541095890411	-0.474193245641081	0.0668232730556511	pop. weighted	Latencycomposite	lat	Latency	NKI
997	26.641095890411	-0.469720163707911	0.0658305782443513	pop. weighted	Latencycomposite	lat	Latency	NKI
998	26.741095890411	-0.465175934852441	0.0648474719371873	pop. weighted	Latencycomposite	lat	Latency	NKI
999	26.841095890411	-0.460561413868175	0.0638838275842778	pop. weighted	Latencycomposite	lat	Latency	NKI
1000	26.941095890411	-0.455877455548616	0.0629503169285566	pop. weighted	Latencycomposite	lat	Latency	NKI
1001	27.041095890411	-0.451124914687268	0.0620584142464602	pop. weighted	Latencycomposite	lat	Latency	NKI
1002	27.141095890411	-0.446304646077636	0.0612203751233318	pop. weighted	Latencycomposite	lat	Latency	NKI
1003	27.241095890411	-0.441417504513221	0.0604491820894234	pop. weighted	Latencycomposite	lat	Latency	NKI
1004	27.341095890411	-0.436464344787529	0.0597584492672175	pop. weighted	Latencycomposite	lat	Latency	NKI
1005	27.441095890411	-0.431446021694063	0.0591622789476562	pop. weighted	Latencycomposite	lat	Latency	NKI
1006	27.541095890411	-0.426363390026324	0.0586750651002072	pop. weighted	Latencycomposite	lat	Latency	NKI
1007	27.641095890411	-0.42121730457782	0.0583112425238078	pop. weighted	Latencycomposite	lat	Latency	NKI
1008	27.741095890411	-0.416008620142051	0.058084985727011	pop. weighted	Latencycomposite	lat	Latency	NKI
1009	27.841095890411	-0.410738191512523	0.0580098683586788	pop. weighted	Latencycomposite	lat	Latency	NKI
1010	27.941095890411	-0.405406873482738	0.0580985012610958	pop. weighted	Latencycomposite	lat	Latency	NKI
1011	28.041095890411	-0.400015520846201	0.0583621736625166	pop. weighted	Latencycomposite	lat	Latency	NKI
1012	28.141095890411	-0.394564988396414	0.0588105260774647	pop. weighted	Latencycomposite	lat	Latency	NKI
1013	28.241095890411	-0.389056130926881	0.0594512837148093	pop. weighted	Latencycomposite	lat	Latency	NKI
1014	28.341095890411	-0.383489803231107	0.0602900748616555	pop. weighted	Latencycomposite	lat	Latency	NKI
1015	28.441095890411	-0.377866860102594	0.0613303501491998	pop. weighted	Latencycomposite	lat	Latency	NKI
1016	28.541095890411	-0.372188156334846	0.0625734072838579	pop. weighted	Latencycomposite	lat	Latency	NKI
1017	28.641095890411	-0.366454546721367	0.064018513978643	pop. weighted	Latencycomposite	lat	Latency	NKI
1018	28.741095890411	-0.36066688605566	0.0656631117755134	pop. weighted	Latencycomposite	lat	Latency	NKI
1019	28.841095890411	-0.35482602913123	0.0675030769381822	pop. weighted	Latencycomposite	lat	Latency	NKI
1020	28.941095890411	-0.348932830741578	0.0695330123155797	pop. weighted	Latencycomposite	lat	Latency	NKI
1021	29.041095890411	-0.34298814568021	0.0717465456710806	pop. weighted	Latencycomposite	lat	Latency	NKI
1022	29.141095890411	-0.336992828740629	0.0741366143412149	pop. weighted	Latencycomposite	lat	Latency	NKI
1023	29.241095890411	-0.330947734716339	0.0766957218476347	pop. weighted	Latencycomposite	lat	Latency	NKI
1024	29.341095890411	-0.324853718400841	0.0794161579828042	pop. weighted	Latencycomposite	lat	Latency	NKI
1025	29.441095890411	-0.318711634587642	0.0822901790370923	pop. weighted	Latencycomposite	lat	Latency	NKI
1026	29.541095890411	-0.312522338070244	0.0853101487750246	pop. weighted	Latencycomposite	lat	Latency	NKI
1027	29.641095890411	-0.306286683642151	0.0884686434044059	pop. weighted	Latencycomposite	lat	Latency	NKI
1028	29.741095890411	-0.300005526096865	0.0917585252541337	pop. weighted	Latencycomposite	lat	Latency	NKI
1029	29.841095890411	-0.293679720227892	0.0951729904399263	pop. weighted	Latencycomposite	lat	Latency	NKI
1030	29.941095890411	-0.287310120828735	0.098705595729958	pop. weighted	Latencycomposite	lat	Latency	NKI
1031	30.041095890411	-0.280897582692897	0.102350269371005	pop. weighted	Latencycomposite	lat	Latency	NKI
1032	30.141095890411	-0.274442960613881	0.106101309991629	pop. weighted	Latencycomposite	lat	Latency	NKI
1033	30.241095890411	-0.267947109385192	0.109953376995748	pop. weighted	Latencycomposite	lat	Latency	NKI
1034	30.341095890411	-0.261410883800333	0.113901475181464	pop. weighted	Latencycomposite	lat	Latency	NKI
1035	30.441095890411	-0.254835138652808	0.117940935711989	pop. weighted	Latencycomposite	lat	Latency	NKI
1036	30.541095890411	-0.248220728736119	0.122067395047483	pop. weighted	Latencycomposite	lat	Latency	NKI
1037	30.641095890411	-0.241568508843772	0.126276773021469	pop. weighted	Latencycomposite	lat	Latency	NKI
1038	30.741095890411	-0.234879333769269	0.130565250906824	pop. weighted	Latencycomposite	lat	Latency	NKI
1039	30.841095890411	-0.228154058306113	0.134929250053147	pop. weighted	Latencycomposite	lat	Latency	NKI
1040	30.941095890411	-0.221393537247809	0.139365411477245	pop. weighted	Latencycomposite	lat	Latency	NKI
1041	31.041095890411	-0.214598625387861	0.143870576639555	pop. weighted	Latencycomposite	lat	Latency	NKI
1042	31.141095890411	-0.207770177519771	0.148441769530755	pop. weighted	Latencycomposite	lat	Latency	NKI
1043	31.241095890411	-0.200909048437043	0.153076180115532	pop. weighted	Latencycomposite	lat	Latency	NKI
1044	31.341095890411	-0.194016092933182	0.157771149126938	pop. weighted	Latencycomposite	lat	Latency	NKI
1045	31.441095890411	-0.18709216580169	0.16252415416896	pop. weighted	Latencycomposite	lat	Latency	NKI
1046	31.541095890411	-0.180138121836072	0.167332797062241	pop. weighted	Latencycomposite	lat	Latency	NKI
1047	31.641095890411	-0.173154815829829	0.172194792354672	pop. weighted	Latencycomposite	lat	Latency	NKI
1048	31.741095890411	-0.166143102576468	0.177107956912006	pop. weighted	Latencycomposite	lat	Latency	NKI
1049	31.841095890411	-0.15910383686949	0.18207020050188	pop. weighted	Latencycomposite	lat	Latency	NKI
1050	31.941095890411	-0.1520378735024	0.187079517285919	pop. weighted	Latencycomposite	lat	Latency	NKI
1051	32.041095890411	-0.144946067268701	0.192133978137976	pop. weighted	Latencycomposite	lat	Latency	NKI
1052	32.141095890411	-0.137829272961897	0.19723172371123	pop. weighted	Latencycomposite	lat	Latency	NKI
1053	32.241095890411	-0.130688345375491	0.202370958182156	pop. weighted	Latencycomposite	lat	Latency	NKI
1054	32.341095890411	-0.123524139302988	0.207549943605004	pop. weighted	Latencycomposite	lat	Latency	NKI
1055	32.441095890411	-0.116337509537889	0.212766994816076	pop. weighted	Latencycomposite	lat	Latency	NKI
1056	32.541095890411	-0.1091293108737	0.218020474832537	pop. weighted	Latencycomposite	lat	Latency	NKI
1057	32.641095890411	-0.101900398103924	0.223308790695736	pop. weighted	Latencycomposite	lat	Latency	NKI
1058	32.741095890411	-0.0946516260220634	0.228630389713876	pop. weighted	Latencycomposite	lat	Latency	NKI
1059	32.841095890411	-0.087383849421624	0.233983756063381	pop. weighted	Latencycomposite	lat	Latency	NKI
1060	32.941095890411	-0.0800979230961069	0.23936740771245	pop. weighted	Latencycomposite	lat	Latency	NKI
1061	33.041095890411	-0.0727947018390178	0.244779893634042	pop. weighted	Latencycomposite	lat	Latency	NKI
1062	33.141095890411	-0.0654750404438597	0.250219791278969	pop. weighted	Latencycomposite	lat	Latency	NKI
1063	33.241095890411	-0.058139793704135	0.25568570428281	pop. weighted	Latencycomposite	lat	Latency	NKI
1064	33.341095890411	-0.0507898164133497	0.26117626038317	pop. weighted	Latencycomposite	lat	Latency	NKI
1065	33.441095890411	-0.0434259633650038	0.266690109526235	pop. weighted	Latencycomposite	lat	Latency	NKI
1066	33.541095890411	-0.036049089352605	0.272225922143841	pop. weighted	Latencycomposite	lat	Latency	NKI
1067	33.641095890411	-0.0286600491696547	0.277782387584225	pop. weighted	Latencycomposite	lat	Latency	NKI
1068	33.741095890411	-0.0212596976096565	0.283358212681401	pop. weighted	Latencycomposite	lat	Latency	NKI
1069	33.841095890411	-0.0138488894661136	0.28895212044969	pop. weighted	Latencycomposite	lat	Latency	NKI
1070	33.941095890411	-0.00642847953253078	0.294562848891344	pop. weighted	Latencycomposite	lat	Latency	NKI
1071	34.041095890411	0.00100067739758902	0.300189149906434	pop. weighted	Latencycomposite	lat	Latency	NKI
1072	34.141095890411	0.00843772653074126	0.305829788295322	pop. weighted	Latencycomposite	lat	Latency	NKI
1073	34.241095890411	0.0158818130734245	0.311483540845011	pop. weighted	Latencycomposite	lat	Latency	NKI
1074	34.341095890411	0.0233320822321322	0.317149195491564	pop. weighted	Latencycomposite	lat	Latency	NKI
1075	34.441095890411	0.0307876792133643	0.322825550551582	pop. weighted	Latencycomposite	lat	Latency	NKI
1076	34.541095890411	0.0382477492236134	0.328511414016411	pop. weighted	Latencycomposite	lat	Latency	NKI
1077	34.641095890411	0.045711437469378	0.334205602903429	pop. weighted	Latencycomposite	lat	Latency	NKI
1078	34.741095890411	0.0531778891571546	0.339906942659274	pop. weighted	Latencycomposite	lat	Latency	NKI
1079	34.841095890411	0.0606462494934394	0.34561426661041	pop. weighted	Latencycomposite	lat	Latency	NKI
1080	34.941095890411	0.0681156636847287	0.35132641519774	pop. weighted	Latencycomposite	lat	Latency	NKI
1081	8	-0.986181712514126	0.0357722555743283	unweighted	Accuracycomposite	acc	Accuracy	PNC
1082	8.1	-0.961933889453921	0.0337956150070392	unweighted	Accuracycomposite	acc	Accuracy	PNC
1083	8.2	-0.937687812051808	0.0318923676014926	unweighted	Accuracycomposite	acc	Accuracy	PNC
1084	8.3	-0.913447355552785	0.0300781935025101	unweighted	Accuracycomposite	acc	Accuracy	PNC
1085	8.4	-0.889218250842196	0.0283704025259719	unweighted	Accuracycomposite	acc	Accuracy	PNC
1086	8.5	-0.865007841722721	0.0267863825122738	unweighted	Accuracycomposite	acc	Accuracy	PNC
1087	8.6	-0.840825155069613	0.0253420534362266	unweighted	Accuracycomposite	acc	Accuracy	PNC
1088	8.7	-0.816680365521251	0.024050006651845	unweighted	Accuracycomposite	acc	Accuracy	PNC
1089	8.8	-0.792584894401921	0.0229180232455255	unweighted	Accuracycomposite	acc	Accuracy	PNC
1090	8.9	-0.76855110845153	0.0219478849121588	unweighted	Accuracycomposite	acc	Accuracy	PNC
1091	9	-0.744592119699399	0.0211349017543354	unweighted	Accuracycomposite	acc	Accuracy	PNC
1092	9.1	-0.720721755401737	0.0204683798906497	unweighted	Accuracycomposite	acc	Accuracy	PNC
1093	9.2	-0.69695426398368	0.0199327453385895	unweighted	Accuracycomposite	acc	Accuracy	PNC
1094	9.3	-0.673304258700679	0.0195095721044592	unweighted	Accuracycomposite	acc	Accuracy	PNC
1095	9.4	-0.64978656205216	0.019179552369279	unweighted	Accuracycomposite	acc	Accuracy	PNC
1096	9.5	-0.626416050004209	0.0189243866324255	unweighted	Accuracycomposite	acc	Accuracy	PNC
1097	9.6	-0.603207549590659	0.0187283554372077	unweighted	Accuracycomposite	acc	Accuracy	PNC
1098	9.7	-0.58017574302575	0.018578785499819	unweighted	Accuracycomposite	acc	Accuracy	PNC
1099	9.8	-0.557335000245349	0.0184664540874395	unweighted	Accuracycomposite	acc	Accuracy	PNC
1100	9.9	-0.534699341652044	0.0183850183857925	unweighted	Accuracycomposite	acc	Accuracy	PNC
1101	10	-0.512282325865263	0.0183302730801812	unweighted	Accuracycomposite	acc	Accuracy	PNC
1102	10.1	-0.490096901063997	0.0182994159999152	unweighted	Accuracycomposite	acc	Accuracy	PNC
1103	10.2	-0.468155462698168	0.0182899521377541	unweighted	Accuracycomposite	acc	Accuracy	PNC
1104	10.3	-0.446469616698315	0.0182992131444053	unweighted	Accuracycomposite	acc	Accuracy	PNC
1105	10.4	-0.425050233274676	0.0183237949127646	unweighted	Accuracycomposite	acc	Accuracy	PNC
1106	10.5	-0.403907377478276	0.0183594216717868	unweighted	Accuracycomposite	acc	Accuracy	PNC
1107	10.6	-0.383050140541272	0.0184012202318193	unweighted	Accuracycomposite	acc	Accuracy	PNC
1108	10.7	-0.362486809426316	0.0184438627256345	unweighted	Accuracycomposite	acc	Accuracy	PNC
1109	10.8	-0.342224605308283	0.0184822894273674	unweighted	Accuracycomposite	acc	Accuracy	PNC
1110	10.9	-0.322269803912296	0.0185120663346622	unweighted	Accuracycomposite	acc	Accuracy	PNC
1111	11	-0.302627713349811	0.0185298332511898	unweighted	Accuracycomposite	acc	Accuracy	PNC
1112	11.1	-0.28330251734224	0.0185337917765277	unweighted	Accuracycomposite	acc	Accuracy	PNC
1113	11.2	-0.264297516256532	0.0185235474615812	unweighted	Accuracycomposite	acc	Accuracy	PNC
1114	11.3	-0.245614895410075	0.0185003447111739	unweighted	Accuracycomposite	acc	Accuracy	PNC
1115	11.4	-0.22725588720784	0.0184666424529949	unweighted	Accuracycomposite	acc	Accuracy	PNC
1116	11.5	-0.209220804573746	0.0184257188746744	unweighted	Accuracycomposite	acc	Accuracy	PNC
1117	11.6	-0.191508934226146	0.0183813483333464	unweighted	Accuracycomposite	acc	Accuracy	PNC
1118	11.7	-0.174118801217041	0.0183370209204919	unweighted	Accuracycomposite	acc	Accuracy	PNC
1119	11.8	-0.157048027379855	0.0182957096021405	unweighted	Accuracycomposite	acc	Accuracy	PNC
1120	11.9	-0.140293502775619	0.0182593598754607	unweighted	Accuracycomposite	acc	Accuracy	PNC
1121	12	-0.123851475143181	0.0182286875661836	unweighted	Accuracycomposite	acc	Accuracy	PNC
1122	12.1	-0.107717525964364	0.0182033094184253	unweighted	Accuracycomposite	acc	Accuracy	PNC
1123	12.2	-0.0918867965981118	0.0181816898717165	unweighted	Accuracycomposite	acc	Accuracy	PNC
1124	12.3	-0.0763539801048445	0.0181617041729215	unweighted	Accuracycomposite	acc	Accuracy	PNC
1125	12.4	-0.0611134587265937	0.0181409051993841	unweighted	Accuracycomposite	acc	Accuracy	PNC
1126	12.5	-0.0461594271535798	0.0181169632215305	unweighted	Accuracycomposite	acc	Accuracy	PNC
1127	12.6	-0.0314859577829621	0.0180882291892598	unweighted	Accuracycomposite	acc	Accuracy	PNC
1128	12.7	-0.017087123085806	0.0180537413302723	unweighted	Accuracycomposite	acc	Accuracy	PNC
1129	12.8	-0.00295711568749392	0.0180136595799324	unweighted	Accuracycomposite	acc	Accuracy	PNC
1130	12.9	0.0109096914761065	0.0179690719040167	unweighted	Accuracycomposite	acc	Accuracy	PNC
1131	13	0.0245186356971785	0.0179218239265226	unweighted	Accuracycomposite	acc	Accuracy	PNC
1132	13.1	0.0378746450041184	0.0178743980155814	unweighted	Accuracycomposite	acc	Accuracy	PNC
1133	13.2	0.0509822585313113	0.0178292622394676	unweighted	Accuracycomposite	acc	Accuracy	PNC
1134	13.3	0.0638454464946878	0.0177887336891902	unweighted	Accuracycomposite	acc	Accuracy	PNC
1135	13.4	0.0764676476814514	0.0177544636640201	unweighted	Accuracycomposite	acc	Accuracy	PNC
1136	13.5	0.0888517282150435	0.0177271765817308	unweighted	Accuracycomposite	acc	Accuracy	PNC
1137	13.6	0.10099987664399	0.017706700841168	unweighted	Accuracycomposite	acc	Accuracy	PNC
1138	13.7	0.112913747512455	0.0176917696921846	unweighted	Accuracycomposite	acc	Accuracy	PNC
1139	13.8	0.124594330371129	0.017680458693741	unweighted	Accuracycomposite	acc	Accuracy	PNC
1140	13.9	0.136042061646662	0.0176703434786519	unweighted	Accuracycomposite	acc	Accuracy	PNC
1141	14	0.1472568799081	0.017658877503194	unweighted	Accuracycomposite	acc	Accuracy	PNC
1142	14.1	0.158238204859109	0.0176439456579066	unweighted	Accuracycomposite	acc	Accuracy	PNC
1143	14.2	0.168985119352747	0.0176239135768183	unweighted	Accuracycomposite	acc	Accuracy	PNC
1144	14.3	0.179496380498793	0.0175981479451811	unweighted	Accuracycomposite	acc	Accuracy	PNC
1145	14.4	0.189770540257826	0.017566932421242	unweighted	Accuracycomposite	acc	Accuracy	PNC
1146	14.5	0.199806074153405	0.0175314177330137	unweighted	Accuracycomposite	acc	Accuracy	PNC
1147	14.6	0.209601471755676	0.0174936158975814	unweighted	Accuracycomposite	acc	Accuracy	PNC
1148	14.7	0.219155342077509	0.0174558171131606	unweighted	Accuracycomposite	acc	Accuracy	PNC
1149	14.8	0.228466584862766	0.0174205012681281	unweighted	Accuracycomposite	acc	Accuracy	PNC
1150	14.9	0.237534442148391	0.0173897991143543	unweighted	Accuracycomposite	acc	Accuracy	PNC
1151	15	0.246358630382141	0.0173651638010869	unweighted	Accuracycomposite	acc	Accuracy	PNC
1152	15.1	0.254939505270973	0.0173472989914922	unweighted	Accuracycomposite	acc	Accuracy	PNC
1153	15.2	0.263278008972676	0.017335826847537	unweighted	Accuracycomposite	acc	Accuracy	PNC
1154	15.3	0.271375924051051	0.0173295980440468	unweighted	Accuracycomposite	acc	Accuracy	PNC
1155	15.4	0.279235811485142	0.0173267481550084	unweighted	Accuracycomposite	acc	Accuracy	PNC
1156	15.5	0.286861066382698	0.0173250125269861	unweighted	Accuracycomposite	acc	Accuracy	PNC
1157	15.6	0.29425607101628	0.0173222611447357	unweighted	Accuracycomposite	acc	Accuracy	PNC
1158	15.7	0.301425989887347	0.0173165909521655	unweighted	Accuracycomposite	acc	Accuracy	PNC
1159	15.8	0.308376971247569	0.0173069135776999	unweighted	Accuracycomposite	acc	Accuracy	PNC
1160	15.9	0.315115991785294	0.0172929743424964	unweighted	Accuracycomposite	acc	Accuracy	PNC
1161	16	0.321650795386317	0.0172754112277564	unweighted	Accuracycomposite	acc	Accuracy	PNC
1162	16.1	0.327989947828315	0.0172558480088418	unweighted	Accuracycomposite	acc	Accuracy	PNC
1163	16.2	0.334142578977899	0.0172363822741789	unweighted	Accuracycomposite	acc	Accuracy	PNC
1164	16.3	0.340118417066023	0.0172195365600426	unweighted	Accuracycomposite	acc	Accuracy	PNC
1165	16.4	0.345927618823792	0.017207707909127	unweighted	Accuracycomposite	acc	Accuracy	PNC
1166	16.5	0.351580618169522	0.0172027886319493	unweighted	Accuracycomposite	acc	Accuracy	PNC
1167	16.6	0.357088047896994	0.0172060093662151	unweighted	Accuracycomposite	acc	Accuracy	PNC
1168	16.7	0.36246056827211	0.017217508082505	unweighted	Accuracycomposite	acc	Accuracy	PNC
1169	16.8	0.367708708958921	0.0172365381963559	unweighted	Accuracycomposite	acc	Accuracy	PNC
1170	16.9	0.372842777850421	0.0172614571215574	unweighted	Accuracycomposite	acc	Accuracy	PNC
1171	17	0.377872700304239	0.0172900110613369	unweighted	Accuracycomposite	acc	Accuracy	PNC
1172	17.1	0.382807846643746	0.017319880590293	unweighted	Accuracycomposite	acc	Accuracy	PNC
1173	17.2	0.387657044580877	0.0173488506729676	unweighted	Accuracycomposite	acc	Accuracy	PNC
1174	17.3	0.392428308893023	0.0173754955218213	unweighted	Accuracycomposite	acc	Accuracy	PNC
1175	17.4	0.397128881095591	0.0173993319072245	unweighted	Accuracycomposite	acc	Accuracy	PNC
1176	17.5	0.40176514520612	0.017421014782869	unweighted	Accuracycomposite	acc	Accuracy	PNC
1177	17.6	0.406342449753279	0.0174425483289639	unweighted	Accuracycomposite	acc	Accuracy	PNC
1178	17.7	0.410865301061461	0.0174668608960618	unweighted	Accuracycomposite	acc	Accuracy	PNC
1179	17.8	0.41533711721844	0.017497788292619	unweighted	Accuracycomposite	acc	Accuracy	PNC
1180	17.9	0.419760378439649	0.0175394979153096	unweighted	Accuracycomposite	acc	Accuracy	PNC
1181	18	0.424136659176446	0.0175960237246144	unweighted	Accuracycomposite	acc	Accuracy	PNC
1182	18.1	0.428466530102071	0.0176709643930567	unweighted	Accuracycomposite	acc	Accuracy	PNC
1183	18.2	0.432749831868382	0.0177669139066594	unweighted	Accuracycomposite	acc	Accuracy	PNC
1184	18.3	0.43698556596102	0.0178854891421028	unweighted	Accuracycomposite	acc	Accuracy	PNC
1185	18.4	0.441172076833436	0.0180272210411628	unweighted	Accuracycomposite	acc	Accuracy	PNC
1186	18.5	0.445307173281025	0.0181917866199584	unweighted	Accuracycomposite	acc	Accuracy	PNC
1187	18.6	0.449388145154463	0.0183785389114907	unweighted	Accuracycomposite	acc	Accuracy	PNC
1188	18.7	0.453411981511913	0.0185868069577581	unweighted	Accuracycomposite	acc	Accuracy	PNC
1189	18.8	0.457375427496733	0.0188166649450202	unweighted	Accuracycomposite	acc	Accuracy	PNC
1190	18.9	0.461275109017542	0.0190692594860983	unweighted	Accuracycomposite	acc	Accuracy	PNC
1191	19	0.465107671526235	0.0193471536076582	unweighted	Accuracycomposite	acc	Accuracy	PNC
1192	19.1	0.468869883091636	0.0196546105160296	unweighted	Accuracycomposite	acc	Accuracy	PNC
1193	19.2	0.472558703890655	0.0199972503801489	unweighted	Accuracycomposite	acc	Accuracy	PNC
1194	19.3	0.476171451272344	0.0203819766403792	unweighted	Accuracycomposite	acc	Accuracy	PNC
1195	19.4	0.479705818052635	0.0208163180645483	unweighted	Accuracycomposite	acc	Accuracy	PNC
1196	19.5	0.483159959033923	0.0213078301979371	unweighted	Accuracycomposite	acc	Accuracy	PNC
1197	19.6	0.48653261514396	0.0218635966225137	unweighted	Accuracycomposite	acc	Accuracy	PNC
1198	19.7	0.489823029100639	0.0224895437298716	unweighted	Accuracycomposite	acc	Accuracy	PNC
1199	19.8	0.493031120638585	0.0231903061871954	unweighted	Accuracycomposite	acc	Accuracy	PNC
1200	19.9	0.496157410314348	0.023969067724017	unweighted	Accuracycomposite	acc	Accuracy	PNC
1201	20	0.499203024283124	0.0248277803901737	unweighted	Accuracycomposite	acc	Accuracy	PNC
1202	20.1	0.502169778904386	0.0257676610955778	unweighted	Accuracycomposite	acc	Accuracy	PNC
1203	20.2	0.505060012367075	0.0267895782055408	unweighted	Accuracycomposite	acc	Accuracy	PNC
1204	20.3	0.507876689663203	0.0278947680526125	unweighted	Accuracycomposite	acc	Accuracy	PNC
1205	20.4	0.510623286092638	0.0290851757293585	unweighted	Accuracycomposite	acc	Accuracy	PNC
1206	20.5	0.513303725574761	0.0303637515811851	unweighted	Accuracycomposite	acc	Accuracy	PNC
1207	20.6	0.51592239601879	0.0317345976943275	unweighted	Accuracycomposite	acc	Accuracy	PNC
1208	20.7	0.518483988654446	0.0332025872412588	unweighted	Accuracycomposite	acc	Accuracy	PNC
1209	20.8	0.520993497423061	0.0347731147486497	unweighted	Accuracycomposite	acc	Accuracy	PNC
1210	20.9	0.523456119846422	0.0364513804880576	unweighted	Accuracycomposite	acc	Accuracy	PNC
1211	21	0.525877162387168	0.0382417222814252	unweighted	Accuracycomposite	acc	Accuracy	PNC
1212	21.1	0.528261983432318	0.0401470100106847	unweighted	Accuracycomposite	acc	Accuracy	PNC
1213	21.2	0.530615904027218	0.0421679846459951	unweighted	Accuracycomposite	acc	Accuracy	PNC
1214	21.3	0.532944096052482	0.0443029841264175	unweighted	Accuracycomposite	acc	Accuracy	PNC
1215	21.4	0.53525153297305	0.0465477570027929	unweighted	Accuracycomposite	acc	Accuracy	PNC
1216	21.5	0.537542881520514	0.0488956117828665	unweighted	Accuracycomposite	acc	Accuracy	PNC
1217	21.6	0.539822371353724	0.0513378430446158	unweighted	Accuracycomposite	acc	Accuracy	PNC
1218	21.7	0.542093800160887	0.0538642191296624	unweighted	Accuracycomposite	acc	Accuracy	PNC
1219	21.8	0.544360299505513	0.0564638907237273	unweighted	Accuracycomposite	acc	Accuracy	PNC
1220	21.9	0.546624342930703	0.0591261061635933	unweighted	Accuracycomposite	acc	Accuracy	PNC
1221	22	0.548887617878349	0.0618411393134852	unweighted	Accuracycomposite	acc	Accuracy	PNC
1222	8	1.26248235485468	0.0438926085413905	unweighted	Latencycomposite	lat	Latency	PNC
1223	8.1	1.22957951991285	0.0404384051292458	unweighted	Latencycomposite	lat	Latency	PNC
1224	8.2	1.19667637598057	0.0371347394884206	unweighted	Latencycomposite	lat	Latency	PNC
1225	8.3	1.16377259753132	0.0340305548121162	unweighted	Latencycomposite	lat	Latency	PNC
1226	8.4	1.13086813111905	0.0311839709853796	unweighted	Latencycomposite	lat	Latency	PNC
1227	8.5	1.09796364793946	0.0286570176526796	unweighted	Latencycomposite	lat	Latency	PNC
1228	8.6	1.06506095961262	0.0265081756525789	unweighted	Latencycomposite	lat	Latency	PNC
1229	8.7	1.03216304851873	0.0247812354423341	unweighted	Latencycomposite	lat	Latency	PNC
1230	8.8	0.999274698377637	0.0234935793004894	unweighted	Latencycomposite	lat	Latency	PNC
1231	8.9	0.966402430073942	0.0226272404462988	unweighted	Latencycomposite	lat	Latency	PNC
1232	9	0.933554726673503	0.0221281866654173	unweighted	Latencycomposite	lat	Latency	PNC
1233	9.1	0.900742470514242	0.0219159152504304	unweighted	Latencycomposite	lat	Latency	PNC
1234	9.2	0.867978533659939	0.0218985717510301	unweighted	Latencycomposite	lat	Latency	PNC
1235	9.3	0.835278417619833	0.0219892363369298	unweighted	Latencycomposite	lat	Latency	PNC
1236	9.4	0.802659937739709	0.0221162175191707	unweighted	Latencycomposite	lat	Latency	PNC
1237	9.5	0.770143229936384	0.0222280740925828	unweighted	Latencycomposite	lat	Latency	PNC
1238	9.6	0.73775107675833	0.0222948346283349	unweighted	Latencycomposite	lat	Latency	PNC
1239	9.7	0.705508271219326	0.0223047128921252	unweighted	Latencycomposite	lat	Latency	PNC
1240	9.8	0.673442037394113	0.0222615373815728	unweighted	Latencycomposite	lat	Latency	PNC
1241	9.9	0.641581588809638	0.022179830674042	unweighted	Latencycomposite	lat	Latency	PNC
1242	10	0.609957897121614	0.022080184388763	unweighted	Latencycomposite	lat	Latency	PNC
1243	10.1	0.578603750634012	0.0219851272033866	unweighted	Latencycomposite	lat	Latency	PNC
1244	10.2	0.547553107899542	0.0219142152312075	unweighted	Latencycomposite	lat	Latency	PNC
1245	10.3	0.516841049728362	0.0218812335115007	unweighted	Latencycomposite	lat	Latency	PNC
1246	10.4	0.486503355402492	0.0218917827054356	unweighted	Latencycomposite	lat	Latency	PNC
1247	10.5	0.456576040715716	0.0219428126843658	unweighted	Latencycomposite	lat	Latency	PNC
1248	10.6	0.427095020161777	0.0220241055565492	unweighted	Latencycomposite	lat	Latency	PNC
1249	10.7	0.398095719102662	0.022120002002111	unweighted	Latencycomposite	lat	Latency	PNC
1250	10.8	0.369612399183237	0.0222130924619636	unweighted	Latencycomposite	lat	Latency	PNC
1251	10.9	0.34167794387274	0.0222867388300962	unweighted	Latencycomposite	lat	Latency	PNC
1252	11	0.314323288865546	0.0223276119510487	unweighted	Latencycomposite	lat	Latency	PNC
1253	11.1	0.287576700854991	0.0223280507360733	unweighted	Latencycomposite	lat	Latency	PNC
1254	11.2	0.261463929533673	0.0222859611636866	unweighted	Latencycomposite	lat	Latency	PNC
1255	11.3	0.236007010886493	0.0222058122712614	unweighted	Latencycomposite	lat	Latency	PNC
1256	11.4	0.211224451208482	0.0220971982631881	unweighted	Latencycomposite	lat	Latency	PNC
1257	11.5	0.18713080799096	0.0219733034424323	unweighted	Latencycomposite	lat	Latency	PNC
1258	11.6	0.163735820201548	0.0218494214484075	unweighted	Latencycomposite	lat	Latency	PNC
1259	11.7	0.141045232684692	0.0217398105536613	unweighted	Latencycomposite	lat	Latency	PNC
1260	11.8	0.119059514729697	0.0216562502041703	unweighted	Latencycomposite	lat	Latency	PNC
1261	11.9	0.0977744999646383	0.0216058180404875	unweighted	Latencycomposite	lat	Latency	PNC
1262	12	0.077181395670675	0.0215898842202121	unweighted	Latencycomposite	lat	Latency	PNC
1263	12.1	0.0572661614870275	0.0216045108755247	unweighted	Latencycomposite	lat	Latency	PNC
1264	12.2	0.0380108138917204	0.0216406735719747	unweighted	Latencycomposite	lat	Latency	PNC
1265	12.3	0.0193926710500552	0.021686654490719	unweighted	Latencycomposite	lat	Latency	PNC
1266	12.4	0.00138526291508146	0.0217296179191281	unweighted	Latencycomposite	lat	Latency	PNC
1267	12.5	-0.0160411304397905	0.0217576723766482	unweighted	Latencycomposite	lat	Latency	PNC
1268	12.6	-0.0329195033830191	0.021762179865662	unweighted	Latencycomposite	lat	Latency	PNC
1269	12.7	-0.0492848703052078	0.0217380585390997	unweighted	Latencycomposite	lat	Latency	PNC
1270	12.8	-0.0651740564341715	0.0216853158484447	unweighted	Latencycomposite	lat	Latency	PNC
1271	12.9	-0.0806249169677921	0.0216083610647374	unweighted	Latencycomposite	lat	Latency	PNC
1272	13	-0.0956754740081658	0.0215152517353792	unweighted	Latencycomposite	lat	Latency	PNC
1273	13.1	-0.11036328118894	0.0214169625788527	unweighted	Latencycomposite	lat	Latency	PNC
1274	13.2	-0.124724847680493	0.0213248222275211	unweighted	Latencycomposite	lat	Latency	PNC
1275	13.3	-0.138794511422119	0.0212494894065887	unweighted	Latencycomposite	lat	Latency	PNC
1276	13.4	-0.152604198439236	0.0211987619217949	unweighted	Latencycomposite	lat	Latency	PNC
1277	13.5	-0.166182672283595	0.0211762887549322	unweighted	Latencycomposite	lat	Latency	PNC
1278	13.6	-0.179554544138848	0.021181410720871	unweighted	Latencycomposite	lat	Latency	PNC
1279	13.7	-0.192740721343521	0.0212086313767825	unweighted	Latencycomposite	lat	Latency	PNC
1280	13.8	-0.205756926238533	0.0212492764440192	unweighted	Latencycomposite	lat	Latency	PNC
1281	13.9	-0.218614155381619	0.0212925104277095	unweighted	Latencycomposite	lat	Latency	PNC
1282	14	-0.231318454113311	0.021327080590331	unweighted	Latencycomposite	lat	Latency	PNC
1283	14.1	-0.243870087489629	0.0213435563306695	unweighted	Latencycomposite	lat	Latency	PNC
1284	14.2	-0.256264816620677	0.0213348628449256	unweighted	Latencycomposite	lat	Latency	PNC
1285	14.3	-0.268492828913572	0.0212981637827349	unweighted	Latencycomposite	lat	Latency	PNC
1286	14.4	-0.28053967194836	0.0212346748542587	unweighted	Latencycomposite	lat	Latency	PNC
1287	14.5	-0.292386668148567	0.0211494519656666	unweighted	Latencycomposite	lat	Latency	PNC
1288	14.6	-0.304010659638197	0.0210511912004994	unweighted	Latencycomposite	lat	Latency	PNC
1289	14.7	-0.315385447673404	0.0209500644084745	unweighted	Latencycomposite	lat	Latency	PNC
1290	14.8	-0.326481637677313	0.0208569885067115	unweighted	Latencycomposite	lat	Latency	PNC
1291	14.9	-0.337267552166934	0.0207814338626013	unweighted	Latencycomposite	lat	Latency	PNC
1292	15	-0.34771001985806	0.0207298961674096	unweighted	Latencycomposite	lat	Latency	PNC
1293	15.1	-0.357774755583683	0.0207052831870423	unweighted	Latencycomposite	lat	Latency	PNC
1294	15.2	-0.367427224244233	0.020705774514148	unweighted	Latencycomposite	lat	Latency	PNC
1295	15.3	-0.376633351921446	0.0207258734977034	unweighted	Latencycomposite	lat	Latency	PNC
1296	15.4	-0.385359955476014	0.0207569659239445	unweighted	Latencycomposite	lat	Latency	PNC
1297	15.5	-0.393575442425621	0.0207888075634155	unweighted	Latencycomposite	lat	Latency	PNC
1298	15.6	-0.401250530171928	0.0208117226923878	unweighted	Latencycomposite	lat	Latency	PNC
1299	15.7	-0.408358173279607	0.020817363112714	unweighted	Latencycomposite	lat	Latency	PNC
1300	15.8	-0.414874635642809	0.0208008969836737	unweighted	Latencycomposite	lat	Latency	PNC
1301	15.9	-0.420779290708062	0.0207612488554819	unweighted	Latencycomposite	lat	Latency	PNC
1302	16	-0.426054891845983	0.02070131719014	unweighted	Latencycomposite	lat	Latency	PNC
1303	16.1	-0.430688220041409	0.0206281533385243	unweighted	Latencycomposite	lat	Latency	PNC
1304	16.2	-0.434669276477683	0.020551060364524	unweighted	Latencycomposite	lat	Latency	PNC
1305	16.3	-0.437992157556029	0.0204810047261271	unweighted	Latencycomposite	lat	Latency	PNC
1306	16.4	-0.440654453152176	0.0204283443992485	unweighted	Latencycomposite	lat	Latency	PNC
1307	16.5	-0.44265708941283	0.0204010506206787	unweighted	Latencycomposite	lat	Latency	PNC
1308	16.6	-0.444004679135473	0.0204036900665796	unweighted	Latencycomposite	lat	Latency	PNC
1309	16.7	-0.444704532824471	0.0204358183229726	unweighted	Latencycomposite	lat	Latency	PNC
1310	16.8	-0.444767119511914	0.0204925900900692	unweighted	Latencycomposite	lat	Latency	PNC
1311	16.9	-0.444205456284103	0.020565041512828	unweighted	Latencycomposite	lat	Latency	PNC
1312	17	-0.443034816042948	0.0206415038046605	unweighted	Latencycomposite	lat	Latency	PNC
1313	17.1	-0.441272863353006	0.0207099164610255	unweighted	Latencycomposite	lat	Latency	PNC
1314	17.2	-0.438938949403823	0.0207589406109781	unweighted	Latencycomposite	lat	Latency	PNC
1315	17.3	-0.436054359399721	0.02078060484207	unweighted	Latencycomposite	lat	Latency	PNC
1316	17.4	-0.432641945641026	0.0207710890885032	unweighted	Latencycomposite	lat	Latency	PNC
1317	17.5	-0.428726005246181	0.0207315236490501	unweighted	Latencycomposite	lat	Latency	PNC
1318	17.6	-0.424332445851077	0.0206687190885684	unweighted	Latencycomposite	lat	Latency	PNC
1319	17.7	-0.419488424406592	0.0205936450622814	unweighted	Latencycomposite	lat	Latency	PNC
1320	17.8	-0.414222707001717	0.0205211079112165	unweighted	Latencycomposite	lat	Latency	PNC
1321	17.9	-0.408565495128765	0.0204673677171493	unweighted	Latencycomposite	lat	Latency	PNC
1322	18	-0.402548514356867	0.0204479346383189	unweighted	Latencycomposite	lat	Latency	PNC
1323	18.1	-0.396205326844402	0.0204757814891971	unweighted	Latencycomposite	lat	Latency	PNC
1324	18.2	-0.389571022460236	0.0205587770176253	unweighted	Latencycomposite	lat	Latency	PNC
1325	18.3	-0.382682735477558	0.0206992687139562	unweighted	Latencycomposite	lat	Latency	PNC
1326	18.4	-0.375579422407093	0.0208936482312755	unweighted	Latencycomposite	lat	Latency	PNC
1327	18.5	-0.368301897360718	0.0211334164311231	unweighted	Latencycomposite	lat	Latency	PNC
1328	18.6	-0.360893102663207	0.021407464144672	unweighted	Latencycomposite	lat	Latency	PNC
1329	18.7	-0.353397582048249	0.0217037188422446	unweighted	Latencycomposite	lat	Latency	PNC
1330	18.8	-0.345861760420782	0.022012227394485	unweighted	Latencycomposite	lat	Latency	PNC
1331	18.9	-0.338333528720756	0.0223265786979609	unweighted	Latencycomposite	lat	Latency	PNC
1332	19	-0.330861897883472	0.0226452056417854	unweighted	Latencycomposite	lat	Latency	PNC
1333	19.1	-0.323496839008506	0.0229722966684689	unweighted	Latencycomposite	lat	Latency	PNC
1334	19.2	-0.316288657334389	0.0233164878442967	unweighted	Latencycomposite	lat	Latency	PNC
1335	19.3	-0.309287470173545	0.023690390238988	unweighted	Latencycomposite	lat	Latency	PNC
1336	19.4	-0.302542766993737	0.0241081002205416	unweighted	Latencycomposite	lat	Latency	PNC
1337	19.5	-0.296102627711209	0.0245829717901441	unweighted	Latencycomposite	lat	Latency	PNC
1338	19.6	-0.29001287911429	0.0251258132705097	unweighted	Latencycomposite	lat	Latency	PNC
1339	19.7	-0.284316902477181	0.0257427687953107	unweighted	Latencycomposite	lat	Latency	PNC
1340	19.8	-0.279054093180838	0.0264353573524233	unweighted	Latencycomposite	lat	Latency	PNC
1341	19.9	-0.274259816673623	0.0272007920288226	unweighted	Latencycomposite	lat	Latency	PNC
1342	20	-0.269964565358027	0.0280339037691076	unweighted	Latencycomposite	lat	Latency	PNC
1343	20.1	-0.26619262511647	0.0289301590089851	unweighted	Latencycomposite	lat	Latency	PNC
1344	20.2	-0.262962875195286	0.0298882312745179	unweighted	Latencycomposite	lat	Latency	PNC
1345	20.3	-0.260286734274116	0.0309137659778441	unweighted	Latencycomposite	lat	Latency	PNC
1346	20.4	-0.258168863939803	0.0320213356658558	unweighted	Latencycomposite	lat	Latency	PNC
1347	20.5	-0.25660689055343	0.0332358913448311	unweighted	Latencycomposite	lat	Latency	PNC
1348	20.6	-0.255590255629616	0.034593047543236	unweighted	Latencycomposite	lat	Latency	PNC
1349	20.7	-0.255102062226636	0.0361362966539416	unweighted	Latencycomposite	lat	Latency	PNC
1350	20.8	-0.255117644665748	0.0379140340472444	unweighted	Latencycomposite	lat	Latency	PNC
1351	20.9	-0.255605954477952	0.0399738562316763	unweighted	Latencycomposite	lat	Latency	PNC
1352	21	-0.256530331294177	0.0423569635048038	unweighted	Latencycomposite	lat	Latency	PNC
1353	21.1	-0.257848394283699	0.045093332014217	unweighted	Latencycomposite	lat	Latency	PNC
1354	21.2	-0.259514228987578	0.0481979551077424	unweighted	Latencycomposite	lat	Latency	PNC
1355	21.3	-0.261478834618659	0.0516699301356629	unweighted	Latencycomposite	lat	Latency	PNC
1356	21.4	-0.263691616705915	0.0554932230550394	unweighted	Latencycomposite	lat	Latency	PNC
1357	21.5	-0.266102240507332	0.0596393633966572	unweighted	Latencycomposite	lat	Latency	PNC
1358	21.6	-0.268662196201462	0.0640711007960198	unweighted	Latencycomposite	lat	Latency	PNC
1359	21.7	-0.27132611155288	0.0687460886389712	unweighted	Latencycomposite	lat	Latency	PNC
1360	21.8	-0.274054902406603	0.073621307403229	unweighted	Latencycomposite	lat	Latency	PNC
1361	21.9	-0.27681654859792	0.0786561916876686	unweighted	Latencycomposite	lat	Latency	PNC
1362	22	-0.279588669714325	0.0838160570991439	unweighted	Latencycomposite	lat	Latency	PNC
1363	8	-0.982711271951487	0.0676446330558437	pop. weighted	Accuracycomposite	acc	Accuracy	PNC
1364	8.1	-0.955003425088566	0.0643474749975914	pop. weighted	Accuracycomposite	acc	Accuracy	PNC
1365	8.2	-0.927312704064227	0.0611222331587869	pop. weighted	Accuracycomposite	acc	Accuracy	PNC
1366	8.3	-0.89965623471705	0.0579841066567303	pop. weighted	Accuracycomposite	acc	Accuracy	PNC
1367	8.4	-0.872051142885619	0.0549494305270163	pop. weighted	Accuracycomposite	acc	Accuracy	PNC
1368	8.5	-0.844514554408515	0.0520357438330975	pop. weighted	Accuracycomposite	acc	Accuracy	PNC
1369	8.6	-0.81706359512432	0.0492617980019478	pop. weighted	Accuracycomposite	acc	Accuracy	PNC
1370	8.7	-0.789715390871616	0.0466474621535261	pop. weighted	Accuracycomposite	acc	Accuracy	PNC
1371	8.8	-0.762487067488984	0.0442134671552992	pop. weighted	Accuracycomposite	acc	Accuracy	PNC
1372	8.9	-0.735395750815006	0.0419809178055917	pop. weighted	Accuracycomposite	acc	Accuracy	PNC
1373	9	-0.708458566688264	0.0399705012073112	pop. weighted	Accuracycomposite	acc	Accuracy	PNC
1374	9.1	-0.681692640947339	0.0382013416192084	pop. weighted	Accuracycomposite	acc	Accuracy	PNC
1375	9.2	-0.655115099430814	0.0366895114098453	pop. weighted	Accuracycomposite	acc	Accuracy	PNC
1376	9.3	-0.62874306797727	0.0354463093298615	pop. weighted	Accuracycomposite	acc	Accuracy	PNC
1377	9.4	-0.602593672425288	0.0344765437703172	pop. weighted	Accuracycomposite	acc	Accuracy	PNC
1378	9.5	-0.576684038613452	0.0337771611593346	pop. weighted	Accuracycomposite	acc	Accuracy	PNC
1379	9.6	-0.551031292380342	0.0333365711380931	pop. weighted	Accuracycomposite	acc	Accuracy	PNC
1380	9.7	-0.52565255956454	0.0331348974341256	pop. weighted	Accuracycomposite	acc	Accuracy	PNC
1381	9.8	-0.500564966004627	0.0331451524248639	pop. weighted	Accuracycomposite	acc	Accuracy	PNC
1382	9.9	-0.475785637539187	0.0333350911303345	pop. weighted	Accuracycomposite	acc	Accuracy	PNC
1383	10	-0.4513317000068	0.0336693558561343	pop. weighted	Accuracycomposite	acc	Accuracy	PNC
1384	10.1	-0.427220279246049	0.0341115249786121	pop. weighted	Accuracycomposite	acc	Accuracy	PNC
1385	10.2	-0.403468501095514	0.0346257957468853	pop. weighted	Accuracycomposite	acc	Accuracy	PNC
1386	10.3	-0.380093491393778	0.0351781858057831	pop. weighted	Accuracycomposite	acc	Accuracy	PNC
1387	10.4	-0.357112375979422	0.0357372665574625	pop. weighted	Accuracycomposite	acc	Accuracy	PNC
1388	10.5	-0.334542280691029	0.0362745158235547	pop. weighted	Accuracycomposite	acc	Accuracy	PNC
1389	10.6	-0.31240033136718	0.0367644017561498	pop. weighted	Accuracycomposite	acc	Accuracy	PNC
1390	10.7	-0.290703653846456	0.0371843027280719	pop. weighted	Accuracycomposite	acc	Accuracy	PNC
1391	10.8	-0.269469373967439	0.0375143469823107	pop. weighted	Accuracycomposite	acc	Accuracy	PNC
1392	10.9	-0.248714617568713	0.0377372331340858	pop. weighted	Accuracycomposite	acc	Accuracy	PNC
1393	11	-0.228456510488857	0.0378380741594872	pop. weighted	Accuracycomposite	acc	Accuracy	PNC
1394	11.1	-0.208712154642595	0.0378043073238498	pop. weighted	Accuracycomposite	acc	Accuracy	PNC
1395	11.2	-0.189490545975057	0.0376297425103025	pop. weighted	Accuracycomposite	acc	Accuracy	PNC
1396	11.3	-0.170780811929507	0.0373204457868848	pop. weighted	Accuracycomposite	acc	Accuracy	PNC
1397	11.4	-0.152569091619041	0.0368859676012688	pop. weighted	Accuracycomposite	acc	Accuracy	PNC
1398	11.5	-0.134841524156753	0.0363375586152356	pop. weighted	Accuracycomposite	acc	Accuracy	PNC
1399	11.6	-0.117584248655735	0.0356879747296601	pop. weighted	Accuracycomposite	acc	Accuracy	PNC
1400	11.7	-0.100783404229082	0.0349513444480142	pop. weighted	Accuracycomposite	acc	Accuracy	PNC
1401	11.8	-0.0844251299898864	0.0341430778300759	pop. weighted	Accuracycomposite	acc	Accuracy	PNC
1402	11.9	-0.0684955650512445	0.0332797974480745	pop. weighted	Accuracycomposite	acc	Accuracy	PNC
1403	12	-0.0529808485262479	0.0323792704522493	pop. weighted	Accuracycomposite	acc	Accuracy	PNC
1404	12.1	-0.037867119527991	0.0314603173422067	pop. weighted	Accuracycomposite	acc	Accuracy	PNC
1405	12.2	-0.0231405171695686	0.0305426678478973	pop. weighted	Accuracycomposite	acc	Accuracy	PNC
1406	12.3	-0.00878718056407296	0.0296467286312972	pop. weighted	Accuracycomposite	acc	Accuracy	PNC
1407	12.4	0.00520675117540115	0.0287932236580918	pop. weighted	Accuracycomposite	acc	Accuracy	PNC
1408	12.5	0.0188551389357602	0.0280026699214131	pop. weighted	Accuracycomposite	acc	Accuracy	PNC
1409	12.6	0.0321718436039105	0.0272946639146424	pop. weighted	Accuracycomposite	acc	Accuracy	PNC
1410	12.7	0.0451707260667579	0.026686982819012	pop. weighted	Accuracycomposite	acc	Accuracy	PNC
1411	12.8	0.0578656472112094	0.0261945501333522	pop. weighted	Accuracycomposite	acc	Accuracy	PNC
1412	12.9	0.0702704679241703	0.0258283715672827	pop. weighted	Accuracycomposite	acc	Accuracy	PNC
1413	13	0.0823990490925471	0.0255945957502269	pop. weighted	Accuracycomposite	acc	Accuracy	PNC
1414	13.1	0.0942652516032465	0.0254938711044322	pop. weighted	Accuracycomposite	acc	Accuracy	PNC
1415	13.2	0.105882936343174	0.0255211361351997	pop. weighted	Accuracycomposite	acc	Accuracy	PNC
1416	13.3	0.117265964199236	0.0256658970920495	pop. weighted	Accuracycomposite	acc	Accuracy	PNC
1417	13.4	0.128428196058339	0.0259129417736609	pop. weighted	Accuracycomposite	acc	Accuracy	PNC
1418	13.5	0.139383492807389	0.0262433513889934	pop. weighted	Accuracycomposite	acc	Accuracy	PNC
1419	13.6	0.150145715333292	0.0266356340487206	pop. weighted	Accuracycomposite	acc	Accuracy	PNC
1420	13.7	0.160728724522955	0.027066818507799	pop. weighted	Accuracycomposite	acc	Accuracy	PNC
1421	13.8	0.171146381263283	0.0275133973121	pop. weighted	Accuracycomposite	acc	Accuracy	PNC
1422	13.9	0.181412546441183	0.0279520687082465	pop. weighted	Accuracycomposite	acc	Accuracy	PNC
1423	14	0.191541080943561	0.0283602768479308	pop. weighted	Accuracycomposite	acc	Accuracy	PNC
1424	14.1	0.201545845657324	0.0287165817628258	pop. weighted	Accuracycomposite	acc	Accuracy	PNC
1425	14.2	0.211440701469377	0.0290009054439544	pop. weighted	Accuracycomposite	acc	Accuracy	PNC
1426	14.3	0.221239509266626	0.0291947037270374	pop. weighted	Accuracycomposite	acc	Accuracy	PNC
1427	14.4	0.230955212977133	0.0292819272456758	pop. weighted	Accuracycomposite	acc	Accuracy	PNC
1428	14.5	0.240590098171744	0.0292579791642911	pop. weighted	Accuracycomposite	acc	Accuracy	PNC
1429	14.6	0.250139574674008	0.0291267240169847	pop. weighted	Accuracycomposite	acc	Accuracy	PNC
1430	14.7	0.259598937739189	0.0288941950079791	pop. weighted	Accuracycomposite	acc	Accuracy	PNC
1431	14.8	0.268963482622547	0.0285681207357611	pop. weighted	Accuracycomposite	acc	Accuracy	PNC
1432	14.9	0.278228504579343	0.0281576539030554	pop. weighted	Accuracycomposite	acc	Accuracy	PNC
1433	15	0.287389298864841	0.0276731724264731	pop. weighted	Accuracycomposite	acc	Accuracy	PNC
1434	15.1	0.296441160734301	0.0271261296292371	pop. weighted	Accuracycomposite	acc	Accuracy	PNC
1435	15.2	0.305379385442986	0.0265289336058815	pop. weighted	Accuracycomposite	acc	Accuracy	PNC
1436	15.3	0.314199268246158	0.0258948371373424	pop. weighted	Accuracycomposite	acc	Accuracy	PNC
1437	15.4	0.322896104399078	0.0252378191503003	pop. weighted	Accuracycomposite	acc	Accuracy	PNC
1438	15.5	0.331465189157008	0.0245724372162524	pop. weighted	Accuracycomposite	acc	Accuracy	PNC
1439	15.6	0.33990181777521	0.0239136288412802	pop. weighted	Accuracycomposite	acc	Accuracy	PNC
1440	15.7	0.348201285508946	0.0232764386922178	pop. weighted	Accuracycomposite	acc	Accuracy	PNC
1441	15.8	0.356358887613478	0.0226756514636908	pop. weighted	Accuracycomposite	acc	Accuracy	PNC
1442	15.9	0.364369919344067	0.0221253183004784	pop. weighted	Accuracycomposite	acc	Accuracy	PNC
1443	16	0.372229675955976	0.0216381807442938	pop. weighted	Accuracycomposite	acc	Accuracy	PNC
1444	16.1	0.379933452704465	0.0212250204766593	pop. weighted	Accuracycomposite	acc	Accuracy	PNC
1445	16.2	0.387476544844799	0.0208939923987883	pop. weighted	Accuracycomposite	acc	Accuracy	PNC
1446	16.3	0.394854247632236	0.0206500247663318	pop. weighted	Accuracycomposite	acc	Accuracy	PNC
1447	16.4	0.40206185632204	0.0204943818207257	pop. weighted	Accuracycomposite	acc	Accuracy	PNC
1448	16.5	0.409094666169473	0.0204244719014161	pop. weighted	Accuracycomposite	acc	Accuracy	PNC
1449	16.6	0.415947972429797	0.0204339458052505	pop. weighted	Accuracycomposite	acc	Accuracy	PNC
1450	16.7	0.422617070358273	0.0205130762270259	pop. weighted	Accuracycomposite	acc	Accuracy	PNC
1451	16.8	0.429097255210162	0.0206493576983482	pop. weighted	Accuracycomposite	acc	Accuracy	PNC
1452	16.9	0.435383822240727	0.020828234811734	pop. weighted	Accuracycomposite	acc	Accuracy	PNC
1453	17	0.441472066705231	0.0210338623971897	pop. weighted	Accuracycomposite	acc	Accuracy	PNC
1454	17.1	0.447357283858934	0.0212498206884519	pop. weighted	Accuracycomposite	acc	Accuracy	PNC
1455	17.2	0.453034768957099	0.021459740164337	pop. weighted	Accuracycomposite	acc	Accuracy	PNC
1456	17.3	0.458499817254986	0.0216478231437089	pop. weighted	Accuracycomposite	acc	Accuracy	PNC
1457	17.4	0.463748187849105	0.0217996548702146	pop. weighted	Accuracycomposite	acc	Accuracy	PNC
1458	17.5	0.468781031338225	0.0219068284736247	pop. weighted	Accuracycomposite	acc	Accuracy	PNC
1459	17.6	0.473602976399994	0.0219662063582618	pop. weighted	Accuracycomposite	acc	Accuracy	PNC
1460	17.7	0.478218709666133	0.0219771030819212	pop. weighted	Accuracycomposite	acc	Accuracy	PNC
1461	17.8	0.482632917768358	0.0219410065075149	pop. weighted	Accuracycomposite	acc	Accuracy	PNC
1462	17.9	0.48685028733839	0.0218614212822276	pop. weighted	Accuracycomposite	acc	Accuracy	PNC
1463	18	0.490875505007947	0.0217437772537731	pop. weighted	Accuracycomposite	acc	Accuracy	PNC
1464	18.1	0.49471325740875	0.0215953884475673	pop. weighted	Accuracycomposite	acc	Accuracy	PNC
1465	18.2	0.498368231172514	0.0214254453087714	pop. weighted	Accuracycomposite	acc	Accuracy	PNC
1466	18.3	0.501845112930961	0.0212450184372393	pop. weighted	Accuracycomposite	acc	Accuracy	PNC
1467	18.4	0.505148589315809	0.021067045720948	pop. weighted	Accuracycomposite	acc	Accuracy	PNC
1468	18.5	0.508283346958776	0.020906267144507	pop. weighted	Accuracycomposite	acc	Accuracy	PNC
1469	18.6	0.511254072491583	0.0207790644616293	pop. weighted	Accuracycomposite	acc	Accuracy	PNC
1470	18.7	0.514065452545946	0.0207031600123465	pop. weighted	Accuracycomposite	acc	Accuracy	PNC
1471	18.8	0.516722173753587	0.0206971356278872	pop. weighted	Accuracycomposite	acc	Accuracy	PNC
1472	18.9	0.519228922746223	0.0207797545422267	pop. weighted	Accuracycomposite	acc	Accuracy	PNC
1473	19	0.521590386155573	0.0209691091928128	pop. weighted	Accuracycomposite	acc	Accuracy	PNC
1474	19.1	0.523811250613356	0.0212816705951611	pop. weighted	Accuracycomposite	acc	Accuracy	PNC
1475	19.2	0.525896202751291	0.0217313647618501	pop. weighted	Accuracycomposite	acc	Accuracy	PNC
1476	19.3	0.527849929201097	0.0223288255272251	pop. weighted	Accuracycomposite	acc	Accuracy	PNC
1477	19.4	0.529677116594493	0.0230809530843889	pop. weighted	Accuracycomposite	acc	Accuracy	PNC
1478	19.5	0.531382451563198	0.0239908439984545	pop. weighted	Accuracycomposite	acc	Accuracy	PNC
1479	19.6	0.532970620738931	0.0250580741675472	pop. weighted	Accuracycomposite	acc	Accuracy	PNC
1480	19.7	0.53444631075341	0.026279244296356	pop. weighted	Accuracycomposite	acc	Accuracy	PNC
1481	19.8	0.535814208238354	0.0276486622057686	pop. weighted	Accuracycomposite	acc	Accuracy	PNC
1482	19.9	0.537078999825483	0.0291590416204118	pop. weighted	Accuracycomposite	acc	Accuracy	PNC
1483	20	0.538245372146515	0.030802129582363	pop. weighted	Accuracycomposite	acc	Accuracy	PNC
1484	20.1	0.539318011833169	0.0325692154503333	pop. weighted	Accuracycomposite	acc	Accuracy	PNC
1485	20.2	0.540301605517165	0.0344515093078587	pop. weighted	Accuracycomposite	acc	Accuracy	PNC
1486	20.3	0.54120083983022	0.0364404004129995	pop. weighted	Accuracycomposite	acc	Accuracy	PNC
1487	20.4	0.542020401404053	0.0385276173664937	pop. weighted	Accuracycomposite	acc	Accuracy	PNC
1488	20.5	0.542764976870385	0.040705314250065	pop. weighted	Accuracycomposite	acc	Accuracy	PNC
1489	20.6	0.543439252860933	0.042966104765639	pop. weighted	Accuracycomposite	acc	Accuracy	PNC
1490	20.7	0.544047916007417	0.0453030621989759	pop. weighted	Accuracycomposite	acc	Accuracy	PNC
1491	20.8	0.544595652941555	0.0477096985450006	pop. weighted	Accuracycomposite	acc	Accuracy	PNC
1492	20.9	0.545087150295066	0.0501799321972396	pop. weighted	Accuracycomposite	acc	Accuracy	PNC
1493	21	0.545527094699669	0.0527080504973802	pop. weighted	Accuracycomposite	acc	Accuracy	PNC
1494	21.1	0.545920172787084	0.055288671150893	pop. weighted	Accuracycomposite	acc	Accuracy	PNC
1495	21.2	0.546271071189029	0.0579167049091014	pop. weighted	Accuracycomposite	acc	Accuracy	PNC
1496	21.3	0.546584476537222	0.0605873208378155	pop. weighted	Accuracycomposite	acc	Accuracy	PNC
1497	21.4	0.546865075463383	0.0632959147929589	pop. weighted	Accuracycomposite	acc	Accuracy	PNC
1498	21.5	0.54711755459923	0.066038081288468	pop. weighted	Accuracycomposite	acc	Accuracy	PNC
1499	21.6	0.547346600576484	0.0688095886844762	pop. weighted	Accuracycomposite	acc	Accuracy	PNC
1500	21.7	0.547556900026861	0.0716063574826857	pop. weighted	Accuracycomposite	acc	Accuracy	PNC
1501	21.8	0.547753139582082	0.0744244414483616	pop. weighted	Accuracycomposite	acc	Accuracy	PNC
1502	21.9	0.547940005873866	0.0772600112560471	pop. weighted	Accuracycomposite	acc	Accuracy	PNC
1503	22	0.54812218553393	0.0801093403602084	pop. weighted	Accuracycomposite	acc	Accuracy	PNC
1504	8	1.37160124824823	0.0678483301477115	pop. weighted	Latencycomposite	lat	Latency	PNC
1505	8.1	1.33069307582165	0.0645603284949123	pop. weighted	Latencycomposite	lat	Latency	PNC
1506	8.2	1.28980975085048	0.0613217297829164	pop. weighted	Latencycomposite	lat	Latency	PNC
1507	8.3	1.24897612079013	0.0581443467669198	pop. weighted	Latencycomposite	lat	Latency	PNC
1508	8.4	1.20821703309603	0.0550407875822146	pop. weighted	Latencycomposite	lat	Latency	PNC
1509	8.5	1.16755733522359	0.0520245576320524	pop. weighted	Latencycomposite	lat	Latency	PNC
1510	8.6	1.12702187462821	0.0491101552820298	pop. weighted	Latencycomposite	lat	Latency	PNC
1511	8.7	1.08663549876531	0.0463131452839025	pop. weighted	Latencycomposite	lat	Latency	PNC
1512	8.8	1.04642305509031	0.0436501839008063	pop. weighted	Latencycomposite	lat	Latency	PNC
1513	8.9	1.00640939105863	0.0411389563268456	pop. weighted	Latencycomposite	lat	Latency	PNC
1514	9	0.966619354125661	0.0387979710430578	pop. weighted	Latencycomposite	lat	Latency	PNC
1515	9.1	0.927077791746835	0.0366461406405303	pop. weighted	Latencycomposite	lat	Latency	PNC
1516	9.2	0.887809551377561	0.0347020721090019	pop. weighted	Latencycomposite	lat	Latency	PNC
1517	9.3	0.848839480473252	0.0329830047748159	pop. weighted	Latencycomposite	lat	Latency	PNC
1518	9.4	0.810192426489323	0.0315033872550366	pop. weighted	Latencycomposite	lat	Latency	PNC
1519	9.5	0.771893236881187	0.0302731862199087	pop. weighted	Latencycomposite	lat	Latency	PNC
1520	9.6	0.733966759104258	0.0292961569679936	pop. weighted	Latencycomposite	lat	Latency	PNC
1521	9.7	0.696437840613949	0.0285684291026313	pop. weighted	Latencycomposite	lat	Latency	PNC
1522	9.8	0.659331328865675	0.0280777919228729	pop. weighted	Latencycomposite	lat	Latency	PNC
1523	9.9	0.62267207131485	0.0278039440976267	pop. weighted	Latencycomposite	lat	Latency	PNC
1524	10	0.586484915416887	0.0277197201248	pop. weighted	Latencycomposite	lat	Latency	PNC
1525	10.1	0.5507947086272	0.0277930317382651	pop. weighted	Latencycomposite	lat	Latency	PNC
1526	10.2	0.515626298401202	0.0279890978483748	pop. weighted	Latencycomposite	lat	Latency	PNC
1527	10.3	0.481004532194308	0.0282725431051765	pop. weighted	Latencycomposite	lat	Latency	PNC
1528	10.4	0.446954257461931	0.028609082834031	pop. weighted	Latencycomposite	lat	Latency	PNC
1529	10.5	0.413500321659486	0.0289666889011052	pop. weighted	Latencycomposite	lat	Latency	PNC
1530	10.6	0.380667572242386	0.029316271267643	pop. weighted	Latencycomposite	lat	Latency	PNC
1531	10.7	0.348480856666044	0.0296319851599515	pop. weighted	Latencycomposite	lat	Latency	PNC
1532	10.8	0.316965022385875	0.0298912931455037	pop. weighted	Latencycomposite	lat	Latency	PNC
1533	10.9	0.286144916857292	0.0300748983729671	pop. weighted	Latencycomposite	lat	Latency	PNC
1534	11	0.25604538753571	0.0301666407793442	pop. weighted	Latencycomposite	lat	Latency	PNC
1535	11.1	0.226691256712239	0.0301534360328928	pop. weighted	Latencycomposite	lat	Latency	PNC
1536	11.2	0.19809882041668	0.0300289616539316	pop. weighted	Latencycomposite	lat	Latency	PNC
1537	11.3	0.170263476002034	0.0297989078583845	pop. weighted	Latencycomposite	lat	Latency	PNC
1538	11.4	0.143177477547243	0.0294728700119188	pop. weighted	Latencycomposite	lat	Latency	PNC
1539	11.5	0.116833079131249	0.0290626020273787	pop. weighted	Latencycomposite	lat	Latency	PNC
1540	11.6	0.091222534832995	0.0285817336121849	pop. weighted	Latencycomposite	lat	Latency	PNC
1541	11.7	0.066338098731423	0.0280455498173131	pop. weighted	Latencycomposite	lat	Latency	PNC
1542	11.8	0.0421720249054752	0.0274707956625312	pop. weighted	Latencycomposite	lat	Latency	PNC
1543	11.9	0.0187165674340952	0.0268754684796891	pop. weighted	Latencycomposite	lat	Latency	PNC
1544	12	-0.0040360196037762	0.026278558593692	pop. weighted	Latencycomposite	lat	Latency	PNC
1545	12.1	-0.026093482129196	0.0256996972908211	pop. weighted	Latencycomposite	lat	Latency	PNC
1546	12.2	-0.0474635660632203	0.0251586731695465	pop. weighted	Latencycomposite	lat	Latency	PNC
1547	12.3	-0.0681540173269091	0.0246747885275303	pop. weighted	Latencycomposite	lat	Latency	PNC
1548	12.4	-0.0881725818413182	0.024266051006734	pop. weighted	Latencycomposite	lat	Latency	PNC
1549	12.5	-0.107527005527506	0.023948234204841	pop. weighted	Latencycomposite	lat	Latency	PNC
1550	12.6	-0.12622503430653	0.0237338897832645	pop. weighted	Latencycomposite	lat	Latency	PNC
1551	12.7	-0.144274414099447	0.023631439070969	pop. weighted	Latencycomposite	lat	Latency	PNC
1552	12.8	-0.161682890827316	0.023644493839907	pop. weighted	Latencycomposite	lat	Latency	PNC
1553	12.9	-0.178458210411193	0.0237715360872202	pop. weighted	Latencycomposite	lat	Latency	PNC
1554	13	-0.194608118772137	0.0240060229894999	pop. weighted	Latencycomposite	lat	Latency	PNC
1555	13.1	-0.210140361831205	0.0243368949279978	pop. weighted	Latencycomposite	lat	Latency	PNC
1556	13.2	-0.225062685509454	0.0247493844093162	pop. weighted	Latencycomposite	lat	Latency	PNC
1557	13.3	-0.239382835727942	0.0252259800420695	pop. weighted	Latencycomposite	lat	Latency	PNC
1558	13.4	-0.253108558407727	0.025747401474548	pop. weighted	Latencycomposite	lat	Latency	PNC
1559	13.5	-0.266247599469866	0.0262934772001257	pop. weighted	Latencycomposite	lat	Latency	PNC
1560	13.6	-0.278807704835417	0.0268438667276714	pop. weighted	Latencycomposite	lat	Latency	PNC
1561	13.7	-0.290796620425437	0.0273786137682345	pop. weighted	Latencycomposite	lat	Latency	PNC
1562	13.8	-0.302222092160984	0.0278785485580511	pop. weighted	Latencycomposite	lat	Latency	PNC
1563	13.9	-0.313091865963116	0.0283255742557066	pop. weighted	Latencycomposite	lat	Latency	PNC
1564	14	-0.323413687752889	0.0287028782149144	pop. weighted	Latencycomposite	lat	Latency	PNC
1565	14.1	-0.333195303451363	0.0289951087636395	pop. weighted	Latencycomposite	lat	Latency	PNC
1566	14.2	-0.342444458979593	0.0291885561478529	pop. weighted	Latencycomposite	lat	Latency	PNC
1567	14.3	-0.351168900258638	0.0292713755517987	pop. weighted	Latencycomposite	lat	Latency	PNC
1568	14.4	-0.359376538248372	0.0292347673759551	pop. weighted	Latencycomposite	lat	Latency	PNC
1569	14.5	-0.367077202252831	0.0290825860160931	pop. weighted	Latencycomposite	lat	Latency	PNC
1570	14.6	-0.374281959107266	0.0288276263461551	pop. weighted	Latencycomposite	lat	Latency	PNC
1571	14.7	-0.381001896267497	0.0284848869812766	pop. weighted	Latencycomposite	lat	Latency	PNC
1572	14.8	-0.387248101189342	0.0280712607904456	pop. weighted	Latencycomposite	lat	Latency	PNC
1573	14.9	-0.393031661328623	0.0276053770395377	pop. weighted	Latencycomposite	lat	Latency	PNC
1574	15	-0.398363664141158	0.0271074399144721	pop. weighted	Latencycomposite	lat	Latency	PNC
1575	15.1	-0.403255197082767	0.0265990149123286	pop. weighted	Latencycomposite	lat	Latency	PNC
1576	15.2	-0.40771734760927	0.0261027104685263	pop. weighted	Latencycomposite	lat	Latency	PNC
1577	15.3	-0.411761203176487	0.0256417012895615	pop. weighted	Latencycomposite	lat	Latency	PNC
1578	15.4	-0.415397851240236	0.0252390485576202	pop. weighted	Latencycomposite	lat	Latency	PNC
1579	15.5	-0.41863837925634	0.0249167976781401	pop. weighted	Latencycomposite	lat	Latency	PNC
1580	15.6	-0.421493874680615	0.0246948811568299	pop. weighted	Latencycomposite	lat	Latency	PNC
1581	15.7	-0.423975424968884	0.0245899187916103	pop. weighted	Latencycomposite	lat	Latency	PNC
1582	15.8	-0.426094117576965	0.0246140725895444	pop. weighted	Latencycomposite	lat	Latency	PNC
1583	15.9	-0.427861039960678	0.0247741509957522	pop. weighted	Latencycomposite	lat	Latency	PNC
1584	16	-0.429287279575843	0.0250711388085874	pop. weighted	Latencycomposite	lat	Latency	PNC
1585	16.1	-0.430383923878278	0.0255002490644044	pop. weighted	Latencycomposite	lat	Latency	PNC
1586	16.2	-0.431162060323806	0.0260514764455555	pop. weighted	Latencycomposite	lat	Latency	PNC
1587	16.3	-0.431632776368244	0.0267105245560179	pop. weighted	Latencycomposite	lat	Latency	PNC
1588	16.4	-0.431807159467413	0.0274599217030353	pop. weighted	Latencycomposite	lat	Latency	PNC
1589	16.5	-0.431696297077132	0.0282801435613538	pop. weighted	Latencycomposite	lat	Latency	PNC
1590	16.6	-0.431311276653221	0.0291506095349058	pop. weighted	Latencycomposite	lat	Latency	PNC
1591	16.7	-0.4306631856515	0.0300504837281203	pop. weighted	Latencycomposite	lat	Latency	PNC
1592	16.8	-0.429763111527789	0.0309592673082365	pop. weighted	Latencycomposite	lat	Latency	PNC
1593	16.9	-0.428622141737906	0.0318572056390732	pop. weighted	Latencycomposite	lat	Latency	PNC
1594	17	-0.427251363737674	0.0327255508902437	pop. weighted	Latencycomposite	lat	Latency	PNC
1595	17.1	-0.425661864982909	0.0335467243562264	pop. weighted	Latencycomposite	lat	Latency	PNC
1596	17.2	-0.423864732929433	0.034304418772906	pop. weighted	Latencycomposite	lat	Latency	PNC
1597	17.3	-0.421871055033065	0.0349836743546431	pop. weighted	Latencycomposite	lat	Latency	PNC
1598	17.4	-0.419691563509258	0.0355715384619092	pop. weighted	Latencycomposite	lat	Latency	PNC
1599	17.5	-0.417332861403713	0.0360634317254753	pop. weighted	Latencycomposite	lat	Latency	PNC
1600	17.6	-0.414798888018815	0.0364609853957516	pop. weighted	Latencycomposite	lat	Latency	PNC
1601	17.7	-0.412093538271884	0.036767613950548	pop. weighted	Latencycomposite	lat	Latency	PNC
1602	17.8	-0.409220707080239	0.0369882606360187	pop. weighted	Latencycomposite	lat	Latency	PNC
1603	17.9	-0.406184289361199	0.037129280306405	pop. weighted	Latencycomposite	lat	Latency	PNC
1604	18	-0.402988180032083	0.037198371268782	pop. weighted	Latencycomposite	lat	Latency	PNC
1605	18.1	-0.39963627401021	0.037204542631718	pop. weighted	Latencycomposite	lat	Latency	PNC
1606	18.2	-0.396132466212898	0.0371581051229584	pop. weighted	Latencycomposite	lat	Latency	PNC
1607	18.3	-0.392480651557467	0.0370706735380118	pop. weighted	Latencycomposite	lat	Latency	PNC
1608	18.4	-0.388684724961236	0.0369551681160096	pop. weighted	Latencycomposite	lat	Latency	PNC
1609	18.5	-0.384748581341522	0.0368258004703404	pop. weighted	Latencycomposite	lat	Latency	PNC
1610	18.6	-0.380676115615647	0.0366980276289398	pop. weighted	Latencycomposite	lat	Latency	PNC
1611	18.7	-0.376471222700927	0.0365884559008051	pop. weighted	Latencycomposite	lat	Latency	PNC
1612	18.8	-0.372137797514683	0.036514675630263	pop. weighted	Latencycomposite	lat	Latency	PNC
1613	18.9	-0.367679734974233	0.0364950096720442	pop. weighted	Latencycomposite	lat	Latency	PNC
1614	19	-0.363100929996896	0.036548163962857	pop. weighted	Latencycomposite	lat	Latency	PNC
1615	19.1	-0.358405277499991	0.0366927788790739	pop. weighted	Latencycomposite	lat	Latency	PNC
1616	19.2	-0.353596672400837	0.036946895130581	pop. weighted	Latencycomposite	lat	Latency	PNC
1617	19.3	-0.348679009616753	0.0373273659936387	pop. weighted	Latencycomposite	lat	Latency	PNC
1618	19.4	-0.343656184065058	0.0378492649565406	pop. weighted	Latencycomposite	lat	Latency	PNC
1619	19.5	-0.33853209066307	0.0385253491722157	pop. weighted	Latencycomposite	lat	Latency	PNC
1620	19.6	-0.33331062432811	0.0393656396378017	pop. weighted	Latencycomposite	lat	Latency	PNC
1621	19.7	-0.327995679977494	0.0403771665055291	pop. weighted	Latencycomposite	lat	Latency	PNC
1622	19.8	-0.322591152528544	0.0415639043299001	pop. weighted	Latencycomposite	lat	Latency	PNC
1623	19.9	-0.317100936898577	0.0429268933060369	pop. weighted	Latencycomposite	lat	Latency	PNC
1624	20	-0.311528928004912	0.0444645163249388	pop. weighted	Latencycomposite	lat	Latency	PNC
1625	20.1	-0.305879020764869	0.0461728842869521	pop. weighted	Latencycomposite	lat	Latency	PNC
1626	20.2	-0.300155110095766	0.0480462763241194	pop. weighted	Latencycomposite	lat	Latency	PNC
1627	20.3	-0.294361090914922	0.0500775862340414	pop. weighted	Latencycomposite	lat	Latency	PNC
1628	20.4	-0.288500858139657	0.052258737816436	pop. weighted	Latencycomposite	lat	Latency	PNC
1629	20.5	-0.282578306687289	0.0545810456102423	pop. weighted	Latencycomposite	lat	Latency	PNC
1630	20.6	-0.276597331475136	0.0570355103253807	pop. weighted	Latencycomposite	lat	Latency	PNC
1631	20.7	-0.270561827420518	0.0596130481322255	pop. weighted	Latencycomposite	lat	Latency	PNC
1632	20.8	-0.264475689440755	0.0623046593865549	pop. weighted	Latencycomposite	lat	Latency	PNC
1633	20.9	-0.258342812453164	0.0651015457101923	pop. weighted	Latencycomposite	lat	Latency	PNC
1634	21	-0.252167091375065	0.0679951854029746	pop. weighted	Latencycomposite	lat	Latency	PNC
1635	21.1	-0.245952421123776	0.070977376757827	pop. weighted	Latencycomposite	lat	Latency	PNC
1636	21.2	-0.239702696616618	0.0740402576705368	pop. weighted	Latencycomposite	lat	Latency	PNC
1637	21.3	-0.233421812770907	0.0771763084605853	pop. weighted	Latencycomposite	lat	Latency	PNC
1638	21.4	-0.227113664503965	0.0803783433451229	pop. weighted	Latencycomposite	lat	Latency	PNC
1639	21.5	-0.220782146733108	0.0836394946901898	pop. weighted	Latencycomposite	lat	Latency	PNC
1640	21.6	-0.214431154375657	0.0869531930635625	pop. weighted	Latencycomposite	lat	Latency	PNC
1641	21.7	-0.20806458234893	0.0903131452389464	pop. weighted	Latencycomposite	lat	Latency	PNC
1642	21.8	-0.201686325570247	0.0937133116302935	pop. weighted	Latencycomposite	lat	Latency	PNC
1643	21.9	-0.195300278956926	0.0971478841351474	pop. weighted	Latencycomposite	lat	Latency	PNC
1644	22	-0.188910337426285	0.100611265002806	pop. weighted	Latencycomposite	lat	Latency	PNC
