# Supplementary material for: A canonical trajectory of executive function maturation from adolescence to adulthood
Source: Nat Commun. 2023 Oct 30;14:6922. doi: 10.1038/s41467-023-42540-8 (PMC10616171; doi:10.1038/s41467-023-42540-8)
Supplement: Supplementary file 4 — Source Data [file 41467_2023_42540_MOESM4_ESM.zip › SupportingData/Sup3.csv]

	ages	type	dataset	groupf	mean_dff	ci_low	ci_high	mean_dff_clip	mean_dff_clip_bin
1	8.03011635865845	lat	Luna	ANTI	-0.20222816613723	-0.368756228882424	-0.035700103392037	-0.20222816613723	1
2	8.13011635865845	lat	Luna	ANTI	-0.202227328691203	-0.368736306215329	-0.0357183511670777	-0.202227328691203	1
3	8.23011635865845	lat	Luna	ANTI	-0.20222503999089	-0.368676998502111	-0.0357730814796689	-0.20222503999089	1
4	8.33011635865845	lat	Luna	ANTI	-0.20222111299576	-0.36857786414679	-0.0358643618447314	-0.20222111299576	1
5	8.43011635865845	lat	Luna	ANTI	-0.202214927270862	-0.368422563687892	-0.0360072908538313	-0.202214927270862	1
6	8.53011635865845	lat	Luna	ANTI	-0.202204338974033	-0.368160590314489	-0.0362480876335772	-0.202204338974033	1
7	8.63011635865845	lat	Luna	ANTI	-0.20218804638452	-0.367757971948177	-0.0366181208208635	-0.20218804638452	1
8	8.73011635865845	lat	Luna	ANTI	-0.202165274582288	-0.367200696853188	-0.0371298523113874	-0.202165274582288	1
9	8.83011635865845	lat	Luna	ANTI	-0.202135983566047	-0.36649030693255	-0.0377816601995446	-0.202135983566047	1
10	8.93011635865845	lat	Luna	ANTI	-0.202099841847213	-0.365619550060971	-0.0385801336334556	-0.202099841847213	1
11	9.03011635865845	lat	Luna	ANTI	-0.202054884399132	-0.364551993302567	-0.0395577754956981	-0.202054884399132	1
12	9.13011635865845	lat	Luna	ANTI	-0.202000515242294	-0.36328117825891	-0.0407198522256778	-0.202000515242294	1
13	9.23011635865845	lat	Luna	ANTI	-0.201935709423765	-0.361792924503192	-0.042078494344337	-0.201935709423765	1
14	9.33011635865845	lat	Luna	ANTI	-0.201859527619642	-0.360080292997273	-0.0436387622420107	-0.201859527619642	1
15	9.43011635865845	lat	Luna	ANTI	-0.201771553640943	-0.358146638731025	-0.0453964685508612	-0.201771553640943	1
16	9.53011635865845	lat	Luna	ANTI	-0.201669566069647	-0.35597689177688	-0.047362240362414	-0.201669566069647	1
17	9.63011635865845	lat	Luna	ANTI	-0.201552620172124	-0.353572832476831	-0.0495324078674163	-0.201552620172124	1
18	9.73011635865845	lat	Luna	ANTI	-0.201420067524242	-0.350946403013141	-0.051893732035343	-0.201420067524242	1
19	9.83011635865845	lat	Luna	ANTI	-0.201271381148689	-0.348113315993592	-0.0544294463037855	-0.201271381148689	1
20	9.93011635865845	lat	Luna	ANTI	-0.201106115607267	-0.34509471880291	-0.0571175124116233	-0.201106115607267	1
21	10.0301163586585	lat	Luna	ANTI	-0.200922682494682	-0.341915277478307	-0.0599300875110569	-0.200922682494682	1
22	10.1301163586584	lat	Luna	ANTI	-0.200719477483004	-0.338604334530366	-0.0628346204356408	-0.200719477483004	1
23	10.2301163586584	lat	Luna	ANTI	-0.200495328494477	-0.335193987020124	-0.0657966699688302	-0.200495328494477	1
24	10.3301163586585	lat	Luna	ANTI	-0.200248582826989	-0.33172183984116	-0.0687753258128172	-0.200248582826989	1
25	10.4301163586585	lat	Luna	ANTI	-0.19997771551233	-0.328226693940999	-0.071728737083661	-0.19997771551233	1
26	10.5301163586585	lat	Luna	ANTI	-0.199679649811998	-0.324751636241014	-0.0746076633829822	-0.199679649811998	1
27	10.6301163586584	lat	Luna	ANTI	-0.199352126924819	-0.321331933819674	-0.0773723200299648	-0.199352126924819	1
28	10.7301163586584	lat	Luna	ANTI	-0.198992769294415	-0.31799809146816	-0.0799874471206711	-0.198992769294415	1
29	10.8301163586585	lat	Luna	ANTI	-0.198600224464817	-0.314772742940268	-0.082427705989365	-0.198600224464817	1
30	10.9301163586585	lat	Luna	ANTI	-0.198173225755288	-0.311676068016712	-0.0846703834938631	-0.198173225755288	1
31	11.0301163586585	lat	Luna	ANTI	-0.197710353840821	-0.308725120693396	-0.0866955869882449	-0.197710353840821	1
32	11.1301163586584	lat	Luna	ANTI	-0.197210520402102	-0.305934010140921	-0.0884870306632824	-0.197210520402102	1
33	11.2301163586584	lat	Luna	ANTI	-0.196671027243547	-0.303311411057534	-0.0900306434295608	-0.196671027243547	1
34	11.3301163586585	lat	Luna	ANTI	-0.196088947457526	-0.300857613869693	-0.09132028104536	-0.196088947457526	1
35	11.4301163586585	lat	Luna	ANTI	-0.195462173691883	-0.298567586658232	-0.0923567607255338	-0.195462173691883	1
36	11.5301163586585	lat	Luna	ANTI	-0.19478583253172	-0.29642405974796	-0.0931476053154788	-0.19478583253172	1
37	11.6301163586584	lat	Luna	ANTI	-0.194054040734267	-0.294395467168841	-0.0937126142996927	-0.194054040734267	1
38	11.7301163586584	lat	Luna	ANTI	-0.193263880529961	-0.292452134262485	-0.0940756267974357	-0.193263880529961	1
39	11.8301163586585	lat	Luna	ANTI	-0.192409968845836	-0.290555458188054	-0.094264479503617	-0.192409968845836	1
40	11.9301163586585	lat	Luna	ANTI	-0.191487040797518	-0.288663989813437	-0.0943100917815983	-0.191487040797518	1
41	12.0301163586585	lat	Luna	ANTI	-0.19049200594375	-0.286743613308477	-0.094240398579022	-0.19049200594375	1
42	12.1301163586585	lat	Luna	ANTI	-0.189422752680972	-0.284767063736892	-0.0940784416250525	-0.189422752680972	1
43	12.2301163586584	lat	Luna	ANTI	-0.188275095910666	-0.282708811774471	-0.0938413800468609	-0.188275095910666	1
44	12.3301163586585	lat	Luna	ANTI	-0.187043416966238	-0.280545541323259	-0.0935412926092165	-0.187043416966238	1
45	12.4301163586585	lat	Luna	ANTI	-0.185721917311009	-0.278259645640278	-0.0931841889817407	-0.185721917311009	1
46	12.5301163586585	lat	Luna	ANTI	-0.184302722534395	-0.275835995624405	-0.0927694494443848	-0.184302722534395	1
47	12.6301163586585	lat	Luna	ANTI	-0.182777098055758	-0.273263624996279	-0.0922905711152368	-0.182777098055758	1
48	12.7301163586584	lat	Luna	ANTI	-0.181138090813714	-0.27053596638516	-0.0917402152422686	-0.181138090813714	1
49	12.8301163586585	lat	Luna	ANTI	-0.179380484463033	-0.267651508359869	-0.0911094605661967	-0.179380484463033	1
50	12.9301163586585	lat	Luna	ANTI	-0.177502294250254	-0.264613699326807	-0.0903908891737011	-0.177502294250254	1
51	13.0301163586585	lat	Luna	ANTI	-0.175503084384919	-0.26143364172042	-0.0895725270494174	-0.175503084384919	1
52	13.1301163586585	lat	Luna	ANTI	-0.173380408062282	-0.258132258273074	-0.08862855785149	-0.173380408062282	1
53	13.2301163586584	lat	Luna	ANTI	-0.171130923222197	-0.254733909405446	-0.0875279370389475	-0.171130923222197	1
54	13.3301163586585	lat	Luna	ANTI	-0.168752233937584	-0.251262615237424	-0.0862418526377434	-0.168752233937584	1
55	13.4301163586585	lat	Luna	ANTI	-0.166242804770505	-0.247739902547759	-0.0847457069932508	-0.166242804770505	1
56	13.5301163586585	lat	Luna	ANTI	-0.163602618398309	-0.244188250240249	-0.0830169865563686	-0.163602618398309	1
57	13.6301163586585	lat	Luna	ANTI	-0.160831860868482	-0.240637515730783	-0.0810262060061815	-0.160831860868482	1
58	13.7301163586584	lat	Luna	ANTI	-0.15793227224004	-0.237113578841927	-0.0787509656381531	-0.15793227224004	1
59	13.8301163586585	lat	Luna	ANTI	-0.154907147199246	-0.23361921496334	-0.076195079435152	-0.154907147199246	1
60	13.9301163586585	lat	Luna	ANTI	-0.151759915602747	-0.230138722862888	-0.0733811083426066	-0.151759915602747	1
61	14.0301163586585	lat	Luna	ANTI	-0.14849313213032	-0.226648425632424	-0.0703378386282158	-0.14849313213032	1
62	14.1301163586585	lat	Luna	ANTI	-0.145109914444524	-0.223124344782963	-0.0670954841060863	-0.145109914444524	1
63	14.2301163586584	lat	Luna	ANTI	-0.141613967954449	-0.219542996568591	-0.0636849393403071	-0.141613967954449	1
64	14.3301163586585	lat	Luna	ANTI	-0.138011262460543	-0.215882507482726	-0.0601400174383592	-0.138011262460543	1
65	14.4301163586585	lat	Luna	ANTI	-0.134306578690045	-0.212123050245912	-0.0564901071341782	-0.134306578690045	1
66	14.5301163586585	lat	Luna	ANTI	-0.130503273603031	-0.208249997979873	-0.0527565492261884	-0.130503273603031	1
67	14.6301163586585	lat	Luna	ANTI	-0.126609578426115	-0.20425796583929	-0.0489611910129395	-0.126609578426115	1
68	14.7301163586584	lat	Luna	ANTI	-0.12263680971126	-0.200146420875285	-0.0451271985472345	-0.12263680971126	1
69	14.8301163586585	lat	Luna	ANTI	-0.118600692051096	-0.195921638299969	-0.0412797458022225	-0.118600692051096	1
70	14.9301163586585	lat	Luna	ANTI	-0.114516553875887	-0.191590428312674	-0.0374426794391003	-0.114516553875887	1
71	15.0301163586585	lat	Luna	ANTI	-0.11039537219319	-0.187158642710785	-0.0336321016755942	-0.11039537219319	1
72	15.1301163586585	lat	Luna	ANTI	-0.106248048305629	-0.182636857306167	-0.02985923930509	-0.106248048305629	1
73	15.2301163586584	lat	Luna	ANTI	-0.102081350194613	-0.178036550955588	-0.0261261494336384	-0.102081350194613	1
74	15.3301163586585	lat	Luna	ANTI	-0.0979057334561245	-0.173379560069195	-0.0224319068430538	-0.0979057334561245	1
75	15.4301163586585	lat	Luna	ANTI	-0.0937305150892885	-0.168690268500969	-0.0187707616776083	-0.0937305150892885	1
76	15.5301163586585	lat	Luna	ANTI	-0.0895645127464014	-0.163997008079239	-0.0151320174135637	-0.0895645127464014	1
77	15.6301163586585	lat	Luna	ANTI	-0.0854198612042424	-0.159334645198119	-0.011505077210366	-0.0854198612042424	1
78	15.7301163586584	lat	Luna	ANTI	-0.0813114264050488	-0.154740979390449	-0.00788187341964874	-0.0813114264050488	1
79	15.8301163586585	lat	Luna	ANTI	-0.0772546943292675	-0.150249153809336	-0.00426023484919917	-0.0772546943292675	1
80	15.9301163586585	lat	Luna	ANTI	-0.0732581491878257	-0.145881028093388	-0.000635270282263969	-0.0732581491878257	1
81	16.0301163586585	lat	Luna	ANTI	-0.069335625293156	-0.141661373790562	0.00299012320424993	0	0
82	16.1301163586584	lat	Luna	ANTI	-0.0654986411655714	-0.137605876645975	0.00660859431483252	0	0
83	16.2301163586584	lat	Luna	ANTI	-0.0617574035910947	-0.13372374068343	0.0102089335012403	0	0
84	16.3301163586585	lat	Luna	ANTI	-0.0581198652439862	-0.130019097701708	0.0137793672137356	0	0
85	16.4301163586585	lat	Luna	ANTI	-0.0545916051108712	-0.126493445076492	0.0173102348547499	0	0
86	16.5301163586585	lat	Luna	ANTI	-0.0511799096586617	-0.123148794189696	0.0207889748723729	0	0
87	16.6301163586584	lat	Luna	ANTI	-0.0478960767158782	-0.119982985712519	0.0241908322807626	0	0
88	16.7301163586584	lat	Luna	ANTI	-0.0447476277106461	-0.116986099833105	0.027490844411813	0	0
89	16.8301163586585	lat	Luna	ANTI	-0.041737945822413	-0.114148428340907	0.0306725366960806	0	0
90	16.9301163586585	lat	Luna	ANTI	-0.0388713554372476	-0.111462003842093	0.0337192929675973	0	0
91	17.0301163586585	lat	Luna	ANTI	-0.036153026830987	-0.108915939816131	0.0366098861541568	0	0
92	17.1301163586584	lat	Luna	ANTI	-0.0335857647072658	-0.106496008226997	0.0393244788124657	0	0
93	17.2301163586584	lat	Luna	ANTI	-0.031170883682994	-0.104184732854232	0.0418429654882443	0	0
94	17.3301163586585	lat	Luna	ANTI	-0.0289081401882733	-0.101966452668936	0.0441501722923898	0	0
95	17.4301163586585	lat	Luna	ANTI	-0.0267963823567742	-0.0998326071643196	0.0462398424507712	0	0
96	17.5301163586585	lat	Luna	ANTI	-0.0248332294066587	-0.0977807372230571	0.0481142784097397	0	0
97	17.6301163586585	lat	Luna	ANTI	-0.0230155837709726	-0.0958135491408881	0.0497823815989429	0	0
98	17.7301163586584	lat	Luna	ANTI	-0.0213400119438918	-0.0939392809446656	0.0512592570568821	0	0
99	17.8301163586585	lat	Luna	ANTI	-0.0198002640334959	-0.092169836151304	0.0525693080843122	0	0
100	17.9301163586585	lat	Luna	ANTI	-0.0183885304431063	-0.090516791951404	0.0537397310651914	0	0
101	18.0301163586585	lat	Luna	ANTI	-0.017096156825888	-0.088989987280019	0.0547976736282429	0	0
102	18.1301163586585	lat	Luna	ANTI	-0.0159176979212731	-0.0875997119032511	0.0557643160607049	0	0
103	18.2301163586584	lat	Luna	ANTI	-0.0148481384878008	-0.0863585895125865	0.0566623125369849	0	0
104	18.3301163586585	lat	Luna	ANTI	-0.0138809627990426	-0.0852801337395238	0.0575182081414386	0	0
105	18.4301163586585	lat	Luna	ANTI	-0.0130051223333746	-0.0843709527481443	0.0583607080813952	0	0
106	18.5301163586585	lat	Luna	ANTI	-0.0122096487881023	-0.0836309025097156	0.0592116049335109	0	0
107	18.6301163586585	lat	Luna	ANTI	-0.0114814975079161	-0.083048488495684	0.0600854934798518	0	0
108	18.7301163586584	lat	Luna	ANTI	-0.0108142025237862	-0.0826143061466725	0.0609859010991001	0	0
109	18.8301163586585	lat	Luna	ANTI	-0.0102037224743044	-0.0823230070671233	0.0619155621185144	0	0
110	18.9301163586585	lat	Luna	ANTI	-0.0096384489135253	-0.0821576881310993	0.0628807903040487	0	0
111	19.0301163586585	lat	Luna	ANTI	-0.00910416418718561	-0.0820876411835672	0.063879312809196	0	0
112	19.1301163586585	lat	Luna	ANTI	-0.00859358329656045	-0.0820900132099838	0.0649028466168629	0	0
113	19.2301163586584	lat	Luna	ANTI	-0.00809762519353947	-0.0821387213514388	0.0659434709643598	0	0
114	19.3301163586585	lat	Luna	ANTI	-0.00761042590398093	-0.0822143346668116	0.0669934828588498	0	0
115	19.4301163586585	lat	Luna	ANTI	-0.00712182805127569	-0.0822918195388107	0.0680481634362593	0	0
116	19.5301163586585	lat	Luna	ANTI	-0.00662063055571687	-0.0823415917217676	0.0691003306103338	0	0
117	19.6301163586585	lat	Luna	ANTI	-0.00609764520552608	-0.0823363401940583	0.0701410497830062	0	0
118	19.7301163586584	lat	Luna	ANTI	-0.00554543903663611	-0.0822529651329336	0.0711620870596614	0	0
119	19.8301163586585	lat	Luna	ANTI	-0.00495866832636965	-0.0820737214772122	0.0721563848244729	0	0
120	19.9301163586585	lat	Luna	ANTI	-0.00433360751349853	-0.081786686438047	0.07311947141105	0	0
121	20.0301163586585	lat	Luna	ANTI	-0.0036687339613478	-0.0813874609540459	0.0740499930313503	0	0
122	20.1301163586585	lat	Luna	ANTI	-0.00296343726902206	-0.0808791193547823	0.0749522448167382	0	0
123	20.2301163586584	lat	Luna	ANTI	-0.0022178725607346	-0.0802749770784947	0.0758392319570255	0	0
124	20.3301163586585	lat	Luna	ANTI	-0.00143262694244854	-0.0795887894944542	0.0767235356095571	0	0
125	20.4301163586585	lat	Luna	ANTI	-0.000609006720268578	-0.0788384153626777	0.0776204019221405	0	0
126	20.5301163586585	lat	Luna	ANTI	0.000249331075693955	-0.0780480801491891	0.078546742300577	0	0
127	20.6301163586585	lat	Luna	ANTI	0.00113853203325377	-0.0772365152831729	0.0795135793496804	0	0
128	20.7301163586584	lat	Luna	ANTI	0.00205743825610115	-0.0764151909200085	0.0805300674322108	0	0
129	20.8301163586585	lat	Luna	ANTI	0.00300351432189788	-0.075602070787905	0.0816090994317007	0	0
130	20.9301163586585	lat	Luna	ANTI	0.00396950860778949	-0.0748196672953253	0.0827586845109043	0	0
131	21.0301163586585	lat	Luna	ANTI	0.0049512715657795	-0.0740788699465266	0.0839814130780856	0	0
132	21.1301163586585	lat	Luna	ANTI	0.00594595592061396	-0.0733886111666984	0.0852805230079263	0	0
133	21.2301163586584	lat	Luna	ANTI	0.0069485349353345	-0.0727594403022625	0.0866565101729315	0	0
134	21.3301163586585	lat	Luna	ANTI	0.00795174826588367	-0.0721986779999446	0.0881021745317119	0	0
135	21.4301163586585	lat	Luna	ANTI	0.00894846280097182	-0.0717071883965799	0.0896041139985235	0	0
136	21.5301163586585	lat	Luna	ANTI	0.00993212377298068	-0.0712814709072205	0.0911457184531819	0	0
137	21.6301163586585	lat	Luna	ANTI	0.0108916304197499	-0.0709133643913482	0.0926966252308481	0	0
138	21.7301163586584	lat	Luna	ANTI	0.0118181871682504	-0.0705864180272328	0.0942227923637337	0	0
139	21.8301163586585	lat	Luna	ANTI	0.0127084130449669	-0.0702825203084378	0.0956993463983716	0	0
140	21.9301163586585	lat	Luna	ANTI	0.0135559538050319	-0.0699883059198048	0.0971002135298687	0	0
141	22.0301163586585	lat	Luna	ANTI	0.0143552914760328	-0.0696908738287703	0.098401456780836	0	0
142	22.1301163586585	lat	Luna	ANTI	0.0151025395200042	-0.0693797656150782	0.0995848446550865	0	0
143	22.2301163586584	lat	Luna	ANTI	0.0157958142689788	-0.0690485830301199	0.100640211568078	0	0
144	22.3301163586585	lat	Luna	ANTI	0.0164336645926356	-0.0686974595414069	0.101564788726678	0	0
145	22.4301163586585	lat	Luna	ANTI	0.0170140510412418	-0.0683347128792829	0.102362814961767	0	0
146	22.5301163586585	lat	Luna	ANTI	0.0175340598862902	-0.0679754688888743	0.103043588661455	0	0
147	22.6301163586585	lat	Luna	ANTI	0.0179920446346286	-0.0676327990975049	0.103616888366762	0	0
148	22.7301163586584	lat	Luna	ANTI	0.0183875248234065	-0.0673178639591444	0.104092913605957	0	0
149	22.8301163586585	lat	Luna	ANTI	0.0187204805010299	-0.0670403092213638	0.104481270223423	0	0
150	22.9301163586585	lat	Luna	ANTI	0.0189915953072788	-0.066811829730367	0.104795020344925	0	0
151	23.0301163586585	lat	Luna	ANTI	0.019202210644715	-0.0666475461551	0.10505196744453	0	0
152	23.1301163586585	lat	Luna	ANTI	0.0193537575851552	-0.0665612793773318	0.105268794547642	0	0
153	23.2301163586584	lat	Luna	ANTI	0.0194490020951038	-0.0665673275259589	0.105465331716167	0	0
154	23.3301163586585	lat	Luna	ANTI	0.019490850800568	-0.066676350431797	0.105658052032933	0	0
155	23.4301163586585	lat	Luna	ANTI	0.0194806864087272	-0.0668960914162469	0.105857464233701	0	0
156	23.5301163586585	lat	Luna	ANTI	0.0194192616078184	-0.067235861418239	0.106074384633876	0	0
157	23.6301163586585	lat	Luna	ANTI	0.0193111163296033	-0.0677041553727134	0.10632638803192	0	0
158	23.7301163586584	lat	Luna	ANTI	0.0191598294699445	-0.0683048837926663	0.106624542732555	0	0
159	23.8301163586585	lat	Luna	ANTI	0.01897312643971	-0.0690334933984534	0.106979746277873	0	0
160	23.9301163586585	lat	Luna	ANTI	0.0187589469341333	-0.0698749598731039	0.107392853741371	0	0
161	24.0301163586585	lat	Luna	ANTI	0.0185231734337844	-0.070808860469212	0.107855207336781	0	0
162	24.1301163586585	lat	Luna	ANTI	0.0182679198350509	-0.071817961095588	0.10835380076569	0	0
163	24.2301163586584	lat	Luna	ANTI	0.0179951809776111	-0.0728867942756254	0.108877156230848	0	0
164	24.3301163586585	lat	Luna	ANTI	0.0177076136212388	-0.0740006904669728	0.10941591770945	0	0
165	24.4301163586585	lat	Luna	ANTI	0.0174139468416441	-0.0751349321536078	0.109962825836896	0	0
166	24.5301163586585	lat	Luna	ANTI	0.017117670918513	-0.0762704394503017	0.110505781287328	0	0
167	24.6301163586585	lat	Luna	ANTI	0.0168213388172517	-0.0773928987602591	0.111035576394762	0	0
168	24.7301163586584	lat	Luna	ANTI	0.0165299472016506	-0.0784860769395964	0.111545971342898	0	0
169	24.8301163586585	lat	Luna	ANTI	0.0162490011750053	-0.0795340917018816	0.112032094051892	0	0
170	24.9301163586585	lat	Luna	ANTI	0.015983552112212	-0.0805233351971421	0.112490439421566	0	0
171	25.0301163586585	lat	Luna	ANTI	0.0157384015393382	-0.0814424008383247	0.112919203917001	0	0
172	25.1301163586585	lat	Luna	ANTI	0.0155154204135003	-0.0822858672063803	0.113316708033381	0	0
173	25.2301163586584	lat	Luna	ANTI	0.0153168391351957	-0.0830524833787761	0.113686161649167	0	0
174	25.3301163586585	lat	Luna	ANTI	0.0151470863455034	-0.0837414606686758	0.114035633359683	0	0
175	25.4301163586585	lat	Luna	ANTI	0.0150068233235405	-0.0843571232723885	0.114370769919469	0	0
176	25.5301163586585	lat	Luna	ANTI	0.0148975936051827	-0.0849080564596939	0.114703243670059	0	0
177	25.6301163586585	lat	Luna	ANTI	0.0148219705825416	-0.0854051171871651	0.115049058352248	0	0
178	25.7301163586584	lat	Luna	ANTI	0.0147823599151325	-0.0858610950125253	0.11542581484279	0	0
179	25.8301163586585	lat	Luna	ANTI	0.014781205532133	-0.086290447907148	0.115852858971414	0	0
180	25.9301163586585	lat	Luna	ANTI	0.0148207741876608	-0.0867077518890347	0.116349300264356	0	0
181	26.0301163586585	lat	Luna	ANTI	0.0149021890709504	-0.0871276432705977	0.116932021412498	0	0
182	26.1301163586585	lat	Luna	ANTI	0.0150254819579088	-0.0875662311310767	0.117617195046894	0	0
183	26.2301163586584	lat	Luna	ANTI	0.0151914478620118	-0.0880422327274107	0.118425128451434	0	0
184	26.3301163586585	lat	Luna	ANTI	0.0154015190463592	-0.0885732683878741	0.119376306480592	0	0
185	26.4301163586585	lat	Luna	ANTI	0.0156572106305714	-0.089172249077555	0.120486670338698	0	0
186	26.5301163586585	lat	Luna	ANTI	0.0159597044138099	-0.0898410711355269	0.121760479963147	0	0
187	26.6301163586585	lat	Luna	ANTI	0.016308714425637	-0.0905782905171001	0.123195719368374	0	0
188	26.7301163586584	lat	Luna	ANTI	0.0167043188696084	-0.091382094830242	0.124790732569459	0	0
189	26.8301163586585	lat	Luna	ANTI	0.0171463992387216	-0.0922502154642114	0.126543013941655	0	0
190	26.9301163586585	lat	Luna	ANTI	0.0176345103107137	-0.0931797886804179	0.128448809301845	0	0
191	27.0301163586585	lat	Luna	ANTI	0.0181683239278413	-0.0941679088255539	0.130504556681237	0	0
192	27.1301163586585	lat	Luna	ANTI	0.0187464942022727	-0.0952082816918601	0.132701270096406	0	0
193	27.2301163586585	lat	Luna	ANTI	0.0193666822409856	-0.0962895857606522	0.135022950242624	0	0
194	27.3301163586585	lat	Luna	ANTI	0.0200275203357308	-0.0973990450181123	0.137454085689574	0	0
195	27.4301163586585	lat	Luna	ANTI	0.0207274929254923	-0.0985241014344134	0.139979087285398	0	0
196	27.5301163586585	lat	Luna	ANTI	0.0214649944393974	-0.0996520072988645	0.142581996177659	0	0
197	27.6301163586585	lat	Luna	ANTI	0.022235740238406	-0.100765506345219	0.145236986822031	0	0
198	27.7301163586585	lat	Luna	ANTI	0.0230385308044721	-0.101851063437006	0.14792812504595	0	0
199	27.8301163586585	lat	Luna	ANTI	0.0238729062306481	-0.102898694803787	0.150644507265083	0	0
200	27.9301163586585	lat	Luna	ANTI	0.0247372260311261	-0.103900085242178	0.15337453730443	0	0
201	28.0301163586585	lat	Luna	ANTI	0.0256315881689465	-0.104850356312624	0.156113532650517	0	0
202	28.1301163586585	lat	Luna	ANTI	0.0265553262275558	-0.105747970550516	0.158858623005628	0	0
203	28.2301163586585	lat	Luna	ANTI	0.0275067504111592	-0.10659239957407	0.161605900396388	0	0
204	28.3301163586585	lat	Luna	ANTI	0.0284843445067976	-0.107385972540055	0.16435466155365	0	0
205	28.4301163586585	lat	Luna	ANTI	0.0294848188858814	-0.108133057222826	0.167102694994589	0	0
206	28.5301163586585	lat	Luna	ANTI	0.0305036648505959	-0.108840411539631	0.169847741240823	0	0
207	28.6301163586585	lat	Luna	ANTI	0.0315376327678377	-0.109514770350877	0.172590035886552	0	0
208	28.7301163586585	lat	Luna	ANTI	0.032583386870247	-0.110164744712481	0.175331518452975	0	0
209	28.8301163586585	lat	Luna	ANTI	0.0336376843496352	-0.110800828959506	0.178076197658776	0	0
210	28.9301163586585	lat	Luna	ANTI	0.0346930739260167	-0.111439557170546	0.18082570502258	0	0
211	29.0301163586585	lat	Luna	ANTI	0.03574622437071	-0.112090071444416	0.183582520185836	0	0
212	29.1301163586585	lat	Luna	ANTI	0.0367956030592532	-0.112760927642357	0.186352133760863	0	0
213	29.2301163586585	lat	Luna	ANTI	0.0378368394736055	-0.113465595035578	0.189139273982789	0	0
214	29.3301163586585	lat	Luna	ANTI	0.0388681508140184	-0.114212024624674	0.191948326252711	0	0
215	29.4301163586585	lat	Luna	ANTI	0.0398886776127301	-0.115006844930169	0.194784200155629	0	0
216	29.5301163586585	lat	Luna	ANTI	0.0408967609639084	-0.115858709393796	0.197652231321613	0	0
217	29.6301163586585	lat	Luna	ANTI	0.041892381265954	-0.11677275202705	0.200557514558958	0	0
218	29.7301163586585	lat	Luna	ANTI	0.0428740557613522	-0.117758095379256	0.203506206901961	0	0
219	29.8301163586585	lat	Luna	ANTI	0.0438403250598073	-0.118823471689674	0.206504121809288	0	0
220	29.9301163586585	lat	Luna	ANTI	0.0447896337879054	-0.119975919956037	0.209555187531848	0	0
221	30.0301163586585	lat	Luna	ANTI	0.0457205479377966	-0.121221762524634	0.212662858400227	0	0
222	30.1301163586585	lat	Luna	ANTI	0.046631163127767	-0.122565107271296	0.21582743352683	0	0
223	30.2301163586585	lat	Luna	ANTI	0.0475201880527581	-0.12400760462177	0.219047980727287	0	0
224	30.3301163586585	lat	Luna	ANTI	0.0483858640307369	-0.125547988337179	0.222319716398653	0	0
225	30.4301163586585	lat	Luna	ANTI	0.0492281669150802	-0.127180216891629	0.225636550721789	0	0
226	30.5301163586585	lat	Luna	ANTI	0.0500470548644918	-0.128898602852313	0.228992712581296	0	0
227	30.6301163586585	lat	Luna	ANTI	0.0508424723196401	-0.130698163978733	0.232383108618013	0	0
228	30.7301163586585	lat	Luna	ANTI	0.051614283502875	-0.13257389924817	0.235802466253919	0	0
229	30.8301163586585	lat	Luna	ANTI	0.0523624191993605	-0.134520281957229	0.23924512035595	0	0
230	30.9301163586585	lat	Luna	ANTI	0.0530862354295024	-0.136531000914164	0.242703471773169	0	0
231	31.0301163586585	lat	Luna	ANTI	0.0537859274513797	-0.138598381245418	0.246170236148177	0	0
232	31.1301163586585	lat	Luna	ANTI	0.0544615026035759	-0.140712949724527	0.249635954931678	0	0
233	31.2301163586585	lat	Luna	ANTI	0.0551130261925662	-0.14286409036369	0.253090142748822	0	0
234	31.3301163586585	lat	Luna	ANTI	0.0557402620721545	-0.14504342235625	0.256523946500559	0	0
235	31.4301163586585	lat	Luna	ANTI	0.0563433772543537	-0.147241907293072	0.25992866180178	0	0
236	31.5301163586585	lat	Luna	ANTI	0.0569223612511784	-0.149452152292147	0.263296874794503	0	0
237	31.6301163586585	lat	Luna	ANTI	0.0574770618427779	-0.151667074984562	0.266621198670118	0	0
238	31.7301163586585	lat	Luna	ANTI	0.0580086472409604	-0.15387827303252	0.269895567514441	0	0
239	31.8301163586585	lat	Luna	ANTI	0.0585179542072964	-0.156076245832583	0.273112154247176	0	0
240	31.9301163586585	lat	Luna	ANTI	0.0590058657729371	-0.158252256958798	0.276263988504672	0	0
241	32.0301163586584	lat	Luna	ANTI	0.0594727521330772	-0.160398022472121	0.279343526738276	0	0
242	32.1301163586585	lat	Luna	ANTI	0.0599184188186426	-0.16250640147671	0.282343239113995	0	0
243	32.2301163586584	lat	Luna	ANTI	0.0603430988405605	-0.164571301833742	0.285257499514863	0	0
244	32.3301163586585	lat	Luna	ANTI	0.0607463993299339	-0.166586242288629	0.288079040948497	0	0
245	32.4301163586585	lat	Luna	ANTI	0.0611287226698867	-0.168546638636606	0.29080408397638	0	0
246	32.5301163586584	lat	Luna	ANTI	0.0614897769395463	-0.170446925697713	0.293426479576806	0	0
247	32.6301163586585	lat	Luna	ANTI	0.0618314121074664	-0.172285035325119	0.295947859540052	0	0
248	32.7301163586584	lat	Luna	ANTI	0.062155562628092	-0.174058807329934	0.298369932586118	0	0
249	32.8301163586585	lat	Luna	ANTI	0.0624618397428853	-0.175764093237113	0.300687772722883	0	0
250	32.9301163586585	lat	Luna	ANTI	0.0627507534186644	-0.177398223824634	0.302899730661963	0	0
251	33.0301163586584	lat	Luna	ANTI	0.0630218791940825	-0.178956080026657	0.304999838414822	0	0
252	33.1301163586585	lat	Luna	ANTI	0.0632755283943834	-0.180435474427644	0.306986531216411	0	0
253	33.2301163586584	lat	Luna	ANTI	0.0635115114908534	-0.181833069626417	0.308856092608124	0	0
254	33.3301163586585	lat	Luna	ANTI	0.0637299270203864	-0.183146546789728	0.310606400830501	0	0
255	33.4301163586585	lat	Luna	ANTI	0.0639306893722542	-0.18437319869492	0.312234577439428	0	0
256	33.5301163586584	lat	Luna	ANTI	0.0641137623559611	-0.18551119864997	0.313738723361892	0	0
257	33.6301163586585	lat	Luna	ANTI	0.0642794454420698	-0.186559138592567	0.315118029476707	0	0
258	33.7301163586584	lat	Luna	ANTI	0.0644324680115928	-0.18753500993752	0.316399945960706	0	0
259	33.8301163586585	lat	Luna	ANTI	0.0645740831933905	-0.188444414635412	0.317592581022193	0	0
260	33.9301163586585	lat	Luna	ANTI	0.0647045016444298	-0.189286825484247	0.318695828773106	0	0
261	34.0301163586584	lat	Luna	ANTI	0.0648240425717549	-0.19006049459552	0.319708579739029	0	0
262	34.1301163586585	lat	Luna	ANTI	0.0649324206605997	-0.190765229782178	0.320630071103377	0	0
263	34.2301163586584	lat	Luna	ANTI	0.065029432220285	-0.191399602089277	0.321458466529847	0	0
264	34.3301163586585	lat	Luna	ANTI	0.0651155135961074	-0.191962935473142	0.322193962665356	0	0
265	34.4301163586585	lat	Luna	ANTI	0.0651904264402559	-0.192455410729333	0.322836263609845	0	0
266	34.5301163586584	lat	Luna	ANTI	0.0652539693104746	-0.192874897301414	0.323382835922363	0	0
267	34.6301163586585	lat	Luna	ANTI	0.0653067466599983	-0.193222267856958	0.323835761176954	0	0
268	34.7301163586584	lat	Luna	ANTI	0.0653484348389947	-0.193496292011992	0.324193161689981	0	0
269	34.8301163586585	lat	Luna	ANTI	0.0653784493799115	-0.193696722805242	0.324453621565065	0	0
270	34.9301163586585	lat	Luna	ANTI	0.0653978543062005	-0.193824310879455	0.324620019491856	0	0
271	35.0301163586584	lat	Luna	ANTI	0.0654059528501046	-0.193877970672054	0.324689876372264	0	0
272	8.03011635865845	lat	Luna	DMS	-0.12647051852215	-0.238779346045592	-0.0141616909987071	-0.12647051852215	1
273	8.13011635865845	lat	Luna	DMS	-0.126469641809043	-0.238768702019458	-0.0141705815986271	-0.126469641809043	1
274	8.23011635865845	lat	Luna	DMS	-0.126467052031831	-0.238736984594553	-0.0141971194691093	-0.126467052031831	1
275	8.33011635865845	lat	Luna	DMS	-0.126462701025625	-0.238684022567902	-0.0142413794833476	-0.126462701025625	1
276	8.43011635865845	lat	Luna	DMS	-0.12645580448012	-0.238600992755512	-0.0143106162047281	-0.12645580448012	1
277	8.53011635865845	lat	Luna	DMS	-0.126443843661255	-0.238460868334374	-0.0144268189881354	-0.126443843661255	1
278	8.63011635865845	lat	Luna	DMS	-0.126425005382959	-0.238245377109848	-0.0146046336560696	-0.126425005382959	1
279	8.73011635865845	lat	Luna	DMS	-0.12639850080396	-0.237947237957835	-0.0148497636500857	-0.12639850080396	1
280	8.83011635865845	lat	Luna	DMS	-0.126364338770437	-0.237567584677478	-0.0151610928633961	-0.126364338770437	1
281	8.93011635865845	lat	Luna	DMS	-0.126321875967598	-0.237102564636474	-0.0155411872987229	-0.126321875967598	1
282	9.03011635865845	lat	Luna	DMS	-0.126268506855182	-0.236532964390637	-0.0160040493197267	-0.126268506855182	1
283	9.13011635865845	lat	Luna	DMS	-0.126203463058095	-0.23585562805611	-0.0165512980600803	-0.126203463058095	1
284	9.23011635865845	lat	Luna	DMS	-0.126125115414757	-0.235063410780501	-0.0171868200490131	-0.126125115414757	1
285	9.33011635865845	lat	Luna	DMS	-0.126032266094103	-0.234153064663312	-0.0179114675248933	-0.126032266094103	1
286	9.43011635865845	lat	Luna	DMS	-0.125924392428533	-0.233127610777321	-0.0187211740797455	-0.125924392428533	1
287	9.53011635865845	lat	Luna	DMS	-0.125799337869607	-0.231983729385666	-0.0196149463535477	-0.125799337869607	1
288	9.63011635865845	lat	Luna	DMS	-0.12565611716035	-0.230724988169407	-0.020587246151294	-0.12565611716035	1
289	9.73011635865845	lat	Luna	DMS	-0.125494463486767	-0.229359674265955	-0.021629252707579	-0.125494463486767	1
290	9.83011635865845	lat	Luna	DMS	-0.125313891675449	-0.227896913577476	-0.0227308697734228	-0.125313891675449	1
291	9.93011635865845	lat	Luna	DMS	-0.125113761763875	-0.226347615316602	-0.0238799082111465	-0.125113761763875	1
292	10.0301163586585	lat	Luna	DMS	-0.12489266827831	-0.224723423515514	-0.0250619130411068	-0.12489266827831	1
293	10.1301163586584	lat	Luna	DMS	-0.124648543139111	-0.223036937499066	-0.0262601487791566	-0.124648543139111	1
294	10.2301163586584	lat	Luna	DMS	-0.124379770908061	-0.221301708656267	-0.027457833159855	-0.124379770908061	1
295	10.3301163586585	lat	Luna	DMS	-0.124085031044946	-0.21953179663884	-0.0286382654510529	-0.124085031044946	1
296	10.4301163586585	lat	Luna	DMS	-0.123763449279136	-0.217740895256049	-0.0297860033022234	-0.123763449279136	1
297	10.5301163586585	lat	Luna	DMS	-0.123413542712217	-0.215942960997735	-0.0308841244266994	-0.123413542712217	1
298	10.6301163586584	lat	Luna	DMS	-0.123033958326002	-0.214149170021006	-0.031918746630998	-0.123033958326002	1
299	10.7301163586584	lat	Luna	DMS	-0.122623519189546	-0.212367599483838	-0.0328794388952545	-0.122623519189546	1
300	10.8301163586585	lat	Luna	DMS	-0.122181846817853	-0.210603327073407	-0.0337603665622989	-0.122181846817853	1
301	10.9301163586585	lat	Luna	DMS	-0.121708650473691	-0.208860641692796	-0.0345566592545854	-0.121708650473691	1
302	11.0301163586585	lat	Luna	DMS	-0.121203627574667	-0.207142829363052	-0.0352644257862817	-0.121203627574667	1
303	11.1301163586584	lat	Luna	DMS	-0.120666564893893	-0.205451968272781	-0.0358811615150053	-0.120666564893893	1
304	11.2301163586584	lat	Luna	DMS	-0.120097239953882	-0.203788571968598	-0.036405907939166	-0.120097239953882	1
305	11.3301163586585	lat	Luna	DMS	-0.119495440979401	-0.202150143793713	-0.03684073816509	-0.119495440979401	1
306	11.4301163586585	lat	Luna	DMS	-0.118861075683111	-0.200532442694567	-0.0371897086716551	-0.118861075683111	1
307	11.5301163586585	lat	Luna	DMS	-0.11819423072327	-0.198928198774908	-0.037460262671632	-0.11819423072327	1
308	11.6301163586584	lat	Luna	DMS	-0.117495087111597	-0.197326182860442	-0.0376639913627514	-0.117495087111597	1
309	11.7301163586584	lat	Luna	DMS	-0.116763776308129	-0.195717172622906	-0.0378103799933527	-0.116763776308129	1
310	11.8301163586585	lat	Luna	DMS	-0.116000703293306	-0.194091363406412	-0.0379100431802001	-0.116000703293306	1
311	11.9301163586585	lat	Luna	DMS	-0.115206251521985	-0.192439999753956	-0.0379725032900142	-0.115206251521985	1
312	12.0301163586585	lat	Luna	DMS	-0.114380684368319	-0.190756938976915	-0.0380044297597228	-0.114380684368319	1
313	12.1301163586585	lat	Luna	DMS	-0.113524268717651	-0.189038775566334	-0.0380097618689668	-0.113524268717651	1
314	12.2301163586584	lat	Luna	DMS	-0.11263774182752	-0.187284757228521	-0.0379907264265192	-0.11263774182752	1
315	12.3301163586585	lat	Luna	DMS	-0.11172219773321	-0.185496386020948	-0.0379480094454722	-0.11172219773321	1
316	12.4301163586585	lat	Luna	DMS	-0.110778757723782	-0.183677306506232	-0.0378802089413324	-0.110778757723782	1
317	12.5301163586585	lat	Luna	DMS	-0.109809089448528	-0.181833535854043	-0.0377846430430122	-0.109809089448528	1
318	12.6301163586585	lat	Luna	DMS	-0.108815237508804	-0.179972479395881	-0.0376579956217269	-0.108815237508804	1
319	12.7301163586584	lat	Luna	DMS	-0.107798982398327	-0.178100651268677	-0.037497313527978	-0.107798982398327	1
320	12.8301163586585	lat	Luna	DMS	-0.106761749510679	-0.176223748514078	-0.0372997505072794	-0.106761749510679	1
321	12.9301163586585	lat	Luna	DMS	-0.105704199198497	-0.174346257030948	-0.0370621413660452	-0.105704199198497	1
322	13.0301163586585	lat	Luna	DMS	-0.104626511487577	-0.172473770698684	-0.0367792522764689	-0.104626511487577	1
323	13.1301163586585	lat	Luna	DMS	-0.103529967810058	-0.170616211228673	-0.0364437243914427	-0.103529967810058	1
324	13.2301163586584	lat	Luna	DMS	-0.102416577994725	-0.168783678144379	-0.0360494778450705	-0.102416577994725	1
325	13.3301163586585	lat	Luna	DMS	-0.101288238565273	-0.166983471229424	-0.0355930059011218	-0.101288238565273	1
326	13.4301163586585	lat	Luna	DMS	-0.100146409325855	-0.16521966804023	-0.0350731506114805	-0.100146409325855	1
327	13.5301163586585	lat	Luna	DMS	-0.098991157498458	-0.163494844781395	-0.0344874702155214	-0.098991157498458	1
328	13.6301163586585	lat	Luna	DMS	-0.0978234966054677	-0.161813939305068	-0.0338330539058676	-0.0978234966054677	1
329	13.7301163586584	lat	Luna	DMS	-0.0966467055978629	-0.160179775197854	-0.0331136359978715	-0.0966467055978629	1
330	13.8301163586585	lat	Luna	DMS	-0.0954641799065202	-0.15858775623196	-0.0323406035810802	-0.0954641799065202	1
331	13.9301163586585	lat	Luna	DMS	-0.094277617866276	-0.157028495421913	-0.031526740310639	-0.094277617866276	1
332	14.0301163586585	lat	Luna	DMS	-0.0930877338615834	-0.155492697711372	-0.0306827700117944	-0.0930877338615834	1
333	14.1301163586585	lat	Luna	DMS	-0.091895625041212	-0.153972467899779	-0.0298187821826448	-0.091895625041212	1
334	14.2301163586584	lat	Luna	DMS	-0.0907024500081598	-0.152460629851548	-0.0289442701647716	-0.0907024500081598	1
335	14.3301163586585	lat	Luna	DMS	-0.0895095373729689	-0.150951214510812	-0.0280678602351258	-0.0895095373729689	1
336	14.4301163586585	lat	Luna	DMS	-0.0883177740704835	-0.149439837633987	-0.0271957105069802	-0.0883177740704835	1
337	14.5301163586585	lat	Luna	DMS	-0.0871275971733784	-0.14792501354516	-0.026330180801597	-0.0871275971733784	1
338	14.6301163586585	lat	Luna	DMS	-0.0859402820639039	-0.146408470530234	-0.0254720935975735	-0.0859402820639039	1
339	14.7301163586584	lat	Luna	DMS	-0.084757414282158	-0.144892962949595	-0.0246218656147211	-0.084757414282158	1
340	14.8301163586585	lat	Luna	DMS	-0.0835808115990459	-0.143382028111072	-0.0237795950870202	-0.0835808115990459	1
341	14.9301163586585	lat	Luna	DMS	-0.0824118646023704	-0.141878136911366	-0.0229455922933752	-0.0824118646023704	1
342	15.0301163586585	lat	Luna	DMS	-0.0812515497499046	-0.140383466558912	-0.022119632940897	-0.0812515497499046	1
343	15.1301163586585	lat	Luna	DMS	-0.0801006866576188	-0.138900696163158	-0.0213006771520794	-0.0801006866576188	1
344	15.2301163586584	lat	Luna	DMS	-0.0789596557428073	-0.137432644558985	-0.0204866669266295	-0.0789596557428073	1
345	15.3301163586585	lat	Luna	DMS	-0.0778288993726358	-0.135984220248162	-0.0196735784971095	-0.0778288993726358	1
346	15.4301163586585	lat	Luna	DMS	-0.0767088298289509	-0.134560855536293	-0.0188568041216091	-0.0767088298289509	1
347	15.5301163586585	lat	Luna	DMS	-0.0755996752062486	-0.133168413169187	-0.0180309372433107	-0.0755996752062486	1
348	15.6301163586585	lat	Luna	DMS	-0.0745017087755607	-0.13181325698007	-0.0171901605710515	-0.0745017087755607	1
349	15.7301163586584	lat	Luna	DMS	-0.0734151536512953	-0.130500182562663	-0.0163301247399277	-0.0734151536512953	1
350	15.8301163586585	lat	Luna	DMS	-0.0723401543290643	-0.12923077384938	-0.0154495348087488	-0.0723401543290643	1
351	15.9301163586585	lat	Luna	DMS	-0.0712766959848754	-0.128005434148549	-0.0145479578212016	-0.0712766959848754	1
352	16.0301163586585	lat	Luna	DMS	-0.0702246585086924	-0.126822433093091	-0.0136268839242939	-0.0702246585086924	1
353	16.1301163586584	lat	Luna	DMS	-0.0691838510922177	-0.125677489238834	-0.0126902129456011	-0.0691838510922177	1
354	16.2301163586584	lat	Luna	DMS	-0.0681540165804841	-0.124564776313095	-0.0117432568478732	-0.0681540165804841	1
355	16.3301163586585	lat	Luna	DMS	-0.0671348734418873	-0.123478411452285	-0.0107913354314893	-0.0671348734418873	1
356	16.4301163586585	lat	Luna	DMS	-0.0661261719826646	-0.122413602037305	-0.00983874192802418	-0.0661261719826646	1
357	16.5301163586585	lat	Luna	DMS	-0.0651274644360935	-0.121366132392466	-0.008888796479721	-0.0651274644360935	1
358	16.6301163586584	lat	Luna	DMS	-0.0641379708267949	-0.12032989167754	-0.00794604997605024	-0.0641379708267949	1
359	16.7301163586584	lat	Luna	DMS	-0.0631572112198603	-0.119299829668742	-0.00701459277097907	-0.0631572112198603	1
360	16.8301163586585	lat	Luna	DMS	-0.062184884963957	-0.118274294136373	-0.00609547579154118	-0.062184884963957	1
361	16.9301163586585	lat	Luna	DMS	-0.0612204285668319	-0.117253687882261	-0.00518716925140254	-0.0612204285668319	1
362	17.0301163586585	lat	Luna	DMS	-0.0602627736631389	-0.116238006230581	-0.00428754109569716	-0.0602627736631389	1
363	17.1301163586584	lat	Luna	DMS	-0.0593109724695402	-0.115226454887695	-0.00339549005138553	-0.0593109724695402	1
364	17.2301163586584	lat	Luna	DMS	-0.0583639584995822	-0.114216831223236	-0.0025110857759281	-0.0583639584995822	1
365	17.3301163586585	lat	Luna	DMS	-0.057421342405047	-0.113206350308876	-0.00163633450121775	-0.057421342405047	1
366	17.4301163586585	lat	Luna	DMS	-0.0564828085671887	-0.112194629898462	-0.000770987235915704	-0.0564828085671887	1
367	17.5301163586585	lat	Luna	DMS	-0.0555480208372377	-0.111183005677896	8.69640034206823e-05	0	0
368	17.6301163586585	lat	Luna	DMS	-0.0546167340458209	-0.110173738537119	0.000940270445476822	0	0
369	17.7301163586584	lat	Luna	DMS	-0.053688791323477	-0.109170658051489	0.00179307540453458	0	0
370	17.8301163586585	lat	Luna	DMS	-0.0527640328804709	-0.108178437653215	0.00265037189227289	0	0
371	17.9301163586585	lat	Luna	DMS	-0.0518424089440428	-0.10720184299892	0.00351702511083404	0	0
372	18.0301163586585	lat	Luna	DMS	-0.050923943561436	-0.106244638533599	0.00439675141072702	0	0
373	18.1301163586585	lat	Luna	DMS	-0.0500087119177816	-0.105308682325952	0.0052912584903887	0	0
374	18.2301163586584	lat	Luna	DMS	-0.0490968461715779	-0.104395823126554	0.00620213078339867	0	0
375	18.3301163586585	lat	Luna	DMS	-0.0481886096355614	-0.103508148252761	0.00713092898163799	0	0
376	18.4301163586585	lat	Luna	DMS	-0.0472844755567641	-0.102646228427478	0.0080772773139501	0	0
377	18.5301163586585	lat	Luna	DMS	-0.0463850977725287	-0.101808679420013	0.00903848387495608	0	0
378	18.6301163586585	lat	Luna	DMS	-0.045491419161602	-0.100990822375241	0.0100079840520365	0	0
379	18.7301163586584	lat	Luna	DMS	-0.0446039563604252	-0.100187843924368	0.010979931203518	0	0
380	18.8301163586585	lat	Luna	DMS	-0.0437231074153728	-0.0993968869321181	0.0119506721013724	0	0
381	18.9301163586585	lat	Luna	DMS	-0.042850181455031	-0.0986155359999734	0.0129151730899114	0	0
382	19.0301163586585	lat	Luna	DMS	-0.0419869069244169	-0.0978390119131592	0.0138651980643255	0	0
383	19.1301163586585	lat	Luna	DMS	-0.0411342969373675	-0.097063895190592	0.0147953013158571	0	0
384	19.2301163586584	lat	Luna	DMS	-0.0402938010636642	-0.0962884694694219	0.0157008673420935	0	0
385	19.3301163586585	lat	Luna	DMS	-0.039466324723154	-0.0955127409782955	0.0165800915319874	0	0
386	19.4301163586585	lat	Luna	DMS	-0.0386537944587398	-0.0947402057148593	0.0174326167973797	0	0
387	19.5301163586585	lat	Luna	DMS	-0.037858615830686	-0.0939747763418531	0.0182575446804811	0	0
388	19.6301163586585	lat	Luna	DMS	-0.0370831983052901	-0.0932205161216504	0.0190541195110703	0	0
389	19.7301163586584	lat	Luna	DMS	-0.0363300241011938	-0.0924815580778031	0.0198215098754156	0	0
390	19.8301163586585	lat	Luna	DMS	-0.0356010955561617	-0.0917606958377094	0.0205585047253859	0	0
391	19.9301163586585	lat	Luna	DMS	-0.0348979533886956	-0.0910601073498299	0.0212642005724386	0	0
392	20.0301163586585	lat	Luna	DMS	-0.0342215428076371	-0.0903819011691218	0.0219388155538476	0	0
393	20.1301163586585	lat	Luna	DMS	-0.0335723604235675	-0.0897291839149965	0.0225844630678615	0	0
394	20.2301163586584	lat	Luna	DMS	-0.0329518887191145	-0.0891092054669068	0.0232054280286779	0	0
395	20.3301163586585	lat	Luna	DMS	-0.0323613358211527	-0.0885274722393731	0.0238048005970676	0	0
396	20.4301163586585	lat	Luna	DMS	-0.0318017306552243	-0.0879888459224838	0.0243853846120352	0	0
397	20.5301163586585	lat	Luna	DMS	-0.0312747090969689	-0.0874979991836657	0.0249485809897279	0	0
398	20.6301163586585	lat	Luna	DMS	-0.0307817462295817	-0.0870548138219777	0.0254913213628144	0	0
399	20.7301163586584	lat	Luna	DMS	-0.0303231368436708	-0.0866561971443307	0.0260099234569891	0	0
400	20.8301163586585	lat	Luna	DMS	-0.0298992328594027	-0.0863006793635571	0.0265022136447517	0	0
401	20.9301163586585	lat	Luna	DMS	-0.02951070360815	-0.0859869484902139	0.0269655412739138	0	0
402	21.0301163586585	lat	Luna	DMS	-0.0291579298865482	-0.085712607818763	0.0273967480456666	0	0
403	21.1301163586585	lat	Luna	DMS	-0.0288410359372098	-0.0854764664437593	0.0277943945693397	0	0
404	21.2301163586584	lat	Luna	DMS	-0.0285601792881903	-0.085278538879971	0.0281581803035904	0	0
405	21.3301163586585	lat	Luna	DMS	-0.0283154780047526	-0.0851181784299245	0.0284872224204194	0	0
406	21.4301163586585	lat	Luna	DMS	-0.0281069184124527	-0.0849934326684901	0.0287795958435847	0	0
407	21.5301163586585	lat	Luna	DMS	-0.0279342803508259	-0.0849021127203624	0.0290335520187107	0	0
408	21.6301163586585	lat	Luna	DMS	-0.0277969931063249	-0.0848404783994181	0.0292464921867682	0	0
409	21.7301163586584	lat	Luna	DMS	-0.0276943061074065	-0.0848028879137512	0.0294142756989381	0	0
410	21.8301163586585	lat	Luna	DMS	-0.0276258553100769	-0.0847849328767606	0.0295332222566069	0	0
411	21.9301163586585	lat	Luna	DMS	-0.0275907111160943	-0.0847837648840093	0.0296023426518207	0	0
412	22.0301163586585	lat	Luna	DMS	-0.0275879208501803	-0.0847972717120533	0.0296214300116927	0	0
413	22.1301163586585	lat	Luna	DMS	-0.0276165118903762	-0.0848244320095279	0.0295914082287755	0	0
414	22.2301163586584	lat	Luna	DMS	-0.0276760651275538	-0.0848657051801592	0.0295135749250517	0	0
415	22.3301163586585	lat	Luna	DMS	-0.0277661317842619	-0.0849243849670144	0.0293921213984905	0	0
416	22.4301163586585	lat	Luna	DMS	-0.0278857065622453	-0.0850066702438758	0.0292352571193852	0	0
417	22.5301163586585	lat	Luna	DMS	-0.0280326392057289	-0.0851200253113573	0.0290547468998996	0	0
418	22.6301163586585	lat	Luna	DMS	-0.0282048396497024	-0.0852702539421357	0.028860574642731	0	0
419	22.7301163586584	lat	Luna	DMS	-0.0284003741895391	-0.0854611472810542	0.028660398901976	0	0
420	22.8301163586585	lat	Luna	DMS	-0.0286180500415619	-0.085694741189567	0.0284586411064433	0	0
421	22.9301163586585	lat	Luna	DMS	-0.0288568293636444	-0.0859729643246401	0.0282593055973514	0	0
422	23.0301163586585	lat	Luna	DMS	-0.02911557126205	-0.0862977603669517	0.0280666178428516	0	0
423	23.1301163586585	lat	Luna	DMS	-0.0293931073278953	-0.0866706397488834	0.0278844250930928	0	0
424	23.2301163586584	lat	Luna	DMS	-0.0296876151952203	-0.0870920980773869	0.0277168676869463	0	0
425	23.3301163586585	lat	Luna	DMS	-0.0299973128076262	-0.0875603377376814	0.0275657121224291	0	0
426	23.4301163586585	lat	Luna	DMS	-0.0303215011982626	-0.0880731001066489	0.0274300977101237	0	0
427	23.5301163586585	lat	Luna	DMS	-0.0306598555760727	-0.0886292406744379	0.0273095295222925	0	0
428	23.6301163586585	lat	Luna	DMS	-0.031010569889415	-0.0892267254655834	0.0272055856867533	0	0
429	23.7301163586584	lat	Luna	DMS	-0.0313723273426469	-0.0898623246478982	0.0271176699626044	0	0
430	23.8301163586585	lat	Luna	DMS	-0.0317425227638619	-0.0905302294736391	0.0270451839459154	0	0
431	23.9301163586585	lat	Luna	DMS	-0.0321185993378098	-0.091221836410344	0.0269846377347244	0	0
432	24.0301163586585	lat	Luna	DMS	-0.0324988976639436	-0.0919276665209815	0.0269298711930942	0	0
433	24.1301163586585	lat	Luna	DMS	-0.0328833455601656	-0.0926411506942132	0.026874459573882	0	0
434	24.2301163586584	lat	Luna	DMS	-0.0332715041670426	-0.0933575759017742	0.026814567567689	0	0
435	24.3301163586585	lat	Luna	DMS	-0.0336626843308923	-0.094073623220816	0.0267482545590315	0	0
436	24.4301163586585	lat	Luna	DMS	-0.0340547965140046	-0.0947857439547275	0.0266761509267183	0	0
437	24.5301163586585	lat	Luna	DMS	-0.0344470238984984	-0.095490893640928	0.0265968458439311	0	0
438	24.6301163586585	lat	Luna	DMS	-0.0348387857299936	-0.0961881764877787	0.0265106050277915	0	0
439	24.7301163586584	lat	Luna	DMS	-0.0352293412444088	-0.0968778224057928	0.0264191399169753	0	0
440	24.8301163586585	lat	Luna	DMS	-0.0356178367354762	-0.0975618340429583	0.026326160572006	0	0
441	24.9301163586585	lat	Luna	DMS	-0.0360031942213876	-0.0982428160404261	0.0262364275976508	0	0
442	25.0301163586585	lat	Luna	DMS	-0.0363845107898033	-0.0989240434894256	0.0261550219098189	0	0
443	25.1301163586585	lat	Luna	DMS	-0.0367614080040408	-0.099608407151543	0.0260855911434613	0	0
444	25.2301163586584	lat	Luna	DMS	-0.0371334650676644	-0.100300572824901	0.0260336426895727	0	0
445	25.3301163586585	lat	Luna	DMS	-0.0374998995556032	-0.101006213179148	0.0260064140679414	0	0
446	25.4301163586585	lat	Luna	DMS	-0.0378605705380603	-0.10172961034624	0.0260084692701197	0	0
447	25.5301163586585	lat	Luna	DMS	-0.0382152177874025	-0.102476694782861	0.0260462592080557	0	0
448	25.6301163586585	lat	Luna	DMS	-0.0385633757077704	-0.103253919493005	0.0261271680774637	0	0
449	25.7301163586584	lat	Luna	DMS	-0.0389047032952102	-0.104067178725101	0.0262577721346806	0	0
450	25.8301163586585	lat	Luna	DMS	-0.0392387333580965	-0.104921242800038	0.0264437760838448	0	0
451	25.9301163586585	lat	Luna	DMS	-0.039565118710565	-0.10581929136777	0.0266890539466402	0	0
452	26.0301163586585	lat	Luna	DMS	-0.0398836347767361	-0.106763012864279	0.0269957433108068	0	0
453	26.1301163586585	lat	Luna	DMS	-0.0401943518534747	-0.107754192303189	0.02736548859624	0	0
454	26.2301163586584	lat	Luna	DMS	-0.0404970528420391	-0.108794297636333	0.0278001919522547	0	0
455	26.3301163586585	lat	Luna	DMS	-0.0407915031472411	-0.109882851230139	0.0282998449356568	0	0
456	26.4301163586585	lat	Luna	DMS	-0.0410774343704748	-0.11101490571009	0.0288600369691405	0	0
457	26.5301163586585	lat	Luna	DMS	-0.041354667344554	-0.112182677730449	0.0294733430413408	0	0
458	26.6301163586585	lat	Luna	DMS	-0.0416231924953908	-0.113379451552283	0.0301330665615008	0	0
459	26.7301163586584	lat	Luna	DMS	-0.0418829910483227	-0.114598740077473	0.0308327579808274	0	0
460	26.8301163586585	lat	Luna	DMS	-0.0421341467687264	-0.115834766681198	0.0315664731437453	0	0
461	26.9301163586585	lat	Luna	DMS	-0.0423765454453393	-0.117081530809298	0.0323284399186197	0	0
462	27.0301163586585	lat	Luna	DMS	-0.042610310813958	-0.118334529918657	0.0331139082907412	0	0
463	27.1301163586585	lat	Luna	DMS	-0.0428355247532873	-0.119587707304566	0.0339166577979917	0	0
464	27.2301163586585	lat	Luna	DMS	-0.0430523498664535	-0.120833939031008	0.0347292392981015	0	0
465	27.3301163586585	lat	Luna	DMS	-0.0432609283665789	-0.12206723785578	0.035545381122622	0	0
466	27.4301163586585	lat	Luna	DMS	-0.0434613660062112	-0.123282778474708	0.0363600464622859	0	0
467	27.5301163586585	lat	Luna	DMS	-0.0436537514149332	-0.12447736663286	0.0371698638029939	0	0
468	27.6301163586585	lat	Luna	DMS	-0.0438383603078776	-0.125647451790913	0.0379707311751574	0	0
469	27.7301163586585	lat	Luna	DMS	-0.0440152896093391	-0.126791103460323	0.0387605242416443	0	0
470	27.8301163586585	lat	Luna	DMS	-0.0441845878554557	-0.127908077472323	0.0395389017614114	0	0
471	27.9301163586585	lat	Luna	DMS	-0.0443462009319445	-0.128999478970148	0.0403070771062592	0	0
472	28.0301163586585	lat	Luna	DMS	-0.0445001314177032	-0.130067910485513	0.0410676476501069	0	0
473	28.1301163586585	lat	Luna	DMS	-0.0446464528170167	-0.131117213734388	0.0418243081003541	0	0
474	28.2301163586585	lat	Luna	DMS	-0.044785326374378	-0.132152654172468	0.042582001423712	0	0
475	28.3301163586585	lat	Luna	DMS	-0.0449168627345373	-0.133180141653831	0.043346416184756	0	0
476	28.4301163586585	lat	Luna	DMS	-0.0450413860763522	-0.134206878935126	0.0441241067824218	0	0
477	28.5301163586585	lat	Luna	DMS	-0.0451592241842747	-0.135240351893277	0.0449219035247279	0	0
478	28.6301163586585	lat	Luna	DMS	-0.0452707868327411	-0.136287176292326	0.0457456026268438	0	0
479	28.7301163586585	lat	Luna	DMS	-0.0453762986034541	-0.137353262772999	0.0466006655660908	0	0
480	28.8301163586585	lat	Luna	DMS	-0.0454761034175617	-0.138444018644072	0.0474918118089483	0	0
481	28.9301163586585	lat	Luna	DMS	-0.04557090939112	-0.139565507433242	0.0484236886510024	0	0
482	29.0301163586585	lat	Luna	DMS	-0.0456610181473259	-0.140718971718827	0.0493969354241753	0	0
483	29.1301163586585	lat	Luna	DMS	-0.0457465998989336	-0.141903947094322	0.0504107472964551	0	0
484	29.2301163586585	lat	Luna	DMS	-0.0458277592771799	-0.143119690156976	0.0514641716026166	0	0
485	29.3301163586585	lat	Luna	DMS	-0.0459044056046514	-0.144364583207676	0.0525557719983729	0	0
486	29.4301163586585	lat	Luna	DMS	-0.0459768200196458	-0.145638028975231	0.0536843889359398	0	0
487	29.5301163586585	lat	Luna	DMS	-0.0460450445248693	-0.146938452205681	0.0548483631559424	0	0
488	29.6301163586585	lat	Luna	DMS	-0.0461091042239515	-0.148264270158432	0.0560460617105292	0	0
489	29.7301163586585	lat	Luna	DMS	-0.0461691802256623	-0.149613455222927	0.0572750947716022	0	0
490	29.8301163586585	lat	Luna	DMS	-0.0462255560293788	-0.15098364882407	0.0585325367653124	0	0
491	29.9301163586585	lat	Luna	DMS	-0.0462783157713767	-0.152371527618896	0.059814896076143	0	0
492	30.0301163586585	lat	Luna	DMS	-0.0463278321569226	-0.153772763124527	0.0611170988106822	0	0
493	30.1301163586585	lat	Luna	DMS	-0.0463742853905284	-0.155182386913685	0.0624338161326286	0	0
494	30.2301163586585	lat	Luna	DMS	-0.0464179688860885	-0.156594458977313	0.0637585212051361	0	0
495	30.3301163586585	lat	Luna	DMS	-0.0464592879974887	-0.158002411497391	0.0650838355024138	0	0
496	30.4301163586585	lat	Luna	DMS	-0.0464981889245257	-0.159400097227704	0.066403719378653	0	0
497	30.5301163586585	lat	Luna	DMS	-0.0465346958156653	-0.16078151340724	0.0677121217759097	0	0
498	30.6301163586585	lat	Luna	DMS	-0.0465688388547286	-0.16214148000923	0.0690038022997723	0	0
499	30.7301163586585	lat	Luna	DMS	-0.0466006020963599	-0.163475124933594	0.0702739207408744	0	0
500	30.8301163586585	lat	Luna	DMS	-0.0466302673714752	-0.164778197778621	0.0715176630356707	0	0
501	30.9301163586585	lat	Luna	DMS	-0.0466579347306209	-0.16604626617801	0.0727303967167683	0	0
502	31.0301163586585	lat	Luna	DMS	-0.0466837671541292	-0.167275709803743	0.0739081754954848	0	0
503	31.1301163586585	lat	Luna	DMS	-0.0467078108794423	-0.168462989488009	0.0750473677291243	0	0
504	31.2301163586585	lat	Luna	DMS	-0.0467302154122052	-0.169604092134032	0.0761436613096212	0	0
505	31.3301163586585	lat	Luna	DMS	-0.0467508475584633	-0.170695465447096	0.0771937703301696	0	0
506	31.4301163586585	lat	Luna	DMS	-0.0467697278574946	-0.17173362418951	0.078194168474521	0	0
507	31.5301163586585	lat	Luna	DMS	-0.0467869138075841	-0.172715781807051	0.0791419541918829	0	0
508	31.6301163586585	lat	Luna	DMS	-0.0468023744530468	-0.173639790737966	0.0800350418318726	0	0
509	31.7301163586585	lat	Luna	DMS	-0.046816314662987	-0.17450723083007	0.0808746015040964	0	0
510	31.8301163586585	lat	Luna	DMS	-0.0468290200501429	-0.175322036758498	0.0816639966582124	0	0
511	31.9301163586585	lat	Luna	DMS	-0.0468407804793578	-0.176088254716321	0.0824066937576057	0	0
512	32.0301163586584	lat	Luna	DMS	-0.0468515250918165	-0.176804552951748	0.0831015027681149	0	0
513	32.1301163586585	lat	Luna	DMS	-0.0468613957638917	-0.177469251949868	0.0837464604220849	0	0
514	32.2301163586584	lat	Luna	DMS	-0.0468703088148536	-0.178081028291154	0.0843404106614465	0	0
515	32.3301163586585	lat	Luna	DMS	-0.0468781848460189	-0.178638587421416	0.0848822177293783	0	0
516	32.4301163586585	lat	Luna	DMS	-0.046885139576697	-0.179140836013957	0.0853705568605628	0	0
517	32.5301163586584	lat	Luna	DMS	-0.0468911090720431	-0.179586628946328	0.0858044108022418	0	0
518	32.6301163586585	lat	Luna	DMS	-0.0468963509916515	-0.179985421007762	0.086192719024459	0	0
519	32.7301163586584	lat	Luna	DMS	-0.0469010967815538	-0.18034676191092	0.0865445683478124	0	0
520	32.8301163586585	lat	Luna	DMS	-0.0469053566629073	-0.180670128739348	0.0868594154135333	0	0
521	32.9301163586585	lat	Luna	DMS	-0.0469090497756419	-0.180955241386748	0.0871371418354645	0	0
522	33.0301163586584	lat	Luna	DMS	-0.0469122433425482	-0.181201828041346	0.0873773413562496	0	0
523	33.1301163586585	lat	Luna	DMS	-0.0469149465252124	-0.181409094602987	0.0875792015525621	0	0
524	33.2301163586584	lat	Luna	DMS	-0.0469170965951065	-0.181577663886484	0.0877434706962713	0	0
525	33.3301163586585	lat	Luna	DMS	-0.0469188290411989	-0.181706410580799	0.0878687524984007	0	0
526	33.4301163586585	lat	Luna	DMS	-0.0469198799045098	-0.181795671699466	0.087955911890446	0	0
527	33.5301163586584	lat	Luna	DMS	-0.0469205495406031	-0.181845006496715	0.0880039074155089	0	0
528	8.03011635865845	lat	Luna	MGS	-0.100194912898021	-0.275038298261437	0.0746484724653952	0	0
529	8.13011635865845	lat	Luna	MGS	-0.100204382746522	-0.275027782983737	0.074619017490693	0	0
530	8.23011635865845	lat	Luna	MGS	-0.100232858834402	-0.274996114945369	0.0745303972765645	0	0
531	8.33011635865845	lat	Luna	MGS	-0.100280344786957	-0.274943291367447	0.0743826017935333	0	0
532	8.43011635865845	lat	Luna	MGS	-0.100354901189262	-0.274860596278435	0.074150793899912	0	0
533	8.53011635865845	lat	Luna	MGS	-0.100480906006948	-0.274721358560622	0.0737595465467258	0	0
534	8.63011635865845	lat	Luna	MGS	-0.100675037240288	-0.274507812291478	0.0731577378109027	0	0
535	8.73011635865845	lat	Luna	MGS	-0.100944564448158	-0.274213270292882	0.0723241413965666	0	0
536	8.83011635865845	lat	Luna	MGS	-0.101289449805205	-0.273839368269086	0.0712604686586761	0	0
537	8.93011635865845	lat	Luna	MGS	-0.101714416124704	-0.273383254008729	0.0699544217593209	0	0
538	9.03011635865845	lat	Luna	MGS	-0.102238504392615	-0.272827760507829	0.0683507517225989	0	0
539	9.13011635865845	lat	Luna	MGS	-0.102867216760739	-0.272171676450441	0.0664372429289627	0	0
540	9.23011635865845	lat	Luna	MGS	-0.103609940270418	-0.271410771855692	0.0641908913148558	0	0
541	9.33011635865845	lat	Luna	MGS	-0.104473744648405	-0.270545240601992	0.0615977513051824	0	0
542	9.43011635865845	lat	Luna	MGS	-0.105461188654166	-0.269581591916921	0.0586592146085892	0	0
543	9.53011635865845	lat	Luna	MGS	-0.106583303696697	-0.268519635049681	0.0553530276562871	0	0
544	9.63011635865845	lat	Luna	MGS	-0.107844007832385	-0.267369050603982	0.0516810349392125	0	0
545	9.73011635865845	lat	Luna	MGS	-0.109244839412626	-0.266144233899002	0.04765455507375	0	0
546	9.83011635865845	lat	Luna	MGS	-0.11078680433444	-0.264863061367047	0.0432894526981674	0	0
547	9.93011635865845	lat	Luna	MGS	-0.112469703782289	-0.263547408530575	0.0386080009659974	0	0
548	10.0301163586585	lat	Luna	MGS	-0.114291160847669	-0.262221803324944	0.0336394816296053	0	0
549	10.1301163586584	lat	Luna	MGS	-0.116246482848657	-0.260913197671158	0.0284202319738436	0	0
550	10.2301163586584	lat	Luna	MGS	-0.11832962761806	-0.259650957050847	0.0229917018147269	0	0
551	10.3301163586585	lat	Luna	MGS	-0.120532417181791	-0.258465760457444	0.0174009260938622	0	0
552	10.4301163586585	lat	Luna	MGS	-0.122846027346135	-0.257388770691651	0.0116967159993802	0	0
553	10.5301163586585	lat	Luna	MGS	-0.125254251774851	-0.256448128333804	0.0059396247841027	0	0
554	10.6301163586584	lat	Luna	MGS	-0.127742018029782	-0.255667579828707	0.000183543769142536	0	0
555	10.7301163586584	lat	Luna	MGS	-0.13029295064493	-0.255065001516077	-0.00552089977378278	-0.13029295064493	1
556	10.8301163586585	lat	Luna	MGS	-0.132898323698374	-0.254656967457317	-0.0111396799394318	-0.132898323698374	1
557	10.9301163586585	lat	Luna	MGS	-0.135549547681799	-0.254457783687462	-0.0166413116761372	-0.135549547681799	1
558	11.0301163586585	lat	Luna	MGS	-0.138237577479303	-0.25447848371058	-0.0219966712480261	-0.138237577479303	1
559	11.1301163586584	lat	Luna	MGS	-0.140955414369599	-0.254728974775662	-0.0271818539635364	-0.140955414369599	1
560	11.2301163586584	lat	Luna	MGS	-0.14368753754586	-0.255206741991617	-0.0321683331001024	-0.14368753754586	1
561	11.3301163586585	lat	Luna	MGS	-0.146417409501427	-0.255899894042401	-0.0369349249604523	-0.146417409501427	1
562	11.4301163586585	lat	Luna	MGS	-0.149134443084848	-0.256796341385078	-0.0414725447846178	-0.149134443084848	1
563	11.5301163586585	lat	Luna	MGS	-0.151816158772789	-0.257862493558791	-0.045769823986787	-0.151816158772789	1
564	11.6301163586584	lat	Luna	MGS	-0.154435773794808	-0.259046714828455	-0.049824832761161	-0.154435773794808	1
565	11.7301163586584	lat	Luna	MGS	-0.156981375455316	-0.260310726968653	-0.0536520239419785	-0.156981375455316	1
566	11.8301163586585	lat	Luna	MGS	-0.159432836528074	-0.261601230454436	-0.0572644426017114	-0.159432836528074	1
567	11.9301163586585	lat	Luna	MGS	-0.161771745267072	-0.262863436498982	-0.0606800540351616	-0.161771745267072	1
568	12.0301163586585	lat	Luna	MGS	-0.163988290722306	-0.264056011945484	-0.0639205694991267	-0.163988290722306	1
569	12.1301163586585	lat	Luna	MGS	-0.166076264524333	-0.265147502904785	-0.06700502614388	-0.166076264524333	1
570	12.2301163586584	lat	Luna	MGS	-0.168025354411183	-0.266105868530615	-0.0699448402917507	-0.168025354411183	1
571	12.3301163586585	lat	Luna	MGS	-0.169822568839077	-0.266900041550769	-0.0727450961273844	-0.169822568839077	1
572	12.4301163586585	lat	Luna	MGS	-0.17145661621165	-0.26750678396023	-0.0754064484630698	-0.17145661621165	1
573	12.5301163586585	lat	Luna	MGS	-0.172913599840209	-0.267904354181858	-0.0779228454985609	-0.172913599840209	1
574	12.6301163586585	lat	Luna	MGS	-0.174181002422536	-0.268077544081012	-0.0802844607640605	-0.174181002422536	1
575	12.7301163586584	lat	Luna	MGS	-0.175250339500902	-0.26801749196988	-0.0824831870319244	-0.175250339500902	1
576	12.8301163586585	lat	Luna	MGS	-0.176116925629382	-0.267722752554676	-0.0845110987040875	-0.176116925629382	1
577	12.9301163586585	lat	Luna	MGS	-0.176779372514474	-0.267196899918542	-0.0863618451104047	-0.176779372514474	1
578	13.0301163586585	lat	Luna	MGS	-0.177237665699516	-0.266451607555633	-0.0880237238433979	-0.177237665699516	1
579	13.1301163586585	lat	Luna	MGS	-0.177492757411754	-0.265511292488896	-0.0894742223346112	-0.177492757411754	1
580	13.2301163586584	lat	Luna	MGS	-0.177547521506282	-0.264406708771142	-0.0906883342414225	-0.177547521506282	1
581	13.3301163586585	lat	Luna	MGS	-0.17740609744979	-0.263168330703743	-0.0916438641958361	-0.17740609744979	1
582	13.4301163586585	lat	Luna	MGS	-0.177072513301853	-0.261823142104784	-0.0923218844989212	-0.177072513301853	1
583	13.5301163586585	lat	Luna	MGS	-0.176546911144207	-0.260393834361868	-0.0926999879265459	-0.176546911144207	1
584	13.6301163586585	lat	Luna	MGS	-0.175834007240056	-0.258915027411387	-0.0927529870687253	-0.175834007240056	1
585	13.7301163586584	lat	Luna	MGS	-0.174953209091562	-0.25742957049213	-0.0924768476909937	-0.174953209091562	1
586	13.8301163586585	lat	Luna	MGS	-0.173926483671353	-0.255957309619096	-0.0918956577236093	-0.173926483671353	1
587	13.9301163586585	lat	Luna	MGS	-0.172768838181998	-0.254492025609196	-0.0910456507547998	-0.172768838181998	1
588	14.0301163586585	lat	Luna	MGS	-0.171489126781785	-0.253014505556788	-0.0899637480067807	-0.171489126781785	1
589	14.1301163586585	lat	Luna	MGS	-0.170095326802445	-0.251503953371431	-0.0886867002334595	-0.170095326802445	1
590	14.2301163586584	lat	Luna	MGS	-0.168595629091628	-0.249939988770519	-0.0872512694127368	-0.168595629091628	1
591	14.3301163586585	lat	Luna	MGS	-0.167001334527853	-0.248304895304192	-0.0856977737515133	-0.167001334527853	1
592	14.4301163586585	lat	Luna	MGS	-0.165320343383124	-0.246581057925044	-0.0840596288412046	-0.165320343383124	1
593	14.5301163586585	lat	Luna	MGS	-0.163557433231255	-0.244754772583672	-0.0823600938788385	-0.163557433231255	1
594	14.6301163586585	lat	Luna	MGS	-0.161722575485248	-0.242822350668986	-0.080622800301511	-0.161722575485248	1
595	14.7301163586584	lat	Luna	MGS	-0.159828149952387	-0.240784349485059	-0.0788719504197161	-0.159828149952387	1
596	14.8301163586585	lat	Luna	MGS	-0.15788901748302	-0.238646407587958	-0.0771316273780828	-0.15788901748302	1
597	14.9301163586585	lat	Luna	MGS	-0.155918134044122	-0.236413253526298	-0.0754230145619467	-0.155918134044122	1
598	15.0301163586585	lat	Luna	MGS	-0.153923601093428	-0.234088082551768	-0.0737591196350873	-0.153923601093428	1
599	15.1301163586585	lat	Luna	MGS	-0.151912286593708	-0.231677770894947	-0.0721468022924683	-0.151912286593708	1
600	15.2301163586584	lat	Luna	MGS	-0.149887755443895	-0.229191147706731	-0.0705843631810585	-0.149887755443895	1
601	15.3301163586585	lat	Luna	MGS	-0.147854709738438	-0.226644973304375	-0.0690644461725006	-0.147854709738438	1
602	15.4301163586585	lat	Luna	MGS	-0.145816619920643	-0.224058656410705	-0.067574583430582	-0.145816619920643	1
603	15.5301163586585	lat	Luna	MGS	-0.143775922439753	-0.221455117885837	-0.0660967269936687	-0.143775922439753	1
604	15.6301163586585	lat	Luna	MGS	-0.141735302143783	-0.21886085362519	-0.0646097506623765	-0.141735302143783	1
605	15.7301163586584	lat	Luna	MGS	-0.139696765434801	-0.216301899413312	-0.0630916314562888	-0.139696765434801	1
606	15.8301163586585	lat	Luna	MGS	-0.137661695005367	-0.213798039374455	-0.0615253506362782	-0.137661695005367	1
607	15.9301163586585	lat	Luna	MGS	-0.135630148376416	-0.211363188419626	-0.0598971083332056	-0.135630148376416	1
608	16.0301163586585	lat	Luna	MGS	-0.133601308732914	-0.209007889503086	-0.0581947279627419	-0.133601308732914	1
609	16.1301163586584	lat	Luna	MGS	-0.131573758737383	-0.206734994325717	-0.0564125231490493	-0.131573758737383	1
610	16.2301163586584	lat	Luna	MGS	-0.12954566029303	-0.204541467834888	-0.0545498527511723	-0.12954566029303	1
611	16.3301163586585	lat	Luna	MGS	-0.127514929870647	-0.202421147336878	-0.0526087124044172	-0.127514929870647	1
612	16.4301163586585	lat	Luna	MGS	-0.125479697559348	-0.20036779703675	-0.0505915980819465	-0.125479697559348	1
613	16.5301163586585	lat	Luna	MGS	-0.123436795858981	-0.198372664643659	-0.0485009270743038	-0.123436795858981	1
614	16.6301163586584	lat	Luna	MGS	-0.121380348468749	-0.196415935294496	-0.0463447616430015	-0.121380348468749	1
615	16.7301163586584	lat	Luna	MGS	-0.119305765867462	-0.194474780008771	-0.0441367517261542	-0.119305765867462	1
616	16.8301163586585	lat	Luna	MGS	-0.117210416074215	-0.192532693760104	-0.0418881383883253	-0.117210416074215	1
617	16.9301163586585	lat	Luna	MGS	-0.115089813749574	-0.190572280348634	-0.039607347150514	-0.115089813749574	1
618	17.0301163586585	lat	Luna	MGS	-0.112936869360724	-0.188569527031387	-0.0373042116900608	-0.112936869360724	1
619	17.1301163586584	lat	Luna	MGS	-0.110745784796067	-0.186500724351274	-0.0349908452408602	-0.110745784796067	1
620	17.2301163586584	lat	Luna	MGS	-0.108510324140798	-0.184340873179567	-0.0326797751020293	-0.108510324140798	1
621	17.3301163586585	lat	Luna	MGS	-0.106227618403668	-0.182071918380047	-0.0303833184272896	-0.106227618403668	1
622	17.4301163586585	lat	Luna	MGS	-0.103895961303199	-0.179685189033674	-0.0281067335727228	-0.103895961303199	1
623	17.5301163586585	lat	Luna	MGS	-0.101513382905226	-0.177178983571909	-0.0258477822385441	-0.101513382905226	1
624	17.6301163586585	lat	Luna	MGS	-0.0990784411685656	-0.174558125799957	-0.0235987565371746	-0.0990784411685656	1
625	17.7301163586584	lat	Luna	MGS	-0.0965903195285818	-0.171833897382243	-0.0213467416749204	-0.0965903195285818	1
626	17.8301163586585	lat	Luna	MGS	-0.0940484419467745	-0.169024201966785	-0.0190726819267644	-0.0940484419467745	1
627	17.9301163586585	lat	Luna	MGS	-0.0914528200296757	-0.166148460754843	-0.0167571793045085	-0.0914528200296757	1
628	18.0301163586585	lat	Luna	MGS	-0.0888041692851666	-0.163225517564746	-0.0143828210055874	-0.0888041692851666	1
629	18.1301163586585	lat	Luna	MGS	-0.0861033035701821	-0.160271385335536	-0.0119352218048278	-0.0861033035701821	1
630	18.2301163586584	lat	Luna	MGS	-0.0833512597661952	-0.157304167262506	-0.0093983522698839	-0.0833512597661952	1
631	18.3301163586585	lat	Luna	MGS	-0.0805498301260757	-0.15434521902633	-0.00675444122582132	-0.0805498301260757	1
632	18.4301163586585	lat	Luna	MGS	-0.0777025241081237	-0.151414925647829	-0.00399012256841827	-0.0777025241081237	1
633	18.5301163586585	lat	Luna	MGS	-0.0748133265782151	-0.14852707274782	-0.00109958040860976	-0.0748133265782151	1
634	18.6301163586585	lat	Luna	MGS	-0.0718873939085876	-0.145687054770739	0.0019122669535635	0	0
635	18.7301163586584	lat	Luna	MGS	-0.0689275970194964	-0.142893755157947	0.00503856111895441	0	0
636	18.8301163586585	lat	Luna	MGS	-0.06593587195186	-0.140147151191224	0.00827540728750421	0	0
637	18.9301163586585	lat	Luna	MGS	-0.0629184787810624	-0.137447786744575	0.0116108291824507	0	0
638	19.0301163586585	lat	Luna	MGS	-0.0598834448539428	-0.13478665145129	0.0150197617434045	0	0
639	19.1301163586585	lat	Luna	MGS	-0.0568352606379965	-0.132152416778982	0.0184818955029887	0	0
640	19.2301163586584	lat	Luna	MGS	-0.0537800006033973	-0.129534364094179	0.0219743628873843	0	0
641	19.3301163586585	lat	Luna	MGS	-0.0507219048638649	-0.12692360310656	0.0254797933788304	0	0
642	19.4301163586585	lat	Luna	MGS	-0.0476691214509537	-0.124314582827233	0.0289763399253253	0	0
643	19.5301163586585	lat	Luna	MGS	-0.04463142640748	-0.121700056356327	0.0324372035413668	0	0
644	19.6301163586585	lat	Luna	MGS	-0.0416177356353635	-0.11907213371504	0.0358366624443126	0	0
645	19.7301163586584	lat	Luna	MGS	-0.0386362875680417	-0.116424837218159	0.0391522620820759	0	0
646	19.8301163586585	lat	Luna	MGS	-0.0356940820532695	-0.113753974470852	0.0423658103643131	0	0
647	19.9301163586585	lat	Luna	MGS	-0.0327969814071228	-0.111058339984416	0.0454643771701704	0	0
648	20.0301163586585	lat	Luna	MGS	-0.0299484465452714	-0.108339284306757	0.0484423912162146	0	0
649	20.1301163586585	lat	Luna	MGS	-0.0271505310518523	-0.105603318875333	0.051302256771629	0	0
650	20.2301163586584	lat	Luna	MGS	-0.0244074568494874	-0.102869468179973	0.0540545544809985	0	0
651	20.3301163586585	lat	Luna	MGS	-0.0217224193714416	-0.100155296750716	0.0567104580078325	0	0
652	20.4301163586585	lat	Luna	MGS	-0.0190975803816307	-0.0974803983961557	0.0592852376328943	0	0
653	20.5301163586585	lat	Luna	MGS	-0.0165362453221572	-0.0948700007707047	0.0617975101263903	0	0
654	20.6301163586585	lat	Luna	MGS	-0.0140411759433414	-0.0923417699243823	0.0642594180376995	0	0
655	20.7301163586584	lat	Luna	MGS	-0.0116128996777507	-0.0899056744481793	0.066679875092678	0	0
656	20.8301163586585	lat	Luna	MGS	-0.00925206357457697	-0.0875770142663696	0.0690728871172157	0	0
657	20.9301163586585	lat	Luna	MGS	-0.00696002491087222	-0.0853716304612012	0.0714515806394567	0	0
658	21.0301163586585	lat	Luna	MGS	-0.00473738923450293	-0.083294784823814	0.0738200063548082	0	0
659	21.1301163586585	lat	Luna	MGS	-0.00258432422143645	-0.0813505295444598	0.0761818811015869	0	0
660	21.2301163586584	lat	Luna	MGS	-0.00050090535372498	-0.0795422350499111	0.0785404243424612	0	0
661	21.3301163586585	lat	Luna	MGS	0.0015129223382255	-0.0778690385804104	0.0808948832568614	0	0
662	21.4301163586585	lat	Luna	MGS	0.00345740015468909	-0.0763259856493507	0.0832407859587289	0	0
663	21.5301163586585	lat	Luna	MGS	0.00533301946695554	-0.0749043402339942	0.0855703791679052	0	0
664	21.6301163586585	lat	Luna	MGS	0.00714068499696735	-0.0735847126372617	0.0878660826311964	0	0
665	21.7301163586584	lat	Luna	MGS	0.00888128643570273	-0.0723404149860088	0.0901029878574142	0	0
666	21.8301163586585	lat	Luna	MGS	0.0105552199771649	-0.0711488153734421	0.0922592553277718	0	0
667	21.9301163586585	lat	Luna	MGS	0.01216330082053	-0.0699883015992694	0.0943149032403293	0	0
668	22.0301163586585	lat	Luna	MGS	0.0137062777307222	-0.0688379053696014	0.0962504608310458	0	0
669	22.1301163586585	lat	Luna	MGS	0.0151846843452984	-0.0676811143224281	0.0980504830130249	0	0
670	22.2301163586584	lat	Luna	MGS	0.0165988774707482	-0.066507841497275	0.0997055964387714	0	0
671	22.3301163586585	lat	Luna	MGS	0.0179490722635939	-0.0653154366934621	0.10121358122065	0	0
672	22.4301163586585	lat	Luna	MGS	0.0192356075003629	-0.0641092273938894	0.102580442394615	0	0
673	22.5301163586585	lat	Luna	MGS	0.0204591480540142	-0.0629002753783627	0.103818571486391	0	0
674	22.6301163586585	lat	Luna	MGS	0.0216200987424154	-0.0616990225572894	0.10493922004212	0	0
675	22.7301163586584	lat	Luna	MGS	0.022718770341468	-0.060515413323348	0.105952954006284	0	0
676	22.8301163586585	lat	Luna	MGS	0.0237552631619371	-0.0593585528604339	0.106869079184308	0	0
677	22.9301163586585	lat	Luna	MGS	0.0247296394616522	-0.0582407395259275	0.107700018449232	0	0
678	23.0301163586585	lat	Luna	MGS	0.0256419975072931	-0.0571790477627566	0.108463042777343	0	0
679	23.1301163586585	lat	Luna	MGS	0.0264923414990969	-0.0561896967715087	0.109174379769703	0	0
680	23.2301163586584	lat	Luna	MGS	0.0272807903412974	-0.055291111819141	0.109852692501736	0	0
681	23.3301163586585	lat	Luna	MGS	0.028007360463007	-0.0544985109705724	0.110513231896586	0	0
682	23.4301163586585	lat	Luna	MGS	0.028672162510459	-0.0538220816474911	0.111166406668409	0	0
683	23.5301163586585	lat	Luna	MGS	0.0292751879340796	-0.0532733632210346	0.111823739089194	0	0
684	23.6301163586585	lat	Luna	MGS	0.0298166752146108	-0.0528678087122991	0.112501159141521	0	0
685	23.7301163586584	lat	Luna	MGS	0.0302969047274163	-0.0526147630623985	0.113208572517231	0	0
686	23.8301163586585	lat	Luna	MGS	0.0307165550468501	-0.0525191571690136	0.113952267262714	0	0
687	23.9301163586585	lat	Luna	MGS	0.0310764696379113	-0.0525744204176608	0.114727359693483	0	0
688	24.0301163586585	lat	Luna	MGS	0.0313773981330639	-0.0527651436294605	0.115519939895588	0	0
689	24.1301163586585	lat	Luna	MGS	0.0316196503966925	-0.0530749245655687	0.116314225358954	0	0
690	24.2301163586584	lat	Luna	MGS	0.0318035721397658	-0.0534890369158695	0.117096181195401	0	0
691	24.3301163586585	lat	Luna	MGS	0.031929820652178	-0.0539941468479829	0.117853788152339	0	0
692	24.4301163586585	lat	Luna	MGS	0.0320004703327983	-0.0545714213621665	0.118572362027763	0	0
693	24.5301163586585	lat	Luna	MGS	0.0320165111355805	-0.0552029282547968	0.119235950525958	0	0
694	24.6301163586585	lat	Luna	MGS	0.0319787581060138	-0.0558747244854103	0.119832240697438	0	0
695	24.7301163586584	lat	Luna	MGS	0.0318890421480713	-0.0565725125327125	0.120350596828855	0	0
696	24.8301163586585	lat	Luna	MGS	0.031749592805973	-0.057282752040973	0.120781937652919	0	0
697	24.9301163586585	lat	Luna	MGS	0.0315627805290377	-0.0579932611597101	0.121118822217786	0	0
698	25.0301163586585	lat	Luna	MGS	0.0313311492028497	-0.0586939341966362	0.121356232602336	0	0
699	25.1301163586585	lat	Luna	MGS	0.0310556577706884	-0.0593790573567284	0.121490372898105	0	0
700	25.2301163586584	lat	Luna	MGS	0.0307378837156064	-0.060047652331256	0.121523419762469	0	0
701	25.3301163586585	lat	Luna	MGS	0.0303810385137783	-0.0607000326656113	0.121462109693168	0	0
702	25.4301163586585	lat	Luna	MGS	0.0299856991873246	-0.0613407262352385	0.121312124609888	0	0
703	25.5301163586585	lat	Luna	MGS	0.0295532605870246	-0.0619788946287309	0.12108541580278	0	0
704	25.6301163586585	lat	Luna	MGS	0.0290865476944048	-0.0626267802808222	0.120799875669632	0	0
705	25.7301163586584	lat	Luna	MGS	0.0285885380455532	-0.0632984129933112	0.120475489084418	0	0
706	25.8301163586585	lat	Luna	MGS	0.0280627276535179	-0.0640093694430172	0.120134824750053	0	0
707	25.9301163586585	lat	Luna	MGS	0.0275126393879094	-0.064775604619528	0.119800883395347	0	0
708	26.0301163586585	lat	Luna	MGS	0.026940439896852	-0.0656129708486709	0.119493850642375	0	0
709	26.1301163586585	lat	Luna	MGS	0.0263460906702518	-0.0665397562619583	0.119231937602462	0	0
710	26.2301163586584	lat	Luna	MGS	0.0257324293418828	-0.0675760187197128	0.119040877403478	0	0
711	26.3301163586585	lat	Luna	MGS	0.0251044922417938	-0.0687393481179539	0.118948332601542	0	0
712	26.4301163586585	lat	Luna	MGS	0.0244717803485858	-0.0700380568873273	0.118981617584499	0	0
713	26.5301163586585	lat	Luna	MGS	0.0238409291016613	-0.0714699757402095	0.119151833943532	0	0
714	26.6301163586585	lat	Luna	MGS	0.0232128527727275	-0.0730318508182123	0.119457556363667	0	0
715	26.7301163586584	lat	Luna	MGS	0.0225893252024521	-0.0747197355097438	0.119898385914648	0	0
716	26.8301163586585	lat	Luna	MGS	0.0219716175729434	-0.0765294716670109	0.120472706812898	0	0
717	26.9301163586585	lat	Luna	MGS	0.0213618412050766	-0.0784546783542912	0.121178360764444	0	0
718	27.0301163586585	lat	Luna	MGS	0.0207609611537603	-0.0804901321771394	0.12201205448466	0	0
719	27.1301163586585	lat	Luna	MGS	0.0201729704243246	-0.0826229184682765	0.122968859316926	0	0
720	27.2301163586585	lat	Luna	MGS	0.0196029360738611	-0.084832104806944	0.124037976954666	0	0
721	27.3301163586585	lat	Luna	MGS	0.0190537699128475	-0.0870980086393491	0.125205548465044	0	0
722	27.4301163586585	lat	Luna	MGS	0.0185273791926705	-0.0894021973355388	0.12645695572088	0	0
723	27.5301163586585	lat	Luna	MGS	0.0180261953992959	-0.0917252742096196	0.127777665008211	0	0
724	27.6301163586585	lat	Luna	MGS	0.0175548414562104	-0.0940381120405899	0.129147794953011	0	0
725	27.7301163586585	lat	Luna	MGS	0.0171146492333753	-0.0963219133067987	0.130551211773549	0	0
726	27.8301163586585	lat	Luna	MGS	0.0167059481533279	-0.098564200939212	0.131976097245868	0	0
727	27.9301163586585	lat	Luna	MGS	0.0163299063277752	-0.100752104049204	0.133411916704754	0	0
728	28.0301163586585	lat	Luna	MGS	0.0159864261630149	-0.102880056977231	0.134852909303261	0	0
729	28.1301163586585	lat	Luna	MGS	0.0156758071698672	-0.10494469916169	0.136296313501424	0	0
730	28.2301163586585	lat	Luna	MGS	0.0153986034723356	-0.106943195023881	0.137740401968553	0	0
731	28.3301163586585	lat	Luna	MGS	0.0151553021858277	-0.108875767430113	0.139186371801769	0	0
732	28.4301163586585	lat	Luna	MGS	0.0149462716127278	-0.110743531796288	0.140636075021743	0	0
733	28.5301163586585	lat	Luna	MGS	0.0147719794518814	-0.112548340529149	0.142092299432912	0	0
734	28.6301163586585	lat	Luna	MGS	0.0146322841825805	-0.114295133602246	0.143559701967406	0	0
735	28.7301163586585	lat	Luna	MGS	0.0145270767381873	-0.11598984297446	0.145043996450834	0	0
736	28.8301163586585	lat	Luna	MGS	0.0144555426347965	-0.117641843994856	0.146552929264449	0	0
737	28.9301163586585	lat	Luna	MGS	0.014415758012804	-0.119264454108866	0.148095970134474	0	0
738	29.0301163586585	lat	Luna	MGS	0.0144067894951282	-0.120865528302322	0.149679107292579	0	0
739	29.1301163586585	lat	Luna	MGS	0.0144278382176818	-0.122453859388428	0.151309535823792	0	0
740	29.2301163586585	lat	Luna	MGS	0.0144764759867931	-0.124043220508342	0.152996172481929	0	0
741	29.3301163586585	lat	Luna	MGS	0.0145516616179291	-0.125642051240111	0.154745374475969	0	0
742	29.4301163586585	lat	Luna	MGS	0.0146529432434206	-0.127257510112697	0.156563396599539	0	0
743	29.5301163586585	lat	Luna	MGS	0.0147788631774124	-0.128899269092151	0.158456995446976	0	0
744	29.6301163586585	lat	Luna	MGS	0.0149293527672638	-0.130573447431569	0.160432152966097	0	0
745	29.7301163586585	lat	Luna	MGS	0.0151028251353851	-0.132290820176772	0.162496470447542	0	0
746	29.8301163586585	lat	Luna	MGS	0.0152974905240488	-0.134061579475253	0.16465656052335	0	0
747	29.9301163586585	lat	Luna	MGS	0.0155113789826993	-0.135894488061071	0.166917246026469	0	0
748	30.0301163586585	lat	Luna	MGS	0.0157422546904155	-0.137797471077112	0.169281980457943	0	0
749	30.1301163586585	lat	Luna	MGS	0.0159869934942817	-0.139776810427861	0.171750797416425	0	0
750	30.2301163586585	lat	Luna	MGS	0.0162426767052599	-0.141836214382257	0.174321567792777	0	0
751	30.3301163586585	lat	Luna	MGS	0.0165059667433059	-0.143975946539662	0.176987880026274	0	0
752	30.4301163586585	lat	Luna	MGS	0.0167764214845047	-0.146189445623597	0.179742288592606	0	0
753	30.5301163586585	lat	Luna	MGS	0.0170543651859672	-0.148470180820027	0.182578911191962	0	0
754	30.6301163586585	lat	Luna	MGS	0.0173393896887033	-0.150812219773781	0.185490999151187	0	0
755	30.7301163586585	lat	Luna	MGS	0.0176313815683906	-0.15321059983302	0.188473362969801	0	0
756	30.8301163586585	lat	Luna	MGS	0.0179275506651451	-0.155661646515185	0.191516747845475	0	0
757	30.9301163586585	lat	Luna	MGS	0.0182273383812443	-0.158158362014739	0.194613038777228	0	0
758	31.0301163586585	lat	Luna	MGS	0.0185282055783257	-0.160694248659442	0.197750659816093	0	0
759	31.1301163586585	lat	Luna	MGS	0.018827513689692	-0.163262262256004	0.200917289635388	0	0
760	31.2301163586585	lat	Luna	MGS	0.0191238871646386	-0.165851708675407	0.204099483004684	0	0
761	31.3301163586585	lat	Luna	MGS	0.0194171990351691	-0.168453006484475	0.207287404554813	0	0
762	31.4301163586585	lat	Luna	MGS	0.0197074556626512	-0.171056449258408	0.21047136058371	0	0
763	31.5301163586585	lat	Luna	MGS	0.0199945275920183	-0.173654502132427	0.213643557316464	0	0
764	31.6301163586585	lat	Luna	MGS	0.0202786237172103	-0.176238282338856	0.216795529773277	0	0
765	31.7301163586585	lat	Luna	MGS	0.0205578236753199	-0.178802065355869	0.219917712706509	0	0
766	31.8301163586585	lat	Luna	MGS	0.0208303761705967	-0.181338580408242	0.222999332749435	0	0
767	31.9301163586585	lat	Luna	MGS	0.0210943316413813	-0.183839428875549	0.226028092158311	0	0
768	32.0301163586584	lat	Luna	MGS	0.0213495391292039	-0.186297723367912	0.22899680162632	0	0
769	32.1301163586585	lat	Luna	MGS	0.0215964796322403	-0.188704447090623	0.231897406355104	0	0
770	32.2301163586584	lat	Luna	MGS	0.0218347793142854	-0.191053272173811	0.234722830802382	0	0
771	32.3301163586585	lat	Luna	MGS	0.0220644783131671	-0.193338250606566	0.2374672072329	0	0
772	32.4301163586585	lat	Luna	MGS	0.0222855721771552	-0.19555320724078	0.24012435159509	0	0
773	32.5301163586584	lat	Luna	MGS	0.0224981920904658	-0.19769296050967	0.242689344690602	0	0
774	32.6301163586585	lat	Luna	MGS	0.0227016600058069	-0.199757692645439	0.245161012657053	0	0
775	32.7301163586584	lat	Luna	MGS	0.0228954529042584	-0.201747589623265	0.247538495431782	0	0
776	32.8301163586585	lat	Luna	MGS	0.0230798424581082	-0.203656628203404	0.24981631311962	0	0
777	32.9301163586585	lat	Luna	MGS	0.0232546142077325	-0.205483024228678	0.251992252644142	0	0
778	33.0301163586584	lat	Luna	MGS	0.0234198334258927	-0.207221218989903	0.254060885841688	0	0
779	33.1301163586585	lat	Luna	MGS	0.0235755122397503	-0.208868919676533	0.256019944156033	0	0
780	33.2301163586584	lat	Luna	MGS	0.0237217029739659	-0.210423461427164	0.257866867375095	0	0
781	33.3301163586585	lat	Luna	MGS	0.0238582178499031	-0.211881859875186	0.259598295574992	0	0
782	33.4301163586585	lat	Luna	MGS	0.023985241004278	-0.213240737870805	0.261211219879361	0	0
783	33.5301163586584	lat	Luna	MGS	0.0241027866572381	-0.21449873978301	0.262704313097486	0	0
784	33.6301163586585	lat	Luna	MGS	0.0242106266453391	-0.215655437653064	0.264076690943742	0	0
785	33.7301163586584	lat	Luna	MGS	0.0243106210311005	-0.216730881603586	0.265352123665787	0	0
786	33.8301163586585	lat	Luna	MGS	0.02440324891802	-0.217732637041201	0.266539134877241	0	0
787	33.9301163586585	lat	Luna	MGS	0.024488816720801	-0.218660846051326	0.267638479492928	0	0
788	34.0301163586584	lat	Luna	MGS	0.0245671189748854	-0.219512600740996	0.268646838690766	0	0
789	34.1301163586585	lat	Luna	MGS	0.02463784726304	-0.220287858468556	0.269563552994636	0	0
790	34.2301163586584	lat	Luna	MGS	0.024701497173555	-0.220986282467319	0.270389276814429	0	0
791	34.3301163586585	lat	Luna	MGS	0.024757784956738	-0.221606269603621	0.271121839517097	0	0
792	34.4301163586585	lat	Luna	MGS	0.0248069767019834	-0.222146776623995	0.271760730027962	0	0
793	34.5301163586584	lat	Luna	MGS	0.024848546497339	-0.222609027756146	0.272306120750824	0	0
794	34.6301163586585	lat	Luna	MGS	0.0248829338549913	-0.222990745940244	0.272756613650226	0	0
795	34.7301163586584	lat	Luna	MGS	0.024910249327572	-0.22329216745243	0.273112666107574	0	0
796	34.8301163586585	lat	Luna	MGS	0.0249299661186516	-0.223512966640745	0.273372898878048	0	0
797	34.9301163586585	lat	Luna	MGS	0.0249424154547453	-0.223652895671279	0.27353772658077	0	0
798	35.0301163586584	lat	Luna	MGS	0.024947797958877	-0.2237117258421	0.273607321759854	0	0
799	8.03011635865845	lat	Luna	COMP	-0.15988582697833	-0.308658728670232	-0.0111129252864272	-0.15988582697833	1
800	8.13011635865845	lat	Luna	COMP	-0.159889828485582	-0.308646139652923	-0.0111335173182415	-0.159889828485582	1
801	8.23011635865845	lat	Luna	COMP	-0.15990194315227	-0.308608408836515	-0.0111954774680244	-0.15990194315227	1
802	8.33011635865845	lat	Luna	COMP	-0.159922112700265	-0.308545505696935	-0.0112987197035948	-0.159922112700265	1
803	8.43011635865845	lat	Luna	COMP	-0.159953768684717	-0.308446918379145	-0.0114606189902889	-0.159953768684717	1
804	8.53011635865845	lat	Luna	COMP	-0.160007072136153	-0.308280491201562	-0.0117336530707443	-0.160007072136153	1
805	8.63011635865845	lat	Luna	COMP	-0.160089119405266	-0.308024805314659	-0.0121534334958733	-0.160089119405266	1
806	8.73011635865845	lat	Luna	COMP	-0.160202855972161	-0.307671301812047	-0.0127344101322759	-0.160202855972161	1
807	8.83011635865845	lat	Luna	COMP	-0.160348313371971	-0.307221344181926	-0.0134752825620165	-0.160348313371971	1
808	8.93011635865845	lat	Luna	COMP	-0.160527369703565	-0.306670711186145	-0.0143840282209845	-0.160527369703565	1
809	9.03011635865845	lat	Luna	COMP	-0.160747785360061	-0.305996797077272	-0.0154987736428498	-0.160747785360061	1
810	9.13011635865845	lat	Luna	COMP	-0.161011659309794	-0.305196710752111	-0.0168266078674775	-0.161011659309794	1
811	9.23011635865845	lat	Luna	COMP	-0.161322779821619	-0.304262711297314	-0.0183828483459247	-0.161322779821619	1
812	9.33011635865845	lat	Luna	COMP	-0.161683678033549	-0.30319194434669	-0.020175411720408	-0.161683678033549	1
813	9.43011635865845	lat	Luna	COMP	-0.162095359842124	-0.301988601778954	-0.0222021179052939	-0.162095359842124	1
814	9.53011635865845	lat	Luna	COMP	-0.162561816763049	-0.300645356311525	-0.0244782772145718	-0.162561816763049	1
815	9.63011635865845	lat	Luna	COMP	-0.163084911046623	-0.299166126045315	-0.0270036960479316	-0.163084911046623	1
816	9.73011635865845	lat	Luna	COMP	-0.163664846416374	-0.297562450254174	-0.0297672425785728	-0.163664846416374	1
817	9.83011635865845	lat	Luna	COMP	-0.164301696079803	-0.295848562343139	-0.0327548298164662	-0.164301696079803	1
818	9.93011635865845	lat	Luna	COMP	-0.164994862495916	-0.294042996800624	-0.0359467281912086	-0.164994862495916	1
819	10.0301163586585	lat	Luna	COMP	-0.165741891252625	-0.292166059302925	-0.0393177232023243	-0.165741891252625	1
820	10.1301163586584	lat	Luna	COMP	-0.166538917918614	-0.290240995834244	-0.0428368400029846	-0.166538917918614	1
821	10.2301163586584	lat	Luna	COMP	-0.167381768002663	-0.288293789609932	-0.0464697463953944	-0.167381768002663	1
822	10.3301163586585	lat	Luna	COMP	-0.168265022119229	-0.286352405374283	-0.050177638864174	-0.168265022119229	1
823	10.4301163586585	lat	Luna	COMP	-0.169182908189924	-0.284445689949935	-0.0539201264299121	-0.169182908189924	1
824	10.5301163586585	lat	Luna	COMP	-0.170123880767102	-0.282601288311165	-0.057646473223039	-0.170123880767102	1
825	10.6301163586584	lat	Luna	COMP	-0.171078797933886	-0.280842273286294	-0.0613153225814768	-0.171078797933886	1
826	10.7301163586584	lat	Luna	COMP	-0.172038018526521	-0.279187179082361	-0.0648888579706814	-0.172038018526521	1
827	10.8301163586585	lat	Luna	COMP	-0.172996423037362	-0.277651777287082	-0.0683410687876414	-0.172996423037362	1
828	10.9301163586585	lat	Luna	COMP	-0.173948934540472	-0.276249924524538	-0.0716479445564065	-0.173948934540472	1
829	11.0301163586585	lat	Luna	COMP	-0.17489037991649	-0.274992839710304	-0.0747879201226758	-0.17489037991649	1
830	11.1301163586584	lat	Luna	COMP	-0.175816675026758	-0.273890403908509	-0.0777429461450077	-0.175816675026758	1
831	11.2301163586584	lat	Luna	COMP	-0.176718710511272	-0.272944146629506	-0.0804932743930373	-0.176718710511272	1
832	11.3301163586585	lat	Luna	COMP	-0.17758469734068	-0.272145308491527	-0.0830240861898324	-0.17758469734068	1
833	11.4301163586585	lat	Luna	COMP	-0.178407256428349	-0.271483192229195	-0.0853313206275026	-0.178407256428349	1
834	11.5301163586585	lat	Luna	COMP	-0.179172964110458	-0.270933248840463	-0.087412679380453	-0.179172964110458	1
835	11.6301163586584	lat	Luna	COMP	-0.179865757870462	-0.270457245810144	-0.0892742699307808	-0.179865757870462	1
836	11.7301163586584	lat	Luna	COMP	-0.180478428498211	-0.270025004358007	-0.0909318526384144	-0.180478428498211	1
837	11.8301163586585	lat	Luna	COMP	-0.180998626667971	-0.269596029072399	-0.0924012242635433	-0.180998626667971	1
838	11.9301163586585	lat	Luna	COMP	-0.181414926138889	-0.269128451387038	-0.0937014008907392	-0.181414926138889	1
839	12.0301163586585	lat	Luna	COMP	-0.181721181333031	-0.268590046245796	-0.0948523164202664	-0.181721181333031	1
840	12.1301163586585	lat	Luna	COMP	-0.181913407558043	-0.267955955497029	-0.0958708596190578	-0.181913407558043	1
841	12.2301163586584	lat	Luna	COMP	-0.181984848322391	-0.267201982100405	-0.0967677145443772	-0.181984848322391	1
842	12.3301163586585	lat	Luna	COMP	-0.181926792868441	-0.266304961579784	-0.0975486241570989	-0.181926792868441	1
843	12.4301163586585	lat	Luna	COMP	-0.181731554075532	-0.265248202393755	-0.0982149057573093	-0.181731554075532	1
844	12.5301163586585	lat	Luna	COMP	-0.181389237308804	-0.264016181064967	-0.098762293552642	-0.181389237308804	1
845	12.6301163586585	lat	Luna	COMP	-0.180890621371337	-0.262598371979197	-0.0991828707634778	-0.180890621371337	1
846	12.7301163586584	lat	Luna	COMP	-0.180229214243929	-0.260988937223083	-0.0994694912647753	-0.180229214243929	1
847	12.8301163586585	lat	Luna	COMP	-0.179400965698259	-0.259186945251034	-0.0996149861454835	-0.179400965698259	1
848	12.9301163586585	lat	Luna	COMP	-0.178404634217553	-0.25719571278046	-0.0996135556546465	-0.178404634217553	1
849	13.0301163586585	lat	Luna	COMP	-0.177240088672985	-0.25502497418031	-0.0994552031656594	-0.177240088672985	1
850	13.1301163586585	lat	Luna	COMP	-0.175907415669109	-0.252694301957459	-0.0991205293807582	-0.175907415669109	1
851	13.2301163586584	lat	Luna	COMP	-0.174407518735147	-0.250227394040738	-0.0985876434295564	-0.174407518735147	1
852	13.3301163586585	lat	Luna	COMP	-0.172742497871956	-0.247647892251166	-0.0978371034927469	-0.172742497871956	1
853	13.4301163586585	lat	Luna	COMP	-0.170914477242394	-0.24497640575871	-0.0968525487260774	-0.170914477242394	1
854	13.5301163586585	lat	Luna	COMP	-0.168923536064375	-0.242231133709005	-0.095615938419745	-0.168923536064375	1
855	13.6301163586585	lat	Luna	COMP	-0.166772819226808	-0.239439296476568	-0.094106341977047	-0.166772819226808	1
856	13.7301163586584	lat	Luna	COMP	-0.164475501976186	-0.236632616724786	-0.092318387227585	-0.164475501976186	1
857	13.8301163586585	lat	Luna	COMP	-0.162047012446164	-0.233824314003692	-0.0902697108886362	-0.162047012446164	1
858	13.9301163586585	lat	Luna	COMP	-0.159498343704108	-0.231007860354439	-0.0879888270537778	-0.159498343704108	1
859	14.0301163586585	lat	Luna	COMP	-0.156836181185052	-0.228166957764181	-0.0855054046059228	-0.156836181185052	1
860	14.1301163586585	lat	Luna	COMP	-0.154066994404376	-0.225284741167678	-0.0828492476410746	-0.154066994404376	1
861	14.2301163586584	lat	Luna	COMP	-0.151197563409711	-0.222344777243551	-0.0800503495758715	-0.151197563409711	1
862	14.3301163586585	lat	Luna	COMP	-0.148237685150443	-0.219333368076346	-0.0771420022245391	-0.148237685150443	1
863	14.4301163586585	lat	Luna	COMP	-0.145194533780201	-0.216237117728577	-0.0741519498318245	-0.145194533780201	1
864	14.5301163586585	lat	Luna	COMP	-0.1420726742108	-0.213045813159572	-0.0710995352620284	-0.1420726742108	1
865	14.6301163586585	lat	Luna	COMP	-0.138882217398844	-0.209758623526346	-0.0680058112713415	-0.138882217398844	1
866	14.7301163586584	lat	Luna	COMP	-0.135636337402104	-0.20637942669711	-0.0648932481070987	-0.135636337402104	1
867	14.8301163586585	lat	Luna	COMP	-0.132351884955057	-0.202917854383351	-0.0617859155267637	-0.132351884955057	1
868	14.9301163586585	lat	Luna	COMP	-0.129044428846769	-0.199383016194755	-0.058705841498784	-0.129044428846769	1
869	15.0301163586585	lat	Luna	COMP	-0.125724420566614	-0.195781598785617	-0.0556672423476112	-0.125724420566614	1
870	15.1301163586585	lat	Luna	COMP	-0.122401555196232	-0.192123554000353	-0.0526795563921106	-0.122401555196232	1
871	15.2301163586584	lat	Luna	COMP	-0.119081451867879	-0.18841881070457	-0.0497440930311875	-0.119081451867879	1
872	15.3301163586585	lat	Luna	COMP	-0.115772275954725	-0.184685614641434	-0.0468589372680157	-0.115772275954725	1
873	15.4301163586585	lat	Luna	COMP	-0.112480943656994	-0.180943801001434	-0.0440180863125539	-0.112480943656994	1
874	15.5301163586585	lat	Luna	COMP	-0.109213482135031	-0.17721608114313	-0.0412108831269311	-0.109213482135031	1
875	15.6301163586585	lat	Luna	COMP	-0.105977811359321	-0.173529609403752	-0.0384260133148893	-0.105977811359321	1
876	15.7301163586584	lat	Luna	COMP	-0.102782852776493	-0.169912582465947	-0.0356531230870395	-0.102782852776493	1
877	15.8301163586585	lat	Luna	COMP	-0.0996375421072539	-0.166388593017114	-0.0328864911973933	-0.0996375421072539	1
878	15.9301163586585	lat	Luna	COMP	-0.0965463156979854	-0.162973036617687	-0.0301195947782839	-0.0965463156979854	1
879	16.0301163586585	lat	Luna	COMP	-0.0935159309880325	-0.159681581436345	-0.0273502805397195	-0.0935159309880325	1
880	16.1301163586584	lat	Luna	COMP	-0.0905515791068124	-0.156522551402394	-0.0245806068112307	-0.0905515791068124	1
881	16.2301163586584	lat	Luna	COMP	-0.087657492786767	-0.15349902257285	-0.0218159630006837	-0.087657492786767	1
882	16.3301163586585	lat	Luna	COMP	-0.0848365733041313	-0.150610453367948	-0.0190626932403146	-0.0848365733041313	1
883	16.4301163586585	lat	Luna	COMP	-0.0820906333488642	-0.147855107500083	-0.0163261591976452	-0.0820906333488642	1
884	16.5301163586585	lat	Luna	COMP	-0.0794215455680407	-0.145230451070595	-0.0136126400654862	-0.0794215455680407	1
885	16.6301163586584	lat	Luna	COMP	-0.0768316251588778	-0.142727475440634	-0.0109357748771218	-0.0768316251588778	1
886	16.7301163586584	lat	Luna	COMP	-0.0743220235648627	-0.140332840240913	-0.00831120688881237	-0.0743220235648627	1
887	16.8301163586585	lat	Luna	COMP	-0.0718928247936887	-0.138035729154678	-0.00574992043269923	-0.0718928247936887	1
888	16.9301163586585	lat	Luna	COMP	-0.0695435183364225	-0.135825616323379	-0.00326142034946578	-0.0695435183364225	1
889	17.0301163586585	lat	Luna	COMP	-0.0672722842356963	-0.133687393806082	-0.000857174665311031	-0.0672722842356963	1
890	17.1301163586584	lat	Luna	COMP	-0.0650766994005983	-0.13160451145818	0.00145111265698385	0	0
891	17.2301163586584	lat	Luna	COMP	-0.0629529857308779	-0.129557393708761	0.00365142224700545	0	0
892	17.3301163586585	lat	Luna	COMP	-0.0608990553418178	-0.127530848430669	0.0057327377470331	0	0
893	17.4301163586585	lat	Luna	COMP	-0.0589130629875759	-0.125516764040224	0.00769063806507215	0	0
894	17.5301163586585	lat	Luna	COMP	-0.0569923451489169	-0.123512183705202	0.00952749340736805	0	0
895	17.6301163586585	lat	Luna	COMP	-0.0551341443437626	-0.121519118934149	0.0112508302466237	0	0
896	17.7301163586584	lat	Luna	COMP	-0.0533359077900232	-0.119544629008622	0.0128728134285755	0	0
897	17.8301163586585	lat	Luna	COMP	-0.051593571185715	-0.117599655053038	0.014412512681608	0	0
898	17.9301163586585	lat	Luna	COMP	-0.0499025784993489	-0.115695505626199	0.015890348627501	0	0
899	18.0301163586585	lat	Luna	COMP	-0.0482583100004041	-0.113842622683966	0.0173260026831574	0	0
900	18.1301163586585	lat	Luna	COMP	-0.0466580834615345	-0.112051042686466	0.018734875763397	0	0
901	18.2301163586584	lat	Luna	COMP	-0.0450996175248623	-0.11033281527073	0.0201335802210058	0	0
902	18.3301163586585	lat	Luna	COMP	-0.0435802352657105	-0.108701715771138	0.021541245239717	0	0
903	18.4301163586585	lat	Luna	COMP	-0.0420956709555903	-0.107167911968582	0.022976570057401	0	0
904	18.5301163586585	lat	Luna	COMP	-0.0406420051244098	-0.105736212740968	0.0244522024921484	0	0
905	18.6301163586585	lat	Luna	COMP	-0.039214886331759	-0.104403334557861	0.0259735618943427	0	0
906	18.7301163586584	lat	Luna	COMP	-0.0378122792223225	-0.103164683720244	0.0275401252755992	0	0
907	18.8301163586585	lat	Luna	COMP	-0.0364330381466555	-0.102018140910388	0.0291520646170774	0	0
908	18.9301163586585	lat	Luna	COMP	-0.0350742847116241	-0.100956670418199	0.0308081009949505	0	0
909	19.0301163586585	lat	Luna	COMP	-0.033732657493014	-0.0999634530457309	0.0324981380597028	0	0
910	19.1301163586585	lat	Luna	COMP	-0.0324066595596726	-0.0990242899953579	0.0342109708760128	0	0
911	19.2301163586584	lat	Luna	COMP	-0.031094700972006	-0.0981238165940758	0.0359344146500639	0	0
912	19.3301163586585	lat	Luna	COMP	-0.0297959169703536	-0.0972502064918973	0.03765837255119	0	0
913	19.4301163586585	lat	Luna	COMP	-0.0285093090107841	-0.0963906041510699	0.0393719861295017	0	0
914	19.5301163586585	lat	Luna	COMP	-0.0272341433662968	-0.0955294048372374	0.0410611181046439	0	0
915	19.6301163586585	lat	Luna	COMP	-0.0259702771338777	-0.0946515090849268	0.0427109548171713	0	0
916	19.7301163586584	lat	Luna	COMP	-0.0247181994116002	-0.0937444588742045	0.0443080600510041	0	0
917	19.8301163586585	lat	Luna	COMP	-0.0234787060469823	-0.0927986357156354	0.0458412236216708	0	0
918	19.9301163586585	lat	Luna	COMP	-0.0222529146822059	-0.0918081058977646	0.0473022765333529	0	0
919	20.0301163586585	lat	Luna	COMP	-0.0210417763206729	-0.0907711404092081	0.0486875877678624	0	0
920	20.1301163586585	lat	Luna	COMP	-0.0198460094263055	-0.0896913405034717	0.0499993216508606	0	0
921	20.2301163586584	lat	Luna	COMP	-0.018667702606461	-0.0885818418292475	0.0512464366163255	0	0
922	20.3301163586585	lat	Luna	COMP	-0.0175086537869901	-0.0874553545550956	0.0524380469811153	0	0
923	20.4301163586585	lat	Luna	COMP	-0.0163705034153004	-0.0863272983049415	0.0535862914743408	0	0
924	20.5301163586585	lat	Luna	COMP	-0.015256425913874	-0.0852181745221207	0.0547053226943728	0	0
925	20.6301163586585	lat	Luna	COMP	-0.0141693759327045	-0.08414317107141	0.0558044192060011	0	0
926	20.7301163586584	lat	Luna	COMP	-0.0131101135371916	-0.0831114261477099	0.0568911990733267	0	0
927	20.8301163586585	lat	Luna	COMP	-0.012080008541346	-0.0821372296464134	0.0579772125637213	0	0
928	20.9301163586585	lat	Luna	COMP	-0.0110826573816068	-0.0812369268968368	0.0590716121336232	0	0
929	21.0301163586585	lat	Luna	COMP	-0.0101200023463853	-0.0804179850759284	0.0601779803831578	0	0
930	21.1301163586585	lat	Luna	COMP	-0.00919323341218443	-0.0796866445518371	0.0613001777274683	0	0
931	21.2301163586584	lat	Luna	COMP	-0.00830429026722728	-0.0790495359046975	0.062440955370243	0	0
932	21.3301163586585	lat	Luna	COMP	-0.00745580312698938	-0.0785094082373144	0.0635978019833357	0	0
933	21.4301163586585	lat	Luna	COMP	-0.00665014309113286	-0.0780633124981887	0.064763026315923	0	0
934	21.5301163586585	lat	Luna	COMP	-0.00588933310717046	-0.0777047902720744	0.0659261240577335	0	0
935	21.6301163586585	lat	Luna	COMP	-0.00517647815757607	-0.0774205086024542	0.067067552287302	0	0
936	21.7301163586584	lat	Luna	COMP	-0.00451386841251103	-0.0771911030831255	0.0681633662581034	0	0
937	21.8301163586585	lat	Luna	COMP	-0.00390226396713549	-0.0769985642490807	0.0691940363148097	0	0
938	21.9301163586585	lat	Luna	COMP	-0.00334283570376855	-0.0768271064943459	0.0701414350868088	0	0
939	22.0301163586585	lat	Luna	COMP	-0.00283641749018613	-0.0766613869403393	0.070988551959967	0	0
940	22.1301163586585	lat	Luna	COMP	-0.00238344452833143	-0.0764891991783878	0.071722310121725	0	0
941	22.2301163586584	lat	Luna	COMP	-0.00198396219639105	-0.076303108108329	0.0723351837155469	0	0
942	22.3301163586585	lat	Luna	COMP	-0.00163787046731429	-0.0761015285934017	0.0728257876587732	0	0
943	22.4301163586585	lat	Luna	COMP	-0.00134462150902178	-0.075889269161508	0.0732000261434645	0	0
944	22.5301163586585	lat	Luna	COMP	-0.00110287264812528	-0.0756756384008365	0.073469893104586	0	0
945	22.6301163586585	lat	Luna	COMP	-0.000910900016403438	-0.0754688555425966	0.0736470555097897	0	0
946	22.7301163586584	lat	Luna	COMP	-0.000767208771662154	-0.0752765596149875	0.0737421420716632	0	0
947	22.8301163586585	lat	Luna	COMP	-0.000670570774776659	-0.0751057646372563	0.073764623087703	0	0
948	22.9301163586585	lat	Luna	COMP	-0.000619769501176923	-0.0749658493035616	0.0737263103012077	0	0
949	23.0301163586585	lat	Luna	COMP	-0.000612852049146554	-0.0748692268848049	0.0736435227865118	0	0
950	23.1301163586585	lat	Luna	COMP	-0.00064802924654334	-0.0748275861308772	0.0735315276377905	0	0
951	23.2301163586584	lat	Luna	COMP	-0.000722564809868436	-0.0748532820758396	0.0734081524561027	0	0
952	23.3301163586585	lat	Luna	COMP	-0.000833734500548166	-0.0749559029471582	0.0732884339460619	0	0
953	23.4301163586585	lat	Luna	COMP	-0.000980361623212395	-0.0751425111479787	0.0731817879015539	0	0
954	23.5301163586585	lat	Luna	COMP	-0.00116182869747599	-0.0754215537511077	0.0730978963561557	0	0
955	23.6301163586585	lat	Luna	COMP	-0.00137462763169316	-0.0758016946369236	0.0730524393735373	0	0
956	23.7301163586584	lat	Luna	COMP	-0.00161613292853033	-0.0762877115879178	0.0730554457308572	0	0
957	23.8301163586585	lat	Luna	COMP	-0.00188075706336456	-0.0768777395195121	0.0731162253927829	0	0
958	23.9301163586585	lat	Luna	COMP	-0.0021627490259247	-0.0775607854880961	0.0732352874362467	0	0
959	24.0301163586585	lat	Luna	COMP	-0.00245810685057569	-0.0783206241639154	0.073404410462764	0	0
960	24.1301163586585	lat	Luna	COMP	-0.0027652459400965	-0.0791424128306543	0.0736119209504613	0	0
961	24.2301163586584	lat	Luna	COMP	-0.00308288874562266	-0.080013121063718	0.0738473435724727	0	0
962	24.3301163586585	lat	Luna	COMP	-0.0034091009161423	-0.0809204492884683	0.0741022474561837	0	0
963	24.4301163586585	lat	Luna	COMP	-0.00373790843511626	-0.08184460999993	0.0743687931296975	0	0
964	24.5301163586585	lat	Luna	COMP	-0.00406706556456231	-0.0827697105859792	0.0746355794568546	0	0
965	24.6301163586585	lat	Luna	COMP	-0.00439465751066904	-0.0836834414009921	0.074894126379654	0	0
966	24.7301163586584	lat	Luna	COMP	-0.00471720761216011	-0.0845722557563367	0.0751378405320165	0	0
967	24.8301163586585	lat	Luna	COMP	-0.00503096527056733	-0.0854234406801809	0.0753615101390463	0	0
968	24.9301163586585	lat	Luna	COMP	-0.00533226647437472	-0.0862256237062254	0.075561090757476	0	0
969	25.0301163586585	lat	Luna	COMP	-0.00561767985167154	-0.0869696944571673	0.0757343347538242	0	0
970	25.1301163586585	lat	Luna	COMP	-0.0058858496925719	-0.0876507780999476	0.0758790787148038	0	0
971	25.2301163586584	lat	Luna	COMP	-0.00613511594213914	-0.0882679911406052	0.0759977592563269	0	0
972	25.3301163586585	lat	Luna	COMP	-0.00636212228556562	-0.088821288377623	0.0760970438064917	0	0
973	25.4301163586585	lat	Luna	COMP	-0.00656631202386638	-0.089314534498351	0.0761819104506182	0	0
974	25.5301163586585	lat	Luna	COMP	-0.00674657551855253	-0.0897555728936986	0.0762624218565936	0	0
975	25.6301163586585	lat	Luna	COMP	-0.0069006506063286	-0.0901543004043734	0.0763529991917162	0	0
976	25.7301163586584	lat	Luna	COMP	-0.00702657351206576	-0.0905228580360122	0.0764697110118807	0	0
977	25.8301163586585	lat	Luna	COMP	-0.00712209753617993	-0.0908742419384147	0.0766300468660549	0	0
978	25.9301163586585	lat	Luna	COMP	-0.00718520923817388	-0.0912221871940393	0.0768517687176916	0	0
979	26.0301163586585	lat	Luna	COMP	-0.0072147769734712	-0.0915798338394625	0.0771502798925201	0	0
980	26.1301163586585	lat	Luna	COMP	-0.00721074888200383	-0.0919617950710282	0.0775402973070206	0	0
981	26.2301163586584	lat	Luna	COMP	-0.00717209810447077	-0.0923850789372147	0.0780408827282732	0	0
982	26.3301163586585	lat	Luna	COMP	-0.0070969965403905	-0.0928655500228666	0.0786715569420857	0	0
983	26.4301163586585	lat	Luna	COMP	-0.00698266504340206	-0.093413925583289	0.0794485954964849	0	0
984	26.5301163586585	lat	Luna	COMP	-0.00682722511539213	-0.0940312758151441	0.0803768255843598	0	0
985	26.6301163586585	lat	Luna	COMP	-0.00663051755257821	-0.0947154691186093	0.0814544340134529	0	0
986	26.7301163586584	lat	Luna	COMP	-0.00639225453333446	-0.0954643566514322	0.0826798475847632	0	0
987	26.8301163586585	lat	Luna	COMP	-0.0061124034099846	-0.0962755315242661	0.0840507247042969	0	0
988	26.9301163586585	lat	Luna	COMP	-0.00579071935656829	-0.0971450942810418	0.0855636555679052	0	0
989	27.0301163586585	lat	Luna	COMP	-0.00542719938610817	-0.0980696041614223	0.087215205389206	0	0
990	27.1301163586585	lat	Luna	COMP	-0.00502227666547581	-0.0990423546744833	0.0889978013435317	0	0
991	27.2301163586585	lat	Luna	COMP	-0.00457651466983073	-0.10005110486809	0.0908980755284289	0	0
992	27.3301163586585	lat	Luna	COMP	-0.00409043163180508	-0.101082816120863	0.092901952857253	0	0
993	27.4301163586585	lat	Luna	COMP	-0.00356446980280882	-0.102124915147682	0.0949959755420643	0	0
994	27.5301163586585	lat	Luna	COMP	-0.00299984903104071	-0.103165237684112	0.097165539622031	0	0
995	27.6301163586585	lat	Luna	COMP	-0.00239838478184727	-0.104185433475361	0.099388663911666	0	0
996	27.7301163586585	lat	Luna	COMP	-0.00176091755482567	-0.105172837124315	0.101651002014664	0	0
997	27.8301163586585	lat	Luna	COMP	-0.00108785238488651	-0.10611804017636	0.103942335406587	0	0
998	27.9301163586585	lat	Luna	COMP	-0.000380012341148342	-0.107012734459236	0.106252709776939	0	0
999	28.0301163586585	lat	Luna	COMP	0.000362565311382369	-0.107852142202355	0.10857727282512	0	0
1000	28.1301163586585	lat	Luna	COMP	0.00113950046639827	-0.108634420917744	0.110913421850541	0	0
1001	28.2301163586585	lat	Luna	COMP	0.00194944178832955	-0.109359043017284	0.113257926593943	0	0
1002	28.3301163586585	lat	Luna	COMP	0.00279124615060472	-0.110027635476598	0.115610127777808	0	0
1003	28.4301163586585	lat	Luna	COMP	0.00366251692688069	-0.110643639348926	0.117968673202687	0	0
1004	28.5301163586585	lat	Luna	COMP	0.00455944006975966	-0.111212981197082	0.120331861336602	0	0
1005	28.6301163586585	lat	Luna	COMP	0.00547935621631075	-0.111741519602835	0.122700232035456	0	0
1006	28.7301163586585	lat	Luna	COMP	0.00641948970621973	-0.112237056248675	0.125076035661114	0	0
1007	28.8301163586585	lat	Luna	COMP	0.00737679282607379	-0.112709030424769	0.127462616076917	0	0
1008	28.9301163586585	lat	Luna	COMP	0.00834440985360079	-0.113173118338912	0.129861938046114	0	0
1009	29.0301163586585	lat	Luna	COMP	0.00931934053831694	-0.113637808470107	0.132276489546741	0	0
1010	29.1301163586585	lat	Luna	COMP	0.0102998826990288	-0.114110874503624	0.134710639901682	0	0
1011	29.2301163586585	lat	Luna	COMP	0.0112818529229785	-0.114605192584577	0.137168898430534	0	0
1012	29.3301163586585	lat	Luna	COMP	0.0122630997971634	-0.115128769607864	0.139654969202191	0	0
1013	29.4301163586585	lat	Luna	COMP	0.0132428048735614	-0.11568747583553	0.142173085582652	0	0
1014	29.5301163586585	lat	Luna	COMP	0.0142191848223824	-0.116289492627381	0.144727862272146	0	0
1015	29.6301163586585	lat	Luna	COMP	0.0151921276191673	-0.116939530263806	0.14732378550214	0	0
1016	29.7301163586585	lat	Luna	COMP	0.0161599305384969	-0.117646399936978	0.149966261013971	0	0
1017	29.8301163586585	lat	Luna	COMP	0.0171204843920262	-0.118418740668285	0.152659709452338	0	0
1018	29.9301163586585	lat	Luna	COMP	0.0180720678552395	-0.119263692177987	0.155407827888466	0	0
1019	30.0301163586585	lat	Luna	COMP	0.0190124359522304	-0.120187638906687	0.158212510811148	0	0
1020	30.1301163586585	lat	Luna	COMP	0.0199390311385774	-0.121195655782073	0.161073718059228	0	0
1021	30.2301163586585	lat	Luna	COMP	0.0208496187003018	-0.12229018836529	0.163989425765893	0	0
1022	30.3301163586585	lat	Luna	COMP	0.0217415565917008	-0.123471609470087	0.166954722653489	0	0
1023	30.4301163586585	lat	Luna	COMP	0.0226146910835485	-0.124734337071081	0.169963719238178	0	0
1024	30.5301163586585	lat	Luna	COMP	0.0234690406254681	-0.126073526553668	0.173011607804604	0	0
1025	30.6301163586585	lat	Luna	COMP	0.024304348710313	-0.127484063768774	0.1760927611894	0	0
1026	30.7301163586585	lat	Luna	COMP	0.0251206639200901	-0.128961850544001	0.179203178384182	0	0
1027	30.8301163586585	lat	Luna	COMP	0.0259166784646123	-0.130503359259666	0.182336716188891	0	0
1028	30.9301163586585	lat	Luna	COMP	0.026691834234789	-0.132102581322314	0.185486249791892	0	0
1029	31.0301163586585	lat	Luna	COMP	0.027445275646771	-0.133753725390182	0.188644276683724	0	0
1030	31.1301163586585	lat	Luna	COMP	0.0281760859867343	-0.135449480964283	0.191801652937752	0	0
1031	31.2301163586585	lat	Luna	COMP	0.0288836509102291	-0.137180946268489	0.194948248088947	0	0
1032	31.3301163586585	lat	Luna	COMP	0.0295680408623742	-0.138940365922834	0.198076447647582	0	0
1033	31.4301163586585	lat	Luna	COMP	0.0302292937110788	-0.140719851263834	0.201178438685992	0	0
1034	31.5301163586585	lat	Luna	COMP	0.0308671977458627	-0.142513021861182	0.204247417352908	0	0
1035	31.6301163586585	lat	Luna	COMP	0.0314818562459954	-0.144312915450836	0.207276627942827	0	0
1036	31.7301163586585	lat	Luna	COMP	0.032073488874224	-0.146113170657523	0.210260148405971	0	0
1037	31.8301163586585	lat	Luna	COMP	0.0326421549481338	-0.147906189646195	0.213190499542463	0	0
1038	31.9301163586585	lat	Luna	COMP	0.0331882798934034	-0.149684388892948	0.216060948679755	0	0
1039	32.0301163586584	lat	Luna	COMP	0.0337117970369219	-0.151440870071299	0.218864464145143	0	0
1040	32.1301163586585	lat	Luna	COMP	0.0342127242392657	-0.153169285393182	0.221594733871713	0	0
1041	32.2301163586584	lat	Luna	COMP	0.0346910290198709	-0.154863728230557	0.224245786270298	0	0
1042	32.3301163586585	lat	Luna	COMP	0.0351469235509075	-0.156519298101948	0.226813145203763	0	0
1043	32.4301163586585	lat	Luna	COMP	0.0355800334332652	-0.158131100724476	0.229291167591006	0	0
1044	32.5301163586584	lat	Luna	COMP	0.0359907444066543	-0.159695058761424	0.231676547574732	0	0
1045	32.6301163586585	lat	Luna	COMP	0.0363802035300922	-0.161208508376368	0.233968915436552	0	0
1046	32.7301163586584	lat	Luna	COMP	0.0367498265601585	-0.162670679018422	0.236170332138739	0	0
1047	32.8301163586585	lat	Luna	COMP	0.0370997956270153	-0.16407755199035	0.23827714324438	0	0
1048	32.9301163586585	lat	Luna	COMP	0.0374301609913214	-0.165426167692878	0.240286489675521	0	0
1049	33.0301163586584	lat	Luna	COMP	0.0377406556103219	-0.166712720839597	0.242194032060241	0	0
1050	33.1301163586585	lat	Luna	COMP	0.0380313858806119	-0.167935201024832	0.243997972786055	0	0
1051	33.2301163586584	lat	Luna	COMP	0.0383025839868034	-0.169090424655532	0.245695592629139	0	0
1052	33.3301163586585	lat	Luna	COMP	0.0385538969028934	-0.170176868530856	0.247284662336643	0	0
1053	33.4301163586585	lat	Luna	COMP	0.0387854760372561	-0.171191809614771	0.248762761689283	0	0
1054	33.5301163586584	lat	Luna	COMP	0.0389974356317438	-0.17213332561551	0.250128196878997	0	0
1055	33.6301163586585	lat	Luna	COMP	0.0391898187844633	-0.173001002794928	0.251380640363855	0	0
1056	33.7301163586584	lat	Luna	COMP	0.0393673286083642	-0.17380876713489	0.252543424351618	0	0
1057	33.8301163586585	lat	Luna	COMP	0.0395320279429014	-0.174562554281735	0.253626610167538	0	0
1058	33.9301163586585	lat	Luna	COMP	0.039683751355099	-0.175260116403167	0.254627619113366	0	0
1059	34.0301163586584	lat	Luna	COMP	0.0398224735949323	-0.175901176329984	0.255546123519848	0	0
1060	34.1301163586585	lat	Luna	COMP	0.0399482655715884	-0.176485235400842	0.256381766544019	0	0
1061	34.2301163586584	lat	Luna	COMP	0.0400611717728237	-0.177011363394657	0.257133706940304	0	0
1062	34.3301163586585	lat	Luna	COMP	0.0401611921125865	-0.177478474973115	0.257800859198288	0	0
1063	34.4301163586585	lat	Luna	COMP	0.0402482588472079	-0.177886518045381	0.258383035739797	0	0
1064	34.5301163586584	lat	Luna	COMP	0.0403222335255051	-0.178234475402186	0.258878942453196	0	0
1065	34.6301163586585	lat	Luna	COMP	0.0403832801019795	-0.17852240744752	0.25928896765148	0	0
1066	34.7301163586584	lat	Luna	COMP	0.040431556602997	-0.178749417552649	0.259612530758643	0	0
1067	34.8301163586585	lat	Luna	COMP	0.040466861056524	-0.178916358992506	0.259850081105554	0	0
1068	34.9301163586585	lat	Luna	COMP	0.0404891701209476	-0.179021755829438	0.260000096071333	0	0
1069	35.0301163586584	lat	Luna	COMP	0.0404987090224351	-0.179066120723385	0.260063538768255	0	0
1070	8.03011635865845	lat	Luna	MIX	-0.188632851407114	-0.386550256587944	0.00928455377371554	0	0
1071	8.13011635865845	lat	Luna	MIX	-0.188635364459939	-0.386528329318006	0.00925760039812731	0	0
1072	8.23011635865845	lat	Luna	MIX	-0.188642744627424	-0.38646268316906	0.00917719391421212	0	0
1073	8.33011635865845	lat	Luna	MIX	-0.188655171471803	-0.38635320615424	0.00904286321063466	0	0
1074	8.43011635865845	lat	Luna	MIX	-0.188674644681403	-0.386181531733946	0.0088322423711393	0	0
1075	8.53011635865845	lat	Luna	MIX	-0.188707152875346	-0.385892077610968	0.00847777186027557	0	0
1076	8.63011635865845	lat	Luna	MIX	-0.188756881798158	-0.385446865319638	0.00793310172332282	0	0
1077	8.73011635865845	lat	Luna	MIX	-0.188825739594388	-0.384831164119284	0.00717968493050838	0	0
1078	8.83011635865845	lat	Luna	MIX	-0.18891347982462	-0.384046558624562	0.00621959897532201	0	0
1079	8.93011635865845	lat	Luna	MIX	-0.189021274736917	-0.383084937914914	0.00504238844108129	0	0
1080	9.03011635865845	lat	Luna	MIX	-0.189153291393842	-0.381906803442789	0.00360022065510462	0	0
1081	9.13011635865845	lat	Luna	MIX	-0.189310599716665	-0.380505194890969	0.00188399545763818	0	0
1082	9.23011635865845	lat	Luna	MIX	-0.189494989498924	-0.378865141152275	-0.000124837845573156	-0.189494989498924	1
1083	9.33011635865845	lat	Luna	MIX	-0.18970779506211	-0.376979907374468	-0.00243568274975195	-0.18970779506211	1
1084	9.43011635865845	lat	Luna	MIX	-0.189949116956882	-0.374853975426782	-0.00504425848698242	-0.189949116956882	1
1085	9.53011635865845	lat	Luna	MIX	-0.190219898129488	-0.372472137736486	-0.00796765852248948	-0.190219898129488	1
1086	9.63011635865845	lat	Luna	MIX	-0.190520582752221	-0.36983760771916	-0.0112035577852811	-0.190520582752221	1
1087	9.73011635865845	lat	Luna	MIX	-0.190850703680894	-0.366965966558174	-0.0147354408036131	-0.190850703680894	1
1088	9.83011635865845	lat	Luna	MIX	-0.191209819898435	-0.363876899024233	-0.018542740772638	-0.191209819898435	1
1089	9.93011635865845	lat	Luna	MIX	-0.191596836473178	-0.360596649497666	-0.0225970234486904	-0.191596836473178	1
1090	10.0301163586585	lat	Luna	MIX	-0.192008919535296	-0.357156076903497	-0.0268617621670951	-0.192008919535296	1
1091	10.1301163586584	lat	Luna	MIX	-0.19244209981361	-0.353590950892331	-0.0312932487348893	-0.19244209981361	1
1092	10.2301163586584	lat	Luna	MIX	-0.192891934545916	-0.349942655182587	-0.0358412139092449	-0.192891934545916	1
1093	10.3301163586585	lat	Luna	MIX	-0.193352765588431	-0.346256811590567	-0.040448719586294	-0.193352765588431	1
1094	10.4301163586585	lat	Luna	MIX	-0.193818569487602	-0.342580784653487	-0.0450563543217173	-0.193818569487602	1
1095	10.5301163586585	lat	Luna	MIX	-0.194277973746295	-0.338964468043339	-0.0495914794492504	-0.194277973746295	1
1096	10.6301163586584	lat	Luna	MIX	-0.194722013704494	-0.33544944333319	-0.0539945840757981	-0.194722013704494	1
1097	10.7301163586584	lat	Luna	MIX	-0.195141229350621	-0.332070681334819	-0.0582117773664229	-0.195141229350621	1
1098	10.8301163586585	lat	Luna	MIX	-0.195530707305883	-0.328856114538006	-0.0622053000737602	-0.195530707305883	1
1099	10.9301163586585	lat	Luna	MIX	-0.195885556814834	-0.325830487161479	-0.0659406264681884	-0.195885556814834	1
1100	11.0301163586585	lat	Luna	MIX	-0.19620063263666	-0.323014406169857	-0.0693868591034628	-0.19620063263666	1
1101	11.1301163586584	lat	Luna	MIX	-0.196472000361029	-0.320425321229857	-0.0725186794922005	-0.196472000361029	1
1102	11.2301163586584	lat	Luna	MIX	-0.196692476195208	-0.318072642319726	-0.0753123100706897	-0.196692476195208	1
1103	11.3301163586585	lat	Luna	MIX	-0.196851771568183	-0.315952407591826	-0.0777511355445403	-0.196851771568183	1
1104	11.4301163586585	lat	Luna	MIX	-0.196942490295675	-0.314053383633052	-0.0798315969582973	-0.196942490295675	1
1105	11.5301163586585	lat	Luna	MIX	-0.196950933403749	-0.312344555939356	-0.081557310868142	-0.196950933403749	1
1106	11.6301163586584	lat	Luna	MIX	-0.196860731659479	-0.310773946987795	-0.0829475163311628	-0.196860731659479	1
1107	11.7301163586584	lat	Luna	MIX	-0.196664436679495	-0.309296603640287	-0.0840322697187039	-0.196664436679495	1
1108	11.8301163586585	lat	Luna	MIX	-0.196348794333148	-0.307852780738045	-0.0848448079282507	-0.196348794333148	1
1109	11.9301163586585	lat	Luna	MIX	-0.195901670100014	-0.306379896755239	-0.0854234434447885	-0.195901670100014	1
1110	12.0301163586585	lat	Luna	MIX	-0.195316372448354	-0.304828005107176	-0.085804739789533	-0.195316372448354	1
1111	12.1301163586585	lat	Luna	MIX	-0.194588428423676	-0.30315758658565	-0.0860192702617023	-0.194588428423676	1
1112	12.2301163586584	lat	Luna	MIX	-0.19371020180898	-0.30133099953038	-0.0860894040875791	-0.19371020180898	1
1113	12.3301163586585	lat	Luna	MIX	-0.192671525429054	-0.299313174348275	-0.0860298765098328	-0.192671525429054	1
1114	12.4301163586585	lat	Luna	MIX	-0.191463104557988	-0.297078264339478	-0.0858479447764985	-0.191463104557988	1
1115	12.5301163586585	lat	Luna	MIX	-0.19007292553487	-0.294603571721347	-0.0855422793483926	-0.19007292553487	1
1116	12.6301163586585	lat	Luna	MIX	-0.188489191708541	-0.291873769354258	-0.0851046140628232	-0.188489191708541	1
1117	12.7301163586584	lat	Luna	MIX	-0.186703411770503	-0.288880458229536	-0.0845263653114693	-0.186703411770503	1
1118	12.8301163586585	lat	Luna	MIX	-0.184709944391837	-0.285622766161227	-0.083797122622448	-0.184709944391837	1
1119	12.9301163586585	lat	Luna	MIX	-0.182506947881022	-0.2821061522038	-0.0829077435582442	-0.182506947881022	1
1120	13.0301163586585	lat	Luna	MIX	-0.180094156271032	-0.278345861111262	-0.0818424514308024	-0.180094156271032	1
1121	13.1301163586585	lat	Luna	MIX	-0.177471058500831	-0.274372629747902	-0.0805694872537607	-0.177471058500831	1
1122	13.2301163586584	lat	Luna	MIX	-0.174637791117388	-0.270223683222577	-0.0790518990121988	-0.174637791117388	1
1123	13.3301163586585	lat	Luna	MIX	-0.171595988949337	-0.265935975001649	-0.0772560028970243	-0.171595988949337	1
1124	13.4301163586585	lat	Luna	MIX	-0.168347713242785	-0.261542599271377	-0.0751528272141925	-0.168347713242785	1
1125	13.5301163586585	lat	Luna	MIX	-0.164893026726948	-0.257073763731801	-0.0727122897220957	-0.164893026726948	1
1126	13.6301163586585	lat	Luna	MIX	-0.161235646250583	-0.25257283064559	-0.0698984618555764	-0.161235646250583	1
1127	13.7301163586584	lat	Luna	MIX	-0.157391475289191	-0.248087495409337	-0.0666954551690445	-0.157391475289191	1
1128	13.8301163586585	lat	Luna	MIX	-0.153379709513456	-0.24363568775898	-0.0631237312679321	-0.153379709513456	1
1129	13.9301163586585	lat	Luna	MIX	-0.149214395754832	-0.23920496610642	-0.0592238254032428	-0.149214395754832	1
1130	14.0301163586585	lat	Luna	MIX	-0.144904364186148	-0.23476862471102	-0.0550401036612766	-0.144904364186148	1
1131	14.1301163586585	lat	Luna	MIX	-0.140458368212373	-0.230298783477545	-0.0506179529472002	-0.140458368212373	1
1132	14.2301163586584	lat	Luna	MIX	-0.135885905593877	-0.225768403931019	-0.046003407256736	-0.135885905593877	1
1133	14.3301163586585	lat	Luna	MIX	-0.131200886147105	-0.221154126785038	-0.0412476455091719	-0.131200886147105	1
1134	14.4301163586585	lat	Luna	MIX	-0.126413759046033	-0.2164338963789	-0.0363936217131666	-0.126413759046033	1
1135	14.5301163586585	lat	Luna	MIX	-0.121531277222393	-0.211590831959922	-0.0314717224848633	-0.121531277222393	1
1136	14.6301163586585	lat	Luna	MIX	-0.116568918370216	-0.206622618229739	-0.0265152185106933	-0.116568918370216	1
1137	14.7301163586584	lat	Luna	MIX	-0.111547023808421	-0.201534460298231	-0.0215595873186111	-0.111547023808421	1
1138	14.8301163586585	lat	Luna	MIX	-0.106492322024515	-0.196341036228458	-0.0166436078205711	-0.106492322024515	1
1139	14.9301163586585	lat	Luna	MIX	-0.10142979635987	-0.191056802185479	-0.011802790534261	-0.10142979635987	1
1140	15.0301163586585	lat	Luna	MIX	-0.0963765519652278	-0.185692648204043	-0.00706045572641299	-0.0963765519652278	1
1141	15.1301163586585	lat	Luna	MIX	-0.0913487542890347	-0.180265012937882	-0.00243249564018697	-0.0913487542890347	1
1142	15.2301163586584	lat	Luna	MIX	-0.0863559519287116	-0.174790227852682	0.00207832399525877	0	0
1143	15.3301163586585	lat	Luna	MIX	-0.0814122807001565	-0.169298004496921	0.00647344309660818	0	0
1144	15.4301163586585	lat	Luna	MIX	-0.0765297800270112	-0.163820709316932	0.0107611492629095	0	0
1145	15.5301163586585	lat	Luna	MIX	-0.0717192576194874	-0.158395267499487	0.0149567522605126	0	0
1146	15.6301163586585	lat	Luna	MIX	-0.0669949476285886	-0.153066331963571	0.0190764367063938	0	0
1147	15.7301163586584	lat	Luna	MIX	-0.0623732621028963	-0.14788082922853	0.0231343050227373	0	0
1148	15.8301163586585	lat	Luna	MIX	-0.0578706957435714	-0.142878785485184	0.0271373939980409	0	0
1149	15.9301163586585	lat	Luna	MIX	-0.0534955585760096	-0.138086351226619	0.0310952340745996	0	0
1150	16.0301163586585	lat	Luna	MIX	-0.0492606055977533	-0.13353066915949	0.0350094579639839	0	0
1151	16.1301163586584	lat	Luna	MIX	-0.0451757025520016	-0.129227005671602	0.0388756005675991	0	0
1152	16.2301163586584	lat	Luna	MIX	-0.0412488885657309	-0.125181828076171	0.0426840509447092	0	0
1153	16.3301163586585	lat	Luna	MIX	-0.0374856190903098	-0.121395282721088	0.0464240445404682	0	0
1154	16.4301163586585	lat	Luna	MIX	-0.0338892926639726	-0.117864983930416	0.0500863986024703	0	0
1155	16.5301163586585	lat	Luna	MIX	-0.0304631775481787	-0.114586792270538	0.053660437174181	0	0
1156	16.6301163586584	lat	Luna	MIX	-0.0272110628857357	-0.111546078084812	0.0571239523133405	0	0
1157	16.7301163586584	lat	Luna	MIX	-0.0241343523179563	-0.108720873514644	0.060452168878731	0	0
1158	16.8301163586585	lat	Luna	MIX	-0.0212327143195613	-0.106093249784169	0.0636278211450467	0	0
1159	16.9301163586585	lat	Luna	MIX	-0.0185038135481536	-0.103644361051248	0.0666367339549412	0	0
1160	17.0301163586585	lat	Luna	MIX	-0.0159416162156139	-0.101346620766917	0.0694633883356887	0	0
1161	17.1301163586584	lat	Luna	MIX	-0.0135387648708659	-0.0991701726319302	0.0720926428901983	0	0
1162	17.2301163586584	lat	Luna	MIX	-0.0112841399956301	-0.0970790250984732	0.074510745107213	0	0
1163	17.3301163586585	lat	Luna	MIX	-0.0091717425264247	-0.0950471019206296	0.0767036168677803	0	0
1164	17.4301163586585	lat	Luna	MIX	-0.0071963456837558	-0.0930596901734578	0.0786669988059462	0	0
1165	17.5301163586585	lat	Luna	MIX	-0.00535035470903981	-0.0911090690650268	0.0804083596469471	0	0
1166	17.6301163586585	lat	Luna	MIX	-0.0036259357801004	-0.0891950954986838	0.081943223938483	0	0
1167	17.7301163586584	lat	Luna	MIX	-0.00201584826788424	-0.0873258527914218	0.0832941562556533	0	0
1168	17.8301163586585	lat	Luna	MIX	-0.000508495300611471	-0.0855134890225877	0.0844964984213648	0	0
1169	17.9301163586585	lat	Luna	MIX	0.00090924205905899	-0.0837703022420729	0.0855887863601908	0	0
1170	18.0301163586585	lat	Luna	MIX	0.00225061077507363	-0.0821073449547892	0.0866085665049365	0	0
1171	18.1301163586585	lat	Luna	MIX	0.00352338327186848	-0.0805376380300752	0.0875844045738122	0	0
1172	18.2301163586584	lat	Luna	MIX	0.00473418494226734	-0.0790777980880942	0.0885461679726289	0	0
1173	18.3301163586585	lat	Luna	MIX	0.00589076957501524	-0.0777466023675982	0.0895281415176287	0	0
1174	18.4301163586585	lat	Luna	MIX	0.00700555286500871	-0.07655503964244	0.0905661453724574	0	0
1175	18.5301163586585	lat	Luna	MIX	0.00808993891110006	-0.0755061468814015	0.0916860247036016	0	0
1176	18.6301163586585	lat	Luna	MIX	0.00915658046955066	-0.0745895428400507	0.092902703779152	0	0
1177	18.7301163586584	lat	Luna	MIX	0.0102112847558693	-0.0737957689503881	0.0942183384621268	0	0
1178	18.8301163586585	lat	Luna	MIX	0.0112573643198575	-0.0731199377812069	0.095634666420922	0	0
1179	18.9301163586585	lat	Luna	MIX	0.0123028542160051	-0.0725472301943564	0.0971529386263665	0	0
1180	19.0301163586585	lat	Luna	MIX	0.0133570054636236	-0.0720468974538488	0.0987609083810961	0	0
1181	19.1301163586585	lat	Luna	MIX	0.0144237170169695	-0.0715947288880662	0.100442162922005	0	0
1182	19.2301163586584	lat	Luna	MIX	0.0155068792473381	-0.0711647398095658	0.102178498304242	0	0
1183	19.3301163586585	lat	Luna	MIX	0.0166084120641097	-0.0707373588208027	0.103954182949022	0	0
1184	19.4301163586585	lat	Luna	MIX	0.0177296146279895	-0.0702921403883771	0.105751369644356	0	0
1185	19.5301163586585	lat	Luna	MIX	0.018870466665694	-0.0698054181153301	0.107546351446718	0	0
1186	19.6301163586585	lat	Luna	MIX	0.0200289479318827	-0.069255850387482	0.109313746251247	0	0
1187	19.7301163586584	lat	Luna	MIX	0.0212011334525181	-0.0686273793679111	0.111029646272947	0	0
1188	19.8301163586585	lat	Luna	MIX	0.0223819660957857	-0.0679092817352525	0.112673213926824	0	0
1189	19.9301163586585	lat	Luna	MIX	0.0235657125267053	-0.0670969791013305	0.114228404154741	0	0
1190	20.0301163586585	lat	Luna	MIX	0.0247479126177698	-0.0661914876031118	0.115687312838651	0	0
1191	20.1301163586585	lat	Luna	MIX	0.0259252700792976	-0.0652013404421079	0.117051880600703	0	0
1192	20.2301163586584	lat	Luna	MIX	0.0270887105914654	-0.0641531085794527	0.118330529762384	0	0
1193	20.3301163586585	lat	Luna	MIX	0.0282306199522095	-0.0630720734994651	0.119533313403884	0	0
1194	20.4301163586585	lat	Luna	MIX	0.0293441190806027	-0.0619869006268659	0.120675138788071	0	0
1195	20.5301163586585	lat	Luna	MIX	0.0304164683154012	-0.0609377164826409	0.121770653113443	0	0
1196	20.6301163586585	lat	Luna	MIX	0.0314356650790333	-0.0599560128178364	0.122827342975903	0	0
1197	20.7301163586584	lat	Luna	MIX	0.0323986772062755	-0.0590585250599539	0.123855879472505	0	0
1198	20.8301163586585	lat	Luna	MIX	0.0333003325760587	-0.0582707265638046	0.124871391715922	0	0
1199	20.9301163586585	lat	Luna	MIX	0.0341269788272692	-0.0576260585666177	0.125880016221156	0	0
1200	21.0301163586585	lat	Luna	MIX	0.0348712862485895	-0.0571404242890715	0.12688299678625	0	0
1201	21.1301163586585	lat	Luna	MIX	0.0355289259391709	-0.0568258194329008	0.127883671311243	0	0
1202	21.2301163586584	lat	Luna	MIX	0.0360930206233482	-0.0566958355667922	0.128881876813489	0	0
1203	21.3301163586585	lat	Luna	MIX	0.0365546252768755	-0.0567587901196093	0.12986804067336	0	0
1204	21.4301163586585	lat	Luna	MIX	0.0369056889227564	-0.0570135996185287	0.130824977464041	0	0
1205	21.5301163586585	lat	Luna	MIX	0.0371399885112047	-0.057452353616799	0.131732330639208	0	0
1206	21.6301163586585	lat	Luna	MIX	0.0372481937341461	-0.0580579318341444	0.132554319302437	0	0
1207	21.7301163586584	lat	Luna	MIX	0.0372239962744974	-0.0588025194379037	0.133250511986898	0	0
1208	21.8301163586585	lat	Luna	MIX	0.0370655948006357	-0.0596588155096462	0.133790005110918	0	0
1209	21.9301163586585	lat	Luna	MIX	0.0367710082178889	-0.0606023412091832	0.134144357644961	0	0
1210	22.0301163586585	lat	Luna	MIX	0.0363394787749101	-0.0616088593440874	0.134287816893908	0	0
1211	22.1301163586585	lat	Luna	MIX	0.0357714538620328	-0.0626585911036638	0.134201498827729	0	0
1212	22.2301163586584	lat	Luna	MIX	0.0350677985576647	-0.0637393330845841	0.133874930199914	0	0
1213	22.3301163586585	lat	Luna	MIX	0.0342301770636423	-0.0648472768858447	0.133307631013129	0	0
1214	22.4301163586585	lat	Luna	MIX	0.0332625961727696	-0.0659864252843405	0.13251161762988	0	0
1215	22.5301163586585	lat	Luna	MIX	0.0321745358273995	-0.0671630934925848	0.131512165147384	0	0
1216	22.6301163586585	lat	Luna	MIX	0.0309753186150502	-0.0683828562567464	0.130333493486847	0	0
1217	22.7301163586584	lat	Luna	MIX	0.0296737543399211	-0.0696511835785778	0.12899869225842	0	0
1218	22.8301163586585	lat	Luna	MIX	0.0282755381890552	-0.0709749787263836	0.127526055104494	0	0
1219	22.9301163586585	lat	Luna	MIX	0.026786503199916	-0.0723650601901244	0.125938066589956	0	0
1220	23.0301163586585	lat	Luna	MIX	0.0252155561357805	-0.0738344072632102	0.124265519534771	0	0
1221	23.1301163586585	lat	Luna	MIX	0.0235703725491827	-0.075396110228919	0.122536855327284	0	0
1222	23.2301163586584	lat	Luna	MIX	0.0218622581900286	-0.0770619768765579	0.120786493256615	0	0
1223	23.3301163586585	lat	Luna	MIX	0.0201024627621054	-0.0788396264271453	0.119044551951356	0	0
1224	23.4301163586585	lat	Luna	MIX	0.0182955021573065	-0.0807371603761849	0.117328164690798	0	0
1225	23.5301163586585	lat	Luna	MIX	0.0164437524918248	-0.0827662312260322	0.115653736209682	0	0
1226	23.6301163586585	lat	Luna	MIX	0.0145598415106365	-0.0849323310478431	0.114052014069116	0	0
1227	23.7301163586584	lat	Luna	MIX	0.0126532561582068	-0.0872368075175533	0.112543319833967	0	0
1228	23.8301163586585	lat	Luna	MIX	0.0107432273234953	-0.0896653624443719	0.111151817091363	0	0
1229	23.9301163586585	lat	Luna	MIX	0.00884856347826307	-0.0921904823373127	0.109887609293839	0	0
1230	24.0301163586585	lat	Luna	MIX	0.00698266647594173	-0.0947797137118836	0.108745046663767	0	0
1231	24.1301163586585	lat	Luna	MIX	0.0051501735602646	-0.0974079091457868	0.107708256266316	0	0
1232	24.2301163586584	lat	Luna	MIX	0.00335509261035295	-0.100053161319774	0.10676334654048	0	0
1233	24.3301163586585	lat	Luna	MIX	0.00160286363707542	-0.102693800716035	0.105899527990186	0	0
1234	24.4301163586585	lat	Luna	MIX	-9.01269795130668e-05	-0.105291761907968	0.105111507948942	0	0
1235	24.5301163586585	lat	Luna	MIX	-0.00171746253773494	-0.107819642533883	0.104384717458413	0	0
1236	24.6301163586585	lat	Luna	MIX	-0.00327462223236231	-0.110257056511012	0.103707812046287	0	0
1237	24.7301163586584	lat	Luna	MIX	-0.00475316813152541	-0.11257988388485	0.103073547621799	0	0
1238	24.8301163586585	lat	Luna	MIX	-0.00614431066598989	-0.11476541902465	0.10247679769267	0	0
1239	24.9301163586585	lat	Luna	MIX	-0.00744026644253679	-0.116794160389997	0.101913627504923	0	0
1240	25.0301163586585	lat	Luna	MIX	-0.00863398203366992	-0.118649779465566	0.101381815398226	0	0
1241	25.1301163586585	lat	Luna	MIX	-0.00972286193727711	-0.12032471547128	0.100878991596726	0	0
1242	25.2301163586584	lat	Luna	MIX	-0.0107039961715118	-0.12181691749304	0.100408925150016	0	0
1243	25.3301163586585	lat	Luna	MIX	-0.0115720893892535	-0.123125801177837	0.0999816223993304	0	0
1244	25.4301163586585	lat	Luna	MIX	-0.0123261966105197	-0.124257000005047	0.0996046067840079	0	0
1245	25.5301163586585	lat	Luna	MIX	-0.0129649911469528	-0.125222416101252	0.0992924338073468	0	0
1246	25.6301163586585	lat	Luna	MIX	-0.0134862314256738	-0.126038085857446	0.0990656230060983	0	0
1247	25.7301163586584	lat	Luna	MIX	-0.0138881289418912	-0.126722994729638	0.0989467368458561	0	0
1248	25.8301163586585	lat	Luna	MIX	-0.0141691493626139	-0.127298594413319	0.0989602956880915	0	0
1249	25.9301163586585	lat	Luna	MIX	-0.0143286669171229	-0.127787860698862	0.0991305268646164	0	0
1250	26.0301163586585	lat	Luna	MIX	-0.0143664144776452	-0.12821241882257	0.0994795898672795	0	0
1251	26.1301163586585	lat	Luna	MIX	-0.0142825104639537	-0.128594637548396	0.100029616620488	0	0
1252	26.2301163586584	lat	Luna	MIX	-0.0140777616902229	-0.128962757833991	0.100807234453545	0	0
1253	26.3301163586585	lat	Luna	MIX	-0.0137545549409948	-0.129346262353318	0.101837152471328	0	0
1254	26.4301163586585	lat	Luna	MIX	-0.0133181657253814	-0.129771093838001	0.103134762387238	0	0
1255	26.5301163586585	lat	Luna	MIX	-0.0127733488820548	-0.130247194082228	0.104700496318118	0	0
1256	26.6301163586585	lat	Luna	MIX	-0.0121205670457065	-0.130772854035062	0.106531719943649	0	0
1257	26.7301163586584	lat	Luna	MIX	-0.0113617017266844	-0.131347644324906	0.108624240871537	0	0
1258	26.8301163586585	lat	Luna	MIX	-0.0104981227526062	-0.131969768058688	0.110973522553476	0	0
1259	26.9301163586585	lat	Luna	MIX	-0.00953254526364195	-0.132637325470121	0.113572234942837	0	0
1260	27.0301163586585	lat	Luna	MIX	-0.00846644253393386	-0.133346873893412	0.116413988825544	0	0
1261	27.1301163586585	lat	Luna	MIX	-0.00730618709723144	-0.134094229205179	0.119481855010717	0	0
1262	27.2301163586585	lat	Luna	MIX	-0.00606034965524607	-0.134869044138051	0.122748344827559	0	0
1263	27.3301163586585	lat	Luna	MIX	-0.00473445170539434	-0.135657033929558	0.126188130518769	0	0
1264	27.4301163586585	lat	Luna	MIX	-0.0033327803773935	-0.13644285629725	0.129777295542463	0	0
1265	27.5301163586585	lat	Luna	MIX	-0.00186106943692714	-0.137212553185137	0.133490414311283	0	0
1266	27.6301163586585	lat	Luna	MIX	-0.000331522349667188	-0.13794852758591	0.137285482886576	0	0
1267	27.7301163586585	lat	Luna	MIX	0.00125266057898763	-0.138633963875468	0.141139285033444	0	0
1268	27.8301163586585	lat	Luna	MIX	0.0028897107701202	-0.139256191040856	0.145035612581096	0	0
1269	27.9301163586585	lat	Luna	MIX	0.00457575126577483	-0.139805938262513	0.148957440794062	0	0
1270	28.0301163586585	lat	Luna	MIX	0.00631078723486377	-0.140276452155874	0.152898026625601	0	0
1271	28.1301163586585	lat	Luna	MIX	0.00809363713128227	-0.140665868447136	0.156853142709701	0	0
1272	28.2301163586585	lat	Luna	MIX	0.00992005944015459	-0.140975810514262	0.160815929394572	0	0
1273	28.3301163586585	lat	Luna	MIX	0.0117864465773311	-0.141211059444356	0.164783952599018	0	0
1274	28.4301163586585	lat	Luna	MIX	0.0136861517434727	-0.141379993728018	0.168752297214964	0	0
1275	28.5301163586585	lat	Luna	MIX	0.0156092870272352	-0.141495500261192	0.172714074315663	0	0
1276	28.6301163586585	lat	Luna	MIX	0.017549046808494	-0.141569701876159	0.176667795493147	0	0
1277	28.7301163586585	lat	Luna	MIX	0.0194986476144941	-0.141616610645667	0.180613905874656	0	0
1278	28.8301163586585	lat	Luna	MIX	0.0214519421696286	-0.141652822459836	0.184556706799093	0	0
1279	28.9301163586585	lat	Luna	MIX	0.0233942489906622	-0.141705625102539	0.188494123083863	0	0
1280	29.0301163586585	lat	Luna	MIX	0.0253198325550028	-0.141789132591541	0.192428797701546	0	0
1281	29.1301163586585	lat	Luna	MIX	0.0272255468211301	-0.141915808482747	0.196366902125007	0	0
1282	29.2301163586585	lat	Luna	MIX	0.0291042332516751	-0.142106363746117	0.200314830249467	0	0
1283	29.3301163586585	lat	Luna	MIX	0.0309522076201541	-0.142372694399043	0.204277109639351	0	0
1284	29.4301163586585	lat	Luna	MIX	0.032768410730074	-0.142724313887684	0.208261135347832	0	0
1285	29.5301163586585	lat	Luna	MIX	0.0345500985111459	-0.143173335640512	0.212273532662804	0	0
1286	29.6301163586585	lat	Luna	MIX	0.0362971864570238	-0.143727016894109	0.216321389808157	0	0
1287	29.7301163586585	lat	Luna	MIX	0.038007407786121	-0.144398294686441	0.220413110258683	0	0
1288	29.8301163586585	lat	Luna	MIX	0.0396794557777202	-0.145198511734802	0.224557423290243	0	0
1289	29.9301163586585	lat	Luna	MIX	0.0413102994644483	-0.146137788522209	0.228758387451106	0	0
1290	30.0301163586585	lat	Luna	MIX	0.0428987509254268	-0.147224084934327	0.233021586785181	0	0
1291	30.1301163586585	lat	Luna	MIX	0.0444428458682191	-0.148462443981762	0.2373481357182	0	0
1292	30.2301163586585	lat	Luna	MIX	0.0459408251931231	-0.149854796475349	0.241736446861595	0	0
1293	30.3301163586585	lat	Luna	MIX	0.0473912135790466	-0.151398146700301	0.246180573858394	0	0
1294	30.4301163586585	lat	Luna	MIX	0.0487944498112709	-0.153084308729116	0.250673208351658	0	0
1295	30.5301163586585	lat	Luna	MIX	0.0501499193808201	-0.154905812767433	0.255205651529073	0	0
1296	30.6301163586585	lat	Luna	MIX	0.0514580746524306	-0.15685540788841	0.259771557193271	0	0
1297	30.7301163586585	lat	Luna	MIX	0.05271853660418	-0.158925859387793	0.264362932596153	0	0
1298	30.8301163586585	lat	Luna	MIX	0.0539322753112767	-0.161109376430831	0.268973927053384	0	0
1299	30.9301163586585	lat	Luna	MIX	0.0550990939667079	-0.16339664109519	0.273594829028606	0	0
1300	31.0301163586585	lat	Luna	MIX	0.0562200497888965	-0.165775407637545	0.278215507215338	0	0
1301	31.1301163586585	lat	Luna	MIX	0.0572967252682864	-0.168231905984868	0.282825356521441	0	0
1302	31.2301163586585	lat	Luna	MIX	0.0583297378721272	-0.170751345723059	0.287410821467313	0	0
1303	31.3301163586585	lat	Luna	MIX	0.0593193071938568	-0.173321863641312	0.291960478029026	0	0
1304	31.4301163586585	lat	Luna	MIX	0.0602653361881393	-0.175932377482961	0.29646304985924	0	0
1305	31.5301163586585	lat	Luna	MIX	0.0611678835353293	-0.178572710653917	0.300908477724576	0	0
1306	31.6301163586585	lat	Luna	MIX	0.062026874933954	-0.181233757725314	0.305287507593222	0	0
1307	31.7301163586585	lat	Luna	MIX	0.0628450759711857	-0.183902610292716	0.309592762235088	0	0
1308	31.8301163586585	lat	Luna	MIX	0.0636254915371263	-0.186565124398374	0.313816107472626	0	0
1309	31.9301163586585	lat	Luna	MIX	0.0643710873669375	-0.189207239524865	0.31794941425874	0	0
1310	32.0301163586584	lat	Luna	MIX	0.065082284283957	-0.191818793321164	0.321983361889078	0	0
1311	32.1301163586585	lat	Luna	MIX	0.0657585129482718	-0.194390735088954	0.325907760985498	0	0
1312	32.2301163586584	lat	Luna	MIX	0.0664004916453882	-0.196914134743157	0.329715118033934	0	0
1313	32.3301163586585	lat	Luna	MIX	0.0670075650083787	-0.199383035511866	0.333398165528623	0	0
1314	32.4301163586585	lat	Luna	MIX	0.0675803102928915	-0.201789162210919	0.336949782796702	0	0
1315	32.5301163586584	lat	Luna	MIX	0.068118259520971	-0.204127058329579	0.340363577371521	0	0
1316	32.6301163586585	lat	Luna	MIX	0.0686255229894758	-0.206391491340118	0.34364253731907	0	0
1317	32.7301163586584	lat	Luna	MIX	0.0691054717045878	-0.208579017434761	0.346789960843937	0	0
1318	32.8301163586585	lat	Luna	MIX	0.0695586137980348	-0.210683625888962	0.349800853485032	0	0
1319	32.9301163586585	lat	Luna	MIX	0.0699845060075471	-0.212701084598691	0.352670096613785	0	0
1320	33.0301163586584	lat	Luna	MIX	0.0703834379332283	-0.214627116041391	0.355393991907848	0	0
1321	33.1301163586585	lat	Luna	MIX	0.0707551603469631	-0.216456976614461	0.357967297308387	0	0
1322	33.2301163586584	lat	Luna	MIX	0.0711000024391297	-0.218188042287227	0.360388047165487	0	0
1323	33.3301163586585	lat	Luna	MIX	0.0714176507323368	-0.219816451940523	0.362651753405196	0	0
1324	33.4301163586585	lat	Luna	MIX	0.0717085435849172	-0.221339897279199	0.364756984449033	0	0
1325	33.5301163586584	lat	Luna	MIX	0.0719719583053686	-0.222754327036712	0.36669824364745	0	0
1326	33.6301163586585	lat	Luna	MIX	0.072209135194888	-0.224060187749959	0.368478458139735	0	0
1327	33.7301163586584	lat	Luna	MIX	0.0724267123354978	-0.22527645075786	0.370129875428856	0	0
1328	33.8301163586585	lat	Luna	MIX	0.0726289034636387	-0.226410003198209	0.371667810125486	0	0
1329	33.9301163586585	lat	Luna	MIX	0.0728150983539753	-0.227459915191215	0.373090111899166	0	0
1330	34.0301163586584	lat	Luna	MIX	0.0729854447002028	-0.228424051499483	0.374394940899889	0	0
1331	34.1301163586585	lat	Luna	MIX	0.0731400516951377	-0.229301819066839	0.375581922457114	0	0
1332	34.2301163586584	lat	Luna	MIX	0.0732785053516316	-0.230092523507232	0.376649534210495	0	0
1333	34.3301163586585	lat	Luna	MIX	0.0734012796246924	-0.230794298233654	0.377596857483038	0	0
1334	34.4301163586585	lat	Luna	MIX	0.0735080635221076	-0.231407377011275	0.37842350405549	0	0
1335	34.5301163586584	lat	Luna	MIX	0.0735989161298556	-0.231929911383392	0.379127743643103	0	0
1336	34.6301163586585	lat	Luna	MIX	0.0736739962029486	-0.232362552737063	0.37971054514296	0	0
1337	34.7301163586584	lat	Luna	MIX	0.0737332605321823	-0.232704611363423	0.380171132427788	0	0
1338	34.8301163586585	lat	Luna	MIX	0.0737764000319244	-0.232954028498661	0.380506828562509	0	0
1339	34.9301163586585	lat	Luna	MIX	0.0738038289276478	-0.233112838083052	0.380720495938348	0	0
1340	35.0301163586584	lat	Luna	MIX	0.0738155861870736	-0.233179294820942	0.380810467195089	0	0
1341	8.03011635865845	lat	Luna	SOC	0.04221998382122	-0.0442647718595674	0.128704739502008	0	0
1342	8.13011635865845	lat	Luna	SOC	0.0422196181421867	-0.0442599416097211	0.128699177894095	0	0
1343	8.23011635865845	lat	Luna	SOC	0.042218538441673	-0.0442455190753864	0.128682595958732	0	0
1344	8.33011635865845	lat	Luna	SOC	0.042216742000752	-0.0442215297290491	0.128655013730553	0	0
1345	8.43011635865845	lat	Luna	SOC	0.0422138964304211	-0.0441838553392808	0.128611648200123	0	0
1346	8.53011635865845	lat	Luna	SOC	0.0422090230290609	-0.0441204890500531	0.128538535108175	0	0
1347	8.63011635865845	lat	Luna	SOC	0.0422014290794988	-0.0440232147739841	0.128426072932982	0	0
1348	8.73011635865845	lat	Luna	SOC	0.0421908118342469	-0.0438889471510506	0.128270570819544	0	0
1349	8.83011635865845	lat	Luna	SOC	0.0421771699985725	-0.0437183523234257	0.128072692320571	0	0
1350	8.93011635865845	lat	Luna	SOC	0.0421602839348904	-0.0435099166647705	0.127830484534551	0	0
1351	9.03011635865845	lat	Luna	SOC	0.0421392431489046	-0.043255565186127	0.127534051483936	0	0
1352	9.13011635865845	lat	Luna	SOC	0.0421137888030556	-0.0429543958873379	0.127181973493449	0	0
1353	9.23011635865845	lat	Luna	SOC	0.0420835582970688	-0.0426052739018077	0.126772390495945	0	0
1354	9.33011635865845	lat	Luna	SOC	0.0420483398670226	-0.0422089819177303	0.126305661651775	0	0
1355	9.43011635865845	lat	Luna	SOC	0.0420079895765337	-0.0417676073453875	0.125783586498455	0	0
1356	9.53011635865845	lat	Luna	SOC	0.0419618894621521	-0.041280861857958	0.125204640782262	0	0
1357	9.63011635865845	lat	Luna	SOC	0.0419097553156282	-0.0407512951766688	0.124570805807925	0	0
1358	9.73011635865845	lat	Luna	SOC	0.0418515300067038	-0.0401835392164913	0.123886599229899	0	0
1359	9.83011635865845	lat	Luna	SOC	0.0417870823269456	-0.0395826246551134	0.123156789309005	0	0
1360	9.93011635865845	lat	Luna	SOC	0.0417162710692758	-0.0389545159538838	0.122387058092435	0	0
1361	10.0301163586585	lat	Luna	SOC	0.0416387899146489	-0.0383057006508062	0.121583280480104	0	0
1362	10.1301163586584	lat	Luna	SOC	0.0415542173145995	-0.0376432257196324	0.120751660348831	0	0
1363	10.2301163586584	lat	Luna	SOC	0.0414622328343835	-0.0369743800084291	0.119898845677196	0	0
1364	10.3301163586585	lat	Luna	SOC	0.0413625974482687	-0.0363063702941912	0.119031565190729	0	0
1365	10.4301163586585	lat	Luna	SOC	0.041255166911229	-0.0356460117437901	0.118156345566248	0	0
1366	10.5301163586585	lat	Luna	SOC	0.041139688904969	-0.0350002171148347	0.117279594924773	0	0
1367	10.6301163586584	lat	Luna	SOC	0.0410159538021803	-0.0343745126613001	0.116406420265661	0	0
1368	10.7301163586584	lat	Luna	SOC	0.0408837757452462	-0.0337728007259931	0.115540352216485	0	0
1369	10.8301163586585	lat	Luna	SOC	0.0407430885375828	-0.0331972833576033	0.114683460432769	0	0
1370	10.9301163586585	lat	Luna	SOC	0.0405938506829175	-0.0326498357845226	0.113837537150358	0	0
1371	11.0301163586585	lat	Luna	SOC	0.0404359876021834	-0.0321317726787863	0.113003747883153	0	0
1372	11.1301163586584	lat	Luna	SOC	0.0402694529615787	-0.0316439540957526	0.11218286001891	0	0
1373	11.2301163586584	lat	Luna	SOC	0.0400941572349741	-0.0311864808262447	0.111374795296193	0	0
1374	11.3301163586585	lat	Luna	SOC	0.0399099761655225	-0.0307581948658245	0.11057814719687	0	0
1375	11.4301163586585	lat	Luna	SOC	0.0397168107797074	-0.0303571522318041	0.109790773791219	0	0
1376	11.5301163586585	lat	Luna	SOC	0.0395145017798909	-0.0299804298002929	0.109009433360075	0	0
1377	11.6301163586584	lat	Luna	SOC	0.0393028181713801	-0.0296235467132489	0.108229183056009	0	0
1378	11.7301163586584	lat	Luna	SOC	0.0390816757889714	-0.0292827927395963	0.107446144317539	0	0
1379	11.8301163586585	lat	Luna	SOC	0.0388508721101481	-0.0289542134081007	0.106655957628397	0	0
1380	11.9301163586585	lat	Luna	SOC	0.0386102422700664	-0.0286342607784319	0.105854745318565	0	0
1381	12.0301163586585	lat	Luna	SOC	0.0383596895572696	-0.0283205373896481	0.105039916504187	0	0
1382	12.1301163586585	lat	Luna	SOC	0.0380991229024683	-0.028011835675799	0.104210081480736	0	0
1383	12.2301163586584	lat	Luna	SOC	0.0378283237875214	-0.0277079601748826	0.103364607749925	0	0
1384	12.3301163586585	lat	Luna	SOC	0.0375469902260375	-0.0274095247796645	0.10250350523174	0	0
1385	12.4301163586585	lat	Luna	SOC	0.0372548345713951	-0.0271180334998568	0.101627702642647	0	0
1386	12.5301163586585	lat	Luna	SOC	0.0369514715324448	-0.026835756339541	0.100738699404431	0	0
1387	12.6301163586585	lat	Luna	SOC	0.0366364748329459	-0.0265653905397338	0.0998383402056257	0	0
1388	12.7301163586584	lat	Luna	SOC	0.0363095511585151	-0.0263091194483032	0.0989282217653333	0	0
1389	12.8301163586585	lat	Luna	SOC	0.0359704812876326	-0.0260691495790831	0.0980101121543484	0	0
1390	12.9301163586585	lat	Luna	SOC	0.0356191649200833	-0.0258474185699933	0.0970857484101599	0	0
1391	13.0301163586585	lat	Luna	SOC	0.0352555819693157	-0.0256464382675813	0.0961576022062127	0	0
1392	13.1301163586585	lat	Luna	SOC	0.0348796377226768	-0.0254702455067028	0.0952295209520564	0	0
1393	13.2301163586584	lat	Luna	SOC	0.0344912235696022	-0.0253226672904304	0.0943051144296347	0	0
1394	13.3301163586585	lat	Luna	SOC	0.034090304925422	-0.0252063131109711	0.0933869229618152	0	0
1395	13.4301163586585	lat	Luna	SOC	0.0336768802889059	-0.0251227272408493	0.092476487818661	0	0
1396	13.5301163586585	lat	Luna	SOC	0.0332509509714256	-0.0250736224995362	0.0915755244423874	0	0
1397	13.6301163586585	lat	Luna	SOC	0.0328126305192208	-0.0250613001036871	0.0906865611421286	0	0
1398	13.7301163586584	lat	Luna	SOC	0.0323623703116004	-0.0250859787749165	0.0898107193981173	0	0
1399	13.8301163586585	lat	Luna	SOC	0.0319007540854945	-0.025144369374101	0.0889458775450901	0	0
1400	13.9301163586585	lat	Luna	SOC	0.0314281423321604	-0.0252318550213526	0.0880881396856734	0	0
1401	14.0301163586585	lat	Luna	SOC	0.0309447249177925	-0.025344288785872	0.0872337386214571	0	0
1402	14.1301163586585	lat	Luna	SOC	0.0304508806504785	-0.0254776763287809	0.0863794376297378	0	0
1403	14.2301163586584	lat	Luna	SOC	0.0299470567197683	-0.0256280928221831	0.0855222062617197	0	0
1404	14.3301163586585	lat	Luna	SOC	0.029433851277492	-0.0257917791575652	0.0846594817125493	0	0
1405	14.4301163586585	lat	Luna	SOC	0.0289117208206649	-0.0259658545080762	0.083789296149406	0	0
1406	14.5301163586585	lat	Luna	SOC	0.0283809231467451	-0.0261490433131395	0.0829108896066297	0	0
1407	14.6301163586585	lat	Luna	SOC	0.0278423534797456	-0.0263403115444388	0.08202501850393	0	0
1408	14.7301163586584	lat	Luna	SOC	0.0272972050064702	-0.0265385684745547	0.0811329784874951	0	0
1409	14.8301163586585	lat	Luna	SOC	0.0267468766355258	-0.0267428210711902	0.0802365743422419	0	0
1410	14.9301163586585	lat	Luna	SOC	0.0261926829700742	-0.0269521273592213	0.0793374932993697	0	0
1411	15.0301163586585	lat	Luna	SOC	0.0256356882973938	-0.027165964224442	0.0784373408192296	0	0
1412	15.1301163586585	lat	Luna	SOC	0.0250769353931394	-0.0273841703209244	0.0775380411072032	0	0
1413	15.2301163586584	lat	Luna	SOC	0.0245169632180732	-0.0276074345595809	0.0766413609957274	0	0
1414	15.3301163586585	lat	Luna	SOC	0.0239565454790015	-0.0278371590764134	0.0757502500344164	0	0
1415	15.4301163586585	lat	Luna	SOC	0.0233964902684206	-0.028075047066596	0.0748680276034372	0	0
1416	15.5301163586585	lat	Luna	SOC	0.0228373774711351	-0.0283233559729705	0.0739981109152408	0	0
1417	15.6301163586585	lat	Luna	SOC	0.0222801069159666	-0.0285843373229862	0.0731445511549195	0	0
1418	15.7301163586584	lat	Luna	SOC	0.021725801053465	-0.0288594608833166	0.0723110629902467	0	0
1419	15.8301163586585	lat	Luna	SOC	0.0211754521963185	-0.0291489668297329	0.07149987122237	0	0
1420	15.9301163586585	lat	Luna	SOC	0.0206296179479143	-0.0294530018206156	0.0707122377164441	0	0
1421	16.0301163586585	lat	Luna	SOC	0.0200891893892555	-0.0297705309120414	0.0699489096905525	0	0
1422	16.1301163586584	lat	Luna	SOC	0.0195548548295744	-0.0300995039609669	0.0692092136201156	0	0
1423	16.2301163586584	lat	Luna	SOC	0.0190271633753257	-0.0304371936270386	0.06849152037769	0	0
1424	16.3301163586585	lat	Luna	SOC	0.0185064860381543	-0.0307808500058737	0.0677938220821823	0	0
1425	16.4301163586585	lat	Luna	SOC	0.0179930310213815	-0.0311281763416604	0.0671142383844234	0	0
1426	16.5301163586585	lat	Luna	SOC	0.0174869808978303	-0.0314770824629146	0.066451044258575	0	0
1427	16.6301163586584	lat	Luna	SOC	0.0169884868927145	-0.0318246197651124	0.0658015935505414	0	0
1428	16.7301163586584	lat	Luna	SOC	0.0164975591449825	-0.0321680938853138	0.0651632121752788	0	0
1429	16.8301163586585	lat	Luna	SOC	0.0160141472272402	-0.0325063390797956	0.064534633534276	0	0
1430	16.9301163586585	lat	Luna	SOC	0.0155380616539179	-0.0328395774885752	0.0639157007964111	0	0
1431	17.0301163586585	lat	Luna	SOC	0.0150687177205562	-0.0331688237055657	0.063306259146678	0	0
1432	17.1301163586584	lat	Luna	SOC	0.0146053411983639	-0.0334949076139543	0.0627055900106821	0	0
1433	17.2301163586584	lat	Luna	SOC	0.0141468537182838	-0.033818225318784	0.0621119327553517	0	0
1434	17.3301163586585	lat	Luna	SOC	0.0136927750651046	-0.0341380266587515	0.0615235767889607	0	0
1435	17.4301163586585	lat	Luna	SOC	0.0132426149705373	-0.0344545805633853	0.0609398105044598	0	0
1436	17.5301163586585	lat	Luna	SOC	0.0127956772854745	-0.0347691279320058	0.0603604825029548	0	0
1437	17.6301163586585	lat	Luna	SOC	0.0123513960399775	-0.0350831572056735	0.0597859492856286	0	0
1438	17.7301163586584	lat	Luna	SOC	0.0119091702739067	-0.0353988796835889	0.0592172202314024	0	0
1439	17.8301163586585	lat	Luna	SOC	0.0114682315753691	-0.0357190801511472	0.0586555433018854	0	0
1440	17.9301163586585	lat	Luna	SOC	0.0110278424340399	-0.0360465213346572	0.058102206202737	0	0
1441	18.0301163586585	lat	Luna	SOC	0.0105870528435536	-0.0363839358781835	0.0575580415652907	0	0
1442	18.1301163586585	lat	Luna	SOC	0.0101452245947692	-0.0367331934381046	0.0570236426276431	0	0
1443	18.2301163586584	lat	Luna	SOC	0.00970179799624174	-0.0370960875939554	0.0564996835864389	0	0
1444	18.3301163586585	lat	Luna	SOC	0.00925616307986476	-0.037474500039492	0.0559868261992215	0	0
1445	18.4301163586585	lat	Luna	SOC	0.00880747547056634	-0.0378697628162743	0.055484713757407	0	0
1446	18.5301163586585	lat	Luna	SOC	0.00835489477433088	-0.0382821131789846	0.0549919027276463	0	0
1447	18.6301163586585	lat	Luna	SOC	0.00789747729882001	-0.0387101274440722	0.0545050820417122	0	0
1448	18.7301163586584	lat	Luna	SOC	0.00743481503312643	-0.0391517644285131	0.054021394494766	0	0
1449	18.8301163586585	lat	Luna	SOC	0.00696670350466855	-0.0396056655539133	0.0535390725632504	0	0
1450	18.9301163586585	lat	Luna	SOC	0.00649277355409228	-0.0400706938848931	0.0530562409930777	0	0
1451	19.0301163586585	lat	Luna	SOC	0.00601256705306977	-0.0405443049848001	0.0525694390909396	0	0
1452	19.1301163586585	lat	Luna	SOC	0.00552596561404493	-0.0410245946078921	0.0520765258359819	0	0
1453	19.2301163586584	lat	Luna	SOC	0.00503294253970144	-0.0415101862144554	0.0515760712938583	0	0
1454	19.3301163586585	lat	Luna	SOC	0.00453354273738491	-0.0420005538150289	0.0510676392897987	0	0
1455	19.4301163586585	lat	Luna	SOC	0.00402809290136794	-0.0424958035606525	0.0505519893633884	0	0
1456	19.5301163586585	lat	Luna	SOC	0.00351713968335892	-0.0429956028407855	0.0500298822075034	0	0
1457	19.6301163586585	lat	Luna	SOC	0.00300141255830536	-0.0434993940196277	0.0495022191362384	0	0
1458	19.7301163586584	lat	Luna	SOC	0.00248185016785518	-0.0440063940657542	0.0489700944014646	0	0
1459	19.8301163586585	lat	Luna	SOC	0.0019593253596409	-0.044515488261145	0.0484341389804268	0	0
1460	19.9301163586585	lat	Luna	SOC	0.00143460236817339	-0.0450257397698253	0.0478949445061721	0	0
1461	20.0301163586585	lat	Luna	SOC	0.000908069815805321	-0.0455368751687008	0.0473530148003115	0	0
1462	20.1301163586585	lat	Luna	SOC	0.000380001202767885	-0.0460499494774665	0.0468099518830023	0	0
1463	20.2301163586584	lat	Luna	SOC	-0.000148527193246344	-0.0465669379561312	0.0462698835696385	0	0
1464	20.3301163586585	lat	Luna	SOC	-0.000676551884595855	-0.0470893195261981	0.0457362157570064	0	0
1465	20.4301163586585	lat	Luna	SOC	-0.00120317228978374	-0.0476185368198378	0.0452121922402703	0	0
1466	20.5301163586585	lat	Luna	SOC	-0.00172675772810163	-0.0481550719356927	0.0447015564794895	0	0
1467	20.6301163586585	lat	Luna	SOC	-0.00224579511786693	-0.0486974051418615	0.0442058149061277	0	0
1468	20.7301163586584	lat	Luna	SOC	-0.00275990852601386	-0.0492441051171501	0.0437242880651224	0	0
1469	20.8301163586585	lat	Luna	SOC	-0.00326862886437423	-0.0497944283451821	0.0432571706164337	0	0
1470	20.9301163586585	lat	Luna	SOC	-0.00377086187806261	-0.0503469423801712	0.0428052186240459	0	0
1471	21.0301163586585	lat	Luna	SOC	-0.00426596606598844	-0.0509001874731349	0.0423682553411581	0	0
1472	21.1301163586585	lat	Luna	SOC	-0.00475363543340016	-0.0514535989790802	0.0419463281122799	0	0
1473	21.2301163586584	lat	Luna	SOC	-0.00523323535314623	-0.0520067924857658	0.0415403217794734	0	0
1474	21.3301163586585	lat	Luna	SOC	-0.00570387077983962	-0.0525587127313307	0.0411509711716514	0	0
1475	21.4301163586585	lat	Luna	SOC	-0.00616461024741357	-0.0531075385392853	0.0407783180444582	0	0
1476	21.5301163586585	lat	Luna	SOC	-0.00661479859559001	-0.0536515322804313	0.0404219350892513	0	0
1477	21.6301163586585	lat	Luna	SOC	-0.00705343936310958	-0.0541878481075601	0.040080969381341	0	0
1478	21.7301163586584	lat	Luna	SOC	-0.00747977523392435	-0.0547128842264979	0.0397533337586492	0	0
1479	21.8301163586585	lat	Luna	SOC	-0.00789357230877791	-0.0552239603106013	0.0394368156930455	0	0
1480	21.9301163586585	lat	Luna	SOC	-0.0082945458984082	-0.0557192904749105	0.0391301986780941	0	0
1481	22.0301163586585	lat	Luna	SOC	-0.00868254727957522	-0.0561975624549597	0.0388324678958092	0	0
1482	22.1301163586585	lat	Luna	SOC	-0.00905753195712008	-0.0566581475971243	0.0385430836828842	0	0
1483	22.2301163586584	lat	Luna	SOC	-0.00941953443950076	-0.0571010720887926	0.0382620032097911	0	0
1484	22.3301163586585	lat	Luna	SOC	-0.00976860575319611	-0.0575277769447934	0.0379905654384011	0	0
1485	22.4301163586585	lat	Luna	SOC	-0.0101049771502259	-0.057941559439059	0.0377316051386072	0	0
1486	22.5301163586585	lat	Luna	SOC	-0.0104292141305829	-0.0583472362668139	0.0374888080056482	0	0
1487	22.6301163586585	lat	Luna	SOC	-0.0107419410129996	-0.0587489974322955	0.0372651154062964	0	0
1488	22.7301163586584	lat	Luna	SOC	-0.0110437963005625	-0.0591501717238741	0.0370625791227491	0	0
1489	22.8301163586585	lat	Luna	SOC	-0.0113352224524776	-0.0595527976257953	0.03688235272084	0	0
1490	22.9301163586585	lat	Luna	SOC	-0.0116166113187228	-0.0599588428616848	0.0367256202242392	0	0
1491	23.0301163586585	lat	Luna	SOC	-0.0118884366588172	-0.0603704763209949	0.0365936030033604	0	0
1492	23.1301163586585	lat	Luna	SOC	-0.0121512088945333	-0.0607897938499717	0.0364873760609051	0	0
1493	23.2301163586584	lat	Luna	SOC	-0.0124057176942516	-0.0612190865100349	0.0364076511215316	0	0
1494	23.3301163586585	lat	Luna	SOC	-0.0126527753947586	-0.0616596134423444	0.0363540626528272	0	0
1495	23.4301163586585	lat	Luna	SOC	-0.0128926788541634	-0.0621113249909244	0.0363259672825976	0	0
1496	23.5301163586585	lat	Luna	SOC	-0.0131255937176886	-0.0625743412158954	0.0363231537805182	0	0
1497	23.6301163586585	lat	Luna	SOC	-0.0133523458377577	-0.0630497932910663	0.0363451016155508	0	0
1498	23.7301163586584	lat	Luna	SOC	-0.0135735519382902	-0.0635377517831731	0.0363906479065927	0	0
1499	23.8301163586585	lat	Luna	SOC	-0.0137903979838225	-0.0640381424382963	0.0364573464706513	0	0
1500	23.9301163586585	lat	Luna	SOC	-0.0140040192444417	-0.064549403290045	0.0365413648011616	0	0
1501	24.0301163586585	lat	Luna	SOC	-0.0142152124685031	-0.0650686750358654	0.0366382500988591	0	0
1502	24.1301163586585	lat	Luna	SOC	-0.0144242364569696	-0.0655928441446597	0.0367443712307204	0	0
1503	24.2301163586584	lat	Luna	SOC	-0.0146312906517952	-0.0661194406718949	0.0368568593683045	0	0
1504	24.3301163586585	lat	Luna	SOC	-0.0148366588480127	-0.066646870205137	0.0369735525091115	0	0
1505	24.4301163586585	lat	Luna	SOC	-0.0150411198336525	-0.0671743295070634	0.0370920898397583	0	0
1506	24.5301163586585	lat	Luna	SOC	-0.0152449671665189	-0.0677003426287775	0.0372104082957397	0	0
1507	24.6301163586585	lat	Luna	SOC	-0.0154483841907724	-0.0682242104666548	0.0373274420851101	0	0
1508	24.7301163586584	lat	Luna	SOC	-0.0156515796054139	-0.0687458946158532	0.0374427354050255	0	0
1509	24.8301163586585	lat	Luna	SOC	-0.0158547919681598	-0.0692662187480248	0.0375566348117052	0	0
1510	24.9301163586585	lat	Luna	SOC	-0.0160582280976581	-0.069786431084637	0.0376699748893209	0	0
1511	25.0301163586585	lat	Luna	SOC	-0.0162620521398048	-0.0703080147056196	0.03778391042601	0	0
1512	25.1301163586585	lat	Luna	SOC	-0.0164663180689663	-0.0708321185955447	0.037899482457612	0	0
1513	25.2301163586584	lat	Luna	SOC	-0.0166710378115381	-0.0713606802931842	0.038018604670108	0	0
1514	25.3301163586585	lat	Luna	SOC	-0.0168762085879453	-0.0718963342736525	0.0381439170977618	0	0
1515	25.4301163586585	lat	Luna	SOC	-0.017081841269129	-0.0724409805682214	0.0382772980299634	0	0
1516	25.5301163586585	lat	Luna	SOC	-0.0172878633959616	-0.072997220022445	0.0384214932305217	0	0
1517	25.6301163586585	lat	Luna	SOC	-0.0174941716003745	-0.0735681450613011	0.0385798018605522	0	0
1518	25.7301163586584	lat	Luna	SOC	-0.0177006031425998	-0.0741565444922193	0.0387553382070196	0	0
1519	25.8301163586585	lat	Luna	SOC	-0.0179069366741066	-0.0747648185378429	0.0389509451896298	0	0
1520	25.9301163586585	lat	Luna	SOC	-0.0181129275382671	-0.0753947115415499	0.0391688564650157	0	0
1521	26.0301163586585	lat	Luna	SOC	-0.018318430544199	-0.0760473781421826	0.0394105170537846	0	0
1522	26.1301163586585	lat	Luna	SOC	-0.0185234180510163	-0.0767238962672979	0.0396770601652653	0	0
1523	26.2301163586584	lat	Luna	SOC	-0.0187276611888135	-0.077425467283574	0.039970144905947	0	0
1524	26.3301163586585	lat	Luna	SOC	-0.0189306926742931	-0.0781521404209498	0.0402907550723636	0	0
1525	26.4301163586585	lat	Luna	SOC	-0.0191315856310382	-0.0789015967602701	0.0406384254981936	0	0
1526	26.5301163586585	lat	Luna	SOC	-0.0193297106094257	-0.0796696475957642	0.0410102263769127	0	0
1527	26.6301163586585	lat	Luna	SOC	-0.0195249706320092	-0.080452904300375	0.0414029630363567	0	0
1528	26.7301163586584	lat	Luna	SOC	-0.0197171657476586	-0.0812479105323403	0.041813579037023	0	0
1529	26.8301163586585	lat	Luna	SOC	-0.0199061539460749	-0.08205151700959	0.0422392091174402	0	0
1530	26.9301163586585	lat	Luna	SOC	-0.0200917442239091	-0.0828606201145732	0.042677131666755	0	0
1531	27.0301163586585	lat	Luna	SOC	-0.0202738079898276	-0.0836725990025416	0.0431249830228865	0	0
1532	27.1301163586585	lat	Luna	SOC	-0.0204518860741989	-0.0844839349420222	0.0435801627936243	0	0
1533	27.2301163586585	lat	Luna	SOC	-0.0206254593902511	-0.0852904753137994	0.0440395565332971	0	0
1534	27.3301163586585	lat	Luna	SOC	-0.0207941873288268	-0.0860886978314837	0.0445003231738302	0	0
1535	27.4301163586585	lat	Luna	SOC	-0.02095783416774	-0.0868756975949842	0.0449600292595043	0	0
1536	27.5301163586585	lat	Luna	SOC	-0.0211162859410699	-0.0876495203550944	0.0454169484729545	0	0
1537	27.6301163586585	lat	Luna	SOC	-0.0212691182699008	-0.0884076083936337	0.0458693718538321	0	0
1538	27.7301163586585	lat	Luna	SOC	-0.0214162377986066	-0.0891486360326942	0.0463161604354811	0	0
1539	27.8301163586585	lat	Luna	SOC	-0.0215575914182337	-0.0898720434033386	0.0467568605668712	0	0
1540	27.9301163586585	lat	Luna	SOC	-0.021693199277299	-0.0905780806861442	0.0471916821315463	0	0
1541	28.0301163586585	lat	Luna	SOC	-0.0218230785361157	-0.091267734286012	0.0476215772137807	0	0
1542	28.1301163586585	lat	Luna	SOC	-0.0219471902289531	-0.0919425442221701	0.048048163764264	0	0
1543	28.2301163586585	lat	Luna	SOC	-0.022065504315256	-0.0926048377832707	0.0484738291527586	0	0
1544	28.3301163586585	lat	Luna	SOC	-0.0221779722692197	-0.093257210024282	0.0489012654858425	0	0
1545	28.4301163586585	lat	Luna	SOC	-0.0222845889127765	-0.0939030163155471	0.049333838489994	0	0
1546	28.5301163586585	lat	Luna	SOC	-0.0223853921637279	-0.0945459686234423	0.0497751842959864	0	0
1547	28.6301163586585	lat	Luna	SOC	-0.0224804196857809	-0.0951892095902829	0.0502283702187211	0	0
1548	28.7301163586585	lat	Luna	SOC	-0.0225697577506657	-0.0958358190163605	0.050696303515029	0	0
1549	28.8301163586585	lat	Luna	SOC	-0.0226535382618309	-0.0964886531902232	0.0511815766665614	0	0
1550	28.9301163586585	lat	Luna	SOC	-0.0227321630423959	-0.0971512760000637	0.051686949915272	0	0
1551	29.0301163586585	lat	Luna	SOC	-0.0228057867346868	-0.0978245579581296	0.052212984488756	0	0
1552	29.1301163586585	lat	Luna	SOC	-0.0228745205686722	-0.0985086927222992	0.0527596515849549	0	0
1553	29.2301163586585	lat	Luna	SOC	-0.0229384463752017	-0.0992034963164327	0.0533266035660293	0	0
1554	29.3301163586585	lat	Luna	SOC	-0.0229975835640704	-0.0999083583928114	0.0539131912646706	0	0
1555	29.4301163586585	lat	Luna	SOC	-0.0230520399276837	-0.100623245284301	0.0545191654289331	0	0
1556	29.5301163586585	lat	Luna	SOC	-0.0231019697707945	-0.101347773623603	0.055143834082014	0	0
1557	29.6301163586585	lat	Luna	SOC	-0.0231474046973427	-0.102081305721715	0.0557864963270295	0	0
1558	29.7301163586585	lat	Luna	SOC	-0.0231885357386538	-0.102823262108562	0.0564461906312541	0	0
1559	29.8301163586585	lat	Luna	SOC	-0.0232257068774601	-0.103573008086895	0.0571215943319745	0	0
1560	29.9301163586585	lat	Luna	SOC	-0.0232591225708741	-0.104329158533116	0.0578109133913682	0	0
1561	30.0301163586585	lat	Luna	SOC	-0.0232891344043904	-0.105090038125309	0.0585117693165282	0	0
1562	30.1301163586585	lat	Luna	SOC	-0.0233161807299065	-0.105853789097978	0.0592214276381645	0	0
1563	30.2301163586585	lat	Luna	SOC	-0.0233406304414242	-0.106617847559564	0.0599365866767158	0	0
1564	30.3301163586585	lat	Luna	SOC	-0.0233630209679798	-0.10737946110213	0.06065341916617	0	0
1565	30.4301163586585	lat	Luna	SOC	-0.0233833314691003	-0.108135257363632	0.0613685944254318	0	0
1566	30.5301163586585	lat	Luna	SOC	-0.0234015896218066	-0.108882094445988	0.0620789152023751	0	0
1567	30.6301163586585	lat	Luna	SOC	-0.0234178001104506	-0.109617326939433	0.0627817267185322	0	0
1568	30.7301163586585	lat	Luna	SOC	-0.023432007258129	-0.110338155099729	0.0634741405834711	0	0
1569	30.8301163586585	lat	Luna	SOC	-0.0234445814265094	-0.11104268405796	0.0641535212049415	0	0
1570	30.9301163586585	lat	Luna	SOC	-0.0234556159720372	-0.111728578458221	0.0648173465141468	0	0
1571	31.0301163586585	lat	Luna	SOC	-0.0234654521227007	-0.112394247297217	0.0654633430518157	0	0
1572	31.1301163586585	lat	Luna	SOC	-0.0234741945211338	-0.113037609238679	0.066089220196411	0	0
1573	31.2301163586585	lat	Luna	SOC	-0.0234818332079607	-0.113656448339452	0.0666927819235306	0	0
1574	31.3301163586585	lat	Luna	SOC	-0.0234883847735078	-0.114248550169134	0.0672717806221181	0	0
1575	31.4301163586585	lat	Luna	SOC	-0.0234938448909305	-0.114812060804845	0.0678243710229837	0	0
1576	31.5301163586585	lat	Luna	SOC	-0.0234981880150241	-0.115345209177419	0.068348833147371	0	0
1577	31.6301163586585	lat	Luna	SOC	-0.0235014732968393	-0.115846714260547	0.068843767666868	0	0
1578	31.7301163586585	lat	Luna	SOC	-0.0235038812970728	-0.116317412576482	0.069309649982336	0	0
1579	31.8301163586585	lat	Luna	SOC	-0.0235057775183091	-0.116759933580408	0.0697483785437899	0	0
1580	31.9301163586585	lat	Luna	SOC	-0.0235074012673375	-0.117176447949746	0.0701616454150708	0	0
1581	32.0301163586584	lat	Luna	SOC	-0.0235087909988938	-0.117566262601402	0.0705486806036147	0	0
1582	32.1301163586585	lat	Luna	SOC	-0.0235098984143023	-0.117928173428035	0.0709083765994299	0	0
1583	32.2301163586584	lat	Luna	SOC	-0.0235107597205868	-0.118261391256414	0.0712398718152407	0	0
1584	32.3301163586585	lat	Luna	SOC	-0.0235113409625089	-0.118565116522772	0.0715424345977537	0	0
1585	32.4301163586585	lat	Luna	SOC	-0.0235116586355767	-0.118838728757226	0.0718154114860729	0	0
1586	32.5301163586584	lat	Luna	SOC	-0.0235117514431201	-0.119081689543621	0.0720581866573812	0	0
1587	32.6301163586585	lat	Luna	SOC	-0.0235116872648834	-0.119298930747148	0.0722755562173817	0	0
1588	32.7301163586584	lat	Luna	SOC	-0.0235116241506884	-0.119495846836239	0.0724725985348623	0	0
1589	32.8301163586585	lat	Luna	SOC	-0.0235115818673366	-0.119672300645683	0.07264913691101	0	0
1590	32.9301163586585	lat	Luna	SOC	-0.0235115445694249	-0.119827922200892	0.0728048330620421	0	0
1591	33.0301163586584	lat	Luna	SOC	-0.0235115094295337	-0.119962496771439	0.072939477912372	0	0
1592	33.1301163586585	lat	Luna	SOC	-0.0235114873987594	-0.120075827856467	0.0730528530589482	0	0
1593	33.2301163586584	lat	Luna	SOC	-0.0235114372447583	-0.120167755134293	0.0731448806447763	0	0
1594	33.3301163586585	lat	Luna	SOC	-0.023511428474746	-0.120238170301922	0.0732153133524303	0	0
1595	33.4301163586585	lat	Luna	SOC	-0.0235114109046226	-0.120286930400017	0.0732641085907721	0	0
1596	33.5301163586584	lat	Luna	SOC	-0.023511416023999	-0.120313966692311	0.0732911346443134	0	0
1597	12.02	lat	NCANDA	PCET	-0.0675674168070629	-0.158527270171397	0.023392436557271	0	0
1598	12.12	lat	NCANDA	PCET	-0.0675662989934277	-0.158508710054082	0.0233761120672267	0	0
1599	12.22	lat	NCANDA	PCET	-0.067560139575104	-0.158405037596466	0.0232847584462577	0	0
1600	12.32	lat	NCANDA	PCET	-0.0675446752008438	-0.158143309784593	0.0230539593829051	0	0
1601	12.42	lat	NCANDA	PCET	-0.0675160967062414	-0.157657919418386	0.0226257260059035	0	0
1602	12.52	lat	NCANDA	PCET	-0.0674715174469676	-0.156899953343083	0.0219569184491481	0	0
1603	12.62	lat	NCANDA	PCET	-0.067409016296436	-0.155842678647918	0.0210246460550465	0	0
1604	12.72	lat	NCANDA	PCET	-0.0673277999572854	-0.154487018008313	0.0198314180937418	0	0
1605	12.82	lat	NCANDA	PCET	-0.0672277025900972	-0.152850950644257	0.0183955454640623	0	0
1606	12.92	lat	NCANDA	PCET	-0.0671089969975265	-0.150968968728131	0.0167509747330779	0	0
1607	13.02	lat	NCANDA	PCET	-0.066972884543354	-0.148890865439835	0.0149450963531272	0	0
1608	13.12	lat	NCANDA	PCET	-0.0668214472022356	-0.146680195826229	0.0130373014217578	0	0
1609	13.22	lat	NCANDA	PCET	-0.0666566407007487	-0.144405159657472	0.0110918782559749	0	0
1610	13.32	lat	NCANDA	PCET	-0.0664810377567333	-0.142138576632463	0.00917650111899632	0	0
1611	13.42	lat	NCANDA	PCET	-0.066297757065437	-0.139947075423171	0.00735156129229744	0	0
1612	13.52	lat	NCANDA	PCET	-0.0661093925698997	-0.137878213872311	0.00565942873251134	0	0
1613	13.62	lat	NCANDA	PCET	-0.0659177244785066	-0.135959847191468	0.00412439823445503	0	0
1614	13.72	lat	NCANDA	PCET	-0.0657242557395363	-0.134200607865985	0.00275209638691241	0	0
1615	13.82	lat	NCANDA	PCET	-0.0655297851579228	-0.132587589819067	0.00152801950322168	0	0
1616	13.92	lat	NCANDA	PCET	-0.0653341893426687	-0.131090776447006	0.000422397761668428	0	0
1617	14.02	lat	NCANDA	PCET	-0.0651362019722475	-0.129668982851926	-0.000603421092568751	-0.0651362019722475	1
1618	14.12	lat	NCANDA	PCET	-0.0649334059332322	-0.128277257357859	-0.00158955450860512	-0.0649334059332322	1
1619	14.22	lat	NCANDA	PCET	-0.0647224276120432	-0.126875565805992	-0.00256928941809476	-0.0647224276120432	1
1620	14.32	lat	NCANDA	PCET	-0.0644993815798815	-0.125436847757287	-0.00356191540247564	-0.0644993815798815	1
1621	14.42	lat	NCANDA	PCET	-0.0642593187906356	-0.123950142509719	-0.00456849507155214	-0.0642593187906356	1
1622	14.52	lat	NCANDA	PCET	-0.0639961227694191	-0.122420687681348	-0.00557155785748979	-0.0639961227694191	1
1623	14.62	lat	NCANDA	PCET	-0.063702538608756	-0.120868070358784	-0.00653700685872816	-0.063702538608756	1
1624	14.72	lat	NCANDA	PCET	-0.0633706490600988	-0.119320815051467	-0.00742048306873017	-0.0633706490600988	1
1625	14.82	lat	NCANDA	PCET	-0.0629922883673507	-0.117809945446447	-0.00817463128825442	-0.0629922883673507	1
1626	14.92	lat	NCANDA	PCET	-0.0625592991201855	-0.116361846593392	-0.00875675164697916	-0.0625592991201855	1
1627	15.02	lat	NCANDA	PCET	-0.0620638196298437	-0.114991840071998	-0.00913579918768937	-0.0620638196298437	1
1628	15.12	lat	NCANDA	PCET	-0.0614985352658751	-0.113699797910905	-0.00929727262084557	-0.0614985352658751	1
1629	15.22	lat	NCANDA	PCET	-0.0608569422267248	-0.112468848620237	-0.00924503583321241	-0.0608569422267248	1
1630	15.32	lat	NCANDA	PCET	-0.0601335877296688	-0.11126772008048	-0.0089994553788578	-0.0601335877296688	1
1631	15.42	lat	NCANDA	PCET	-0.0593242323249177	-0.110055872571117	-0.0085925920787188	-0.0593242323249177	1
1632	15.52	lat	NCANDA	PCET	-0.0584260321268375	-0.108790541961155	-0.00806152229251993	-0.0584260321268375	1
1633	15.62	lat	NCANDA	PCET	-0.0574376321028445	-0.107433797404301	-0.00744146680138826	-0.0574376321028445	1
1634	15.72	lat	NCANDA	PCET	-0.0563591675078181	-0.105959201118241	-0.00675913389739533	-0.0563591675078181	1
1635	15.82	lat	NCANDA	PCET	-0.0551923394987774	-0.104356032373953	-0.00602864662360216	-0.0551923394987774	1
1636	15.92	lat	NCANDA	PCET	-0.05394035094302	-0.102629625831136	-0.00525107605490405	-0.05394035094302	1
1637	16.02	lat	NCANDA	PCET	-0.0526077471355883	-0.100799925060658	-0.00441556921051876	-0.0526077471355883	1
1638	16.12	lat	NCANDA	PCET	-0.051199895355063	-0.0988974925470526	-0.00350229816307338	-0.051199895355063	1
1639	16.22	lat	NCANDA	PCET	-0.0497234622452179	-0.0969604304797893	-0.00248649401064645	-0.0497234622452179	1
1640	16.32	lat	NCANDA	PCET	-0.0481860734347854	-0.0950264563853232	-0.00134569048424762	-0.0481860734347854	1
1641	16.42	lat	NCANDA	PCET	-0.0465958975685209	-0.0931259254925951	-6.58696444466381e-05	-0.0465958975685209	1
1642	16.52	lat	NCANDA	PCET	-0.0449613934749047	-0.0912768253595172	0.00135403840970783	0	0
1643	16.62	lat	NCANDA	PCET	-0.0432905608478742	-0.0894825425099286	0.00290142081418016	0	0
1644	16.72	lat	NCANDA	PCET	-0.0415911910489579	-0.0877341680526827	0.00455178595476693	0	0
1645	16.82	lat	NCANDA	PCET	-0.0398705342609076	-0.0860135167657931	0.00627244824397793	0	0
1646	16.92	lat	NCANDA	PCET	-0.0381357237142543	-0.0842973516175164	0.00802590418900775	0	0
1647	17.02	lat	NCANDA	PCET	-0.0363931396417925	-0.082561886510749	0.00977560722716396	0	0
1648	17.12	lat	NCANDA	PCET	-0.0346482502681605	-0.08078829944337	0.011491798907049	0	0
1649	17.22	lat	NCANDA	PCET	-0.0329055265328856	-0.0789668806301197	0.0131558275643485	0	0
1650	17.32	lat	NCANDA	PCET	-0.0311684358364332	-0.0770994372988109	0.0147625656259445	0	0
1651	17.42	lat	NCANDA	PCET	-0.0294394684353465	-0.0751994415781823	0.0163205047074893	0	0
1652	17.52	lat	NCANDA	PCET	-0.0277202205179719	-0.073290076949813	0.0178496359138693	0	0
1653	17.62	lat	NCANDA	PCET	-0.0260115288084923	-0.0714004253035233	0.0193773676865387	0	0
1654	17.72	lat	NCANDA	PCET	-0.0243136246976624	-0.0695603447029435	0.0209330953076188	0	0
1655	17.82	lat	NCANDA	PCET	-0.0226263361969813	-0.0677949872827085	0.0225423148887459	0	0
1656	17.92	lat	NCANDA	PCET	-0.0209493047737857	-0.0661199580839233	0.0242213485363519	0	0
1657	18.02	lat	NCANDA	PCET	-0.0192822043937868	-0.064538284903912	0.0259738761163383	0	0
1658	18.12	lat	NCANDA	PCET	-0.0176249675722001	-0.0630398591841272	0.0277899240397271	0	0
1659	18.22	lat	NCANDA	PCET	-0.0159779644626985	-0.0616043476253094	0.0296484186999124	0	0
1660	18.32	lat	NCANDA	PCET	-0.0143421054040861	-0.0602077017727258	0.0315234909645537	0	0
1661	18.42	lat	NCANDA	PCET	-0.0127190517285897	-0.0588270042844104	0.0333889008272309	0	0
1662	18.52	lat	NCANDA	PCET	-0.0111113674439309	-0.0574445043610791	0.0352217694732174	0	0
1663	18.62	lat	NCANDA	PCET	-0.00952281687037816	-0.0560501376659022	0.0370045039251459	0	0
1664	18.72	lat	NCANDA	PCET	-0.00795818822832481	-0.0546437515498174	0.0387273750931678	0	0
1665	18.82	lat	NCANDA	PCET	-0.00642323680461296	-0.0532361806724991	0.0403897070632732	0	0
1666	18.92	lat	NCANDA	PCET	-0.00492458537516574	-0.0518483309289768	0.0419991601786453	0	0
1667	19.02	lat	NCANDA	PCET	-0.00346959548596863	-0.0505084638560137	0.0435692728840765	0	0
1668	19.12	lat	NCANDA	PCET	-0.00206615085007593	-0.049248060070286	0.0451157583701341	0	0
1669	19.22	lat	NCANDA	PCET	-0.000722121801111542	-0.0480967754712263	0.0466525318690032	0	0
1670	19.32	lat	NCANDA	PCET	0.00055474730662484	-0.0470793909519668	0.0481888855652165	0	0
1671	19.42	lat	NCANDA	PCET	0.00175652811809542	-0.0462119267110941	0.049724982947285	0	0
1672	19.52	lat	NCANDA	PCET	0.00287655851835395	-0.0454993103304903	0.0512524273671982	0	0
1673	19.62	lat	NCANDA	PCET	0.00390882265012294	-0.0449378741375208	0.0527555194377666	0	0
1674	19.72	lat	NCANDA	PCET	0.00484787705065741	-0.044515110469539	0.0542108645708539	0	0
1675	19.82	lat	NCANDA	PCET	0.00568970816180825	-0.044212399805397	0.0555918161290135	0	0
1676	19.92	lat	NCANDA	PCET	0.00643209054231244	-0.0440105149664079	0.0568746960510328	0	0
1677	20.02	lat	NCANDA	PCET	0.00707436827107586	-0.043892625054694	0.0580413615968458	0	0
1678	20.12	lat	NCANDA	PCET	0.00761785280441447	-0.0438470373993322	0.0590827430081611	0	0
1679	20.22	lat	NCANDA	PCET	0.00806584226773055	-0.0438691789472851	0.0600008634827462	0	0
1680	20.32	lat	NCANDA	PCET	0.00842365881544676	-0.0439616867373906	0.0608090043682842	0	0
1681	20.42	lat	NCANDA	PCET	0.0086984148943317	-0.0441330741492964	0.0615299039379598	0	0
1682	20.52	lat	NCANDA	PCET	0.00889786895528974	-0.0443968823164891	0.0621926202270686	0	0
1683	20.62	lat	NCANDA	PCET	0.00903238417941289	-0.0447670101905046	0.0628317785493304	0	0
1684	20.72	lat	NCANDA	PCET	0.00911305117489747	-0.0452532336051155	0.0634793359549104	0	0
1685	20.82	lat	NCANDA	PCET	0.0091517198753504	-0.0458589581438202	0.064162397894521	0	0
1686	20.92	lat	NCANDA	PCET	0.0091613242732323	-0.0465775470710141	0.0649001956174787	0	0
1687	21.02	lat	NCANDA	PCET	0.00915485076814285	-0.0473926339857761	0.0657023355220618	0	0
1688	21.12	lat	NCANDA	PCET	0.00914531811028486	-0.0482791294629809	0.0665697656835506	0	0
1689	21.22	lat	NCANDA	PCET	0.0091463355061027	-0.0492041618969936	0.067496832909199	0	0
1690	21.32	lat	NCANDA	PCET	0.00917118319564143	-0.050130734373495	0.0684731007647779	0	0
1691	21.42	lat	NCANDA	PCET	0.0092317780206166	-0.0510238703315634	0.0694874263727966	0	0
1692	21.52	lat	NCANDA	PCET	0.00933803766602402	-0.0518566144224609	0.0705326897545089	0	0
1693	21.62	lat	NCANDA	PCET	0.00949886167997667	-0.0526108101621316	0.0716085335220849	0	0
1694	21.72	lat	NCANDA	PCET	0.00972033892729863	-0.053281297887446	0.0727219757420433	0	0
1695	21.82	lat	NCANDA	PCET	0.010006445058333	-0.0538763793461272	0.0738892694627933	0	0
1696	21.92	lat	NCANDA	PCET	0.0103596062812027	-0.0544133289315759	0.0751325414939812	0	0
1697	22.02	lat	NCANDA	PCET	0.0107799369235527	-0.0549155146205284	0.0764753884676339	0	0
1698	22.12	lat	NCANDA	PCET	0.0112653578802371	-0.0554073560622119	0.0779380718226861	0	0
1699	22.22	lat	NCANDA	PCET	0.0118121976355622	-0.0559093745982818	0.0795337698694062	0	0
1700	22.32	lat	NCANDA	PCET	0.0124147672118445	-0.0564373251639104	0.0812668595875994	0	0
1701	22.42	lat	NCANDA	PCET	0.0130658880909774	-0.0569988403493616	0.0831306165313163	0	0
1702	22.52	lat	NCANDA	PCET	0.0137570465940532	-0.0575932646257878	0.0851073578138942	0	0
1703	22.62	lat	NCANDA	PCET	0.0144803575056629	-0.0582131526238225	0.0871738676351483	0	0
1704	22.72	lat	NCANDA	PCET	0.0152266139401446	-0.0588489459684978	0.0893021738487871	0	0
1705	22.82	lat	NCANDA	PCET	0.0159875315925304	-0.0594904751921292	0.09146553837719	0	0
1706	22.92	lat	NCANDA	PCET	0.0167542086203049	-0.0601313648690207	0.0936397821096306	0	0
1707	23.02	lat	NCANDA	PCET	0.0175159153187375	-0.0607700748704202	0.0958019055078952	0	0
1708	23.12	lat	NCANDA	PCET	0.0182641847149283	-0.061408297111529	0.0979366665413856	0	0
1709	23.22	lat	NCANDA	PCET	0.0189910722035825	-0.0620540681408296	0.100036212547995	0	0
1710	23.32	lat	NCANDA	PCET	0.0196911836676381	-0.062719638471553	0.102102005806829	0	0
1711	23.42	lat	NCANDA	PCET	0.0203580500535928	-0.0634247316966091	0.104140831803795	0	0
1712	23.52	lat	NCANDA	PCET	0.0209861858551376	-0.0641889680649093	0.106161339775184	0	0
1713	23.62	lat	NCANDA	PCET	0.0215711257115076	-0.0650307506260092	0.108173002049024	0	0
1714	23.72	lat	NCANDA	PCET	0.022109974238574	-0.0659617819860513	0.110181730463199	0	0
1715	23.82	lat	NCANDA	PCET	0.0226018307311676	-0.066989040004637	0.112192701466972	0	0
1716	23.92	lat	NCANDA	PCET	0.0230457854663508	-0.0681176060976188	0.11420917703032	0	0
1717	24.02	lat	NCANDA	PCET	0.0234416960958457	-0.0693471371956855	0.116230529387377	0	0
1718	24.12	lat	NCANDA	PCET	0.0237899589045115	-0.0706740375407255	0.118253955349748	0	0
1719	24.22	lat	NCANDA	PCET	0.0240921291306238	-0.0720871861088504	0.120271444370098	0	0
1720	24.32	lat	NCANDA	PCET	0.0243506201966054	-0.0735665883720409	0.122267828765252	0	0
1721	24.42	lat	NCANDA	PCET	0.0245687141365117	-0.0750845553171143	0.124221983590138	0	0
1722	24.52	lat	NCANDA	PCET	0.0247506554712407	-0.0766087094891526	0.126110020431634	0	0
1723	24.62	lat	NCANDA	PCET	0.0249009762508752	-0.0781059103656122	0.127907862867363	0	0
1724	24.72	lat	NCANDA	PCET	0.025025297205868	-0.0795465124508157	0.129597106862552	0	0
1725	24.82	lat	NCANDA	PCET	0.0251264903867114	-0.0809039332660351	0.131156914039458	0	0
1726	24.92	lat	NCANDA	PCET	0.0252094300259812	-0.0821651485504009	0.132584008602363	0	0
1727	25.02	lat	NCANDA	PCET	0.0252786488327334	-0.0833222800660286	0.133879577731495	0	0
1728	25.12	lat	NCANDA	PCET	0.0253351628637885	-0.0843622024670654	0.135032528194642	0	0
1729	25.22	lat	NCANDA	PCET	0.0253811422389152	-0.0852846982543152	0.136046982732146	0	0
1730	25.32	lat	NCANDA	PCET	0.0254180495955613	-0.0860896896490225	0.136925788840145	0	0
1731	25.42	lat	NCANDA	PCET	0.0254481835426716	-0.0867900990091667	0.13768646609451	0	0
1732	25.52	lat	NCANDA	PCET	0.025472454267321	-0.0873886099839712	0.138333518518613	0	0
1733	25.62	lat	NCANDA	PCET	0.0254921917861664	-0.087898308623737	0.13888269219607	0	0
1734	25.72	lat	NCANDA	PCET	0.0255078799859763	-0.088322733670955	0.139338493642908	0	0
1735	25.82	lat	NCANDA	PCET	0.0255210453718423	-0.088683622603031	0.139725713346716	0	0
1736	25.92	lat	NCANDA	PCET	0.0255318848259029	-0.0889833915242316	0.140047161176037	0	0
1737	26.02	lat	NCANDA	PCET	0.0255404082098335	-0.0892207073994226	0.14030152381909	0	0
1738	26.12	lat	NCANDA	PCET	0.0255466173933249	-0.0893946159336553	0.140487850720305	0	0
1739	26.22	lat	NCANDA	PCET	0.0255505396337001	-0.0895045783083571	0.140605657575757	0	0
1740	26.32	lat	NCANDA	PCET	0.0255521658407362	-0.0895498687013788	0.140654200382851	0	0
1741	12.02	lat	NCANDA	PNBK	-0.0688221564976652	-0.169442122700248	0.031797809704918	0	0
1742	12.12	lat	NCANDA	PNBK	-0.0688208168189824	-0.169418814464753	0.031777180826788	0	0
1743	12.22	lat	NCANDA	PNBK	-0.0688130895931238	-0.169288207618168	0.0316620284319201	0	0
1744	12.32	lat	NCANDA	PNBK	-0.0687928398966852	-0.16895792989185	0.03137225009848	0	0
1745	12.42	lat	NCANDA	PNBK	-0.0687535283686297	-0.16834343999135	0.0308363832540905	0	0
1746	12.52	lat	NCANDA	PNBK	-0.0686893322903848	-0.167386749754101	0.0300080851733314	0	0
1747	12.62	lat	NCANDA	PNBK	-0.0685949519258618	-0.166054719532527	0.0288648156808035	0	0
1748	12.72	lat	NCANDA	PNBK	-0.0684664216090187	-0.164344270743879	0.0274114275258415	0	0
1749	12.82	lat	NCANDA	PNBK	-0.0682999242469657	-0.162273114491505	0.0256732659975739	0	0
1750	12.92	lat	NCANDA	PNBK	-0.0680919034198997	-0.159879015982029	0.0236952091422299	0	0
1751	13.02	lat	NCANDA	PNBK	-0.0678367202122031	-0.157216554659401	0.021543114234995	0	0
1752	13.12	lat	NCANDA	PNBK	-0.0675277953362881	-0.154356196563616	0.0193006058910396	0	0
1753	13.22	lat	NCANDA	PNBK	-0.0671602131740536	-0.151376846340358	0.0170564199922513	0	0
1754	13.32	lat	NCANDA	PNBK	-0.0667287860597788	-0.148363636148178	0.0149060640286206	0	0
1755	13.42	lat	NCANDA	PNBK	-0.0662279541910413	-0.145394015303897	0.0129381069218144	0	0
1756	13.52	lat	NCANDA	PNBK	-0.0656533731156457	-0.14252365551132	0.0112169092800291	0	0
1757	13.62	lat	NCANDA	PNBK	-0.0650022250752322	-0.139785654588937	0.00978120443847275	0	0
1758	13.72	lat	NCANDA	PNBK	-0.0642719328808726	-0.137188610027714	0.00864474426596853	0	0
1759	13.82	lat	NCANDA	PNBK	-0.0634608273946901	-0.134714405158471	0.00779275036909045	0	0
1760	13.92	lat	NCANDA	PNBK	-0.0625681930445711	-0.132323779460526	0.00718739337138366	0	0
1761	14.02	lat	NCANDA	PNBK	-0.0615943965768708	-0.129964583912469	0.00677579075872732	0	0
1762	14.12	lat	NCANDA	PNBK	-0.0605408750502406	-0.127581553210385	0.0064998031099034	0	0
1763	14.22	lat	NCANDA	PNBK	-0.0594099508053298	-0.125127539129843	0.00630763751918319	0	0
1764	14.32	lat	NCANDA	PNBK	-0.0582044819124724	-0.122573303890752	0.00616434006580727	0	0
1765	14.42	lat	NCANDA	PNBK	-0.0569282306168747	-0.119912873235681	0.00605641200193142	0	0
1766	14.52	lat	NCANDA	PNBK	-0.0555859394358644	-0.11716406965413	0.00599219078240167	0	0
1767	14.62	lat	NCANDA	PNBK	-0.0541832923681982	-0.114366003730668	0.0059994189942717	0	0
1768	14.72	lat	NCANDA	PNBK	-0.0527265746571725	-0.111571421641541	0.00611827232719625	0	0
1769	14.82	lat	NCANDA	PNBK	-0.0512223481401431	-0.108837020302368	0.00639232402208163	0	0
1770	14.92	lat	NCANDA	PNBK	-0.0496772584177472	-0.10621364561129	0.00685912877579524	0	0
1771	15.02	lat	NCANDA	PNBK	-0.0480978471044024	-0.103736916594021	0.00754122238521565	0	0
1772	15.12	lat	NCANDA	PNBK	-0.0464903637754746	-0.101420848072151	0.00844012052120161	0	0
1773	15.22	lat	NCANDA	PNBK	-0.0448605862268212	-0.0992556711096151	0.00953449865597271	0	0
1774	15.32	lat	NCANDA	PNBK	-0.0432136807092805	-0.0972106010373476	0.0107832396187866	0	0
1775	15.42	lat	NCANDA	PNBK	-0.0415540608554711	-0.0952407563202721	0.0121326346093299	0	0
1776	15.52	lat	NCANDA	PNBK	-0.039885303496619	-0.0932962463766642	0.0135256393834261	0	0
1777	15.62	lat	NCANDA	PNBK	-0.0382100725346422	-0.0913314261485452	0.0149112810792608	0	0
1778	15.72	lat	NCANDA	PNBK	-0.0365300250130572	-0.0893133294104277	0.0162532793843132	0	0
1779	15.82	lat	NCANDA	PNBK	-0.0348459476321615	-0.0872269950822217	0.0175350998178987	0	0
1780	15.92	lat	NCANDA	PNBK	-0.0331578300755138	-0.0850758283117544	0.0187601681607267	0	0
1781	16.02	lat	NCANDA	PNBK	-0.0314648920506832	-0.0828798024275053	0.0199500183261389	0	0
1782	16.12	lat	NCANDA	PNBK	-0.029765807441817	-0.0806710886438605	0.0211394737602266	0	0
1783	16.22	lat	NCANDA	PNBK	-0.0280586774016309	-0.0784893098281027	0.022371955024841	0	0
1784	16.32	lat	NCANDA	PNBK	-0.0263412244248242	-0.0763718498338819	0.0236894009842335	0	0
1785	16.42	lat	NCANDA	PNBK	-0.0246110017691591	-0.0743454477306624	0.0251234441923442	0	0
1786	16.52	lat	NCANDA	PNBK	-0.022865583204313	-0.0724201652598813	0.0266889988512554	0	0
1787	16.62	lat	NCANDA	PNBK	-0.0211028663496179	-0.0705877427186005	0.0283820100193646	0	0
1788	16.72	lat	NCANDA	PNBK	-0.0193210914601984	-0.0688244407548004	0.0301822578344037	0	0
1789	16.82	lat	NCANDA	PNBK	-0.0175190101061854	-0.0670957851374592	0.0320577649250884	0	0
1790	16.92	lat	NCANDA	PNBK	-0.0156959124322812	-0.065361547652467	0.0339697227879047	0	0
1791	17.02	lat	NCANDA	PNBK	-0.0138518283636811	-0.0635828926181488	0.0358792358907866	0	0
1792	17.12	lat	NCANDA	PNBK	-0.0119875705374906	-0.0617295818929206	0.0377544408179394	0	0
1793	17.22	lat	NCANDA	PNBK	-0.0101047904062899	-0.0597855215041714	0.0395759406915916	0	0
1794	17.32	lat	NCANDA	PNBK	-0.00820595905321809	-0.0577516382819416	0.0413397201755054	0	0
1795	17.42	lat	NCANDA	PNBK	-0.00629432498844567	-0.055646024125015	0.0430573741481237	0	0
1796	17.52	lat	NCANDA	PNBK	-0.00437385065950135	-0.053501126138192	0.0447534248191893	0	0
1797	17.62	lat	NCANDA	PNBK	-0.00244908464647982	-0.0513585993910869	0.0464604300981273	0	0
1798	17.72	lat	NCANDA	PNBK	-0.000525053343556054	-0.0492622739491599	0.0482121672620478	0	0
1799	17.82	lat	NCANDA	PNBK	0.00139289955634124	-0.047250582879618	0.0500363819923005	0	0
1800	17.92	lat	NCANDA	PNBK	0.00329925937740698	-0.0453497502942329	0.0519482690490468	0	0
1801	18.02	lat	NCANDA	PNBK	0.00518850331938126	-0.0435693110943165	0.053946317733079	0	0
1802	18.12	lat	NCANDA	PNBK	0.00705526567435619	-0.0419009448359589	0.0560114761846713	0	0
1803	18.22	lat	NCANDA	PNBK	0.00889473004835715	-0.0403216973946994	0.0581111574914137	0	0
1804	18.32	lat	NCANDA	PNBK	0.0107028578005275	-0.0388021939576752	0.0602079095587301	0	0
1805	18.42	lat	NCANDA	PNBK	0.0124759844058867	-0.037313111808429	0.0622650806202025	0	0
1806	18.52	lat	NCANDA	PNBK	0.0142110718333356	-0.0358311380434441	0.0642532817101153	0	0
1807	18.62	lat	NCANDA	PNBK	0.0159053279791848	-0.0343425634157971	0.0661532193741668	0	0
1808	18.72	lat	NCANDA	PNBK	0.0175564379070753	-0.0328443862380631	0.0679572620522137	0	0
1809	18.82	lat	NCANDA	PNBK	0.019162672934991	-0.0313456272920148	0.0696709731619968	0	0
1810	18.92	lat	NCANDA	PNBK	0.0207228389382213	-0.0298663519989296	0.0713120298753722	0	0
1811	19.02	lat	NCANDA	PNBK	0.0222361801333614	-0.0284344865459346	0.0729068468126573	0	0
1812	19.12	lat	NCANDA	PNBK	0.0237022579584567	-0.0270809597812449	0.0744854756981583	0	0
1813	19.22	lat	NCANDA	PNBK	0.0251208493429655	-0.0258340650711174	0.0760757637570484	0	0
1814	19.32	lat	NCANDA	PNBK	0.0264917681246465	-0.0247158308666893	0.0776993671159824	0	0
1815	19.42	lat	NCANDA	PNBK	0.027814704478319	-0.0237367751007184	0.0793661840573563	0	0
1816	19.52	lat	NCANDA	PNBK	0.0290892011210703	-0.0228947975089742	0.0810731997511148	0	0
1817	19.62	lat	NCANDA	PNBK	0.0303143980663025	-0.0221778619945319	0.0828066581271369	0	0
1818	19.72	lat	NCANDA	PNBK	0.0314888955830257	-0.0215638620440627	0.084541653210114	0	0
1819	19.82	lat	NCANDA	PNBK	0.0326107760471554	-0.0210252215933438	0.0862467736876546	0	0
1820	19.92	lat	NCANDA	PNBK	0.0336776348572486	-0.0205364999230832	0.0878917696375805	0	0
1821	20.02	lat	NCANDA	PNBK	0.0346862669774596	-0.0200782841729059	0.0894508181278251	0	0
1822	20.12	lat	NCANDA	PNBK	0.0356328476088639	-0.0196410467836389	0.0909067420013668	0	0
1823	20.22	lat	NCANDA	PNBK	0.0365130319375461	-0.0192275995270392	0.0922536634021314	0	0
1824	20.32	lat	NCANDA	PNBK	0.0373220503700422	-0.01885320696141	0.0934973077014943	0	0
1825	20.42	lat	NCANDA	PNBK	0.0380549305550186	-0.0185433339456504	0.0946531950556876	0	0
1826	20.52	lat	NCANDA	PNBK	0.0387073127544352	-0.0183303123504461	0.0957449378593166	0	0
1827	20.62	lat	NCANDA	PNBK	0.0392743824751759	-0.018250885175846	0.0967996501261979	0	0
1828	20.72	lat	NCANDA	PNBK	0.0397518391114901	-0.0183370190606258	0.0978406972836061	0	0
1829	20.82	lat	NCANDA	PNBK	0.0401361101997346	-0.018612701374813	0.0988849217742823	0	0
1830	20.92	lat	NCANDA	PNBK	0.040424161762912	-0.0190897277990596	0.0999380513248837	0	0
1831	21.02	lat	NCANDA	PNBK	0.0406140584220235	-0.0197660434166891	0.100994160260736	0	0
1832	21.12	lat	NCANDA	PNBK	0.0407050162333114	-0.0206271041346997	0.102037136601322	0	0
1833	21.22	lat	NCANDA	PNBK	0.040697639612761	-0.021647473861817	0.103042753087339	0	0
1834	21.32	lat	NCANDA	PNBK	0.0405941488662133	-0.0227942681425842	0.103982565875011	0	0
1835	21.42	lat	NCANDA	PNBK	0.0403983571486471	-0.0240338932127178	0.104830607510012	0	0
1836	21.52	lat	NCANDA	PNBK	0.040115614136085	-0.0253388962167406	0.105570124488911	0	0
1837	21.62	lat	NCANDA	PNBK	0.0397533444994092	-0.0266897792929276	0.106196468291746	0	0
1838	21.72	lat	NCANDA	PNBK	0.0393193894482848	-0.0280798278647662	0.106718606761336	0	0
1839	21.82	lat	NCANDA	PNBK	0.0388226314462993	-0.0295159171102668	0.107161180002865	0	0
1840	21.92	lat	NCANDA	PNBK	0.038273883692585	-0.0310137171427821	0.107561484527952	0	0
1841	22.02	lat	NCANDA	PNBK	0.0376856969147397	-0.0325927924813487	0.107964186310828	0	0
1842	22.12	lat	NCANDA	PNBK	0.037072115361414	-0.0342695003961179	0.108413731118946	0	0
1843	22.22	lat	NCANDA	PNBK	0.036445748260268	-0.0360542278469695	0.108945724367506	0	0
1844	22.32	lat	NCANDA	PNBK	0.0358196636547902	-0.0379478203803948	0.109587147689975	0	0
1845	22.42	lat	NCANDA	PNBK	0.0352066648025377	-0.0399383734017111	0.110351703006786	0	0
1846	22.52	lat	NCANDA	PNBK	0.0346188719075407	-0.0420020941645816	0.111239837979663	0	0
1847	22.62	lat	NCANDA	PNBK	0.0340654932569477	-0.0441098669605012	0.112240853474396	0	0
1848	22.72	lat	NCANDA	PNBK	0.0335553969232004	-0.0462285078255682	0.113339301671969	0	0
1849	22.82	lat	NCANDA	PNBK	0.0330950878339457	-0.0483276421463254	0.114517817814217	0	0
1850	22.92	lat	NCANDA	PNBK	0.0326899790786875	-0.0503823379753823	0.115762296132757	0	0
1851	23.02	lat	NCANDA	PNBK	0.032344832461366	-0.0523720922682112	0.117061757190943	0	0
1852	23.12	lat	NCANDA	PNBK	0.0320621949040625	-0.0542860792517374	0.118410469059862	0	0
1853	23.22	lat	NCANDA	PNBK	0.0318428176977542	-0.0561240707847189	0.119809706180227	0	0
1854	23.32	lat	NCANDA	PNBK	0.0316860260000765	-0.0578961393557068	0.12126819135586	0	0
1855	23.42	lat	NCANDA	PNBK	0.0315893026501052	-0.0596219973475567	0.122800602647767	0	0
1856	23.52	lat	NCANDA	PNBK	0.0315489824874979	-0.061323792164754	0.12442175713975	0	0
1857	23.62	lat	NCANDA	PNBK	0.0315597458630848	-0.0630246631139931	0.126144154840163	0	0
1858	23.72	lat	NCANDA	PNBK	0.0316168140713625	-0.06474078102545	0.127974409168175	0	0
1859	23.82	lat	NCANDA	PNBK	0.031717159283227	-0.0664827459326033	0.129917064499057	0	0
1860	23.92	lat	NCANDA	PNBK	0.0318551816944337	-0.0682612213474231	0.13197158473629	0	0
1861	24.02	lat	NCANDA	PNBK	0.0320270886274266	-0.0700790144892094	0.134133191744063	0	0
1862	24.12	lat	NCANDA	PNBK	0.0322287769727932	-0.0719356598945276	0.136393213840114	0	0
1863	24.22	lat	NCANDA	PNBK	0.0324525915569712	-0.0738258742032355	0.138731057317178	0	0
1864	24.32	lat	NCANDA	PNBK	0.0326907501231113	-0.0757345642740598	0.141116064520282	0	0
1865	24.42	lat	NCANDA	PNBK	0.0329351758803819	-0.077637979135584	0.143508330896348	0	0
1866	24.52	lat	NCANDA	PNBK	0.033178264677423	-0.0795076342317756	0.145864163586622	0	0
1867	24.62	lat	NCANDA	PNBK	0.033413475081825	-0.081313570308932	0.148140520472582	0	0
1868	24.72	lat	NCANDA	PNBK	0.0336351028989463	-0.0830307769996499	0.150300982797542	0	0
1869	24.82	lat	NCANDA	PNBK	0.0338405640241278	-0.0846323308429253	0.152313458891181	0	0
1870	24.92	lat	NCANDA	PNBK	0.0340281472561926	-0.0861093604856631	0.154165654998048	0	0
1871	25.02	lat	NCANDA	PNBK	0.0341964990971946	-0.0874590098223999	0.155852008016789	0	0
1872	25.12	lat	NCANDA	PNBK	0.0343456461867413	-0.0886665486874857	0.157357841060968	0	0
1873	25.22	lat	NCANDA	PNBK	0.0344764397285358	-0.0897335963440486	0.15868647580112	0	0
1874	25.32	lat	NCANDA	PNBK	0.034589629025887	-0.0906613589408664	0.15984061699264	0	0
1875	25.42	lat	NCANDA	PNBK	0.0346872670978965	-0.0914667347362116	0.160841268932005	0	0
1876	25.52	lat	NCANDA	PNBK	0.0347702122017658	-0.0921533672289496	0.161693791632481	0	0
1877	25.62	lat	NCANDA	PNBK	0.0348404076195887	-0.0927371747719976	0.162417990011175	0	0
1878	25.72	lat	NCANDA	PNBK	0.034898623730185	-0.0932225636676937	0.163019811128064	0	0
1879	25.82	lat	NCANDA	PNBK	0.0349477615456519	-0.0936352669389872	0.163530790030291	0	0
1880	25.92	lat	NCANDA	PNBK	0.0349882671874563	-0.0939781712912458	0.163954705666158	0	0
1881	26.02	lat	NCANDA	PNBK	0.0350201832787031	-0.0942497800850986	0.164290146642505	0	0
1882	26.12	lat	NCANDA	PNBK	0.0350434354748853	-0.0944488270004938	0.164535697950264	0	0
1883	26.22	lat	NCANDA	PNBK	0.0350580807042042	-0.0945746643897483	0.164690825798157	0	0
1884	26.32	lat	NCANDA	PNBK	0.0350641325863763	-0.0946264658243174	0.16475473099707	0	0
1885	12.02	lat	NCANDA	PCTP	-0.215970778565338	-0.361010146726636	-0.0709314104040388	-0.215970778565338	1
1886	12.12	lat	NCANDA	PCTP	-0.215969708597883	-0.36096271692536	-0.070976700270406	-0.215969708597883	1
1887	12.22	lat	NCANDA	PCTP	-0.215963032612038	-0.360697087715114	-0.0712289775089617	-0.215963032612038	1
1888	12.32	lat	NCANDA	PCTP	-0.215943847299236	-0.360025860752479	-0.0718618338459925	-0.215943847299236	1
1889	12.42	lat	NCANDA	PCTP	-0.215903294094415	-0.358778055753032	-0.073028532435797	-0.215903294094415	1
1890	12.52	lat	NCANDA	PCTP	-0.215830883592744	-0.35682314786074	-0.0748386193247478	-0.215830883592744	1
1891	12.62	lat	NCANDA	PCTP	-0.215715742990595	-0.35408456508982	-0.0773469208913702	-0.215715742990595	1
1892	12.72	lat	NCANDA	PCTP	-0.215549200503157	-0.350554402695112	-0.0805439983112012	-0.215549200503157	1
1893	12.82	lat	NCANDA	PCTP	-0.215321544672597	-0.346267072001941	-0.0843760173432533	-0.215321544672597	1
1894	12.92	lat	NCANDA	PCTP	-0.215022811882559	-0.341300271705195	-0.0887453520599219	-0.215022811882559	1
1895	13.02	lat	NCANDA	PCTP	-0.214634876054481	-0.335773207466705	-0.0934965446422576	-0.214634876054481	1
1896	13.12	lat	NCANDA	PCTP	-0.214134501864084	-0.329846819623938	-0.0984221841042302	-0.214134501864084	1
1897	13.22	lat	NCANDA	PCTP	-0.213502617361961	-0.323706082642986	-0.103299152080936	-0.213502617361961	1
1898	13.32	lat	NCANDA	PCTP	-0.212716341340068	-0.317560072403162	-0.107872610276975	-0.212716341340068	1
1899	13.42	lat	NCANDA	PCTP	-0.211748076173415	-0.31160762280181	-0.11188852954502	-0.211748076173415	1
1900	13.52	lat	NCANDA	PCTP	-0.210573577699235	-0.305998911541511	-0.115148243856959	-0.210573577699235	1
1901	13.62	lat	NCANDA	PCTP	-0.209173436997282	-0.300824306532844	-0.11752256746172	-0.209173436997282	1
1902	13.72	lat	NCANDA	PCTP	-0.207525853823704	-0.296099699541648	-0.11895200810576	-0.207525853823704	1
1903	13.82	lat	NCANDA	PCTP	-0.205609955648803	-0.291753915373005	-0.119465995924601	-0.205609955648803	1
1904	13.92	lat	NCANDA	PCTP	-0.203407391685492	-0.287644375078584	-0.119170408292401	-0.203407391685492	1
1905	14.02	lat	NCANDA	PCTP	-0.200901528224596	-0.2835821390751	-0.118220917374091	-0.200901528224596	1
1906	14.12	lat	NCANDA	PCTP	-0.198078322472934	-0.279366401601632	-0.116790243344237	-0.198078322472934	1
1907	14.22	lat	NCANDA	PCTP	-0.194928093568257	-0.27482259974028	-0.115033587396234	-0.194928093568257	1
1908	14.32	lat	NCANDA	PCTP	-0.191445969242694	-0.269832606602951	-0.113059331882437	-0.191445969242694	1
1909	14.42	lat	NCANDA	PCTP	-0.187630933206983	-0.264345885473047	-0.110915980940918	-0.187630933206983	1
1910	14.52	lat	NCANDA	PCTP	-0.18348602119001	-0.25838123052347	-0.10859081185655	-0.18348602119001	1
1911	14.62	lat	NCANDA	PCTP	-0.179019492224349	-0.252021791257515	-0.106017193191183	-0.179019492224349	1
1912	14.72	lat	NCANDA	PCTP	-0.174244599210911	-0.245396018343128	-0.103093180078693	-0.174244599210911	1
1913	14.82	lat	NCANDA	PCTP	-0.169179689224461	-0.238653800750856	-0.0997055776980655	-0.169179689224461	1
1914	14.92	lat	NCANDA	PCTP	-0.163848002383249	-0.231938872867428	-0.0957571318990704	-0.163848002383249	1
1915	15.02	lat	NCANDA	PCTP	-0.158277433029435	-0.225361373019912	-0.0911934930389577	-0.158277433029435	1
1916	15.12	lat	NCANDA	PCTP	-0.152500283190279	-0.218977740535784	-0.0860228258447732	-0.152500283190279	1
1917	15.22	lat	NCANDA	PCTP	-0.146552906079398	-0.212784042200495	-0.080321769958301	-0.146552906079398	1
1918	15.32	lat	NCANDA	PCTP	-0.140475165458637	-0.206724161852086	-0.0742261690651884	-0.140475165458637	1
1919	15.42	lat	NCANDA	PCTP	-0.13430991095351	-0.200711133619557	-0.067908688287463	-0.13430991095351	1
1920	15.52	lat	NCANDA	PCTP	-0.1281023328306	-0.194652825078332	-0.061551840582868	-0.1281023328306	1
1921	15.62	lat	NCANDA	PCTP	-0.121899160843846	-0.188476061933751	-0.0553222597539401	-0.121899160843846	1
1922	15.72	lat	NCANDA	PCTP	-0.115744970938298	-0.182143065295385	-0.0493468765812102	-0.115744970938298	1
1923	15.82	lat	NCANDA	PCTP	-0.109686084669174	-0.17566655045393	-0.0437056188844189	-0.109686084669174	1
1924	15.92	lat	NCANDA	PCTP	-0.10376968408946	-0.169108958482111	-0.0384304096968085	-0.10376968408946	1
1925	16.02	lat	NCANDA	PCTP	-0.09804126156663	-0.162574728977987	-0.0335077941552729	-0.09804126156663	1
1926	16.12	lat	NCANDA	PCTP	-0.0925411619647929	-0.156196023979874	-0.028886299949712	-0.0925411619647929	1
1927	16.22	lat	NCANDA	PCTP	-0.0873086934548485	-0.150125720316635	-0.0244916665930621	-0.0873086934548485	1
1928	16.32	lat	NCANDA	PCTP	-0.0823803665216922	-0.14451069008085	-0.020250042962534	-0.0823803665216922	1
1929	16.42	lat	NCANDA	PCTP	-0.0777882776364723	-0.139466706836397	-0.0161098484365479	-0.0777882776364723	1
1930	16.52	lat	NCANDA	PCTP	-0.0735594303332121	-0.135059644951399	-0.0120592157150252	-0.0735594303332121	1
1931	16.62	lat	NCANDA	PCTP	-0.0697141234704163	-0.13129730892186	-0.00813093801897232	-0.0697141234704163	1
1932	16.72	lat	NCANDA	PCTP	-0.0662668316165753	-0.128137677915801	-0.00439598531734976	-0.0662668316165753	1
1933	16.82	lat	NCANDA	PCTP	-0.0632259796516838	-0.125502027404729	-0.000949931898638713	-0.0632259796516838	1
1934	16.92	lat	NCANDA	PCTP	-0.0605941468707696	-0.123290170645509	0.00210187690396953	0	0
1935	17.02	lat	NCANDA	PCTP	-0.0583673989503892	-0.121398655459436	0.00466385755865791	0	0
1936	17.12	lat	NCANDA	PCTP	-0.0565353265845211	-0.119739031790518	0.00666837862147545	0	0
1937	17.22	lat	NCANDA	PCTP	-0.05508118609672	-0.118250792511728	0.00808842031828842	0	0
1938	17.32	lat	NCANDA	PCTP	-0.0539822357454141	-0.116908218391391	0.00894374690056247	0	0
1939	17.42	lat	NCANDA	PCTP	-0.0532101258973387	-0.115720822315723	0.0093005705210455	0	0
1940	17.52	lat	NCANDA	PCTP	-0.0527314560775173	-0.114727606191031	0.00926469403599648	0	0
1941	17.62	lat	NCANDA	PCTP	-0.05250844582908	-0.113985670793478	0.008968779135318	0	0
1942	17.72	lat	NCANDA	PCTP	-0.0524995941466669	-0.113553818169062	0.00855462987572769	0	0
1943	17.82	lat	NCANDA	PCTP	-0.052660537110111	-0.113473861447082	0.00815278722686041	0	0
1944	17.92	lat	NCANDA	PCTP	-0.0529449077925883	-0.113753236934633	0.00786342134945635	0	0
1945	18.02	lat	NCANDA	PCTP	-0.0533052087488488	-0.114353787044216	0.00774336954651816	0	0
1946	18.12	lat	NCANDA	PCTP	-0.0536937967483508	-0.115190398811411	0.00780280531470928	0	0
1947	18.22	lat	NCANDA	PCTP	-0.0540662668136741	-0.116145100241696	0.00801256661434744	0	0
1948	18.32	lat	NCANDA	PCTP	-0.0543834135868707	-0.117091609244201	0.00832478207045976	0	0
1949	18.42	lat	NCANDA	PCTP	-0.0546075705307453	-0.117907956008358	0.00869281494686772	0	0
1950	18.52	lat	NCANDA	PCTP	-0.0547028704467892	-0.118489755048642	0.0090840141550634	0	0
1951	18.62	lat	NCANDA	PCTP	-0.0546344572804821	-0.118756598398806	0.00948768383784212	0	0
1952	18.72	lat	NCANDA	PCTP	-0.0543718732286842	-0.118662815935555	0.00991906947818697	0	0
1953	18.82	lat	NCANDA	PCTP	-0.0538900766034498	-0.118201479242827	0.010421326035927	0	0
1954	18.92	lat	NCANDA	PCTP	-0.0531698475799378	-0.117401901919705	0.0110622067598295	0	0
1955	19.02	lat	NCANDA	PCTP	-0.0521981251037847	-0.116321765941488	0.0119255157339186	0	0
1956	19.12	lat	NCANDA	PCTP	-0.0509681266795725	-0.115034209384598	0.0130979560254532	0	0
1957	19.22	lat	NCANDA	PCTP	-0.0494795042827874	-0.113612792513066	0.0146537839474913	0	0
1958	19.32	lat	NCANDA	PCTP	-0.0477380622660785	-0.11211978248094	0.0166436579487826	0	0
1959	19.42	lat	NCANDA	PCTP	-0.0457558980287735	-0.110592017456937	0.01908022139939	0	0
1960	19.52	lat	NCANDA	PCTP	-0.0435489636800892	-0.109035086844367	0.0219371594841882	0	0
1961	19.62	lat	NCANDA	PCTP	-0.0411388676577486	-0.107431715505072	0.0251539801895747	0	0
1962	19.72	lat	NCANDA	PCTP	-0.0385537610780552	-0.105743789738637	0.0286362675825262	0	0
1963	19.82	lat	NCANDA	PCTP	-0.0358250598607172	-0.103922820226933	0.0322727005054987	0	0
1964	19.92	lat	NCANDA	PCTP	-0.0329859441094098	-0.101928352667739	0.0359564644489193	0	0
1965	20.02	lat	NCANDA	PCTP	-0.0300744727037758	-0.0997404026168577	0.0395914572093062	0	0
1966	20.12	lat	NCANDA	PCTP	-0.0271304282590744	-0.0973661115998864	0.0431052550817376	0	0
1967	20.22	lat	NCANDA	PCTP	-0.0241944910063358	-0.0948448396972278	0.0464558576845563	0	0
1968	20.32	lat	NCANDA	PCTP	-0.0213071213071806	-0.0922470811057481	0.049632838491387	0	0
1969	20.42	lat	NCANDA	PCTP	-0.0185071000636921	-0.0896678246298185	0.0526536245024343	0	0
1970	20.52	lat	NCANDA	PCTP	-0.0158265491453488	-0.0872142300109188	0.0555611317202212	0	0
1971	20.62	lat	NCANDA	PCTP	-0.0132989411910086	-0.0850047079057423	0.0584068255237251	0	0
1972	20.72	lat	NCANDA	PCTP	-0.0109532111179554	-0.0831410356748742	0.0612346134389634	0	0
1973	20.82	lat	NCANDA	PCTP	-0.00881376444214887	-0.0816993699264656	0.0640718410421678	0	0
1974	20.92	lat	NCANDA	PCTP	-0.0069018442597971	-0.0807195689247631	0.0669158804051689	0	0
1975	21.02	lat	NCANDA	PCTP	-0.00523359821386522	-0.0802006322788281	0.0697334358510977	0	0
1976	21.12	lat	NCANDA	PCTP	-0.00382044186063859	-0.0801057941811441	0.0724649104598669	0	0
1977	21.22	lat	NCANDA	PCTP	-0.00266930310819524	-0.0803695291000636	0.0750309228836731	0	0
1978	21.32	lat	NCANDA	PCTP	-0.00178195304006749	-0.080908453810756	0.077344547730621	0	0
1979	21.42	lat	NCANDA	PCTP	-0.00115507510698994	-0.0816395318887114	0.0793293816747315	0	0
1980	21.52	lat	NCANDA	PCTP	-0.000780372085871013	-0.0824981549838432	0.0809374108121011	0	0
1981	21.62	lat	NCANDA	PCTP	-0.000644451592340646	-0.0834431506572002	0.0821542474725189	0	0
1982	21.72	lat	NCANDA	PCTP	-0.000732079562678089	-0.0844676394077497	0.0830034802823935	0	0
1983	21.82	lat	NCANDA	PCTP	-0.00102442361540151	-0.0856002641268841	0.0835514168960811	0	0
1984	21.92	lat	NCANDA	PCTP	-0.00149763311458214	-0.0868907575427076	0.0838954913135433	0	0
1985	22.02	lat	NCANDA	PCTP	-0.00212549234855513	-0.0884002774461937	0.0841492927490834	0	0
1986	22.12	lat	NCANDA	PCTP	-0.00287865385960217	-0.0901827958733582	0.0844254881541538	0	0
1987	22.22	lat	NCANDA	PCTP	-0.00373074454525951	-0.0922757935692799	0.0848143044787609	0	0
1988	22.32	lat	NCANDA	PCTP	-0.00465503480579636	-0.0946913854001136	0.0853813157885209	0	0
1989	22.42	lat	NCANDA	PCTP	-0.00562671282263499	-0.0974123586200723	0.0861589329748023	0	0
1990	22.52	lat	NCANDA	PCTP	-0.00661994329529577	-0.100388096688418	0.0871482100978264	0	0
1991	22.62	lat	NCANDA	PCTP	-0.00761476479635047	-0.103552640870731	0.0883231112780302	0	0
1992	22.72	lat	NCANDA	PCTP	-0.00859131341325436	-0.106828604637376	0.0896459778108677	0	0
1993	22.82	lat	NCANDA	PCTP	-0.00953424674224638	-0.110146844948427	0.0910783514639344	0	0
1994	22.92	lat	NCANDA	PCTP	-0.0104300339284122	-0.113453080262312	0.0925930124054874	0	0
1995	23.02	lat	NCANDA	PCTP	-0.0112645969056266	-0.116704586267693	0.0941753924564398	0	0
1996	23.12	lat	NCANDA	PCTP	-0.0120289148275056	-0.11988576187403	0.0958279322190192	0	0
1997	23.22	lat	NCANDA	PCTP	-0.0127165198496955	-0.123008073965927	0.0975750342665355	0	0
1998	23.32	lat	NCANDA	PCTP	-0.0133246356660357	-0.126110372252791	0.099461100920719	0	0
1999	23.42	lat	NCANDA	PCTP	-0.0138518501916587	-0.12925141462307	0.101547714239753	0	0
[truncated: 7,371 more rows]
