# Supplementary material for: A canonical trajectory of executive function maturation from adolescence to adulthood
Source: Nat Commun. 2023 Oct 30;14:6922. doi: 10.1038/s41467-023-42540-8 (PMC10616171; doi:10.1038/s41467-023-42540-8)
Supplement: Supplementary file 4 — Source Data [file 41467_2023_42540_MOESM4_ESM.zip › SupportingData/Sup1.csv]

	age	visitnumplot	dataset
1	16.5503080082136	1	Luna
2	31.0280629705681	1	Luna
3	19.2443531827515	1	Luna
4	18.2067077344285	1	Luna
5	15.2443531827515	1	Luna
6	17.160848733744	1	Luna
7	19.7289527720739	1	Luna
8	20.9911019849418	1	Luna
9	22.425735797399	1	Luna
10	11.7782340862423	1	Luna
11	10.3436002737851	1	Luna
12	11.9014373716632	1	Luna
13	13.7905544147844	2	Luna
14	15.8850102669405	3	Luna
15	11.8083504449008	1	Luna
16	14.0287474332649	2	Luna
17	15.8275154004107	1	Luna
18	17.2046543463381	2	Luna
19	18.0479123887748	3	Luna
20	20.2984257357974	4	Luna
21	17.4729637234771	1	Luna
22	18.507871321013	2	Luna
23	19.6002737850787	3	Luna
24	20.7310061601643	4	Luna
25	21.678302532512	5	Luna
26	24.3203285420945	6	Luna
27	26.3299110198494	7	Luna
28	13.7221081451061	1	Luna
29	14.8418891170431	2	Luna
30	16.0383299110199	3	Luna
31	16.9007529089665	4	Luna
32	19.7672826830938	5	Luna
33	21.2813141683778	6	Luna
34	23.8685831622177	7	Luna
35	16.9144421629021	1	Luna
36	18.3326488706366	2	Luna
37	19.4715947980835	3	Luna
38	20.4325804243669	4	Luna
39	21.4647501711157	5	Luna
40	26.3655030800821	6	Luna
41	27.4360027378508	7	Luna
42	28.4243668720055	8	Luna
43	9.41273100616016	1	Luna
44	12.7091033538672	2	Luna
45	18.2669404517454	3	Luna
46	22.3244353182752	1	Luna
47	28.7775496235455	2	Luna
48	30.8939082819986	3	Luna
49	14.4366872005476	1	Luna
50	15.4688569472964	2	Luna
51	16.498288843258	3	Luna
52	17.555099247091	4	Luna
53	18.4585900068446	5	Luna
54	21.5989048596851	6	Luna
55	16.3066392881588	1	Luna
56	18.4722792607803	2	Luna
57	19.5619438740589	3	Luna
58	20.952772073922	4	Luna
59	23.1129363449692	5	Luna
60	25.6974674880219	6	Luna
61	13.6317590691307	1	Luna
62	14.6694045174538	2	Luna
63	17.6235455167693	3	Luna
64	15.4004106776181	1	Luna
65	16.4380561259411	2	Luna
66	19.3921971252567	3	Luna
67	12.5886379192334	1	Luna
68	13.7549623545517	2	Luna
69	14.6748802190281	3	Luna
70	16.580424366872	4	Luna
71	13.1033538672142	1	Luna
72	14.2696783025325	2	Luna
73	15.1759069130732	3	Luna
74	16.1834360027378	4	Luna
75	17.0951403148528	5	Luna
76	14.694045174538	1	Luna
77	12.4134154688569	1	Luna
78	13.5386721423682	2	Luna
79	14.7871321013005	3	Luna
80	15.6632443531828	4	Luna
81	16.5475701574264	5	Luna
82	14.1683778234086	1	Luna
83	15.2936344969199	2	Luna
84	17.3798767967146	3	Luna
85	18.3025325119781	4	Luna
86	12.5722108145106	1	Luna
87	13.6536618754278	2	Luna
88	14.6694045174538	3	Luna
89	15.64681724846	4	Luna
90	16.7091033538672	5	Luna
91	19.4880219028063	6	Luna
92	20.4681724845996	7	Luna
93	21.5660506502396	8	Luna
94	22.9869952087611	9	Luna
95	21.8699520876112	1	Luna
96	21.1143052703628	1	Luna
97	22.5516769336071	2	Luna
98	23.4852840520192	3	Luna
99	11.5783709787817	1	Luna
100	13.1362080766598	2	Luna
101	14.154688569473	3	Luna
102	15.1457905544148	4	Luna
103	16.0684462696783	5	Luna
104	18.8199863107461	6	Luna
105	19.8165639972622	7	Luna
106	20.8323066392882	8	Luna
107	21.8370978781656	9	Luna
108	11.0581793292266	1	Luna
109	12.0766598220397	2	Luna
110	13.0677618069815	3	Luna
111	13.990417522245	4	Luna
112	35.0527036276523	1	Luna
113	14.1793292265572	1	Luna
114	15.6386036960986	2	Luna
115	12.5037645448323	1	Luna
116	13.5359342915811	2	Luna
117	14.4558521560575	3	Luna
118	15.4551676933607	4	Luna
119	16.4709103353867	5	Luna
120	19.7152635181383	6	Luna
121	20.7118412046543	7	Luna
122	21.7604380561259	8	Luna
123	23.7754962354552	9	Luna
124	10.6365503080082	1	Luna
125	13.700205338809	2	Luna
126	14.6365503080082	3	Luna
127	14.54893908282	1	Luna
128	16.8377823408624	3	Luna
129	17.8918548939083	4	Luna
130	14.7707049965777	1	Luna
131	16.0465434633812	2	Luna
132	17.9028062970568	3	Luna
133	19.2689938398357	4	Luna
134	20.1095140314853	5	Luna
135	22.8856947296372	6	Luna
136	23.8466803559206	7	Luna
137	26.0917180013689	8	Luna
138	27.1047227926078	9	Luna
139	18.321697467488	1	Luna
140	19.3182751540041	2	Luna
141	20.3011635865845	3	Luna
142	19.3100616016427	1	Luna
143	21.2621492128679	2	Luna
144	23.5099247091034	3	Luna
145	19.4140999315537	1	Luna
146	18.7734428473648	1	Luna
147	15.211498973306	1	Luna
148	17.0485968514716	2	Luna
149	18.9760438056126	3	Luna
150	13.1115674195756	1	Luna
151	11.3812457221081	1	Luna
152	12.5229295003422	2	Luna
153	14.9267624914442	1	Luna
154	16.0684462696783	2	Luna
155	10.5735797399042	1	Luna
156	11.7535934291581	2	Luna
157	13.2539356605065	1	Luna
158	13.0266940451745	1	Luna
159	14.0451745379877	2	Luna
160	15.006160164271	3	Luna
161	16.0246406570842	4	Luna
162	17.0321697467488	5	Luna
163	19.7535934291581	6	Luna
164	20.7802874743326	7	Luna
165	21.7768651608487	8	Luna
166	22.7871321013005	9	Luna
167	23.7289527720739	10	Luna
168	17.7987679671458	1	Luna
169	18.8172484599589	2	Luna
170	20.7967145790554	3	Luna
171	21.8042436687201	4	Luna
172	24.9281314168378	5	Luna
173	26.1601642710472	6	Luna
174	27.4332648870637	7	Luna
175	28.5776865160849	8	Luna
176	14.7241615331964	1	Luna
177	15.9233401779603	2	Luna
178	16.9281314168378	3	Luna
179	18.0123203285421	4	Luna
180	19.4579055441478	5	Luna
181	17.0650239561944	1	Luna
182	18.2614647501711	2	Luna
183	20.0383299110199	3	Luna
184	20.8268309377139	4	Luna
185	16.1396303901437	1	Luna
186	17.6947296372348	2	Luna
187	18.9815195071869	3	Luna
188	20.1423682409309	4	Luna
189	10.5242984257358	1	Luna
190	12.6078028747433	2	Luna
191	13.6591375770021	3	Luna
192	14.5516769336071	4	Luna
193	19.3045859000684	1	Luna
194	20.3997262149213	2	Luna
195	11.8521560574949	1	Luna
196	13.056810403833	2	Luna
197	14.0451745379877	3	Luna
198	15.151266255989	4	Luna
199	11.1731690622861	1	Luna
200	12.3066392881588	2	Luna
201	13.533196440794	3	Luna
202	14.5297741273101	4	Luna
203	15.5838466803559	5	Luna
204	21.4647501711157	6	Luna
205	11.1731690622861	1	Luna
206	12.3066392881588	2	Luna
207	13.533196440794	3	Luna
208	17.9329226557153	4	Luna
209	20.788501026694	5	Luna
210	21.8097193702943	6	Luna
211	19.605749486653	1	Luna
212	21.1581108829569	2	Luna
213	25.8370978781656	3	Luna
214	27.0335386721424	4	Luna
215	28.37234770705	5	Luna
216	29.138945927447	6	Luna
217	30.1683778234086	7	Luna
218	13.8261464750171	1	Luna
219	14.9404517453799	2	Luna
220	18.2203969883641	3	Luna
221	21.5797399041752	4	Luna
222	22.7707049965777	5	Luna
223	24.1177275838467	6	Luna
224	14.8446269678303	1	Luna
225	17.1334702258727	2	Luna
226	18.1820670773443	3	Luna
227	19.0855578370979	4	Luna
228	21.5414099931554	5	Luna
229	22.6283367556468	6	Luna
230	17.3004791238877	1	Luna
231	19.3483915126626	2	Luna
232	20.5968514715948	3	Luna
233	21.3442847364819	4	Luna
234	19.9534565366188	1	Luna
235	21.5989048596851	2	Luna
236	9.04585900068446	1	Luna
237	14.8418891170431	1	Luna
238	17.09787816564	2	Luna
239	18.2067077344285	3	Luna
240	19.1047227926078	4	Luna
241	21.4784394250513	5	Luna
242	22.4175222450376	6	Luna
243	13.5824777549624	1	Luna
244	14.6694045174538	2	Luna
245	15.7262149212868	3	Luna
246	17.0458590006845	4	Luna
247	17.700205338809	5	Luna
248	17.5605749486653	1	Luna
249	18.8336755646817	2	Luna
250	19.7043121149897	3	Luna
251	11.6824093086927	1	Luna
252	13.6755646817248	2	Luna
253	14.7104722792608	3	Luna
254	15.6878850102669	4	Luna
255	21.8097193702943	5	Luna
256	12.6187542778919	1	Luna
257	10.6173853524983	1	Luna
258	13.7440109514031	1	Luna
259	20.3805612594114	2	Luna
260	21.3908281998631	3	Luna
261	22.4229979466119	4	Luna
262	24.6817248459959	5	Luna
263	14.8473648186174	1	Luna
264	17.015742642026	2	Luna
265	18.1108829568789	3	Luna
266	19.6139630390144	4	Luna
267	10.4120465434634	1	Luna
268	11.4962354551677	2	Luna
269	12.4654346338125	3	Luna
270	13.5304585900068	4	Luna
271	14.5242984257358	5	Luna
272	16.2190280629706	1	Luna
273	17.3032169746749	2	Luna
274	18.3956194387406	3	Luna
275	19.4113620807666	4	Luna
276	20.4490075290897	5	Luna
277	26.3928815879535	6	Luna
278	27.4852840520192	7	Luna
279	18.880219028063	1	Luna
280	20.1067761806982	2	Luna
281	21.1033538672142	3	Luna
282	22.2642026009582	4	Luna
283	23.170431211499	5	Luna
284	17.3771389459274	1	Luna
285	18.5845311430527	2	Luna
286	19.5427789185489	3	Luna
287	21.056810403833	4	Luna
288	22.0752908966461	5	Luna
289	10.0698151950719	1	Luna
290	11.2005475701574	2	Luna
291	12.2929500342231	3	Luna
292	14.17659137577	4	Luna
293	14.7734428473648	1	Luna
294	15.9041752224504	2	Luna
295	16.8952772073922	3	Luna
296	17.9164955509925	4	Luna
297	18.8637919233402	5	Luna
298	12.2190280629706	1	Luna
299	16.6516084873374	1	Luna
300	15.8001368925394	2	Luna
301	16.8733744010951	3	Luna
302	17.4948665297741	1	Luna
303	18.4147843942505	2	Luna
304	19.4387405886379	3	Luna
305	20.4490075290897	4	Luna
306	26.2778918548939	5	Luna
307	12.3969883641342	1	Luna
308	13.9110198494182	2	Luna
309	15.8165639972621	3	Luna
310	16.7474332648871	4	Luna
311	8.32854209445585	1	Luna
312	9.39630390143737	2	Luna
313	10.1902806297057	3	Luna
314	11.9342915811088	4	Luna
315	18.4175222450376	5	Luna
316	19.4360027378508	6	Luna
317	9.14168377823409	1	Luna
318	11.1019849418207	2	Luna
319	12.1286789869952	3	Luna
320	13.1581108829569	4	Luna
321	12.0219028062971	1	Luna
322	13.9794661190965	2	Luna
323	15.0088980150582	3	Luna
324	16.0383299110199	4	Luna
325	18.4284736481862	5	Luna
326	19.3757700205339	6	Luna
327	16.3504449007529	1	Luna
328	8.89253935660506	1	Luna
329	10.2368240930869	2	Luna
330	11.2169746748802	3	Luna
331	12.2108145106092	4	Luna
332	13.2402464065708	5	Luna
333	8.42436687200547	1	Luna
334	9.89185489390828	2	Luna
335	10.3819301848049	3	Luna
336	11.4332648870637	4	Luna
337	12.5557837097878	5	Luna
338	9.96577686516085	1	Luna
339	11.1238877481177	2	Luna
340	12.4544832306639	1	Luna
341	13.6153319644079	2	Luna
342	15.9233401779603	3	Luna
343	17.056810403833	4	Luna
344	9.82888432580424	1	Luna
345	10.8939082819986	2	Luna
346	15.8932238193018	1	Luna
347	16.9965776865161	2	Luna
348	18.0506502395619	3	Luna
349	11.4031485284052	1	Luna
350	13.6290212183436	2	Luna
351	14.5653661875428	3	Luna
352	15.6002737850787	4	Luna
353	12.37234770705	1	Luna
354	13.6454483230664	2	Luna
355	14.5982203969884	3	Luna
356	16.5694729637235	4	Luna
357	14.3107460643395	1	Luna
358	15.4113620807666	2	Luna
359	16.4955509924709	3	Luna
360	17.4236824093087	4	Luna
361	20.2245037645448	5	Luna
362	21.1581108829569	6	Luna
363	23.8028747433265	7	Luna
364	24.8186173853525	8	Luna
365	10.5270362765229	1	Luna
366	11.7316906228611	2	Luna
367	12.684462696783	3	Luna
368	13.6016427104723	4	Luna
369	14.7186858316222	5	Luna
370	12.7857631759069	1	Luna
371	13.990417522245	2	Luna
372	14.943189596167	3	Luna
373	16.8870636550308	4	Luna
374	16.7611225188227	1	Luna
375	17.7549623545517	2	Luna
376	18.8035592060233	3	Luna
377	19.8001368925394	4	Luna
378	22.0150581793292	5	Luna
379	23.1950718685832	6	Luna
380	25.2046543463381	7	Luna
381	26.2888432580424	8	Luna
382	11.419575633128	1	Luna
383	12.5092402464066	2	Luna
384	13.7604380561259	3	Luna
385	14.6584531143053	4	Luna
386	15.6386036960986	5	Luna
387	13.0020533880903	1	Luna
388	16.2381930184805	2	Luna
389	17.2183436002738	3	Luna
390	19.3018480492813	4	Luna
391	11.4496919917864	1	Luna
392	12.6652977412731	2	Luna
393	13.6235455167693	3	Luna
394	14.735112936345	4	Luna
395	15.6413415468857	5	Luna
396	15.6632443531828	1	Luna
397	16.9664613278576	2	Luna
398	18.6392881587953	1	Luna
399	19.4770704996578	2	Luna
400	20.435318275154	3	Luna
401	21.5441478439425	4	Luna
402	19.6824093086927	1	Luna
403	20.7392197125257	2	Luna
404	21.2320328542094	3	Luna
405	13.555099247091	1	Luna
406	12.3504449007529	1	Luna
407	13.2265571526352	2	Luna
408	14.4969199178645	1	Luna
409	15.3347022587269	2	Luna
410	16.4271047227926	3	Luna
411	25.4182067077344	1	Luna
412	12.6707734428474	1	Luna
413	8.85147159479808	1	Luna
414	10.0588637919233	2	Luna
415	21.9493497604381	1	Luna
416	22.8911704312115	1	Luna
417	28.5284052019165	2	Luna
418	29.6153319644079	3	Luna
419	30.6776180698152	4	Luna
420	31.750855578371	5	Luna
421	8.87611225188227	1	Luna
422	10.072553045859	2	Luna
423	11.4140999315537	1	Luna
424	12.6078028747433	2	Luna
425	17.8672142368241	1	Luna
426	16.8432580424367	1	Luna
427	17.7741273100616	2	Luna
428	19.1540041067762	3	Luna
429	20.0903490759754	4	Luna
430	9.37987679671458	1	Luna
431	10.4339493497604	2	Luna
432	12.3422313483915	3	Luna
433	25.5687885010267	1	Luna
434	15.6824093086927	1	Luna
435	18.4941820670773	2	Luna
436	19.5290896646133	3	Luna
437	10.6009582477755	1	Luna
438	11.6386036960986	2	Luna
439	13.6892539356605	3	Luna
440	18.5462012320329	1	Luna
441	19.62765229295	2	Luna
442	20.5065023956194	3	Luna
443	21.5468856947296	4	Luna
444	28.8323066392882	1	Luna
445	20.3394934976044	1	Luna
446	21.138945927447	1	Luna
447	23.0636550308008	2	Luna
448	26.3928815879535	3	Luna
449	28.7145790554415	4	Luna
450	29.9794661190965	5	Luna
451	21.2758384668036	1	Luna
452	22.4804928131417	2	Luna
453	23.7015742642026	3	Luna
454	24.5147159479808	4	Luna
455	17.8179329226557	1	Luna
456	18.8062970568104	2	Luna
457	19.7891854893908	3	Luna
458	21.8069815195072	4	Luna
459	19.6495550992471	1	Luna
460	22.5352498288843	2	Luna
461	23.5482546201232	3	Luna
462	25.6536618754278	4	Luna
463	26.611909650924	5	Luna
464	27.5290896646133	6	Luna
465	15.0910335386721	1	Luna
466	26.2121834360027	1	Luna
467	16.1806981519507	1	Luna
468	17.0622861054073	2	Luna
469	18.466803559206	3	Luna
470	19.1101984941821	4	Luna
471	20.1286789869952	5	Luna
472	22.3545516769336	6	Luna
473	23.3073237508556	7	Luna
474	23.4852840520192	1	Luna
475	29.3497604380561	2	Luna
476	19.3210130047912	1	Luna
477	20.2327173169062	2	Luna
478	22.4394250513347	3	Luna
479	23.1485284052019	4	Luna
480	9.94387405886379	1	Luna
481	10.7898699520876	2	Luna
482	12.1368925393566	3	Luna
483	13.6098562628337	4	Luna
484	13.015742642026	1	Luna
485	13.8617385352498	2	Luna
486	16.0465434633812	3	Luna
487	9.8425735797399	1	Luna
488	11.5181382614648	1	Luna
489	12.3559206023272	1	Luna
490	15.460643394935	2	Luna
491	16.4216290212183	3	Luna
492	16.3477070499658	1	Luna
493	17.347022587269	2	Luna
494	18.466803559206	3	Luna
495	22.2039698836413	4	Luna
496	24.249144421629	5	Luna
497	25.1471594798084	6	Luna
498	9.96851471594798	1	Luna
499	12.0930869267625	2	Luna
500	13.1115674195756	3	Luna
501	14.2614647501711	4	Luna
502	11.7371663244353	1	Luna
503	9.95208761122519	1	Luna
504	10.9705681040383	2	Luna
505	12.9609856262834	3	Luna
506	14.0616016427105	4	Luna
507	10.3791923340178	1	Luna
508	11.4360027378508	2	Luna
509	16.4544832306639	1	Luna
510	20.1368925393566	1	Luna
511	21.4483230663929	1	Luna
512	22.3709787816564	2	Luna
513	24.7063655030801	3	Luna
514	27.0444900752909	4	Luna
515	28.227241615332	5	Luna
516	20.2327173169062	1	Luna
517	21.2128678986995	2	Luna
518	22.6392881587953	3	Luna
519	23.4962354551677	4	Luna
520	24.3011635865845	5	Luna
521	26.2915811088296	6	Luna
522	27.2689938398357	7	Luna
523	28.3230663928816	8	Luna
524	29.0896646132786	9	Luna
525	30.113620807666	10	Luna
526	8.03011635865845	1	Luna
527	10.1957563312799	2	Luna
528	11.2525667351129	3	Luna
529	12.5010266940452	4	Luna
530	11.1184120465435	1	Luna
531	12.498288843258	2	Luna
532	14.3408624229979	3	Luna
533	15.5893223819302	4	Luna
534	13.2566735112936	1	Luna
535	9.43463381245722	1	Luna
536	10.3709787816564	2	Luna
537	11.4934976043806	3	Luna
538	12.3394934976044	4	Luna
539	19.0527036276523	5	Luna
540	15.9972621492129	1	Luna
541	17.0869267624914	2	Luna
542	19.0992470910335	3	Luna
543	20.0958247775496	4	Luna
544	21.9630390143737	5	Luna
545	10.2450376454483	1	Luna
546	11.2826830937714	2	Luna
547	13.2731006160164	3	Luna
548	18.2888432580424	1	Luna
549	19.5373032169747	2	Luna
550	20.4736481861739	3	Luna
551	21.45106091718	4	Luna
552	23.8412046543463	5	Luna
553	24.7857631759069	6	Luna
554	25.8015058179329	7	Luna
555	26.9541409993155	8	Luna
556	28.0684462696783	9	Luna
557	13.6043805612594	1	Luna
558	14.6584531143053	2	Luna
559	15.5208761122519	3	Luna
560	16.7720739219713	4	Luna
561	18.8939082819986	5	Luna
562	19.9260780287474	6	Luna
563	13.8288843258042	1	Luna
564	14.8227241615332	2	Luna
565	15.937029431896	3	Luna
566	16.621492128679	1	Luna
567	17.6481861738535	2	Luna
568	18.6639288158795	3	Luna
569	19.6194387405886	4	Luna
570	22.1437371663244	5	Luna
571	19.1978097193703	1	Luna
572	20.3860369609856	1	Luna
573	16.7994524298426	1	Luna
574	17.782340862423	2	Luna
575	18.9103353867214	3	Luna
576	8.53661875427789	1	Luna
577	9.65092402464066	2	Luna
578	10.4941820670773	3	Luna
579	11.6632443531828	4	Luna
580	16.9500342231348	1	Luna
581	20.8761122518823	2	Luna
582	21.8891170431211	3	Luna
583	22.90212183436	4	Luna
584	12.2053388090349	1	Luna
585	13.1827515400411	2	Luna
586	14.1738535249829	3	Luna
587	20.1286789869952	4	Luna
588	15.2662559890486	1	Luna
589	16.4873374401095	2	Luna
590	9.13347022587269	1	Luna
591	10.1409993155373	2	Luna
592	12.1916495550992	3	Luna
593	9.60438056125941	1	Luna
594	10.7323750855578	1	Luna
595	13.7467488021903	2	Luna
596	15.2443531827515	1	Luna
597	8.41341546885695	1	Luna
598	11.7070499657769	1	Luna
599	12.72553045859	2	Luna
600	13.8507871321013	3	Luna
601	16.8514715947981	1	Luna
602	17.8781656399726	2	Luna
603	19.0198494182067	3	Luna
604	19.895961670089	4	Luna
605	10.8473648186174	1	Luna
606	14.984257357974	1	Luna
607	16.0848733744011	2	Luna
608	9.43189596167009	1	Luna
609	10.4284736481862	2	Luna
610	15.9123887748118	3	Luna
611	16.9089664613279	4	Luna
612	15.5373032169747	1	Luna
613	16.5284052019165	2	Luna
614	17.4702258726899	3	Luna
615	18.8692676249144	4	Luna
616	13.6810403832991	1	Luna
617	17.1170431211499	2	Luna
618	9.33333333333333	1	Luna
619	10.3326488706366	2	Luna
620	11.3812457221081	3	Luna
621	12.4681724845996	4	Luna
622	17.6700889801506	5	Luna
623	17.7248459958932	1	Luna
624	18.8227241615332	2	Luna
625	19.8658453114305	3	Luna
626	20.4298425735797	1	Luna
627	21.4948665297741	2	Luna
628	22.5434633812457	3	Luna
629	23.6960985626283	4	Luna
630	21.4702258726899	1	Luna
631	22.3326488706366	2	Luna
632	23.8466803559206	3	Luna
633	21.1772758384668	1	Luna
634	28.8268309377139	1	Luna
635	29.741273100616	2	Luna
636	23.0417522245038	1	Luna
637	23.9808350444901	2	Luna
638	24.8952772073922	3	Luna
639	24.5530458590007	1	Luna
640	27.1841204654346	1	Luna
641	29.0239561943874	2	Luna
642	24.6187542778919	1	Luna
643	21.6208076659822	1	Luna
644	23.6796714579055	2	Luna
645	24.2573579739904	3	Luna
646	25.1279945242984	4	Luna
647	25.492128678987	1	Luna
648	26.776180698152	2	Luna
649	27.7535934291581	3	Luna
650	28.7556468172485	4	Luna
651	22.6611909650924	1	Luna
652	23.6550308008214	2	Luna
653	24.331279945243	3	Luna
654	21.4401095140315	1	Luna
655	30.6776180698152	1	Luna
656	31.6167008898015	2	Luna
657	32.5311430527036	3	Luna
658	33.6043805612594	4	Luna
659	29.8918548939083	1	Luna
660	20.8104038329911	1	Luna
661	21.9548254620123	2	Luna
662	22.5160848733744	3	Luna
663	22.3518138261465	1	Luna
664	19.3292265571526	1	Luna
665	20.3860369609856	2	Luna
666	21.3305954825462	3	Luna
667	16.94	1	NCANDA
668	18.05	2	NCANDA
669	18.77	3	NCANDA
670	19.77	4	NCANDA
671	21.24	5	NCANDA
672	17.09	1	NCANDA
673	18.31	2	NCANDA
674	19.33	3	NCANDA
675	20.57	4	NCANDA
676	18.06	1	NCANDA
677	20	3	NCANDA
678	21.05	4	NCANDA
679	16.1	1	NCANDA
680	17.29	2	NCANDA
681	18.17	3	NCANDA
682	18.96	4	NCANDA
683	20.07	5	NCANDA
684	13.97	1	NCANDA
685	15.09	2	NCANDA
686	15.98	3	NCANDA
687	16.95	4	NCANDA
688	17.99	5	NCANDA
689	13.88	1	NCANDA
690	15.04	2	NCANDA
691	15.85	3	NCANDA
692	16.81	4	NCANDA
693	17.77	5	NCANDA
694	17.7	1	NCANDA
695	18.7	2	NCANDA
696	19.7	3	NCANDA
697	20.64	4	NCANDA
698	21.61	5	NCANDA
699	14.79	1	NCANDA
700	15.89	2	NCANDA
701	17.02	3	NCANDA
702	19.12	5	NCANDA
703	14.51	1	NCANDA
704	17.54	4	NCANDA
705	17.15	1	NCANDA
706	18.21	2	NCANDA
707	19.18	3	NCANDA
708	20.24	4	NCANDA
709	21.23	5	NCANDA
710	16.22	1	NCANDA
711	17.25	2	NCANDA
712	18.18	3	NCANDA
713	19.12	4	NCANDA
714	20.03	5	NCANDA
715	15.53	1	NCANDA
716	16.7	2	NCANDA
717	17.83	3	NCANDA
718	19.03	4	NCANDA
719	18.08	1	NCANDA
720	19.2	2	NCANDA
721	20.03	3	NCANDA
722	21.02	4	NCANDA
723	22.23	5	NCANDA
724	15.83	1	NCANDA
725	16.94	2	NCANDA
726	17.82	3	NCANDA
727	18.68	4	NCANDA
728	19.93	5	NCANDA
729	18.01	1	NCANDA
730	19	2	NCANDA
731	19.99	3	NCANDA
732	21.09	4	NCANDA
733	22.11	5	NCANDA
734	19.89	1	NCANDA
735	20.93	2	NCANDA
736	21.91	3	NCANDA
737	22.82	4	NCANDA
738	16.88	1	NCANDA
739	18.03	2	NCANDA
740	19.01	3	NCANDA
741	20.03	4	NCANDA
742	15.86	1	NCANDA
743	17.08	2	NCANDA
744	18.17	3	NCANDA
745	15.28	1	NCANDA
746	16.42	2	NCANDA
747	17.42	3	NCANDA
748	18.38	4	NCANDA
749	19.27	5	NCANDA
750	18.48	1	NCANDA
751	20.63	3	NCANDA
752	22.11	4	NCANDA
753	22.97	5	NCANDA
754	19.4	1	NCANDA
755	20.72	2	NCANDA
756	21.88	3	NCANDA
757	22.96	4	NCANDA
758	23.98	5	NCANDA
759	16.78	1	NCANDA
760	18	2	NCANDA
761	19.01	3	NCANDA
762	19.83	4	NCANDA
763	21.07	5	NCANDA
764	15.27	1	NCANDA
765	16.87	3	NCANDA
766	18.33	4	NCANDA
767	19.31	5	NCANDA
768	16.83	1	NCANDA
769	16.88	1	NCANDA
770	19.9	4	NCANDA
771	20.98	5	NCANDA
772	15.55	1	NCANDA
773	16.48	2	NCANDA
774	17.41	3	NCANDA
775	18.35	4	NCANDA
776	19.74	5	NCANDA
777	18.37	1	NCANDA
778	19.73	2	NCANDA
779	20.24	3	NCANDA
780	19.2	1	NCANDA
781	20.33	2	NCANDA
782	21.22	3	NCANDA
783	22.21	4	NCANDA
784	19.86	1	NCANDA
785	20.96	2	NCANDA
786	21.86	3	NCANDA
787	23.36	4	NCANDA
788	24.14	5	NCANDA
789	17.1	1	NCANDA
790	18.05	2	NCANDA
791	18.91	3	NCANDA
792	20.07	4	NCANDA
793	21.05	5	NCANDA
794	20.53	1	NCANDA
795	21.53	2	NCANDA
796	22.39	3	NCANDA
797	23.37	4	NCANDA
798	24.46	5	NCANDA
799	20.43	1	NCANDA
800	21.55	2	NCANDA
801	24.79	5	NCANDA
802	13.76	1	NCANDA
803	14.77	2	NCANDA
804	15.75	3	NCANDA
805	16.84	4	NCANDA
806	17.83	5	NCANDA
807	16.58	1	NCANDA
808	17.76	2	NCANDA
809	18.59	3	NCANDA
810	19.47	4	NCANDA
811	20.56	5	NCANDA
812	15.3	1	NCANDA
813	16.4	2	NCANDA
814	17.34	3	NCANDA
815	18.28	4	NCANDA
816	17.6	1	NCANDA
817	18.62	2	NCANDA
818	19.67	3	NCANDA
819	17.25	1	NCANDA
820	18.2	2	NCANDA
821	19.03	3	NCANDA
822	20.38	4	NCANDA
823	19.87	1	NCANDA
824	20.82	2	NCANDA
825	21.81	3	NCANDA
826	22.81	4	NCANDA
827	23.75	5	NCANDA
828	12.46	1	NCANDA
829	13.59	2	NCANDA
830	14.69	3	NCANDA
831	15.73	4	NCANDA
832	12.41	1	NCANDA
833	13.44	2	NCANDA
834	14.4	3	NCANDA
835	15.39	4	NCANDA
836	16.41	5	NCANDA
837	16.69	1	NCANDA
838	17.79	2	NCANDA
839	18.81	3	NCANDA
840	19.79	4	NCANDA
841	17.35	1	NCANDA
842	18.37	2	NCANDA
843	19.21	3	NCANDA
844	20.27	4	NCANDA
845	21.4	5	NCANDA
846	17.39	1	NCANDA
847	18.39	2	NCANDA
848	21.52	5	NCANDA
849	20.11	1	NCANDA
850	21.11	2	NCANDA
851	22.13	3	NCANDA
852	23.02	4	NCANDA
853	24.06	5	NCANDA
854	14.41	1	NCANDA
855	15.48	2	NCANDA
856	16.56	3	NCANDA
857	17.34	4	NCANDA
858	18.41	5	NCANDA
859	14.95	1	NCANDA
860	16.12	2	NCANDA
861	17.17	3	NCANDA
862	19.34	5	NCANDA
863	15.04	1	NCANDA
864	16.3	2	NCANDA
865	17.21	3	NCANDA
866	17.99	4	NCANDA
867	12.22	1	NCANDA
868	13.33	2	NCANDA
869	14.32	3	NCANDA
870	15.16	4	NCANDA
871	16.32	5	NCANDA
872	21.41	1	NCANDA
873	22.47	2	NCANDA
874	23.45	3	NCANDA
875	24.37	4	NCANDA
876	15.07	1	NCANDA
877	16.05	2	NCANDA
878	17.09	3	NCANDA
879	18.05	4	NCANDA
880	19.23	5	NCANDA
881	17.33	1	NCANDA
882	18.28	2	NCANDA
883	19.51	3	NCANDA
884	20.27	4	NCANDA
885	21.48	5	NCANDA
886	19.21	1	NCANDA
887	20.45	2	NCANDA
888	21.34	3	NCANDA
889	22.34	4	NCANDA
890	23.34	5	NCANDA
891	15.09	1	NCANDA
892	16.08	2	NCANDA
893	17.07	3	NCANDA
894	18.08	4	NCANDA
895	17.28	1	NCANDA
896	18.4	2	NCANDA
897	20.18	4	NCANDA
898	21.23	5	NCANDA
899	18.76	1	NCANDA
900	19.77	2	NCANDA
901	20.68	3	NCANDA
902	21.7	4	NCANDA
903	22.71	5	NCANDA
904	14.84	1	NCANDA
905	15.76	2	NCANDA
906	16.87	3	NCANDA
907	17.85	4	NCANDA
908	18.73	5	NCANDA
909	14.29	1	NCANDA
910	21.45	1	NCANDA
911	22.43	2	NCANDA
912	23.31	3	NCANDA
913	24.39	4	NCANDA
914	25.47	5	NCANDA
915	19.55	1	NCANDA
916	20.56	2	NCANDA
917	15.01	1	NCANDA
918	16.12	2	NCANDA
919	17.05	3	NCANDA
920	17.99	4	NCANDA
921	19.16	5	NCANDA
922	15.98	1	NCANDA
923	16.98	2	NCANDA
924	17.87	3	NCANDA
925	18.9	4	NCANDA
926	19.91	5	NCANDA
927	20.22	1	NCANDA
928	21.24	2	NCANDA
929	22.36	3	NCANDA
930	23.28	4	NCANDA
931	24.47	5	NCANDA
932	18.25	1	NCANDA
933	19.09	2	NCANDA
934	20.23	3	NCANDA
935	21.44	4	NCANDA
936	22.51	5	NCANDA
937	13.02	1	NCANDA
938	14.1	2	NCANDA
939	15.05	3	NCANDA
940	15.98	4	NCANDA
941	16.98	5	NCANDA
942	15.9	1	NCANDA
943	16.97	2	NCANDA
944	17.95	3	NCANDA
945	13.48	1	NCANDA
946	16.49	1	NCANDA
947	17.74	2	NCANDA
948	18.8	3	NCANDA
949	20.74	5	NCANDA
950	17.05	1	NCANDA
951	18.11	2	NCANDA
952	19.1	3	NCANDA
953	19.99	4	NCANDA
954	21.05	5	NCANDA
955	16.81	1	NCANDA
956	17.74	2	NCANDA
957	18.6	3	NCANDA
958	19.78	4	NCANDA
959	21.04	5	NCANDA
960	13.26	1	NCANDA
961	14.29	2	NCANDA
962	15.31	3	NCANDA
963	16.19	4	NCANDA
964	17.25	5	NCANDA
965	15.45	1	NCANDA
966	16.67	2	NCANDA
967	17.38	3	NCANDA
968	18.39	4	NCANDA
969	19.57	5	NCANDA
970	18.76	1	NCANDA
971	20.02	2	NCANDA
972	12.21	1	NCANDA
973	13.17	2	NCANDA
974	14.42	3	NCANDA
975	15.09	4	NCANDA
976	16.1	5	NCANDA
977	13.78	1	NCANDA
978	15.22	2	NCANDA
979	17.1	4	NCANDA
980	18.24	5	NCANDA
981	15.44	1	NCANDA
982	16.48	2	NCANDA
983	17.5	3	NCANDA
984	18.4	4	NCANDA
985	19.69	5	NCANDA
986	12.53	1	NCANDA
987	13.62	2	NCANDA
988	14.52	3	NCANDA
989	15.47	4	NCANDA
990	16.43	5	NCANDA
991	14.38	1	NCANDA
992	15.43	2	NCANDA
993	16.43	3	NCANDA
994	17.52	4	NCANDA
995	18.54	5	NCANDA
996	16.33	1	NCANDA
997	18.02	3	NCANDA
998	14.6	1	NCANDA
999	16.44	3	NCANDA
1000	15.8	1	NCANDA
1001	16.9	2	NCANDA
1002	17.53	1	NCANDA
1003	13.6	1	NCANDA
1004	14.83	2	NCANDA
1005	15.75	3	NCANDA
1006	16.5	4	NCANDA
1007	17.82	5	NCANDA
1008	18.09	1	NCANDA
1009	19.05	2	NCANDA
1010	19.98	3	NCANDA
1011	21.27	4	NCANDA
1012	22.06	5	NCANDA
1013	19.17	1	NCANDA
1014	20.16	2	NCANDA
1015	21.13	3	NCANDA
1016	22.14	4	NCANDA
1017	23.06	5	NCANDA
1018	13.66	1	NCANDA
1019	14.72	2	NCANDA
1020	15.59	3	NCANDA
1021	16.73	4	NCANDA
1022	17.51	5	NCANDA
1023	17.48	1	NCANDA
1024	18.52	2	NCANDA
1025	19.67	3	NCANDA
1026	20.84	4	NCANDA
1027	21.73	5	NCANDA
1028	15.5	1	NCANDA
1029	16.81	2	NCANDA
1030	17.58	3	NCANDA
1031	19.02	4	NCANDA
1032	13.97	1	NCANDA
1033	15.1	2	NCANDA
1034	16.27	3	NCANDA
1035	17.13	4	NCANDA
1036	18.05	5	NCANDA
1037	13.95	1	NCANDA
1038	15.01	2	NCANDA
1039	16.09	3	NCANDA
1040	16.93	4	NCANDA
1041	18.37	5	NCANDA
1042	14.58	1	NCANDA
1043	15.5	2	NCANDA
1044	16.41	3	NCANDA
1045	17.45	4	NCANDA
1046	18.59	5	NCANDA
1047	19.43	1	NCANDA
1048	20.56	2	NCANDA
1049	21.7	3	NCANDA
1050	22.51	4	NCANDA
1051	18.14	1	NCANDA
1052	19.26	2	NCANDA
1053	20.22	3	NCANDA
1054	21.05	4	NCANDA
1055	19.9	1	NCANDA
1056	20.95	2	NCANDA
1057	21.94	3	NCANDA
1058	23.2	4	NCANDA
1059	24.24	5	NCANDA
1060	15.37	1	NCANDA
1061	16.42	2	NCANDA
1062	17.55	3	NCANDA
1063	18.72	4	NCANDA
1064	19.5	5	NCANDA
1065	16.21	2	NCANDA
1066	16.77	3	NCANDA
1067	17.79	4	NCANDA
1068	12.44	1	NCANDA
1069	13.45	2	NCANDA
1070	14.45	3	NCANDA
1071	15.54	4	NCANDA
1072	16.56	5	NCANDA
1073	15.47	1	NCANDA
1074	16.64	2	NCANDA
1075	17.5	3	NCANDA
1076	17.8	1	NCANDA
1077	18.83	2	NCANDA
1078	17.25	1	NCANDA
1079	16.6	1	NCANDA
1080	17.77	2	NCANDA
1081	18.69	3	NCANDA
1082	19.7	4	NCANDA
1083	20.74	5	NCANDA
1084	13.4	1	NCANDA
1085	14.38	2	NCANDA
1086	15.36	3	NCANDA
1087	16.39	4	NCANDA
1088	17.24	5	NCANDA
1089	16.14	1	NCANDA
1090	17.09	2	NCANDA
1091	18.06	3	NCANDA
1092	19.12	4	NCANDA
1093	20.03	5	NCANDA
1094	18.14	1	NCANDA
1095	19.07	2	NCANDA
1096	19.99	3	NCANDA
1097	21.05	4	NCANDA
1098	21.9	5	NCANDA
1099	18.03	1	NCANDA
1100	19.06	2	NCANDA
1101	19.95	3	NCANDA
1102	21.11	4	NCANDA
1103	22.07	5	NCANDA
1104	17.2	1	NCANDA
1105	18.29	2	NCANDA
1106	19.18	3	NCANDA
1107	16.44	1	NCANDA
1108	17.93	2	NCANDA
1109	14.53	1	NCANDA
1110	15.56	2	NCANDA
1111	16.46	3	NCANDA
1112	17.41	4	NCANDA
1113	18.37	5	NCANDA
1114	20.61	1	NCANDA
1115	21.7	2	NCANDA
1116	22.63	3	NCANDA
1117	23.55	4	NCANDA
1118	24.58	5	NCANDA
1119	14.49	1	NCANDA
1120	15.69	2	NCANDA
1121	21.95	1	NCANDA
1122	22.87	2	NCANDA
1123	18.04	1	NCANDA
1124	19.01	2	NCANDA
1125	20.24	3	NCANDA
1126	21.23	4	NCANDA
1127	17.06	1	NCANDA
1128	18.1	2	NCANDA
1129	19.02	3	NCANDA
1130	20.01	4	NCANDA
1131	21.01	5	NCANDA
1132	14.12	1	NCANDA
1133	15.06	2	NCANDA
1134	15.9	3	NCANDA
1135	17.13	4	NCANDA
1136	18.24	5	NCANDA
1137	14.11	1	NCANDA
1138	15.38	2	NCANDA
1139	16.78	3	NCANDA
1140	12.26	1	NCANDA
1141	13.25	2	NCANDA
1142	14.34	3	NCANDA
1143	15.18	4	NCANDA
1144	16.22	5	NCANDA
1145	16.54	1	NCANDA
1146	16.93	2	NCANDA
1147	17.88	3	NCANDA
1148	18.88	4	NCANDA
1149	19.8	5	NCANDA
1150	17.61	1	NCANDA
1151	18.6	2	NCANDA
1152	19.7	3	NCANDA
1153	20.7	4	NCANDA
1154	18.02	1	NCANDA
1155	19.32	2	NCANDA
1156	20.99	4	NCANDA
1157	22.29	5	NCANDA
1158	13.68	1	NCANDA
1159	14.79	2	NCANDA
1160	15.73	3	NCANDA
1161	16.74	4	NCANDA
1162	17.66	5	NCANDA
1163	13.47	1	NCANDA
1164	14.43	2	NCANDA
1165	15.34	3	NCANDA
1166	16.27	4	NCANDA
1167	17.29	5	NCANDA
1168	12.23	1	NCANDA
1169	13.16	2	NCANDA
1170	14.09	3	NCANDA
1171	15.19	4	NCANDA
1172	16.61	5	NCANDA
1173	14.03	1	NCANDA
1174	15.1	2	NCANDA
1175	16.05	3	NCANDA
1176	17.07	4	NCANDA
1177	18.21	5	NCANDA
1178	14.75	1	NCANDA
1179	15.83	2	NCANDA
1180	16.84	3	NCANDA
1181	17.66	4	NCANDA
1182	18.63	5	NCANDA
1183	18.46	1	NCANDA
1184	19.36	2	NCANDA
1185	20.27	3	NCANDA
1186	21.38	4	NCANDA
1187	22.42	5	NCANDA
1188	20.46	1	NCANDA
1189	21.55	2	NCANDA
1190	22.49	3	NCANDA
1191	23.6	4	NCANDA
1192	18.39	1	NCANDA
1193	19.59	2	NCANDA
1194	20.64	3	NCANDA
1195	21.21	4	NCANDA
1196	22.49	5	NCANDA
1197	18.32	1	NCANDA
1198	19.32	2	NCANDA
1199	20.84	4	NCANDA
1200	22.24	5	NCANDA
1201	14.71	1	NCANDA
1202	15.71	2	NCANDA
1203	16.88	3	NCANDA
1204	17.96	4	NCANDA
1205	18.96	5	NCANDA
1206	17.54	1	NCANDA
1207	18.63	2	NCANDA
1208	19.58	3	NCANDA
1209	20.79	4	NCANDA
1210	15.13	1	NCANDA
1211	16.17	2	NCANDA
1212	17.17	3	NCANDA
1213	18.17	4	NCANDA
1214	18.94	5	NCANDA
1215	15.49	1	NCANDA
1216	16.35	2	NCANDA
1217	17.46	3	NCANDA
1218	18.38	4	NCANDA
1219	17.89	1	NCANDA
1220	19.02	2	NCANDA
1221	19.81	3	NCANDA
1222	20.82	4	NCANDA
1223	22.09	5	NCANDA
1224	13	1	NCANDA
1225	13.82	2	NCANDA
1226	14.95	3	NCANDA
1227	15.95	4	NCANDA
1228	13.54	1	NCANDA
1229	14.6	2	NCANDA
1230	15.64	3	NCANDA
1231	16.75	4	NCANDA
1232	17.58	5	NCANDA
1233	13.12	1	NCANDA
1234	14.25	2	NCANDA
1235	15.17	3	NCANDA
1236	16.67	4	NCANDA
1237	17.45	5	NCANDA
1238	20.44	1	NCANDA
1239	21.51	2	NCANDA
1240	22.52	3	NCANDA
1241	23.43	4	NCANDA
1242	24.92	5	NCANDA
1243	15.43	1	NCANDA
1244	16.55	2	NCANDA
1245	17.41	3	NCANDA
1246	18.56	1	NCANDA
1247	19.7	2	NCANDA
1248	20.56	3	NCANDA
1249	21.45	4	NCANDA
1250	22.76	5	NCANDA
1251	16.26	1	NCANDA
1252	17.38	2	NCANDA
1253	18.34	3	NCANDA
1254	19.12	4	NCANDA
1255	20.21	5	NCANDA
1256	17.24	1	NCANDA
1257	18.22	2	NCANDA
1258	19.35	3	NCANDA
1259	20.16	4	NCANDA
1260	21.19	5	NCANDA
1261	15.1	1	NCANDA
1262	16.01	2	NCANDA
1263	16.97	3	NCANDA
1264	18.16	4	NCANDA
1265	19.18	5	NCANDA
1266	16.3	1	NCANDA
1267	17.3	2	NCANDA
1268	18.22	3	NCANDA
1269	19.28	4	NCANDA
1270	20.07	5	NCANDA
1271	18.05	1	NCANDA
1272	18.91	2	NCANDA
1273	19.85	3	NCANDA
1274	21.1	4	NCANDA
1275	21.99	5	NCANDA
1276	16.3	1	NCANDA
1277	17.44	2	NCANDA
1278	18.26	3	NCANDA
1279	19.28	4	NCANDA
1280	20.48	5	NCANDA
1281	16.91	1	NCANDA
1282	18.05	2	NCANDA
1283	18.97	3	NCANDA
1284	19.87	4	NCANDA
1285	21.02	5	NCANDA
1286	14.83	1	NCANDA
1287	15.94	2	NCANDA
1288	16.9	3	NCANDA
1289	17.83	4	NCANDA
1290	18.78	5	NCANDA
1291	13.03	1	NCANDA
1292	13.95	2	NCANDA
1293	14.78	3	NCANDA
1294	16.06	4	NCANDA
1295	16.87	5	NCANDA
1296	15.82	1	NCANDA
1297	16.85	2	NCANDA
1298	17.91	3	NCANDA
1299	18.95	4	NCANDA
1300	19.9	5	NCANDA
1301	16.13	1	NCANDA
1302	17.12	2	NCANDA
1303	18.16	3	NCANDA
1304	19.27	4	NCANDA
1305	20.27	5	NCANDA
1306	14.44	1	NCANDA
1307	15.45	2	NCANDA
1308	16.43	3	NCANDA
1309	17.52	4	NCANDA
1310	18.42	5	NCANDA
1311	14.32	1	NCANDA
1312	15.18	2	NCANDA
1313	16.29	3	NCANDA
1314	17.25	4	NCANDA
1315	18.4	5	NCANDA
1316	17.9	1	NCANDA
1317	18.77	2	NCANDA
1318	19.67	3	NCANDA
1319	20.96	4	NCANDA
1320	21.8	5	NCANDA
1321	17.28	1	NCANDA
1322	18.23	2	NCANDA
1323	19.03	3	NCANDA
1324	20.06	4	NCANDA
1325	21.15	5	NCANDA
1326	21.29	1	NCANDA
1327	16.58	1	NCANDA
1328	17.71	2	NCANDA
1329	18.64	3	NCANDA
1330	19.79	4	NCANDA
1331	20.58	5	NCANDA
1332	12.32	1	NCANDA
1333	13.41	2	NCANDA
1334	14.31	3	NCANDA
1335	15.3	4	NCANDA
1336	16.31	5	NCANDA
1337	13.67	1	NCANDA
1338	14.63	2	NCANDA
1339	15.72	3	NCANDA
1340	16.79	4	NCANDA
1341	17.78	5	NCANDA
1342	15.29	1	NCANDA
1343	16.42	2	NCANDA
1344	17.43	3	NCANDA
1345	18.34	4	NCANDA
1346	19.2	5	NCANDA
1347	16.76	1	NCANDA
1348	17.83	2	NCANDA
1349	18.97	3	NCANDA
1350	19.72	4	NCANDA
1351	17	1	NCANDA
1352	18.06	2	NCANDA
1353	18.94	3	NCANDA
1354	15.26	1	NCANDA
1355	16.3	2	NCANDA
1356	17.24	3	NCANDA
1357	18.25	4	NCANDA
1358	19.17	5	NCANDA
1359	18.45	1	NCANDA
1360	19.5	2	NCANDA
1361	20.53	3	NCANDA
1362	21.21	4	NCANDA
1363	22.92	5	NCANDA
1364	15.57	1	NCANDA
1365	16.55	2	NCANDA
1366	17.56	3	NCANDA
1367	18.37	4	NCANDA
1368	13.91	1	NCANDA
1369	14.97	2	NCANDA
1370	15.96	3	NCANDA
1371	13.45	1	NCANDA
1372	14.51	2	NCANDA
1373	15.44	3	NCANDA
1374	16.42	4	NCANDA
1375	17.55	5	NCANDA
1376	18.97	1	NCANDA
1377	19.99	2	NCANDA
1378	20.93	3	NCANDA
1379	21.94	4	NCANDA
1380	18.05	1	NCANDA
1381	19.08	2	NCANDA
1382	19.95	3	NCANDA
1383	20.92	4	NCANDA
1384	21.95	5	NCANDA
1385	14.73	1	NCANDA
1386	17.43	1	NCANDA
1387	18.43	2	NCANDA
1388	19.3	3	NCANDA
1389	20.33	4	NCANDA
1390	21.47	5	NCANDA
1391	13.65	1	NCANDA
1392	15.02	2	NCANDA
1393	16.02	3	NCANDA
1394	17.11	4	NCANDA
1395	18.51	5	NCANDA
1396	19.09	1	NCANDA
1397	20.22	2	NCANDA
1398	17	1	NCANDA
1399	18.09	2	NCANDA
1400	19.01	3	NCANDA
1401	20.04	4	NCANDA
1402	14.93	1	NCANDA
1403	15.92	2	NCANDA
1404	16.88	3	NCANDA
1405	13.63	1	NCANDA
1406	14.7	2	NCANDA
1407	15.67	3	NCANDA
1408	16.71	4	NCANDA
1409	17.68	5	NCANDA
1410	16.5	1	NCANDA
1411	17.54	2	NCANDA
1412	18.53	3	NCANDA
1413	19.55	4	NCANDA
1414	19.98	1	NCANDA
1415	21.05	2	NCANDA
1416	21.9	3	NCANDA
1417	23.09	4	NCANDA
1418	23.93	5	NCANDA
1419	17.02	1	NCANDA
1420	18.17	2	NCANDA
1421	19.16	3	NCANDA
1422	20.16	4	NCANDA
1423	21.37	5	NCANDA
1424	16.33	1	NCANDA
1425	17.33	2	NCANDA
1426	18.34	3	NCANDA
1427	14.11	1	NCANDA
1428	15.33	2	NCANDA
1429	16.25	3	NCANDA
1430	17.49	4	NCANDA
1431	16.92	1	NCANDA
1432	17.98	2	NCANDA
1433	18.98	3	NCANDA
1434	19.89	4	NCANDA
1435	20.88	5	NCANDA
1436	21.28	1	NCANDA
1437	22.35	2	NCANDA
1438	23.21	3	NCANDA
1439	24.09	4	NCANDA
1440	25.3	5	NCANDA
1441	14.65	1	NCANDA
1442	15.64	2	NCANDA
1443	16.65	3	NCANDA
1444	17.78	4	NCANDA
1445	18.65	5	NCANDA
1446	20.82	1	NCANDA
1447	21.86	2	NCANDA
1448	23.1	3	NCANDA
1449	14.72	1	NCANDA
1450	15.82	2	NCANDA
1451	16.93	3	NCANDA
1452	18.18	4	NCANDA
1453	19.16	5	NCANDA
1454	12.84	1	NCANDA
1455	13.89	2	NCANDA
1456	15.27	3	NCANDA
1457	16.3	4	NCANDA
1458	17.24	5	NCANDA
1459	12.04	1	NCANDA
1460	13.13	2	NCANDA
1461	14.01	3	NCANDA
1462	14.99	4	NCANDA
1463	16.1	5	NCANDA
1464	15.59	1	NCANDA
1465	16.68	2	NCANDA
1466	17.66	3	NCANDA
1467	18.6	4	NCANDA
1468	19.64	5	NCANDA
1469	18.16	1	NCANDA
1470	19.25	2	NCANDA
1471	20.26	3	NCANDA
1472	21.29	4	NCANDA
1473	22.21	5	NCANDA
1474	20.13	1	NCANDA
1475	21.17	2	NCANDA
1476	13.75	1	NCANDA
1477	14.85	2	NCANDA
1478	15.85	3	NCANDA
1479	17.04	4	NCANDA
1480	17.82	5	NCANDA
1481	16.82	1	NCANDA
1482	17.92	2	NCANDA
1483	18.89	3	NCANDA
1484	19.67	4	NCANDA
1485	15.08	1	NCANDA
1486	16.2	2	NCANDA
1487	17.08	3	NCANDA
1488	17.96	4	NCANDA
1489	13.53	1	NCANDA
1490	14.55	2	NCANDA
1491	15.47	3	NCANDA
1492	16.49	4	NCANDA
1493	17.21	5	NCANDA
1494	18.76	1	NCANDA
1495	19.73	2	NCANDA
1496	20.73	3	NCANDA
1497	21.86	4	NCANDA
1498	22.84	5	NCANDA
1499	15.55	1	NCANDA
1500	16.55	2	NCANDA
1501	17.54	3	NCANDA
1502	18.6	4	NCANDA
1503	19.68	5	NCANDA
1504	15.01	1	NCANDA
1505	16.02	2	NCANDA
1506	17.08	3	NCANDA
1507	18.29	1	NCANDA
1508	19.31	2	NCANDA
1509	20.26	3	NCANDA
1510	21.16	4	NCANDA
1511	22.65	5	NCANDA
1512	16.65	1	NCANDA
1513	17.57	2	NCANDA
1514	18.58	3	NCANDA
1515	19.56	4	NCANDA
1516	20.55	5	NCANDA
1517	16.54	1	NCANDA
1518	17.61	2	NCANDA
1519	18.55	3	NCANDA
1520	19.63	4	NCANDA
1521	14.66	1	NCANDA
1522	15.66	2	NCANDA
1523	16.71	3	NCANDA
1524	17.6	4	NCANDA
1525	13.86	1	NCANDA
1526	17.58	1	NCANDA
1527	14.19	1	NCANDA
1528	15.18	2	NCANDA
1529	16.13	3	NCANDA
1530	17.26	4	NCANDA
1531	18.2	5	NCANDA
1532	13.64	1	NCANDA
1533	14.61	2	NCANDA
1534	15.63	3	NCANDA
1535	16.82	4	NCANDA
1536	17.97	5	NCANDA
1537	15.73	1	NCANDA
1538	16.79	2	NCANDA
1539	17.72	3	NCANDA
1540	18.66	4	NCANDA
1541	19.86	5	NCANDA
1542	17.87	1	NCANDA
1543	18.91	2	NCANDA
1544	19.87	3	NCANDA
1545	20.97	4	NCANDA
1546	21.7	5	NCANDA
1547	19.53	1	NCANDA
1548	20.36	2	NCANDA
1549	21.36	3	NCANDA
1550	22.37	4	NCANDA
1551	23.9	5	NCANDA
1552	18.28	1	NCANDA
1553	13.22	1	NCANDA
1554	14.22	2	NCANDA
1555	15.21	3	NCANDA
1556	16.19	4	NCANDA
1557	17.36	5	NCANDA
1558	18.84	1	NCANDA
1559	19.9	2	NCANDA
1560	21.02	3	NCANDA
1561	22.26	4	NCANDA
1562	23.19	5	NCANDA
1563	18.15	1	NCANDA
1564	19.22	2	NCANDA
1565	20.16	3	NCANDA
1566	21.12	4	NCANDA
1567	12.51	1	NCANDA
1568	13.47	2	NCANDA
1569	14.34	3	NCANDA
1570	15.54	4	NCANDA
1571	16.44	5	NCANDA
1572	14.19	1	NCANDA
1573	15.23	2	NCANDA
1574	16.26	3	NCANDA
1575	17.21	4	NCANDA
1576	18.23	5	NCANDA
1577	15.56	1	NCANDA
1578	16.65	2	NCANDA
1579	17.61	3	NCANDA
1580	18.6	4	NCANDA
1581	19.6	5	NCANDA
1582	18.34	1	NCANDA
1583	19.8	2	NCANDA
1584	20.22	3	NCANDA
1585	21.22	4	NCANDA
1586	16.82	1	NCANDA
1587	17.89	2	NCANDA
1588	18.89	3	NCANDA
1589	19.76	4	NCANDA
1590	14.35	1	NCANDA
1591	15.58	2	NCANDA
1592	16.67	3	NCANDA
1593	16.44	1	NCANDA
1594	17.44	2	NCANDA
1595	18.43	3	NCANDA
1596	19.51	4	NCANDA
1597	17.98	1	NCANDA
1598	19.03	2	NCANDA
1599	20.03	3	NCANDA
1600	21.42	4	NCANDA
1601	22.38	5	NCANDA
1602	16.59	1	NCANDA
1603	17.58	2	NCANDA
1604	18.63	3	NCANDA
1605	19.67	4	NCANDA
1606	20.58	5	NCANDA
1607	15.25	1	NCANDA
1608	16.33	2	NCANDA
1609	17.32	3	NCANDA
1610	18.25	4	NCANDA
1611	19.25	5	NCANDA
1612	18.06	1	NCANDA
1613	19.19	2	NCANDA
1614	20.12	3	NCANDA
1615	19.77	1	NCANDA
1616	20.84	2	NCANDA
1617	21.84	3	NCANDA
1618	22.71	4	NCANDA
1619	15.49	1	NCANDA
1620	16.5	2	NCANDA
1621	18.64	4	NCANDA
1622	19.37	1	NCANDA
1623	20.3	2	NCANDA
1624	21.36	3	NCANDA
1625	13.79	1	NCANDA
1626	14.83	2	NCANDA
1627	15.85	3	NCANDA
1628	16.89	4	NCANDA
1629	17.99	1	NCANDA
1630	18.99	2	NCANDA
1631	19.87	3	NCANDA
1632	21.04	4	NCANDA
1633	21.94	5	NCANDA
1634	15.39	1	NCANDA
1635	16.37	2	NCANDA
1636	17.38	3	NCANDA
1637	18.39	4	NCANDA
1638	19.29	5	NCANDA
1639	12.55	1	NCANDA
1640	13.53	2	NCANDA
1641	14.52	3	NCANDA
1642	15.51	4	NCANDA
1643	16.62	5	NCANDA
1644	14.32	1	NCANDA
1645	15.29	2	NCANDA
1646	16.29	3	NCANDA
1647	17.28	4	NCANDA
1648	18.39	5	NCANDA
1649	14.64	1	NCANDA
1650	15.61	2	NCANDA
1651	16.67	3	NCANDA
1652	17.59	4	NCANDA
1653	18.33	5	NCANDA
1654	12.51	1	NCANDA
1655	14.59	3	NCANDA
1656	15.66	4	NCANDA
1657	16.33	5	NCANDA
1658	12.76	1	NCANDA
1659	13.77	2	NCANDA
1660	15.13	3	NCANDA
1661	15.93	4	NCANDA
1662	16.75	5	NCANDA
1663	18.7	1	NCANDA
1664	19.86	2	NCANDA
1665	20.7	3	NCANDA
1666	21.74	4	NCANDA
1667	22.62	5	NCANDA
1668	12.32	1	NCANDA
1669	13.3	2	NCANDA
1670	14.26	3	NCANDA
1671	15.29	4	NCANDA
1672	15.98	5	NCANDA
1673	14.05	1	NCANDA
1674	15.1	2	NCANDA
1675	16.06	3	NCANDA
1676	17.12	4	NCANDA
1677	18.11	5	NCANDA
1678	13.36	1	NCANDA
1679	14.26	2	NCANDA
1680	15.3	3	NCANDA
1681	16.21	4	NCANDA
1682	17.31	5	NCANDA
1683	12.86	1	NCANDA
1684	13.91	2	NCANDA
1685	15.03	3	NCANDA
1686	16.13	4	NCANDA
1687	16.11	1	NCANDA
1688	17.09	2	NCANDA
1689	19.05	4	NCANDA
1690	19.88	5	NCANDA
1691	16.17	1	NCANDA
1692	17.07	2	NCANDA
1693	18.11	3	NCANDA
1694	19.02	4	NCANDA
1695	20.12	5	NCANDA
1696	14.28	1	NCANDA
1697	12.96	1	NCANDA
1698	14.01	2	NCANDA
1699	14.87	3	NCANDA
1700	15.96	4	NCANDA
1701	17.04	5	NCANDA
1702	13.12	1	NCANDA
1703	14.22	2	NCANDA
1704	15.06	3	NCANDA
1705	16.04	4	NCANDA
1706	16.98	5	NCANDA
1707	17.13	1	NCANDA
1708	18.16	2	NCANDA
1709	19.17	3	NCANDA
1710	20.53	4	NCANDA
1711	21.52	5	NCANDA
1712	15.17	1	NCANDA
1713	16.18	2	NCANDA
1714	17.05	3	NCANDA
1715	18.02	4	NCANDA
1716	19.54	5	NCANDA
1717	18.21	1	NCANDA
1718	15.81	1	NCANDA
1719	16.87	2	NCANDA
1720	17.85	3	NCANDA
1721	18.75	4	NCANDA
1722	19.78	5	NCANDA
1723	19.24	1	NCANDA
1724	20.18	2	NCANDA
1725	21.28	3	NCANDA
1726	22.07	4	NCANDA
1727	16.65	1	NCANDA
1728	17.59	2	NCANDA
1729	13.35	1	NCANDA
1730	14.34	2	NCANDA
1731	15.41	3	NCANDA
1732	16.35	4	NCANDA
1733	17.17	5	NCANDA
1734	18.97	1	NCANDA
1735	20.07	2	NCANDA
1736	20.95	3	NCANDA
1737	22.02	4	NCANDA
1738	23.07	5	NCANDA
1739	14.99	1	NCANDA
1740	13.2	1	NCANDA
1741	14.34	2	NCANDA
1742	15.2	3	NCANDA
1743	16.36	4	NCANDA
1744	19.62	1	NCANDA
1745	20.77	2	NCANDA
1746	22	3	NCANDA
1747	17.25	1	NCANDA
1748	21.19	5	NCANDA
1749	17.3	1	NCANDA
1750	18.31	2	NCANDA
1751	19.9	3	NCANDA
1752	16.47	1	NCANDA
1753	17.49	2	NCANDA
1754	18.84	3	NCANDA
1755	20.28	4	NCANDA
1756	14.94	1	NCANDA
1757	15.96	2	NCANDA
1758	17.04	3	NCANDA
1759	17.95	4	NCANDA
1760	18.98	5	NCANDA
1761	12.14	1	NCANDA
1762	13.17	2	NCANDA
1763	14.26	3	NCANDA
1764	15.16	4	NCANDA
1765	16.2	5	NCANDA
1766	17.26	1	NCANDA
1767	18.09	2	NCANDA
1768	19.96	1	NCANDA
1769	20.72	2	NCANDA
1770	21.94	3	NCANDA
1771	22.97	4	NCANDA
1772	15.35	1	NCANDA
1773	16.28	2	NCANDA
1774	17.44	3	NCANDA
1775	18.35	4	NCANDA
1776	15.83	1	NCANDA
1777	12.44	1	NCANDA
1778	14.4	1	NCANDA
1779	15.5	2	NCANDA
1780	16.35	3	NCANDA
1781	17.33	4	NCANDA
1782	18.54	5	NCANDA
1783	16.81	1	NCANDA
1784	17.67	2	NCANDA
1785	19.72	4	NCANDA
1786	16.81	1	NCANDA
1787	17.67	2	NCANDA
1788	19.7	4	NCANDA
1789	15.45	1	NCANDA
1790	16.57	2	NCANDA
1791	17.6	3	NCANDA
1792	18.88	4	NCANDA
1793	19.89	5	NCANDA
1794	12.61	1	NCANDA
1795	13.59	2	NCANDA
1796	14.58	3	NCANDA
1797	15.61	4	NCANDA
1798	16.52	5	NCANDA
1799	17.22	1	NCANDA
1800	19.26	3	NCANDA
1801	20.33	4	NCANDA
1802	21.15	5	NCANDA
1803	16.91	1	NCANDA
1804	18.04	2	NCANDA
1805	19.37	3	NCANDA
1806	13.64	1	NCANDA
1807	14.66	2	NCANDA
1808	15.68	3	NCANDA
1809	16.67	4	NCANDA
1810	18.68	1	NCANDA
1811	19.79	2	NCANDA
1812	20.81	3	NCANDA
1813	21.85	4	NCANDA
1814	22.68	5	NCANDA
1815	13.25	1	NCANDA
1816	14.25	2	NCANDA
1817	15.21	3	NCANDA
1818	16.3	4	NCANDA
1819	17.24	5	NCANDA
1820	17.8	1	NCANDA
1821	18.92	2	NCANDA
1822	18.77	1	NCANDA
1823	18.61	1	NCANDA
1824	19.64	2	NCANDA
1825	20.79	3	NCANDA
1826	21.51	4	NCANDA
1827	22.61	5	NCANDA
1828	12.45	1	NCANDA
1829	19.95	1	NCANDA
1830	20.95	2	NCANDA
1831	21.91	3	NCANDA
1832	22.93	4	NCANDA
1833	13.41	1	NCANDA
1834	14.48	2	NCANDA
1835	15.56	3	NCANDA
1836	16.79	4	NCANDA
1837	17.89	5	NCANDA
1838	16.91	1	NCANDA
1839	17.9	2	NCANDA
1840	18.88	3	NCANDA
1841	19.82	4	NCANDA
1842	20.7	5	NCANDA
1843	14.68	1	NCANDA
1844	15.66	2	NCANDA
1845	16.65	3	NCANDA
1846	17.63	4	NCANDA
1847	18.68	5	NCANDA
1848	16.37	1	NCANDA
1849	17.32	2	NCANDA
1850	18.29	3	NCANDA
1851	19.31	4	NCANDA
1852	20.61	5	NCANDA
1853	14.17	1	NCANDA
1854	15.25	2	NCANDA
1855	16.32	3	NCANDA
1856	17.38	4	NCANDA
1857	18.24	5	NCANDA
1858	15.83	1	NCANDA
1859	16.89	2	NCANDA
1860	17.95	3	NCANDA
1861	18.91	4	NCANDA
1862	19.76	5	NCANDA
1863	19.55	1	NCANDA
1864	20.53	2	NCANDA
1865	12.82	1	NCANDA
1866	13.89	2	NCANDA
1867	14.91	3	NCANDA
1868	15.7	4	NCANDA
1869	17.29	5	NCANDA
1870	14.23	1	NCANDA
1871	15.17	2	NCANDA
1872	16.28	3	NCANDA
1873	17.37	4	NCANDA
1874	14.94	1	NCANDA
1875	15.94	2	NCANDA
1876	17.05	3	NCANDA
1877	18.64	4	NCANDA
1878	19.67	5	NCANDA
1879	18.79	1	NCANDA
1880	19.8	2	NCANDA
1881	20.82	3	NCANDA
1882	22.61	5	NCANDA
1883	17.94	1	NCANDA
1884	18.92	2	NCANDA
1885	19.89	3	NCANDA
1886	20.81	4	NCANDA
1887	21.94	5	NCANDA
1888	20.06	1	NCANDA
1889	21.06	2	NCANDA
1890	22.4	3	NCANDA
1891	23.19	4	NCANDA
1892	24.29	5	NCANDA
1893	14.94	1	NCANDA
1894	16.18	2	NCANDA
1895	17.11	3	NCANDA
1896	18.17	4	NCANDA
1897	17.32	1	NCANDA
1898	18.31	2	NCANDA
1899	19.32	3	NCANDA
1900	20.33	4	NCANDA
1901	21.27	5	NCANDA
1902	12.09	1	NCANDA
1903	13.26	2	NCANDA
1904	14.36	3	NCANDA
1905	15.11	4	NCANDA
1906	21.04	1	NCANDA
1907	22.05	2	NCANDA
1908	14.55	1	NCANDA
1909	15.52	2	NCANDA
1910	16.53	3	NCANDA
1911	17.47	4	NCANDA
1912	18.3	5	NCANDA
1913	18	1	NCANDA
1914	18.92	2	NCANDA
1915	19.92	3	NCANDA
1916	20.95	4	NCANDA
1917	21.91	5	NCANDA
1918	14.51	1	NCANDA
1919	15.51	2	NCANDA
1920	16.67	3	NCANDA
1921	17.62	4	NCANDA
1922	18.82	5	NCANDA
1923	15.9	1	NCANDA
1924	16.81	2	NCANDA
1925	17.84	3	NCANDA
1926	18.84	4	NCANDA
1927	19.83	5	NCANDA
1928	13.48	1	NCANDA
1929	14.57	2	NCANDA
1930	15.55	3	NCANDA
1931	16.44	4	NCANDA
1932	17.42	5	NCANDA
1933	15.52	1	NCANDA
1934	16.62	2	NCANDA
1935	17.53	3	NCANDA
1936	18.54	4	NCANDA
1937	19.54	5	NCANDA
1938	13.24	1	NCANDA
1939	14.22	2	NCANDA
1940	15.27	3	NCANDA
1941	16.23	4	NCANDA
1942	17.41	5	NCANDA
1943	13.21	1	NCANDA
1944	14.21	2	NCANDA
1945	15.51	3	NCANDA
1946	13.12	1	NCANDA
1947	14.25	2	NCANDA
1948	15.11	3	NCANDA
1949	16.13	4	NCANDA
1950	17.3	5	NCANDA
1951	14.12	1	NCANDA
1952	15.17	2	NCANDA
1953	16.13	3	NCANDA
1954	17.12	4	NCANDA
1955	17.96	5	NCANDA
1956	12.86	1	NCANDA
1957	13.88	2	NCANDA
1958	13.56	1	NCANDA
1959	14.62	2	NCANDA
1960	15.7	3	NCANDA
1961	16.78	4	NCANDA
1962	17.66	5	NCANDA
1963	18.63	1	NCANDA
1964	12.72	1	NCANDA
1965	13.74	2	NCANDA
1966	14.75	3	NCANDA
1967	15.68	4	NCANDA
1968	16.52	5	NCANDA
1969	17.91	1	NCANDA
1970	18.82	2	NCANDA
1971	19.69	3	NCANDA
1972	20.76	4	NCANDA
1973	21.88	5	NCANDA
1974	15.45	1	NCANDA
1975	16.44	2	NCANDA
1976	17.5	3	NCANDA
1977	19.3	5	NCANDA
1978	12.76	1	NCANDA
1979	13.76	2	NCANDA
1980	14.8	3	NCANDA
1981	15.75	4	NCANDA
1982	16.58	5	NCANDA
1983	14.18	1	NCANDA
1984	15.12	2	NCANDA
1985	16.11	3	NCANDA
1986	17.21	4	NCANDA
1987	18.02	5	NCANDA
1988	16.5	1	NCANDA
1989	17.48	2	NCANDA
1990	18.67	3	NCANDA
1991	19.65	4	NCANDA
1992	12.97	1	NCANDA
1993	14.11	2	NCANDA
1994	14.97	3	NCANDA
1995	15.89	4	NCANDA
1996	15.95	1	NCANDA
1997	16.94	2	NCANDA
1998	17.87	3	NCANDA
1999	18.88	4	NCANDA
[truncated: 11,818 more rows]
