# Supplementary material for: A canonical trajectory of executive function maturation from adolescence to adulthood
Source: Nat Commun. 2023 Oct 30;14:6922. doi: 10.1038/s41467-023-42540-8 (PMC10616171; doi:10.1038/s41467-023-42540-8)
Supplement: Supplementary file 4 — Source Data [file 41467_2023_42540_MOESM4_ESM.zip › SupportingData/Figure3A.csv]

	labelf	typepairf	cor
1	Luna baseline	lat w/ lat	0.184135588194906
2	Luna baseline	lat w/ lat	0.742805850995389
3	Luna baseline	lat w/ lat	-0.0375927051181087
4	Luna baseline	lat w/ lat	0.43791118982489
5	Luna baseline	acc w/ acc	0.400833646110863
6	Luna baseline	acc w/ acc	0.326804279649294
7	Luna baseline	lat w/ acc	-0.17075475700296
8	Luna baseline	lat w/ acc	0.0971888603943426
9	Luna baseline	lat w/ acc	-0.0706216173979013
10	Luna baseline	lat w/ acc	-0.377029649295486
11	Luna baseline	lat w/ acc	-0.187416058594369
12	Luna baseline	acc w/ acc	0.786396421520086
13	Luna baseline	acc w/ acc	0.273409664841894
14	Luna baseline	acc w/ acc	0.312085917165986
15	Luna baseline	acc w/ acc	0.328546244743041
16	Luna baseline	lat w/ acc	-0.204168680026173
17	Luna baseline	lat w/ acc	-0.195589479962347
18	Luna baseline	lat w/ acc	-0.12924155123472
19	Luna baseline	lat w/ acc	0.0991737135094672
20	Luna baseline	lat w/ acc	-0.0234032807874576
21	Luna baseline	lat w/ lat	0.057369316127647
22	Luna baseline	lat w/ acc	-0.14285737456924
23	Luna baseline	acc w/ acc	0.232892724111231
24	Luna baseline	acc w/ acc	0.389443399797713
25	Luna baseline	lat w/ acc	-0.0457266062333929
26	Luna baseline	lat w/ acc	0.151902527403128
27	Luna baseline	lat w/ acc	-0.157773706658038
28	Luna baseline	acc w/ acc	0.171987346377527
29	Luna baseline	lat w/ acc	-0.190939308364741
30	Luna baseline	acc w/ acc	0.372259223674021
31	Luna baseline	lat w/ lat	-0.025122167547907
32	Luna baseline	lat w/ lat	0.356098296708471
33	Luna baseline	lat w/ lat	0.176916413020924
34	Luna baseline	lat w/ acc	0.156970740492364
35	Luna baseline	acc w/ acc	0.271621461790157
36	Luna baseline	acc w/ acc	0.330147202843422
37	Luna baseline	acc w/ acc	0.289350005953334
38	Luna baseline	lat w/ acc	-0.267245189063243
39	Luna baseline	lat w/ acc	-0.0968345833141669
40	Luna baseline	acc w/ acc	0.269783609531816
41	Luna baseline	acc w/ acc	0.368100536885554
42	Luna baseline	lat w/ acc	-0.361631551827627
43	Luna baseline	lat w/ acc	-0.123833228266987
44	Luna baseline	lat w/ acc	-0.0204669490653047
45	Luna baseline	lat w/ acc	-0.0695838982642759
46	Luna baseline	lat w/ acc	0.173517599415026
47	Luna baseline	acc w/ acc	0.284988940183632
48	Luna baseline	lat w/ acc	-0.0991416393301497
49	Luna baseline	lat w/ acc	-0.140930268894854
50	Luna baseline	acc w/ acc	0.162544749115996
51	Luna baseline	lat w/ lat	0.0763550701911384
52	Luna baseline	lat w/ lat	-0.0668770193419453
53	Luna baseline	lat w/ acc	-0.128579101290692
54	Luna baseline	lat w/ acc	-0.176978601627892
55	Luna baseline	lat w/ acc	-0.346272584005665
56	Luna baseline	acc w/ acc	0.268427419507455
57	Luna baseline	lat w/ acc	0.399685929752744
58	Luna baseline	lat w/ acc	-0.0386531430904296
59	Luna baseline	lat w/ acc	-0.307295745864183
60	Luna baseline	lat w/ acc	-0.224925745750038
61	Luna baseline	lat w/ acc	-0.319597445564584
62	Luna baseline	lat w/ acc	-0.38452474524199
63	Luna baseline	acc w/ acc	0.229485795305247
64	Luna baseline	acc w/ acc	0.148136722269894
65	Luna baseline	lat w/ acc	0.0694147865537037
66	Luna baseline	acc w/ acc	0.340798215021189
67	Luna longitudinal	lat w/ lat	0.298691278056529
68	Luna longitudinal	lat w/ lat	0.708414616937629
69	Luna longitudinal	lat w/ lat	0.042888617339219
70	Luna longitudinal	lat w/ lat	0.474022540018915
71	Luna longitudinal	acc w/ acc	0.270730967884111
72	Luna longitudinal	acc w/ acc	0.183833125123943
73	Luna longitudinal	lat w/ acc	-0.289242478488458
74	Luna longitudinal	lat w/ acc	-0.0854331919239741
75	Luna longitudinal	lat w/ acc	-0.297940230416926
76	Luna longitudinal	lat w/ acc	-0.311102189790713
77	Luna longitudinal	lat w/ acc	-0.243100400680301
78	Luna longitudinal	acc w/ acc	0.520636425982721
79	Luna longitudinal	acc w/ acc	0.206146287227195
80	Luna longitudinal	acc w/ acc	0.239286473445019
81	Luna longitudinal	acc w/ acc	0.188600733365651
82	Luna longitudinal	lat w/ acc	-0.140853093252203
83	Luna longitudinal	lat w/ acc	-0.212542556900684
84	Luna longitudinal	lat w/ acc	-0.171989728345598
85	Luna longitudinal	lat w/ acc	-0.0317011871289892
86	Luna longitudinal	lat w/ acc	-0.0510310605433145
87	Luna longitudinal	lat w/ lat	0.107838937778981
88	Luna longitudinal	lat w/ acc	-0.170100921810109
89	Luna longitudinal	acc w/ acc	0.112592640239369
90	Luna longitudinal	acc w/ acc	0.103418284635585
91	Luna longitudinal	lat w/ acc	0.0220224880131522
92	Luna longitudinal	lat w/ acc	-0.0340586129057685
93	Luna longitudinal	lat w/ acc	-0.0686458508223722
94	Luna longitudinal	acc w/ acc	0.0960085016924656
95	Luna longitudinal	lat w/ acc	-0.192929716741559
96	Luna longitudinal	acc w/ acc	0.189300974891948
97	Luna longitudinal	lat w/ lat	0.0590433123458385
98	Luna longitudinal	lat w/ lat	0.362315041095875
99	Luna longitudinal	lat w/ lat	0.206510075369507
100	Luna longitudinal	lat w/ acc	-0.0155720602648961
101	Luna longitudinal	acc w/ acc	0.0897638448976694
102	Luna longitudinal	acc w/ acc	0.138302045944499
103	Luna longitudinal	acc w/ acc	0.123206799841762
104	Luna longitudinal	lat w/ acc	-0.167421237335582
105	Luna longitudinal	lat w/ acc	-0.182217632900598
106	Luna longitudinal	acc w/ acc	0.111555343122021
107	Luna longitudinal	acc w/ acc	0.137785238194531
108	Luna longitudinal	lat w/ acc	-0.207097698752379
109	Luna longitudinal	lat w/ acc	-0.15851453749375
110	Luna longitudinal	lat w/ acc	-0.137773018703586
111	Luna longitudinal	lat w/ acc	-0.0590329015739423
112	Luna longitudinal	lat w/ acc	-0.0511657961473433
113	Luna longitudinal	acc w/ acc	0.0928110920922657
114	Luna longitudinal	lat w/ acc	-0.117289738050235
115	Luna longitudinal	lat w/ acc	-0.0397382812373117
116	Luna longitudinal	acc w/ acc	0.144953400720213
117	Luna longitudinal	lat w/ lat	0.114715729169682
118	Luna longitudinal	lat w/ lat	-0.0210288203870562
119	Luna longitudinal	lat w/ acc	-0.218606491101319
120	Luna longitudinal	lat w/ acc	-0.361994436854626
121	Luna longitudinal	lat w/ acc	-0.189260548774182
122	Luna longitudinal	acc w/ acc	0.0723478571528209
123	Luna longitudinal	lat w/ acc	0.142971398758049
124	Luna longitudinal	lat w/ acc	-0.0916173700141184
125	Luna longitudinal	lat w/ acc	-0.274263622525216
126	Luna longitudinal	lat w/ acc	-0.115255584197168
127	Luna longitudinal	lat w/ acc	-0.256992136737558
128	Luna longitudinal	lat w/ acc	-0.214941935242782
129	Luna longitudinal	acc w/ acc	0.0976640915719615
130	Luna longitudinal	acc w/ acc	0.148260289510405
131	Luna longitudinal	lat w/ acc	-0.139670065274727
132	Luna longitudinal	acc w/ acc	0.0986927928349273
133	NKI	lat w/ lat	0.677223909071067
134	NKI	lat w/ acc	-0.326553128310135
135	NKI	lat w/ acc	-0.398841301271346
136	NKI	lat w/ acc	-0.597208442650606
137	NKI	lat w/ acc	-0.307118207799979
138	NKI	lat w/ acc	-0.624877549800131
139	NKI	acc w/ acc	0.343891868042124
140	NKI	acc w/ acc	0.310767471662662
141	NKI	acc w/ acc	0.306894615417914
142	NKI	lat w/ acc	-0.205339711561727
143	NKI	lat w/ acc	-0.411774632467658
144	NKI	acc w/ acc	0.239452593867748
145	NKI	lat w/ acc	-0.359868892093992
146	NKI	lat w/ acc	-0.28570293092187
147	NKI	lat w/ acc	-0.167456269696695
148	NKI	lat w/ lat	0.279134623035744
149	NKI	lat w/ lat	0.254170655048284
150	NKI	lat w/ lat	0.422283858647514
151	NKI	lat w/ lat	0.366807752531546
152	NKI	lat w/ acc	-0.386930865871654
153	NKI	lat w/ acc	-0.244544603499484
154	NKI	acc w/ acc	0.166392371944834
155	NKI	acc w/ acc	0.316308361992687
156	NKI	lat w/ acc	-0.405560409218191
157	NKI	acc w/ acc	0.218680916201186
158	NKI	lat w/ acc	-0.221314777398544
159	NKI	lat w/ acc	-0.324040137832628
160	NKI	lat w/ lat	0.408912127709344
161	NKI	lat w/ lat	0.482839719918832
162	NKI	lat w/ lat	0.494778569327054
163	NKI	lat w/ acc	-0.387541573117893
164	NKI	lat w/ acc	-0.392391363403464
165	NKI	lat w/ acc	-0.359476496473377
166	NKI	acc w/ acc	0.327386565448704
167	NKI	lat w/ acc	-0.170645316291187
168	NKI	acc w/ acc	0.128565194946379
169	NKI	lat w/ acc	-0.122964656045647
170	NKI	lat w/ lat	0.510428043135257
171	NKI	lat w/ lat	0.470895847568414
172	NKI	lat w/ acc	-0.366055356107963
173	NKI	lat w/ acc	-0.178391885745794
174	NKI	lat w/ acc	-0.34380057636735
175	NKI	lat w/ acc	-0.193332626595639
176	NKI	acc w/ acc	0.390069905227038
177	NKI	lat w/ acc	-0.187166767576614
178	PNC	lat w/ acc	-0.19264882299508
179	PNC	lat w/ acc	-0.296460858809284
180	PNC	lat w/ acc	-0.256622721776328
181	PNC	acc w/ acc	0.28997486671272
182	PNC	lat w/ acc	-0.13333651016575
183	PNC	lat w/ acc	-0.210307691251418
184	PNC	acc w/ acc	0.185160473556642
185	PNC	lat w/ acc	-0.178220884039371
186	PNC	lat w/ lat	0.161805041040318
187	PNC	lat w/ lat	0.17354415946363
188	PNC	acc w/ acc	0.311968275652115
189	PNC	lat w/ acc	-0.142138774827777
190	PNC	lat w/ acc	-0.302992778164717
191	PNC	lat w/ acc	-0.13059474138703
192	PNC	lat w/ lat	0.548137884481225
193	NCANDA baseline	lat w/ acc	-0.230077120332326
194	NCANDA baseline	lat w/ acc	-0.0419112975558438
195	NCANDA baseline	lat w/ acc	-0.00617845243457931
196	NCANDA baseline	acc w/ acc	0.141694199774962
197	NCANDA longitudinal	acc w/ acc	0.156556599839813
198	NCANDA longitudinal	acc w/ acc	0.102157341544134
199	NCANDA baseline	acc w/ acc	0.153708025578517
200	NCANDA longitudinal	lat w/ acc	0.0540640372163462
201	NCANDA longitudinal	lat w/ acc	0.000907442608658564
202	NCANDA baseline	lat w/ acc	-0.0591612003202467
203	NCANDA longitudinal	lat w/ acc	-0.305938337500635
204	NCANDA longitudinal	lat w/ acc	-0.133912299728079
205	NCANDA baseline	lat w/ lat	0.101027237788619
206	NCANDA longitudinal	lat w/ lat	0.0264360846384102
207	NCANDA baseline	lat w/ lat	0.219661314540975
208	NCANDA baseline	lat w/ lat	0.0785912250562436
209	NCANDA longitudinal	lat w/ lat	0.170693102156288
210	NCANDA longitudinal	lat w/ lat	0.0257913128471109
211	NCANDA baseline	lat w/ acc	-0.176666359920203
212	NCANDA baseline	lat w/ acc	-0.170710685975074
213	NCANDA longitudinal	acc w/ acc	0.143957162129887
214	NCANDA longitudinal	lat w/ acc	-0.0848164713474198
215	NCANDA baseline	acc w/ acc	0.22093846060999
216	NCANDA longitudinal	lat w/ acc	-0.0839586265779126
217	NCANDA longitudinal	lat w/ acc	-0.113093884035877
218	NCANDA baseline	lat w/ acc	-0.197351782075129
219	NCANDA baseline	lat w/ acc	-0.0912291824693134
220	NCANDA longitudinal	lat w/ acc	-0.0246042575398493
221	NCANDA baseline	lat w/ lat	0.448527132275352
222	NCANDA baseline	lat w/ lat	0.323491958860973
223	NCANDA longitudinal	lat w/ lat	0.298962512582596
224	NCANDA longitudinal	lat w/ lat	0.166798787923259
225	NCANDA baseline	lat w/ acc	-0.118675191202871
226	NCANDA longitudinal	lat w/ acc	-0.132916571710353
227	NCANDA baseline	lat w/ acc	-0.0249381211985162
228	NCANDA longitudinal	lat w/ acc	-0.0468820603170192
229	NCANDA longitudinal	lat w/ acc	-0.0402909627490476
230	NCANDA baseline	lat w/ acc	-0.219423862506083
231	NCANDA longitudinal	lat w/ acc	-0.265379315644463
232	NCANDA baseline	lat w/ acc	-0.144343362399215
233	NCANDA baseline	lat w/ lat	0.357966405506944
234	NCANDA longitudinal	lat w/ lat	0.0858376371630709
235	All Measures	lat w/ lat	NA
236	All Measures	acc w/ acc	NA
237	All Measures	lat w/ acc	NA
