# Supplementary material for: A canonical trajectory of executive function maturation from adolescence to adulthood
Source: Nat Commun. 2023 Oct 30;14:6922. doi: 10.1038/s41467-023-42540-8 (PMC10616171; doi:10.1038/s41467-023-42540-8)
Supplement: Supplementary file 4 — Source Data [file 41467_2023_42540_MOESM4_ESM.zip › SupportingData/Sup4.csv]

	varbydataset	matpoint	type
1	Accuracycomposite Luna	18.6301163586585	acc
2	Accuracycomposite NCANDA	17.02	acc
3	Accuracycomposite NKI	17.341095890411	acc
4	Accuracycomposite PNC	18.7	acc
5	Anti_CRR Luna	17.7301163586584	acc
6	DFLacc NKI	17.241095890411	acc
7	DMS.PC Luna	17.3301163586585	acc
8	LNB_MCR PNC	16.3	acc
9	Mix_CRR Luna	16.7301163586584	acc
10	PCET_ACC2 PNC	13.3	acc
11	PCET_PCET_ACC2 NKI	14.941095890411	acc
12	PCPT_T_TP PNC	19.2	acc
13	SLNB2_SLNB_MCR NKI	16.041095890411	acc
14	SOC.Problems.solved.in.minimum.moves Luna	17.2301163586584	acc
15	SPCPTNL_SCPT_TP NKI	19.141095890411	acc
16	SSP.Span.length Luna	15.1301163586585	acc
17	TOWacc NKI	13.641095890411	acc
18	best_acc_m_exclude_fl Luna	15.6301163586585	acc
19	cnp_pcet_pcet_acc2 NCANDA	NA	acc
20	cnp_sfnb2_sfnb_mcr NCANDA	NA	acc
21	cnp_spcptnl_scpt_tp NCANDA	16.92	acc
22	nfixbreak_fl Luna	12.9301163586585	acc
23	Anti_CRLat Luna	16.0301163586585	lat
24	CWIlat NKI	16.441095890411	lat
25	DMS.Median.correct.latency Luna	17.5301163586585	lat
26	LNB_MRTC PNC	19	lat
27	Latencycomposite Luna	17.1301163586584	lat
28	Latencycomposite NCANDA	17.22	lat
29	Latencycomposite NKI	16.241095890411	lat
30	Latencycomposite PNC	19.3	lat
31	Mix_CRLat Luna	15.2301163586584	lat
32	PCET_PCETRTCR NKI	14.041095890411	lat
33	PCET_RTCR PNC	20	lat
34	PCPT_T_TPRT PNC	17	lat
35	SLNB2_SLNB_MRTC NKI	14.641095890411	lat
36	SOC.Overallmeaninitialthinkingtime Luna	NA	lat
37	SPCPTNL_SCPT_TPRT NKI	14.141095890411	lat
38	TMTlat NKI	15.341095890411	lat
39	cnp_pcet_pcetrtcr NCANDA	16.52	lat
40	cnp_sfnb2_sfnb_mrtc NCANDA	NA	lat
41	cnp_spcptnl_scpt_tprt NCANDA	16.92	lat
42	first_lat_m_exclude Luna	18.6301163586585	lat
43	stroop_total_mean NCANDA	16.52	lat
