# Supplementary material for: A canonical trajectory of executive function maturation from adolescence to adulthood
Source: Nat Commun. 2023 Oct 30;14:6922. doi: 10.1038/s41467-023-42540-8 (PMC10616171; doi:10.1038/s41467-023-42540-8)
Supplement: Supplementary file 4 — Source Data [file 41467_2023_42540_MOESM4_ESM.zip › SupportingData/Sup5.csv]

	pred	fitscale	varbydataset	dataset	type
1	8.1	0	meta acc	meta	accuracy
2	8.2	0.014258084797777	meta acc	meta	accuracy
3	8.3	0.0285145516294363	meta acc	meta	accuracy
4	8.4	0.0427667490151408	meta acc	meta	accuracy
5	8.5	0.0570108948975003	meta acc	meta	accuracy
6	8.6	0.0712422122635707	meta acc	meta	accuracy
7	8.7	0.0854550627533827	meta acc	meta	accuracy
8	8.8	0.0996430779376541	meta acc	meta	accuracy
9	8.9	0.11379928789227	meta acc	meta	accuracy
10	9	0.127916246652848	meta acc	meta	accuracy
11	9.1	0.141986154098054	meta acc	meta	accuracy
12	9.2	0.156000973786008	meta acc	meta	accuracy
13	9.3	0.169952546253139	meta acc	meta	accuracy
14	9.4	0.183832697279071	meta acc	meta	accuracy
15	9.5	0.197633340624538	meta acc	meta	accuracy
16	9.6	0.211346574760753	meta acc	meta	accuracy
17	9.7	0.224964773128481	meta acc	meta	accuracy
18	9.8	0.238480667492143	meta acc	meta	accuracy
19	9.9	0.251887423988307	meta acc	meta	accuracy
20	10	0.265178711508536	meta acc	meta	accuracy
21	10.1	0.278348762102343	meta acc	meta	accuracy
22	10.2	0.291392423137757	meta acc	meta	accuracy
23	10.3	0.30430520101207	meta acc	meta	accuracy
24	10.4	0.317083296265102	meta acc	meta	accuracy
25	10.5	0.329723630009237	meta acc	meta	accuracy
26	10.6	0.34222386165522	meta acc	meta	accuracy
27	10.7	0.354582397978552	meta acc	meta	accuracy
28	10.8	0.366798393638047	meta acc	meta	accuracy
29	10.9	0.378871743324892	meta acc	meta	accuracy
30	11	0.390803065786491	meta acc	meta	accuracy
31	11.1	0.402593680033908	meta acc	meta	accuracy
32	11.2	0.414245574104242	meta acc	meta	accuracy
33	11.3	0.425761366808713	meta acc	meta	accuracy
34	11.4	0.437144262953716	meta acc	meta	accuracy
35	11.5	0.448398002574005	meta acc	meta	accuracy
36	11.6	0.459526804765084	meta acc	meta	accuracy
37	11.7	0.470535306744353	meta acc	meta	accuracy
38	11.8	0.481428498807694	meta acc	meta	accuracy
39	11.9	0.49221165587954	meta acc	meta	accuracy
40	12	0.502890266379374	meta acc	meta	accuracy
41	12.1	0.513469959146342	meta acc	meta	accuracy
42	12.2	0.523956429175511	meta acc	meta	accuracy
43	12.3	0.534355362924551	meta acc	meta	accuracy
44	12.4	0.544672363947773	meta acc	meta	accuracy
45	12.5	0.554912879606095	meta acc	meta	accuracy
46	12.6	0.565082129585982	meta acc	meta	accuracy
47	12.7	0.575185036938562	meta acc	meta	accuracy
48	12.8	0.585226162321657	meta acc	meta	accuracy
49	12.9	0.595209642092829	meta acc	meta	accuracy
50	13	0.605139130861132	meta acc	meta	accuracy
51	13.1	0.615017749059307	meta acc	meta	accuracy
52	13.2	0.624848036047138	meta acc	meta	accuracy
53	13.3	0.63463190920125	meta acc	meta	accuracy
54	13.4	0.644370629386849	meta acc	meta	accuracy
55	13.5	0.654064773144064	meta acc	meta	accuracy
56	13.6	0.663714211855421	meta acc	meta	accuracy
57	13.7	0.673318098092899	meta acc	meta	accuracy
58	13.8	0.682874859273093	meta acc	meta	accuracy
59	13.9	0.692382198678314	meta acc	meta	accuracy
60	14	0.701837103830366	meta acc	meta	accuracy
61	14.1	0.711235862133011	meta acc	meta	accuracy
62	14.2	0.720574083629534	meta acc	meta	accuracy
63	14.3	0.72984673065389	meta acc	meta	accuracy
64	14.4	0.739048154088239	meta acc	meta	accuracy
65	14.5	0.748172135877086	meta acc	meta	accuracy
66	14.6	0.757211937389057	meta acc	meta	accuracy
67	14.7	0.766160353162373	meta acc	meta	accuracy
68	14.8	0.775009769519569	meta acc	meta	accuracy
69	14.9	0.783752227491588	meta acc	meta	accuracy
70	15	0.792379489451649	meta acc	meta	accuracy
71	15.1	0.800883108824937	meta acc	meta	accuracy
72	15.2	0.809254502212506	meta acc	meta	accuracy
73	15.3	0.817485023246049	meta acc	meta	accuracy
74	15.4	0.825566037475392	meta acc	meta	accuracy
75	15.5	0.833488997582214	meta acc	meta	accuracy
76	15.6	0.841245518212078	meta acc	meta	accuracy
77	15.7	0.848827449722104	meta acc	meta	accuracy
78	15.8	0.856226950153605	meta acc	meta	accuracy
79	15.9	0.86343655475749	meta acc	meta	accuracy
80	16	0.870449242425131	meta acc	meta	accuracy
81	16.1	0.87725849840838	meta acc	meta	accuracy
82	16.2	0.883858372749162	meta acc	meta	accuracy
83	16.3	0.890243533881256	meta acc	meta	accuracy
84	16.4	0.896409316914067	meta acc	meta	accuracy
85	16.5	0.902351766159853	meta acc	meta	accuracy
86	16.6	0.908067671521697	meta acc	meta	accuracy
87	16.7	0.913554598418594	meta acc	meta	accuracy
88	16.8	0.918810910986246	meta acc	meta	accuracy
89	16.9	0.923835788356492	meta acc	meta	accuracy
90	17	0.928629233884374	meta acc	meta	accuracy
91	17.1	0.933192077258955	meta acc	meta	accuracy
92	17.2	0.937525969501506	meta acc	meta	accuracy
93	17.3	0.941633370921865	meta acc	meta	accuracy
94	17.4	0.945517532170078	meta acc	meta	accuracy
95	17.5	0.949182468585246	meta acc	meta	accuracy
96	17.6	0.95263292810606	meta acc	meta	accuracy
97	17.7	0.955874353067379	meta acc	meta	accuracy
98	17.8	0.95891283626373	meta acc	meta	accuracy
99	17.9	0.96175507171328	meta acc	meta	accuracy
100	18	0.964408300604167	meta acc	meta	accuracy
101	18.1	0.96688025294859	meta acc	meta	accuracy
102	18.2	0.969179085508385	meta acc	meta	accuracy
103	18.3	0.971313316588599	meta acc	meta	accuracy
104	18.4	0.973291758322459	meta acc	meta	accuracy
105	18.5	0.975123447091999	meta acc	meta	accuracy
106	18.6	0.976817572743153	meta acc	meta	accuracy
107	18.7	0.978383407262266	meta acc	meta	accuracy
108	18.8	0.979830233582732	meta acc	meta	accuracy
109	18.9	0.981167275185747	meta acc	meta	accuracy
110	19	0.982403627148043	meta acc	meta	accuracy
111	19.1	0.983548189272178	meta acc	meta	accuracy
112	19.2	0.98460960191156	meta acc	meta	accuracy
113	19.3	0.985596185073179	meta acc	meta	accuracy
114	19.4	0.986515881346371	meta acc	meta	accuracy
115	19.5	0.987376203166066	meta acc	meta	accuracy
116	19.6	0.988184184874436	meta acc	meta	accuracy
117	19.7	0.988946339995965	meta acc	meta	accuracy
118	19.8	0.989668624088332	meta acc	meta	accuracy
119	19.9	0.990356403475545	meta acc	meta	accuracy
120	20	0.991014430111104	meta acc	meta	accuracy
121	20.1	0.991646822758172	meta acc	meta	accuracy
122	20.2	0.992257054611429	meta acc	meta	accuracy
123	20.3	0.992847947421974	meta acc	meta	accuracy
124	20.4	0.993421672123087	meta acc	meta	accuracy
125	20.5	0.993979755891425	meta acc	meta	accuracy
126	20.6	0.99452309551584	meta acc	meta	accuracy
127	20.7	0.995051976885261	meta acc	meta	accuracy
128	20.8	0.995566100348347	meta acc	meta	accuracy
129	20.9	0.996064611641677	meta acc	meta	accuracy
130	21	0.996546138030416	meta acc	meta	accuracy
131	21.1	0.997008829256363	meta acc	meta	accuracy
132	21.2	0.997450402843455	meta acc	meta	accuracy
133	21.3	0.99786819327051	meta acc	meta	accuracy
134	21.4	0.998259204485786	meta acc	meta	accuracy
135	21.5	0.998620165207968	meta acc	meta	accuracy
136	21.6	0.99894758643388	meta acc	meta	accuracy
137	21.7	0.99923782055467	meta acc	meta	accuracy
138	21.8	0.999487121469699	meta acc	meta	accuracy
139	21.9	0.999691705080804	meta acc	meta	accuracy
140	22	0.99984780954936	meta acc	meta	accuracy
141	22.1	0.999951754704163	meta acc	meta	accuracy
142	22.2	1	meta acc	meta	accuracy
143	22.3	0.999989200444362	meta acc	meta	accuracy
144	22.4	0.999916259933049	meta acc	meta	accuracy
145	22.5	0.999778381464222	meta acc	meta	accuracy
146	22.6	0.999573113734294	meta acc	meta	accuracy
147	22.7	0.999298393657721	meta acc	meta	accuracy
148	22.8	0.998952584395827	meta acc	meta	accuracy
149	22.9	0.998534508526773	meta acc	meta	accuracy
150	23	0.998043476039223	meta acc	meta	accuracy
151	23.1	0.997479306885683	meta acc	meta	accuracy
152	23.2	0.99684234788732	meta acc	meta	accuracy
153	23.3	0.996133483839743	meta acc	meta	accuracy
154	23.4	0.995354142728172	meta acc	meta	accuracy
155	23.5	0.994506295020091	meta acc	meta	accuracy
156	23.6	0.993592447063239	meta acc	meta	accuracy
157	23.7	0.992615628675996	meta acc	meta	accuracy
158	23.8	0.99157937507546	meta acc	meta	accuracy
159	23.9	0.990487703344943	meta acc	meta	accuracy
160	24	0.989345083697026	meta acc	meta	accuracy
161	24.1	0.988156405839749	meta acc	meta	accuracy
162	24.2	0.986926940801935	meta acc	meta	accuracy
163	24.3	0.985662298618198	meta acc	meta	accuracy
164	24.4	0.98436838231461	meta acc	meta	accuracy
165	24.5	0.983051338671979	meta acc	meta	accuracy
166	24.6	0.981717506274653	meta acc	meta	accuracy
167	24.7	0.980373361378676	meta acc	meta	accuracy
168	24.8	0.979025462153488	meta acc	meta	accuracy
169	24.9	0.977680391866245	meta acc	meta	accuracy
170	25	0.976344701586917	meta acc	meta	accuracy
171	25.1	0.975024852995551	meta acc	meta	accuracy
172	25.2	0.97372716187057	meta acc	meta	accuracy
173	25.3	0.972457742828632	meta acc	meta	accuracy
174	25.4	0.971222455872528	meta acc	meta	accuracy
175	25.5	0.970026855284018	meta acc	meta	accuracy
176	25.6	0.968876141373649	meta acc	meta	accuracy
177	25.7	0.967775115569594	meta acc	meta	accuracy
178	25.8	0.966728139292889	meta acc	meta	accuracy
179	25.9	0.965739097027322	meta acc	meta	accuracy
180	26	0.964811363949125	meta acc	meta	accuracy
181	26.1	0.963947778435031	meta acc	meta	accuracy
182	26.2	0.963150619717492	meta acc	meta	accuracy
183	26.3	0.96242159090359	meta acc	meta	accuracy
184	26.4	0.961761807519863	meta acc	meta	accuracy
185	26.5	0.961171791689381	meta acc	meta	accuracy
186	26.6	0.960651471990778	meta acc	meta	accuracy
187	26.7	0.960200188991641	meta acc	meta	accuracy
188	26.8	0.959816706391966	meta acc	meta	accuracy
189	26.9	0.959499227657075	meta acc	meta	accuracy
190	27	0.959245417964715	meta acc	meta	accuracy
191	27.1	0.95905243123809	meta acc	meta	accuracy
192	27.2	0.958916941986141	meta acc	meta	accuracy
193	27.3	0.958835181624752	meta acc	meta	accuracy
194	27.4	0.958802978908363	meta acc	meta	accuracy
195	27.5	0.958815804061166	meta acc	meta	accuracy
196	27.6	0.958868816160741	meta acc	meta	accuracy
197	27.7	0.9589569132956	meta acc	meta	accuracy
198	27.8	0.959074784991137	meta acc	meta	accuracy
199	27.9	0.959216966377165	meta acc	meta	accuracy
200	28	0.959377893553756	meta acc	meta	accuracy
201	28.1	0.959551959601507	meta acc	meta	accuracy
202	28.2	0.95973357067712	meta acc	meta	accuracy
203	28.3	0.959917201635751	meta acc	meta	accuracy
204	28.4	0.960097450627621	meta acc	meta	accuracy
205	28.5	0.960269092128104	meta acc	meta	accuracy
206	28.6	0.960427127877576	meta acc	meta	accuracy
207	28.7	0.960566835229623	meta acc	meta	accuracy
208	28.8	0.960683812433655	meta acc	meta	accuracy
209	28.9	0.960774020409881	meta acc	meta	accuracy
210	29	0.960833820611291	meta acc	meta	accuracy
211	29.1	0.960860008607647	meta acc	meta	accuracy
212	29.2	0.960849843070687	meta acc	meta	accuracy
213	29.3	0.960801069887075	meta acc	meta	accuracy
214	29.4	0.960711941175539	meta acc	meta	accuracy
215	29.5	0.960581229036964	meta acc	meta	accuracy
216	29.6	0.960408233919859	meta acc	meta	accuracy
217	29.7	0.96019278753876	meta acc	meta	accuracy
218	29.8	0.959935250338599	meta acc	meta	accuracy
219	29.9	0.959636503553522	meta acc	meta	accuracy
220	30	0.959297935963802	meta acc	meta	accuracy
221	30.1	0.958921425508214	meta acc	meta	accuracy
222	30.2	0.958509315961679	meta acc	meta	accuracy
223	30.3	0.958064388937913	meta acc	meta	accuracy
224	30.4	0.957589831524484	meta acc	meta	accuracy
225	30.5	0.957089199901846	meta acc	meta	accuracy
226	30.6	0.956566379338789	meta acc	meta	accuracy
227	30.7	0.956025540993603	meta acc	meta	accuracy
228	30.8	0.955471095982684	meta acc	meta	accuracy
229	30.9	0.954907647206267	meta acc	meta	accuracy
230	31	0.954339939443881	meta acc	meta	accuracy
231	31.1	0.953772808250069	meta acc	meta	accuracy
232	31.2	0.953211128193424	meta acc	meta	accuracy
233	31.3	0.952659760989221	meta acc	meta	accuracy
234	31.4	0.952123504077679	meta acc	meta	accuracy
235	31.5	0.951607040196208	meta acc	meta	accuracy
236	31.6	0.951114888484848	meta acc	meta	accuracy
237	31.7	0.950651357649943	meta acc	meta	accuracy
238	31.8	0.95022050169139	meta acc	meta	accuracy
239	31.9	0.949826078674834	meta acc	meta	accuracy
240	32	0.949471513000899	meta acc	meta	accuracy
241	32.1	0.949159861590761	meta acc	meta	accuracy
242	32.2	0.948893784369945	meta acc	meta	accuracy
243	32.3	0.948675519391876	meta acc	meta	accuracy
244	32.4	0.948506862899082	meta acc	meta	accuracy
245	32.5	0.94838915457365	meta acc	meta	accuracy
246	32.6	0.948323268180682	meta acc	meta	accuracy
247	32.7	0.948309607758331	meta acc	meta	accuracy
248	32.8	0.948348109457964	meta acc	meta	accuracy
249	32.9	0.948438249086676	meta acc	meta	accuracy
250	33	0.948579055353793	meta acc	meta	accuracy
251	33.1	0.948769128773302	meta acc	meta	accuracy
252	33.2	0.949006666125573	meta acc	meta	accuracy
253	33.3	0.949289490335465	meta acc	meta	accuracy
254	33.4	0.949615085580253	meta acc	meta	accuracy
255	33.5	0.949980637400104	meta acc	meta	accuracy
256	33.6	0.950383077547135	meta acc	meta	accuracy
257	33.7	0.950819133276649	meta acc	meta	accuracy
258	33.8	0.951285380756129	meta acc	meta	accuracy
259	33.9	0.951778302245293	meta acc	meta	accuracy
260	34	0.952294346683708	meta acc	meta	accuracy
261	34.1	0.952829993311448	meta acc	meta	accuracy
262	34.2	0.953381817944352	meta acc	meta	accuracy
263	34.3	0.953946561527825	meta acc	meta	accuracy
264	34.4	0.954521200602614	meta acc	meta	accuracy
265	34.5	0.955103019333284	meta acc	meta	accuracy
266	34.6	0.955689682774271	meta acc	meta	accuracy
267	34.7	0.95627931108098	meta acc	meta	accuracy
268	34.8	0.956870554413454	meta acc	meta	accuracy
269	34.9	0.957462554813668	meta acc	meta	accuracy
270	8.03011635865845	0	Accuracycomposite_20_30 LUNA	LUNA	accuracy
271	8.13011635865845	0.0150101934721579	Accuracycomposite_20_30 LUNA	LUNA	accuracy
272	8.23011635865845	0.0300194627709482	Accuracycomposite_20_30 LUNA	LUNA	accuracy
273	8.33011635865845	0.0450268837225106	Accuracycomposite_20_30 LUNA	LUNA	accuracy
274	8.43011635865845	0.06003139738742	Accuracycomposite_20_30 LUNA	LUNA	accuracy
275	8.53011635865845	0.0750311012185819	Accuracycomposite_20_30 LUNA	LUNA	accuracy
276	8.63011635865845	0.0900229376227013	Accuracycomposite_20_30 LUNA	LUNA	accuracy
277	8.73011635865845	0.105003238750083	Accuracycomposite_20_30 LUNA	LUNA	accuracy
278	8.83011635865845	0.119968203183128	Accuracycomposite_20_30 LUNA	LUNA	accuracy
279	8.93011635865845	0.13491397027203	Accuracycomposite_20_30 LUNA	LUNA	accuracy
280	9.03011635865845	0.14983590761312	Accuracycomposite_20_30 LUNA	LUNA	accuracy
281	9.13011635865845	0.164728689698838	Accuracycomposite_20_30 LUNA	LUNA	accuracy
282	9.23011635865845	0.179586585535793	Accuracycomposite_20_30 LUNA	LUNA	accuracy
283	9.33011635865845	0.194403246730199	Accuracycomposite_20_30 LUNA	LUNA	accuracy
284	9.43011635865845	0.209172111278663	Accuracycomposite_20_30 LUNA	LUNA	accuracy
285	9.53011635865845	0.223886024667139	Accuracycomposite_20_30 LUNA	LUNA	accuracy
286	9.63011635865845	0.238536961242677	Accuracycomposite_20_30 LUNA	LUNA	accuracy
287	9.73011635865845	0.253116677642084	Accuracycomposite_20_30 LUNA	LUNA	accuracy
288	9.83011635865845	0.26761669980416	Accuracycomposite_20_30 LUNA	LUNA	accuracy
289	9.93011635865845	0.282028456369892	Accuracycomposite_20_30 LUNA	LUNA	accuracy
290	10.0301163586585	0.296343172167518	Accuracycomposite_20_30 LUNA	LUNA	accuracy
291	10.1301163586584	0.310551804667937	Accuracycomposite_20_30 LUNA	LUNA	accuracy
292	10.2301163586584	0.324645154819069	Accuracycomposite_20_30 LUNA	LUNA	accuracy
293	10.3301163586585	0.338613978367589	Accuracycomposite_20_30 LUNA	LUNA	accuracy
294	10.4301163586585	0.352449067037891	Accuracycomposite_20_30 LUNA	LUNA	accuracy
295	10.5301163586585	0.366141395718031	Accuracycomposite_20_30 LUNA	LUNA	accuracy
296	10.6301163586584	0.379682230834398	Accuracycomposite_20_30 LUNA	LUNA	accuracy
297	10.7301163586584	0.393063167905251	Accuracycomposite_20_30 LUNA	LUNA	accuracy
298	10.8301163586585	0.406276110907784	Accuracycomposite_20_30 LUNA	LUNA	accuracy
299	10.9301163586585	0.419313172922068	Accuracycomposite_20_30 LUNA	LUNA	accuracy
300	11.0301163586585	0.432166738454825	Accuracycomposite_20_30 LUNA	LUNA	accuracy
301	11.1301163586584	0.444829436435006	Accuracycomposite_20_30 LUNA	LUNA	accuracy
302	11.2301163586584	0.457294245368165	Accuracycomposite_20_30 LUNA	LUNA	accuracy
303	11.3301163586585	0.469554827954896	Accuracycomposite_20_30 LUNA	LUNA	accuracy
304	11.4301163586585	0.481605486507666	Accuracycomposite_20_30 LUNA	LUNA	accuracy
305	11.5301163586585	0.493441100499627	Accuracycomposite_20_30 LUNA	LUNA	accuracy
306	11.6301163586584	0.505057757343781	Accuracycomposite_20_30 LUNA	LUNA	accuracy
307	11.7301163586584	0.516452324149696	Accuracycomposite_20_30 LUNA	LUNA	accuracy
308	11.8301163586585	0.527622378440695	Accuracycomposite_20_30 LUNA	LUNA	accuracy
309	11.9301163586585	0.538566549781528	Accuracycomposite_20_30 LUNA	LUNA	accuracy
310	12.0301163586585	0.549284161015497	Accuracycomposite_20_30 LUNA	LUNA	accuracy
311	12.1301163586585	0.559774971364907	Accuracycomposite_20_30 LUNA	LUNA	accuracy
312	12.2301163586584	0.570039215377239	Accuracycomposite_20_30 LUNA	LUNA	accuracy
313	12.3301163586585	0.580077934922308	Accuracycomposite_20_30 LUNA	LUNA	accuracy
314	12.4301163586585	0.589893015264663	Accuracycomposite_20_30 LUNA	LUNA	accuracy
315	12.5301163586585	0.599487418464119	Accuracycomposite_20_30 LUNA	LUNA	accuracy
316	12.6301163586585	0.608865285048728	Accuracycomposite_20_30 LUNA	LUNA	accuracy
317	12.7301163586584	0.618031929958561	Accuracycomposite_20_30 LUNA	LUNA	accuracy
318	12.8301163586585	0.626993506127224	Accuracycomposite_20_30 LUNA	LUNA	accuracy
319	12.9301163586585	0.635756679860655	Accuracycomposite_20_30 LUNA	LUNA	accuracy
320	13.0301163586585	0.644328240291094	Accuracycomposite_20_30 LUNA	LUNA	accuracy
321	13.1301163586585	0.652715141905998	Accuracycomposite_20_30 LUNA	LUNA	accuracy
322	13.2301163586584	0.660924772172151	Accuracycomposite_20_30 LUNA	LUNA	accuracy
323	13.3301163586585	0.668964912276716	Accuracycomposite_20_30 LUNA	LUNA	accuracy
324	13.4301163586585	0.676843645483728	Accuracycomposite_20_30 LUNA	LUNA	accuracy
325	13.5301163586585	0.684569151006666	Accuracycomposite_20_30 LUNA	LUNA	accuracy
326	13.6301163586585	0.692149619253025	Accuracycomposite_20_30 LUNA	LUNA	accuracy
327	13.7301163586584	0.699593292842389	Accuracycomposite_20_30 LUNA	LUNA	accuracy
328	13.8301163586585	0.706908397414728	Accuracycomposite_20_30 LUNA	LUNA	accuracy
329	13.9301163586585	0.714103034435111	Accuracycomposite_20_30 LUNA	LUNA	accuracy
330	14.0301163586585	0.721185150120211	Accuracycomposite_20_30 LUNA	LUNA	accuracy
331	14.1301163586585	0.728162546261521	Accuracycomposite_20_30 LUNA	LUNA	accuracy
332	14.2301163586584	0.735042812286747	Accuracycomposite_20_30 LUNA	LUNA	accuracy
333	14.3301163586585	0.74183324008626	Accuracycomposite_20_30 LUNA	LUNA	accuracy
334	14.4301163586585	0.748540785383589	Accuracycomposite_20_30 LUNA	LUNA	accuracy
335	14.5301163586585	0.755172158796515	Accuracycomposite_20_30 LUNA	LUNA	accuracy
336	14.6301163586585	0.761733760023572	Accuracycomposite_20_30 LUNA	LUNA	accuracy
337	14.7301163586584	0.768231355904822	Accuracycomposite_20_30 LUNA	LUNA	accuracy
338	14.8301163586585	0.774669949432989	Accuracycomposite_20_30 LUNA	LUNA	accuracy
339	14.9301163586585	0.781053581047631	Accuracycomposite_20_30 LUNA	LUNA	accuracy
340	15.0301163586585	0.787385536077529	Accuracycomposite_20_30 LUNA	LUNA	accuracy
341	15.1301163586585	0.793668481466279	Accuracycomposite_20_30 LUNA	LUNA	accuracy
342	15.2301163586584	0.799904611668515	Accuracycomposite_20_30 LUNA	LUNA	accuracy
343	15.3301163586585	0.806095649056084	Accuracycomposite_20_30 LUNA	LUNA	accuracy
344	15.4301163586585	0.81224276456294	Accuracycomposite_20_30 LUNA	LUNA	accuracy
345	15.5301163586585	0.818346688565279	Accuracycomposite_20_30 LUNA	LUNA	accuracy
346	15.6301163586585	0.824407585546971	Accuracycomposite_20_30 LUNA	LUNA	accuracy
347	15.7301163586584	0.830424977598838	Accuracycomposite_20_30 LUNA	LUNA	accuracy
348	15.8301163586585	0.836397555147483	Accuracycomposite_20_30 LUNA	LUNA	accuracy
349	15.9301163586585	0.84232347984011	Accuracycomposite_20_30 LUNA	LUNA	accuracy
350	16.0301163586585	0.848200393952629	Accuracycomposite_20_30 LUNA	LUNA	accuracy
351	16.1301163586584	0.854025330003127	Accuracycomposite_20_30 LUNA	LUNA	accuracy
352	16.2301163586584	0.859794820567117	Accuracycomposite_20_30 LUNA	LUNA	accuracy
353	16.3301163586585	0.865505020206138	Accuracycomposite_20_30 LUNA	LUNA	accuracy
354	16.4301163586585	0.871151790104783	Accuracycomposite_20_30 LUNA	LUNA	accuracy
355	16.5301163586585	0.876730752276368	Accuracycomposite_20_30 LUNA	LUNA	accuracy
356	16.6301163586584	0.882237160294241	Accuracycomposite_20_30 LUNA	LUNA	accuracy
357	16.7301163586584	0.887665900131525	Accuracycomposite_20_30 LUNA	LUNA	accuracy
358	16.8301163586585	0.893011688459795	Accuracycomposite_20_30 LUNA	LUNA	accuracy
359	16.9301163586585	0.898269135736029	Accuracycomposite_20_30 LUNA	LUNA	accuracy
360	17.0301163586585	0.903432748517749	Accuracycomposite_20_30 LUNA	LUNA	accuracy
361	17.1301163586584	0.908496986471299	Accuracycomposite_20_30 LUNA	LUNA	accuracy
362	17.2301163586584	0.913456372900304	Accuracycomposite_20_30 LUNA	LUNA	accuracy
363	17.3301163586585	0.918305532017338	Accuracycomposite_20_30 LUNA	LUNA	accuracy
364	17.4301163586585	0.923039176425817	Accuracycomposite_20_30 LUNA	LUNA	accuracy
365	17.5301163586585	0.927652166351395	Accuracycomposite_20_30 LUNA	LUNA	accuracy
366	17.6301163586585	0.93213955728644	Accuracycomposite_20_30 LUNA	LUNA	accuracy
367	17.7301163586584	0.936496607681076	Accuracycomposite_20_30 LUNA	LUNA	accuracy
368	17.8301163586585	0.940718853429361	Accuracycomposite_20_30 LUNA	LUNA	accuracy
369	17.9301163586585	0.944802244136305	Accuracycomposite_20_30 LUNA	LUNA	accuracy
370	18.0301163586585	0.948743181377437	Accuracycomposite_20_30 LUNA	LUNA	accuracy
371	18.1301163586585	0.952538455530975	Accuracycomposite_20_30 LUNA	LUNA	accuracy
372	18.2301163586584	0.956185131296753	Accuracycomposite_20_30 LUNA	LUNA	accuracy
373	18.3301163586585	0.959680535276801	Accuracycomposite_20_30 LUNA	LUNA	accuracy
374	18.4301163586585	0.963022465206133	Accuracycomposite_20_30 LUNA	LUNA	accuracy
375	18.5301163586585	0.966209255790436	Accuracycomposite_20_30 LUNA	LUNA	accuracy
376	18.6301163586585	0.969239883402455	Accuracycomposite_20_30 LUNA	LUNA	accuracy
377	18.7301163586584	0.972113802410468	Accuracycomposite_20_30 LUNA	LUNA	accuracy
378	18.8301163586585	0.974830725099366	Accuracycomposite_20_30 LUNA	LUNA	accuracy
379	18.9301163586585	0.977390676864722	Accuracycomposite_20_30 LUNA	LUNA	accuracy
380	19.0301163586585	0.979794438994165	Accuracycomposite_20_30 LUNA	LUNA	accuracy
381	19.1301163586585	0.98204329109983	Accuracycomposite_20_30 LUNA	LUNA	accuracy
382	19.2301163586584	0.984138923534413	Accuracycomposite_20_30 LUNA	LUNA	accuracy
383	19.3301163586585	0.986083429578121	Accuracycomposite_20_30 LUNA	LUNA	accuracy
384	19.4301163586585	0.987879280308415	Accuracycomposite_20_30 LUNA	LUNA	accuracy
385	19.5301163586585	0.989529570332795	Accuracycomposite_20_30 LUNA	LUNA	accuracy
386	19.6301163586585	0.991037974191591	Accuracycomposite_20_30 LUNA	LUNA	accuracy
387	19.7301163586584	0.992408644452402	Accuracycomposite_20_30 LUNA	LUNA	accuracy
388	19.8301163586585	0.993646146753296	Accuracycomposite_20_30 LUNA	LUNA	accuracy
389	19.9301163586585	0.994755364314417	Accuracycomposite_20_30 LUNA	LUNA	accuracy
390	20.0301163586585	0.995741385504488	Accuracycomposite_20_30 LUNA	LUNA	accuracy
391	20.1301163586585	0.99660940801594	Accuracycomposite_20_30 LUNA	LUNA	accuracy
392	20.2301163586584	0.997364714897969	Accuracycomposite_20_30 LUNA	LUNA	accuracy
393	20.3301163586585	0.998012704848592	Accuracycomposite_20_30 LUNA	LUNA	accuracy
394	20.4301163586585	0.998558820887158	Accuracycomposite_20_30 LUNA	LUNA	accuracy
395	20.5301163586585	0.999008521192341	Accuracycomposite_20_30 LUNA	LUNA	accuracy
396	20.6301163586585	0.999367247384688	Accuracycomposite_20_30 LUNA	LUNA	accuracy
397	20.7301163586584	0.999640421047771	Accuracycomposite_20_30 LUNA	LUNA	accuracy
398	20.8301163586585	0.999833438139452	Accuracycomposite_20_30 LUNA	LUNA	accuracy
399	20.9301163586585	0.999951584215822	Accuracycomposite_20_30 LUNA	LUNA	accuracy
400	21.0301163586585	1	Accuracycomposite_20_30 LUNA	LUNA	accuracy
401	21.1301163586585	0.999983747938286	Accuracycomposite_20_30 LUNA	LUNA	accuracy
402	21.2301163586584	0.999907787844234	Accuracycomposite_20_30 LUNA	LUNA	accuracy
403	21.3301163586585	0.999776884958435	Accuracycomposite_20_30 LUNA	LUNA	accuracy
404	21.4301163586585	0.999595571718136	Accuracycomposite_20_30 LUNA	LUNA	accuracy
405	21.5301163586585	0.999368166666141	Accuracycomposite_20_30 LUNA	LUNA	accuracy
406	21.6301163586585	0.999098664202548	Accuracycomposite_20_30 LUNA	LUNA	accuracy
407	21.7301163586584	0.998790666025731	Accuracycomposite_20_30 LUNA	LUNA	accuracy
408	21.8301163586585	0.998447547717236	Accuracycomposite_20_30 LUNA	LUNA	accuracy
409	21.9301163586585	0.998072495437027	Accuracycomposite_20_30 LUNA	LUNA	accuracy
410	22.0301163586585	0.997668393846657	Accuracycomposite_20_30 LUNA	LUNA	accuracy
411	22.1301163586585	0.997237893908885	Accuracycomposite_20_30 LUNA	LUNA	accuracy
412	22.2301163586584	0.996783496061789	Accuracycomposite_20_30 LUNA	LUNA	accuracy
413	22.3301163586585	0.996307597773527	Accuracycomposite_20_30 LUNA	LUNA	accuracy
414	22.4301163586585	0.99581247146022	Accuracycomposite_20_30 LUNA	LUNA	accuracy
415	22.5301163586585	0.995300124011391	Accuracycomposite_20_30 LUNA	LUNA	accuracy
416	22.6301163586585	0.99477226081348	Accuracycomposite_20_30 LUNA	LUNA	accuracy
417	22.7301163586584	0.994230355098194	Accuracycomposite_20_30 LUNA	LUNA	accuracy
418	22.8301163586585	0.99367572580028	Accuracycomposite_20_30 LUNA	LUNA	accuracy
419	22.9301163586585	0.99310960270798	Accuracycomposite_20_30 LUNA	LUNA	accuracy
420	23.0301163586585	0.992533112984596	Accuracycomposite_20_30 LUNA	LUNA	accuracy
421	23.1301163586585	0.991947279539386	Accuracycomposite_20_30 LUNA	LUNA	accuracy
422	23.2301163586584	0.991353031227099	Accuracycomposite_20_30 LUNA	LUNA	accuracy
423	23.3301163586585	0.990751188136768	Accuracycomposite_20_30 LUNA	LUNA	accuracy
424	23.4301163586585	0.99014251032283	Accuracycomposite_20_30 LUNA	LUNA	accuracy
425	23.5301163586585	0.989527734868927	Accuracycomposite_20_30 LUNA	LUNA	accuracy
426	23.6301163586585	0.988907564415726	Accuracycomposite_20_30 LUNA	LUNA	accuracy
427	23.7301163586584	0.988282637433588	Accuracycomposite_20_30 LUNA	LUNA	accuracy
428	23.8301163586585	0.987653537868133	Accuracycomposite_20_30 LUNA	LUNA	accuracy
429	23.9301163586585	0.987020773467707	Accuracycomposite_20_30 LUNA	LUNA	accuracy
430	24.0301163586585	0.986384793240935	Accuracycomposite_20_30 LUNA	LUNA	accuracy
431	24.1301163586585	0.985746021976361	Accuracycomposite_20_30 LUNA	LUNA	accuracy
432	24.2301163586584	0.985104874078658	Accuracycomposite_20_30 LUNA	LUNA	accuracy
433	24.3301163586585	0.984461753680569	Accuracycomposite_20_30 LUNA	LUNA	accuracy
434	24.4301163586585	0.983817042691051	Accuracycomposite_20_30 LUNA	LUNA	accuracy
435	24.5301163586585	0.983171096894816	Accuracycomposite_20_30 LUNA	LUNA	accuracy
436	24.6301163586585	0.982524265523408	Accuracycomposite_20_30 LUNA	LUNA	accuracy
437	24.7301163586584	0.981876884580969	Accuracycomposite_20_30 LUNA	LUNA	accuracy
438	24.8301163586585	0.981229274238703	Accuracycomposite_20_30 LUNA	LUNA	accuracy
439	24.9301163586585	0.980581738342785	Accuracycomposite_20_30 LUNA	LUNA	accuracy
440	25.0301163586585	0.979934564668758	Accuracycomposite_20_30 LUNA	LUNA	accuracy
441	25.1301163586585	0.979288028432162	Accuracycomposite_20_30 LUNA	LUNA	accuracy
442	25.2301163586584	0.978642399985203	Accuracycomposite_20_30 LUNA	LUNA	accuracy
443	25.3301163586585	0.977997931773652	Accuracycomposite_20_30 LUNA	LUNA	accuracy
444	25.4301163586585	0.977354864590579	Accuracycomposite_20_30 LUNA	LUNA	accuracy
445	25.5301163586585	0.976713434987346	Accuracycomposite_20_30 LUNA	LUNA	accuracy
446	25.6301163586585	0.976073863533263	Accuracycomposite_20_30 LUNA	LUNA	accuracy
447	25.7301163586584	0.975436350528141	Accuracycomposite_20_30 LUNA	LUNA	accuracy
448	25.8301163586585	0.974801071486722	Accuracycomposite_20_30 LUNA	LUNA	accuracy
449	25.9301163586585	0.974168176464344	Accuracycomposite_20_30 LUNA	LUNA	accuracy
450	26.0301163586585	0.973537789295432	Accuracycomposite_20_30 LUNA	LUNA	accuracy
451	26.1301163586585	0.972910028244113	Accuracycomposite_20_30 LUNA	LUNA	accuracy
452	26.2301163586584	0.972285000380538	Accuracycomposite_20_30 LUNA	LUNA	accuracy
453	26.3301163586585	0.971662776661666	Accuracycomposite_20_30 LUNA	LUNA	accuracy
454	26.4301163586585	0.971043360689703	Accuracycomposite_20_30 LUNA	LUNA	accuracy
455	26.5301163586585	0.97042666764193	Accuracycomposite_20_30 LUNA	LUNA	accuracy
456	26.6301163586585	0.96981257967975	Accuracycomposite_20_30 LUNA	LUNA	accuracy
457	26.7301163586584	0.969200969500717	Accuracycomposite_20_30 LUNA	LUNA	accuracy
458	26.8301163586585	0.9685916899656	Accuracycomposite_20_30 LUNA	LUNA	accuracy
459	26.9301163586585	0.967984575691518	Accuracycomposite_20_30 LUNA	LUNA	accuracy
460	27.0301163586585	0.967379445012618	Accuracycomposite_20_30 LUNA	LUNA	accuracy
461	27.1301163586585	0.966776088528417	Accuracycomposite_20_30 LUNA	LUNA	accuracy
462	27.2301163586585	0.966174236006998	Accuracycomposite_20_30 LUNA	LUNA	accuracy
463	27.3301163586585	0.965573569792141	Accuracycomposite_20_30 LUNA	LUNA	accuracy
464	27.4301163586585	0.964973738296254	Accuracycomposite_20_30 LUNA	LUNA	accuracy
465	27.5301163586585	0.964374368235949	Accuracycomposite_20_30 LUNA	LUNA	accuracy
466	27.6301163586585	0.963775031235275	Accuracycomposite_20_30 LUNA	LUNA	accuracy
467	27.7301163586585	0.963175255833432	Accuracycomposite_20_30 LUNA	LUNA	accuracy
468	27.8301163586585	0.962574563667197	Accuracycomposite_20_30 LUNA	LUNA	accuracy
469	27.9301163586585	0.961972461996969	Accuracycomposite_20_30 LUNA	LUNA	accuracy
470	28.0301163586585	0.96136845098497	Accuracycomposite_20_30 LUNA	LUNA	accuracy
471	28.1301163586585	0.960762030127827	Accuracycomposite_20_30 LUNA	LUNA	accuracy
472	28.2301163586585	0.960152690296154	Accuracycomposite_20_30 LUNA	LUNA	accuracy
473	28.3301163586585	0.959539913990659	Accuracycomposite_20_30 LUNA	LUNA	accuracy
474	28.4301163586585	0.958923174318414	Accuracycomposite_20_30 LUNA	LUNA	accuracy
475	28.5301163586585	0.958301933073106	Accuracycomposite_20_30 LUNA	LUNA	accuracy
476	28.6301163586585	0.957675644999826	Accuracycomposite_20_30 LUNA	LUNA	accuracy
477	28.7301163586585	0.9570437639386	Accuracycomposite_20_30 LUNA	LUNA	accuracy
478	28.8301163586585	0.956405746294463	Accuracycomposite_20_30 LUNA	LUNA	accuracy
479	28.9301163586585	0.955761065058712	Accuracycomposite_20_30 LUNA	LUNA	accuracy
480	29.0301163586585	0.955109214562152	Accuracycomposite_20_30 LUNA	LUNA	accuracy
481	29.1301163586585	0.954449696808918	Accuracycomposite_20_30 LUNA	LUNA	accuracy
482	29.2301163586585	0.953782038219681	Accuracycomposite_20_30 LUNA	LUNA	accuracy
483	29.3301163586585	0.953105794923497	Accuracycomposite_20_30 LUNA	LUNA	accuracy
484	29.4301163586585	0.9524205316953	Accuracycomposite_20_30 LUNA	LUNA	accuracy
485	29.5301163586585	0.951725833932675	Accuracycomposite_20_30 LUNA	LUNA	accuracy
486	29.6301163586585	0.951021296206851	Accuracycomposite_20_30 LUNA	LUNA	accuracy
487	29.7301163586585	0.950306524070562	Accuracycomposite_20_30 LUNA	LUNA	accuracy
488	29.8301163586585	0.949581157086506	Accuracycomposite_20_30 LUNA	LUNA	accuracy
489	29.9301163586585	0.948844871842203	Accuracycomposite_20_30 LUNA	LUNA	accuracy
490	30.0301163586585	0.94809737935902	Accuracycomposite_20_30 LUNA	LUNA	accuracy
491	30.1301163586585	0.947338448662129	Accuracycomposite_20_30 LUNA	LUNA	accuracy
492	30.2301163586585	0.946567897233662	Accuracycomposite_20_30 LUNA	LUNA	accuracy
493	30.3301163586585	0.945785619104552	Accuracycomposite_20_30 LUNA	LUNA	accuracy
494	30.4301163586585	0.944991540304591	Accuracycomposite_20_30 LUNA	LUNA	accuracy
495	30.5301163586585	0.944185587463991	Accuracycomposite_20_30 LUNA	LUNA	accuracy
496	30.6301163586585	0.94336768721297	Accuracycomposite_20_30 LUNA	LUNA	accuracy
497	30.7301163586585	0.942537768045173	Accuracycomposite_20_30 LUNA	LUNA	accuracy
498	30.8301163586585	0.941695796674805	Accuracycomposite_20_30 LUNA	LUNA	accuracy
499	30.9301163586585	0.94084177626058	Accuracycomposite_20_30 LUNA	LUNA	accuracy
500	31.0301163586585	0.939975742647656	Accuracycomposite_20_30 LUNA	LUNA	accuracy
501	31.1301163586585	0.939097791059408	Accuracycomposite_20_30 LUNA	LUNA	accuracy
502	31.2301163586585	0.938208074460242	Accuracycomposite_20_30 LUNA	LUNA	accuracy
503	31.3301163586585	0.937306758569851	Accuracycomposite_20_30 LUNA	LUNA	accuracy
504	31.4301163586585	0.936394009107912	Accuracycomposite_20_30 LUNA	LUNA	accuracy
505	31.5301163586585	0.935469991794102	Accuracycomposite_20_30 LUNA	LUNA	accuracy
506	31.6301163586585	0.934534872379359	Accuracycomposite_20_30 LUNA	LUNA	accuracy
507	31.7301163586585	0.933588835356461	Accuracycomposite_20_30 LUNA	LUNA	accuracy
508	31.8301163586585	0.93263212183538	Accuracycomposite_20_30 LUNA	LUNA	accuracy
509	31.9301163586585	0.931665028171602	Accuracycomposite_20_30 LUNA	LUNA	accuracy
510	32.0301163586584	0.930687872158282	Accuracycomposite_20_30 LUNA	LUNA	accuracy
511	32.1301163586585	0.929700971699464	Accuracycomposite_20_30 LUNA	LUNA	accuracy
512	32.2301163586584	0.928704644699213	Accuracycomposite_20_30 LUNA	LUNA	accuracy
513	32.3301163586585	0.92769920906157	Accuracycomposite_20_30 LUNA	LUNA	accuracy
514	32.4301163586585	0.926684982690604	Accuracycomposite_20_30 LUNA	LUNA	accuracy
515	32.5301163586584	0.92566228349034	Accuracycomposite_20_30 LUNA	LUNA	accuracy
516	32.6301163586585	0.924631435799569	Accuracycomposite_20_30 LUNA	LUNA	accuracy
517	32.7301163586584	0.92359279050101	Accuracycomposite_20_30 LUNA	LUNA	accuracy
518	32.8301163586585	0.922546705321002	Accuracycomposite_20_30 LUNA	LUNA	accuracy
519	32.9301163586585	0.921493537985822	Accuracycomposite_20_30 LUNA	LUNA	accuracy
520	33.0301163586584	0.9204336462218	Accuracycomposite_20_30 LUNA	LUNA	accuracy
521	33.1301163586585	0.91936738775523	Accuracycomposite_20_30 LUNA	LUNA	accuracy
522	33.2301163586584	0.918295120312428	Accuracycomposite_20_30 LUNA	LUNA	accuracy
523	33.3301163586585	0.917217201619683	Accuracycomposite_20_30 LUNA	LUNA	accuracy
524	33.4301163586585	0.916133989403325	Accuracycomposite_20_30 LUNA	LUNA	accuracy
525	33.5301163586584	0.915045841389655	Accuracycomposite_20_30 LUNA	LUNA	accuracy
526	33.6301163586585	0.913953115134599	Accuracycomposite_20_30 LUNA	LUNA	accuracy
527	33.7301163586584	0.912856149005867	Accuracycomposite_20_30 LUNA	LUNA	accuracy
528	33.8301163586585	0.911755244849358	Accuracycomposite_20_30 LUNA	LUNA	accuracy
529	33.9301163586585	0.910650700416909	Accuracycomposite_20_30 LUNA	LUNA	accuracy
530	34.0301163586584	0.909542813460338	Accuracycomposite_20_30 LUNA	LUNA	accuracy
531	34.1301163586585	0.908431881731461	Accuracycomposite_20_30 LUNA	LUNA	accuracy
532	34.2301163586584	0.907318202982127	Accuracycomposite_20_30 LUNA	LUNA	accuracy
533	34.3301163586585	0.906202074964158	Accuracycomposite_20_30 LUNA	LUNA	accuracy
534	34.4301163586585	0.90508379542938	Accuracycomposite_20_30 LUNA	LUNA	accuracy
535	34.5301163586584	0.903963662129619	Accuracycomposite_20_30 LUNA	LUNA	accuracy
536	34.6301163586585	0.902841972816714	Accuracycomposite_20_30 LUNA	LUNA	accuracy
537	34.7301163586584	0.901719025242486	Accuracycomposite_20_30 LUNA	LUNA	accuracy
538	34.8301163586585	0.900595117158762	Accuracycomposite_20_30 LUNA	LUNA	accuracy
539	34.9301163586585	0.89947054631738	Accuracycomposite_20_30 LUNA	LUNA	accuracy
540	35.0301163586584	0.898345610470163	Accuracycomposite_20_30 LUNA	LUNA	accuracy
541	8.03011635865845	0	Anti_CRR_20_30 LUNA	LUNA	accuracy
542	8.13011635865845	0.013054233629419	Anti_CRR_20_30 LUNA	LUNA	accuracy
543	8.23011635865845	0.0261079447360076	Anti_CRR_20_30 LUNA	LUNA	accuracy
544	8.33011635865845	0.0391606107966612	Anti_CRR_20_30 LUNA	LUNA	accuracy
545	8.43011635865845	0.0522116363783526	Anti_CRR_20_30 LUNA	LUNA	accuracy
546	8.53011635865845	0.0652599723920281	Anti_CRR_20_30 LUNA	LUNA	accuracy
547	8.63011635865845	0.0783039546281032	Anti_CRR_20_30 LUNA	LUNA	accuracy
548	8.73011635865845	0.0913415991344764	Anti_CRR_20_30 LUNA	LUNA	accuracy
549	8.83011635865845	0.104370852418889	Anti_CRR_20_30 LUNA	LUNA	accuracy
550	8.93011635865845	0.117389632543637	Anti_CRR_20_30 LUNA	LUNA	accuracy
551	9.03011635865845	0.130395488116493	Anti_CRR_20_30 LUNA	LUNA	accuracy
552	9.13011635865845	0.143385637884466	Anti_CRR_20_30 LUNA	LUNA	accuracy
553	9.23011635865845	0.156357119358808	Anti_CRR_20_30 LUNA	LUNA	accuracy
554	9.33011635865845	0.16930670167879	Anti_CRR_20_30 LUNA	LUNA	accuracy
555	9.43011635865845	0.182231064571589	Anti_CRR_20_30 LUNA	LUNA	accuracy
556	9.53011635865845	0.195126669395807	Anti_CRR_20_30 LUNA	LUNA	accuracy
557	9.63011635865845	0.207989664993435	Anti_CRR_20_30 LUNA	LUNA	accuracy
558	9.73011635865845	0.220816129934967	Anti_CRR_20_30 LUNA	LUNA	accuracy
559	9.83011635865845	0.233602083095685	Anti_CRR_20_30 LUNA	LUNA	accuracy
560	9.93011635865845	0.246343525129188	Anti_CRR_20_30 LUNA	LUNA	accuracy
561	10.0301163586585	0.259036452005679	Anti_CRR_20_30 LUNA	LUNA	accuracy
562	10.1301163586584	0.271676896225312	Anti_CRR_20_30 LUNA	LUNA	accuracy
563	10.2301163586584	0.284260968153758	Anti_CRR_20_30 LUNA	LUNA	accuracy
564	10.3301163586585	0.296784896361389	Anti_CRR_20_30 LUNA	LUNA	accuracy
565	10.4301163586585	0.309245070978569	Anti_CRR_20_30 LUNA	LUNA	accuracy
566	10.5301163586585	0.321638152441916	Anti_CRR_20_30 LUNA	LUNA	accuracy
567	10.6301163586584	0.333961147021414	Anti_CRR_20_30 LUNA	LUNA	accuracy
568	10.7301163586584	0.34621137106924	Anti_CRR_20_30 LUNA	LUNA	accuracy
569	10.8301163586585	0.358386401932265	Anti_CRR_20_30 LUNA	LUNA	accuracy
570	10.9301163586585	0.370483972251494	Anti_CRR_20_30 LUNA	LUNA	accuracy
571	11.0301163586585	0.38250199924339	Anti_CRR_20_30 LUNA	LUNA	accuracy
572	11.1301163586584	0.394438555684497	Anti_CRR_20_30 LUNA	LUNA	accuracy
573	11.2301163586584	0.406291916332351	Anti_CRR_20_30 LUNA	LUNA	accuracy
574	11.3301163586585	0.418060731690014	Anti_CRR_20_30 LUNA	LUNA	accuracy
575	11.4301163586585	0.42974398622389	Anti_CRR_20_30 LUNA	LUNA	accuracy
576	11.5301163586585	0.441340939440976	Anti_CRR_20_30 LUNA	LUNA	accuracy
577	11.6301163586584	0.452851395710877	Anti_CRR_20_30 LUNA	LUNA	accuracy
578	11.7301163586584	0.464275494654915	Anti_CRR_20_30 LUNA	LUNA	accuracy
579	11.8301163586585	0.475613647661129	Anti_CRR_20_30 LUNA	LUNA	accuracy
580	11.9301163586585	0.486866642412426	Anti_CRR_20_30 LUNA	LUNA	accuracy
581	12.0301163586585	0.498035495397453	Anti_CRR_20_30 LUNA	LUNA	accuracy
582	12.1301163586585	0.509121350984367	Anti_CRR_20_30 LUNA	LUNA	accuracy
583	12.2301163586584	0.520125468285082	Anti_CRR_20_30 LUNA	LUNA	accuracy
584	12.3301163586585	0.531049272907236	Anti_CRR_20_30 LUNA	LUNA	accuracy
585	12.4301163586585	0.541894331118878	Anti_CRR_20_30 LUNA	LUNA	accuracy
586	12.5301163586585	0.55266233071267	Anti_CRR_20_30 LUNA	LUNA	accuracy
587	12.6301163586585	0.563355032828918	Anti_CRR_20_30 LUNA	LUNA	accuracy
588	12.7301163586584	0.573974208572195	Anti_CRR_20_30 LUNA	LUNA	accuracy
589	12.8301163586585	0.584521577758522	Anti_CRR_20_30 LUNA	LUNA	accuracy
590	12.9301163586585	0.594998796655175	Anti_CRR_20_30 LUNA	LUNA	accuracy
591	13.0301163586585	0.605407498058685	Anti_CRR_20_30 LUNA	LUNA	accuracy
592	13.1301163586585	0.615749237324323	Anti_CRR_20_30 LUNA	LUNA	accuracy
593	13.2301163586584	0.626025326790597	Anti_CRR_20_30 LUNA	LUNA	accuracy
594	13.3301163586585	0.636236783887747	Anti_CRR_20_30 LUNA	LUNA	accuracy
595	13.4301163586585	0.646384306812823	Anti_CRR_20_30 LUNA	LUNA	accuracy
596	13.5301163586585	0.656468479782271	Anti_CRR_20_30 LUNA	LUNA	accuracy
597	13.6301163586585	0.666489817911368	Anti_CRR_20_30 LUNA	LUNA	accuracy
598	13.7301163586584	0.676448253857939	Anti_CRR_20_30 LUNA	LUNA	accuracy
599	13.8301163586585	0.686342653539643	Anti_CRR_20_30 LUNA	LUNA	accuracy
600	13.9301163586585	0.696171033917443	Anti_CRR_20_30 LUNA	LUNA	accuracy
601	14.0301163586585	0.705930872020065	Anti_CRR_20_30 LUNA	LUNA	accuracy
602	14.1301163586585	0.715619318267376	Anti_CRR_20_30 LUNA	LUNA	accuracy
603	14.2301163586584	0.725233154617478	Anti_CRR_20_30 LUNA	LUNA	accuracy
604	14.3301163586585	0.734768751823917	Anti_CRR_20_30 LUNA	LUNA	accuracy
605	14.4301163586585	0.744222070184708	Anti_CRR_20_30 LUNA	LUNA	accuracy
606	14.5301163586585	0.753588811346425	Anti_CRR_20_30 LUNA	LUNA	accuracy
607	14.6301163586585	0.762864409114004	Anti_CRR_20_30 LUNA	LUNA	accuracy
608	14.7301163586584	0.772043806035947	Anti_CRR_20_30 LUNA	LUNA	accuracy
609	14.8301163586585	0.781121426635287	Anti_CRR_20_30 LUNA	LUNA	accuracy
610	14.9301163586585	0.790091116532915	Anti_CRR_20_30 LUNA	LUNA	accuracy
611	15.0301163586585	0.798946321910396	Anti_CRR_20_30 LUNA	LUNA	accuracy
612	15.1301163586585	0.80768021593526	Anti_CRR_20_30 LUNA	LUNA	accuracy
613	15.2301163586584	0.816285791614439	Anti_CRR_20_30 LUNA	LUNA	accuracy
614	15.3301163586585	0.824755908479622	Anti_CRR_20_30 LUNA	LUNA	accuracy
615	15.4301163586585	0.833083302906267	Anti_CRR_20_30 LUNA	LUNA	accuracy
616	15.5301163586585	0.84126064657636	Anti_CRR_20_30 LUNA	LUNA	accuracy
617	15.6301163586585	0.84928057866914	Anti_CRR_20_30 LUNA	LUNA	accuracy
618	15.7301163586584	0.857135753228759	Anti_CRR_20_30 LUNA	LUNA	accuracy
619	15.8301163586585	0.864818913905989	Anti_CRR_20_30 LUNA	LUNA	accuracy
620	15.9301163586585	0.872322899501904	Anti_CRR_20_30 LUNA	LUNA	accuracy
621	16.0301163586585	0.879640722084309	Anti_CRR_20_30 LUNA	LUNA	accuracy
622	16.1301163586584	0.886765652852828	Anti_CRR_20_30 LUNA	LUNA	accuracy
623	16.2301163586584	0.893691249576636	Anti_CRR_20_30 LUNA	LUNA	accuracy
624	16.3301163586585	0.900411346700819	Anti_CRR_20_30 LUNA	LUNA	accuracy
625	16.4301163586585	0.906920050406293	Anti_CRR_20_30 LUNA	LUNA	accuracy
626	16.5301163586585	0.913211765925849	Anti_CRR_20_30 LUNA	LUNA	accuracy
627	16.6301163586584	0.919281501188515	Anti_CRR_20_30 LUNA	LUNA	accuracy
628	16.7301163586584	0.925124995485488	Anti_CRR_20_30 LUNA	LUNA	accuracy
629	16.8301163586585	0.930738429703942	Anti_CRR_20_30 LUNA	LUNA	accuracy
630	16.9301163586585	0.936118467226762	Anti_CRR_20_30 LUNA	LUNA	accuracy
631	17.0301163586585	0.941262642105149	Anti_CRR_20_30 LUNA	LUNA	accuracy
632	17.1301163586584	0.946169525658065	Anti_CRR_20_30 LUNA	LUNA	accuracy
633	17.2301163586584	0.950838823638612	Anti_CRR_20_30 LUNA	LUNA	accuracy
634	17.3301163586585	0.955271141519559	Anti_CRR_20_30 LUNA	LUNA	accuracy
635	17.4301163586585	0.959467512174871	Anti_CRR_20_30 LUNA	LUNA	accuracy
636	17.5301163586585	0.96342945312727	Anti_CRR_20_30 LUNA	LUNA	accuracy
637	17.6301163586585	0.96715900051471	Anti_CRR_20_30 LUNA	LUNA	accuracy
638	17.7301163586584	0.970658636643423	Anti_CRR_20_30 LUNA	LUNA	accuracy
639	17.8301163586585	0.973931339889825	Anti_CRR_20_30 LUNA	LUNA	accuracy
640	17.9301163586585	0.97698073585961	Anti_CRR_20_30 LUNA	LUNA	accuracy
641	18.0301163586585	0.979811065858802	Anti_CRR_20_30 LUNA	LUNA	accuracy
642	18.1301163586585	0.982427045586588	Anti_CRR_20_30 LUNA	LUNA	accuracy
643	18.2301163586584	0.9848336773748	Anti_CRR_20_30 LUNA	LUNA	accuracy
644	18.3301163586585	0.987036199599802	Anti_CRR_20_30 LUNA	LUNA	accuracy
645	18.4301163586585	0.989040214040597	Anti_CRR_20_30 LUNA	LUNA	accuracy
646	18.5301163586585	0.990851690021235	Anti_CRR_20_30 LUNA	LUNA	accuracy
647	18.6301163586585	0.99247696405119	Anti_CRR_20_30 LUNA	LUNA	accuracy
648	18.7301163586584	0.993922614145196	Anti_CRR_20_30 LUNA	LUNA	accuracy
649	18.8301163586585	0.995195321856186	Anti_CRR_20_30 LUNA	LUNA	accuracy
650	18.9301163586585	0.996301848800713	Anti_CRR_20_30 LUNA	LUNA	accuracy
651	19.0301163586585	0.997249103933646	Anti_CRR_20_30 LUNA	LUNA	accuracy
652	19.1301163586585	0.998044060830181	Anti_CRR_20_30 LUNA	LUNA	accuracy
653	19.2301163586584	0.998693693147636	Anti_CRR_20_30 LUNA	LUNA	accuracy
654	19.3301163586585	0.999204943914422	Anti_CRR_20_30 LUNA	LUNA	accuracy
655	19.4301163586585	0.999584671072816	Anti_CRR_20_30 LUNA	LUNA	accuracy
656	19.5301163586585	0.999839533185165	Anti_CRR_20_30 LUNA	LUNA	accuracy
657	19.6301163586585	0.999975934369729	Anti_CRR_20_30 LUNA	LUNA	accuracy
658	19.7301163586584	1	Anti_CRR_20_30 LUNA	LUNA	accuracy
659	19.8301163586585	0.999917546390039	Anti_CRR_20_30 LUNA	LUNA	accuracy
660	19.9301163586585	0.999734086917783	Anti_CRR_20_30 LUNA	LUNA	accuracy
661	20.0301163586585	0.999454893889288	Anti_CRR_20_30 LUNA	LUNA	accuracy
662	20.1301163586585	0.999085074406164	Anti_CRR_20_30 LUNA	LUNA	accuracy
663	20.2301163586584	0.998629536249562	Anti_CRR_20_30 LUNA	LUNA	accuracy
664	20.3301163586585	0.998092852942296	Anti_CRR_20_30 LUNA	LUNA	accuracy
665	20.4301163586585	0.997479390300614	Anti_CRR_20_30 LUNA	LUNA	accuracy
666	20.5301163586585	0.996793239278699	Anti_CRR_20_30 LUNA	LUNA	accuracy
667	20.6301163586585	0.996038095030504	Anti_CRR_20_30 LUNA	LUNA	accuracy
668	20.7301163586584	0.995217472483366	Anti_CRR_20_30 LUNA	LUNA	accuracy
669	20.8301163586585	0.994334809831679	Anti_CRR_20_30 LUNA	LUNA	accuracy
670	20.9301163586585	0.993393325277875	Anti_CRR_20_30 LUNA	LUNA	accuracy
671	21.0301163586585	0.992395989330889	Anti_CRR_20_30 LUNA	LUNA	accuracy
672	21.1301163586585	0.991345672475983	Anti_CRR_20_30 LUNA	LUNA	accuracy
673	21.2301163586584	0.990245153279523	Anti_CRR_20_30 LUNA	LUNA	accuracy
674	21.3301163586585	0.989097074496826	Anti_CRR_20_30 LUNA	LUNA	accuracy
675	21.4301163586585	0.987903952878151	Anti_CRR_20_30 LUNA	LUNA	accuracy
676	21.5301163586585	0.986668220183798	Anti_CRR_20_30 LUNA	LUNA	accuracy
677	21.6301163586585	0.985392232133518	Anti_CRR_20_30 LUNA	LUNA	accuracy
678	21.7301163586584	0.984078285980673	Anti_CRR_20_30 LUNA	LUNA	accuracy
679	21.8301163586585	0.98272866369668	Anti_CRR_20_30 LUNA	LUNA	accuracy
680	21.9301163586585	0.981345664510269	Anti_CRR_20_30 LUNA	LUNA	accuracy
681	22.0301163586585	0.979931633630786	Anti_CRR_20_30 LUNA	LUNA	accuracy
682	22.1301163586585	0.978488971362015	Anti_CRR_20_30 LUNA	LUNA	accuracy
683	22.2301163586584	0.977020123923602	Anti_CRR_20_30 LUNA	LUNA	accuracy
684	22.3301163586585	0.975527578727779	Anti_CRR_20_30 LUNA	LUNA	accuracy
685	22.4301163586585	0.974013883773291	Anti_CRR_20_30 LUNA	LUNA	accuracy
686	22.5301163586585	0.972481733731799	Anti_CRR_20_30 LUNA	LUNA	accuracy
687	22.6301163586585	0.970934003046753	Anti_CRR_20_30 LUNA	LUNA	accuracy
688	22.7301163586584	0.96937371712285	Anti_CRR_20_30 LUNA	LUNA	accuracy
689	22.8301163586585	0.967804008404652	Anti_CRR_20_30 LUNA	LUNA	accuracy
690	22.9301163586585	0.966228074763103	Anti_CRR_20_30 LUNA	LUNA	accuracy
691	23.0301163586585	0.964649192301058	Anti_CRR_20_30 LUNA	LUNA	accuracy
692	23.1301163586585	0.963070717243782	Anti_CRR_20_30 LUNA	LUNA	accuracy
693	23.2301163586584	0.961496076585967	Anti_CRR_20_30 LUNA	LUNA	accuracy
694	23.3301163586585	0.959928775418325	Anti_CRR_20_30 LUNA	LUNA	accuracy
695	23.4301163586585	0.958372359225845	Anti_CRR_20_30 LUNA	LUNA	accuracy
696	23.5301163586585	0.956830386462459	Anti_CRR_20_30 LUNA	LUNA	accuracy
697	23.6301163586585	0.955306423240884	Anti_CRR_20_30 LUNA	LUNA	accuracy
698	23.7301163586584	0.953804044865908	Anti_CRR_20_30 LUNA	LUNA	accuracy
699	23.8301163586585	0.952326807404976	Anti_CRR_20_30 LUNA	LUNA	accuracy
700	23.9301163586585	0.950878214271505	Anti_CRR_20_30 LUNA	LUNA	accuracy
701	24.0301163586585	0.94946169535832	Anti_CRR_20_30 LUNA	LUNA	accuracy
702	24.1301163586585	0.948080636666785	Anti_CRR_20_30 LUNA	LUNA	accuracy
703	24.2301163586584	0.946738392094773	Anti_CRR_20_30 LUNA	LUNA	accuracy
704	24.3301163586585	0.945438268307134	Anti_CRR_20_30 LUNA	LUNA	accuracy
705	24.4301163586585	0.944183424273518	Anti_CRR_20_30 LUNA	LUNA	accuracy
706	24.5301163586585	0.942976828333562	Anti_CRR_20_30 LUNA	LUNA	accuracy
707	24.6301163586585	0.941821387455298	Anti_CRR_20_30 LUNA	LUNA	accuracy
708	24.7301163586584	0.940719850590499	Anti_CRR_20_30 LUNA	LUNA	accuracy
709	24.8301163586585	0.939674755507675	Anti_CRR_20_30 LUNA	LUNA	accuracy
710	24.9301163586585	0.938688401870919	Anti_CRR_20_30 LUNA	LUNA	accuracy
711	25.0301163586585	0.937762840484389	Anti_CRR_20_30 LUNA	LUNA	accuracy
712	25.1301163586585	0.936899922964554	Anti_CRR_20_30 LUNA	LUNA	accuracy
713	25.2301163586584	0.93610142467627	Anti_CRR_20_30 LUNA	LUNA	accuracy
714	25.3301163586585	0.935368844505944	Anti_CRR_20_30 LUNA	LUNA	accuracy
715	25.4301163586585	0.934703503217514	Anti_CRR_20_30 LUNA	LUNA	accuracy
716	25.5301163586585	0.934106662543144	Anti_CRR_20_30 LUNA	LUNA	accuracy
717	25.6301163586585	0.933579370151717	Anti_CRR_20_30 LUNA	LUNA	accuracy
718	25.7301163586584	0.9331224141368	Anti_CRR_20_30 LUNA	LUNA	accuracy
719	25.8301163586585	0.932736284608893	Anti_CRR_20_30 LUNA	LUNA	accuracy
720	25.9301163586585	0.932421181429631	Anti_CRR_20_30 LUNA	LUNA	accuracy
721	26.0301163586585	0.932177020512223	Anti_CRR_20_30 LUNA	LUNA	accuracy
722	26.1301163586585	0.93200365826519	Anti_CRR_20_30 LUNA	LUNA	accuracy
723	26.2301163586584	0.931900848175386	Anti_CRR_20_30 LUNA	LUNA	accuracy
724	26.3301163586585	0.931868020410332	Anti_CRR_20_30 LUNA	LUNA	accuracy
725	26.4301163586585	0.931904035641947	Anti_CRR_20_30 LUNA	LUNA	accuracy
726	26.5301163586585	0.932007033649134	Anti_CRR_20_30 LUNA	LUNA	accuracy
727	26.6301163586585	0.932174891869314	Anti_CRR_20_30 LUNA	LUNA	accuracy
728	26.7301163586584	0.932405420493281	Anti_CRR_20_30 LUNA	LUNA	accuracy
729	26.8301163586585	0.932696291718784	Anti_CRR_20_30 LUNA	LUNA	accuracy
730	26.9301163586585	0.933045059473745	Anti_CRR_20_30 LUNA	LUNA	accuracy
731	27.0301163586585	0.933449174910182	Anti_CRR_20_30 LUNA	LUNA	accuracy
732	27.1301163586585	0.933905930253756	Anti_CRR_20_30 LUNA	LUNA	accuracy
733	27.2301163586585	0.934412281436258	Anti_CRR_20_30 LUNA	LUNA	accuracy
734	27.3301163586585	0.934964933908258	Anti_CRR_20_30 LUNA	LUNA	accuracy
735	27.4301163586585	0.935560425702893	Anti_CRR_20_30 LUNA	LUNA	accuracy
736	27.5301163586585	0.936195196084689	Anti_CRR_20_30 LUNA	LUNA	accuracy
737	27.6301163586585	0.936865456515332	Anti_CRR_20_30 LUNA	LUNA	accuracy
738	27.7301163586585	0.937567246352569	Anti_CRR_20_30 LUNA	LUNA	accuracy
739	27.8301163586585	0.938296579963163	Anti_CRR_20_30 LUNA	LUNA	accuracy
740	27.9301163586585	0.939049430607225	Anti_CRR_20_30 LUNA	LUNA	accuracy
741	28.0301163586585	0.939821751248874	Anti_CRR_20_30 LUNA	LUNA	accuracy
742	28.1301163586585	0.940609494400807	Anti_CRR_20_30 LUNA	LUNA	accuracy
743	28.2301163586585	0.941408608258983	Anti_CRR_20_30 LUNA	LUNA	accuracy
744	28.3301163586585	0.942215042057679	Anti_CRR_20_30 LUNA	LUNA	accuracy
745	28.4301163586585	0.943024770744648	Anti_CRR_20_30 LUNA	LUNA	accuracy
746	28.5301163586585	0.943833840567682	Anti_CRR_20_30 LUNA	LUNA	accuracy
747	28.6301163586585	0.9446383842119	Anti_CRR_20_30 LUNA	LUNA	accuracy
748	28.7301163586585	0.94543464551518	Anti_CRR_20_30 LUNA	LUNA	accuracy
749	28.8301163586585	0.946218967513059	Anti_CRR_20_30 LUNA	LUNA	accuracy
750	28.9301163586585	0.946987965202049	Anti_CRR_20_30 LUNA	LUNA	accuracy
751	29.0301163586585	0.947738558495162	Anti_CRR_20_30 LUNA	LUNA	accuracy
752	29.1301163586585	0.948467754946158	Anti_CRR_20_30 LUNA	LUNA	accuracy
753	29.2301163586585	0.949172786728511	Anti_CRR_20_30 LUNA	LUNA	accuracy
754	29.3301163586585	0.949851145851617	Anti_CRR_20_30 LUNA	LUNA	accuracy
755	29.4301163586585	0.950500394542612	Anti_CRR_20_30 LUNA	LUNA	accuracy
756	29.5301163586585	0.951118244546545	Anti_CRR_20_30 LUNA	LUNA	accuracy
757	29.6301163586585	0.95170247409582	Anti_CRR_20_30 LUNA	LUNA	accuracy
758	29.7301163586585	0.952250930865576	Anti_CRR_20_30 LUNA	LUNA	accuracy
759	29.8301163586585	0.952761675664177	Anti_CRR_20_30 LUNA	LUNA	accuracy
760	29.9301163586585	0.953232992814523	Anti_CRR_20_30 LUNA	LUNA	accuracy
761	30.0301163586585	0.953663365745236	Anti_CRR_20_30 LUNA	LUNA	accuracy
762	30.1301163586585	0.954051603159799	Anti_CRR_20_30 LUNA	LUNA	accuracy
763	30.2301163586585	0.954396777466303	Anti_CRR_20_30 LUNA	LUNA	accuracy
764	30.3301163586585	0.9546983644587	Anti_CRR_20_30 LUNA	LUNA	accuracy
765	30.4301163586585	0.954956007523233	Anti_CRR_20_30 LUNA	LUNA	accuracy
766	30.5301163586585	0.955169353181475	Anti_CRR_20_30 LUNA	LUNA	accuracy
767	30.6301163586585	0.955338047954996	Anti_CRR_20_30 LUNA	LUNA	accuracy
768	30.7301163586585	0.955461746921534	Anti_CRR_20_30 LUNA	LUNA	accuracy
769	30.8301163586585	0.955540280653433	Anti_CRR_20_30 LUNA	LUNA	accuracy
770	30.9301163586585	0.955573646922916	Anti_CRR_20_30 LUNA	LUNA	accuracy
771	31.0301163586585	0.955561986706951	Anti_CRR_20_30 LUNA	LUNA	accuracy
772	31.1301163586585	0.955505698724651	Anti_CRR_20_30 LUNA	LUNA	accuracy
773	31.2301163586585	0.955405427163963	Anti_CRR_20_30 LUNA	LUNA	accuracy
774	31.3301163586585	0.955261870339468	Anti_CRR_20_30 LUNA	LUNA	accuracy
775	31.4301163586585	0.95507572656576	Anti_CRR_20_30 LUNA	LUNA	accuracy
776	31.5301163586585	0.954847694157422	Anti_CRR_20_30 LUNA	LUNA	accuracy
777	31.6301163586585	0.954578471544566	Anti_CRR_20_30 LUNA	LUNA	accuracy
778	31.7301163586585	0.954268826488192	Anti_CRR_20_30 LUNA	LUNA	accuracy
779	31.8301163586585	0.953919735371157	Anti_CRR_20_30 LUNA	LUNA	accuracy
780	31.9301163586585	0.953532372743332	Anti_CRR_20_30 LUNA	LUNA	accuracy
781	32.0301163586584	0.953107989620976	Anti_CRR_20_30 LUNA	LUNA	accuracy
782	32.1301163586585	0.952647837415904	Anti_CRR_20_30 LUNA	LUNA	accuracy
783	32.2301163586584	0.95215316753993	Anti_CRR_20_30 LUNA	LUNA	accuracy
784	32.3301163586585	0.951625231404869	Anti_CRR_20_30 LUNA	LUNA	accuracy
785	32.4301163586585	0.951065280422549	Anti_CRR_20_30 LUNA	LUNA	accuracy
786	32.5301163586584	0.950474566004763	Anti_CRR_20_30 LUNA	LUNA	accuracy
787	32.6301163586585	0.949854353951199	Anti_CRR_20_30 LUNA	LUNA	accuracy
788	32.7301163586584	0.949205969413226	Anti_CRR_20_30 LUNA	LUNA	accuracy
789	32.8301163586585	0.948530752844259	Anti_CRR_20_30 LUNA	LUNA	accuracy
790	32.9301163586585	0.947830044697689	Anti_CRR_20_30 LUNA	LUNA	accuracy
791	33.0301163586584	0.947105185426946	Anti_CRR_20_30 LUNA	LUNA	accuracy
792	33.1301163586585	0.946357515485427	Anti_CRR_20_30 LUNA	LUNA	accuracy
793	33.2301163586584	0.94558837532655	Anti_CRR_20_30 LUNA	LUNA	accuracy
794	33.3301163586585	0.94479910540371	Anti_CRR_20_30 LUNA	LUNA	accuracy
795	33.4301163586585	0.943991046170347	Anti_CRR_20_30 LUNA	LUNA	accuracy
796	33.5301163586584	0.943165538079841	Anti_CRR_20_30 LUNA	LUNA	accuracy
797	33.6301163586585	0.942323920741934	Anti_CRR_20_30 LUNA	LUNA	accuracy
798	33.7301163586584	0.941467438752074	Anti_CRR_20_30 LUNA	LUNA	accuracy
799	33.8301163586585	0.940597155860394	Anti_CRR_20_30 LUNA	LUNA	accuracy
800	33.9301163586585	0.939714115544508	Anti_CRR_20_30 LUNA	LUNA	accuracy
801	34.0301163586584	0.938819361282004	Anti_CRR_20_30 LUNA	LUNA	accuracy
802	34.1301163586585	0.93791393655046	Anti_CRR_20_30 LUNA	LUNA	accuracy
803	34.2301163586584	0.936998884827488	Anti_CRR_20_30 LUNA	LUNA	accuracy
804	34.3301163586585	0.936075249590678	Anti_CRR_20_30 LUNA	LUNA	accuracy
805	34.4301163586585	0.935144074317619	Anti_CRR_20_30 LUNA	LUNA	accuracy
806	34.5301163586584	0.934206402485905	Anti_CRR_20_30 LUNA	LUNA	accuracy
807	34.6301163586585	0.933263277573133	Anti_CRR_20_30 LUNA	LUNA	accuracy
808	34.7301163586584	0.932315743056891	Anti_CRR_20_30 LUNA	LUNA	accuracy
809	34.8301163586585	0.931364842414785	Anti_CRR_20_30 LUNA	LUNA	accuracy
810	34.9301163586585	0.930411619124398	Anti_CRR_20_30 LUNA	LUNA	accuracy
811	35.0301163586584	0.929457116663318	Anti_CRR_20_30 LUNA	LUNA	accuracy
812	8.03011635865845	0	best_acc_m_exclude_fl_20_30 LUNA	LUNA	accuracy
813	8.13011635865845	0.0135125938999518	best_acc_m_exclude_fl_20_30 LUNA	LUNA	accuracy
814	8.23011635865845	0.0270247414236758	best_acc_m_exclude_fl_20_30 LUNA	LUNA	accuracy
815	8.33011635865845	0.0405359961946967	best_acc_m_exclude_fl_20_30 LUNA	LUNA	accuracy
816	8.43011635865845	0.054045845486006	best_acc_m_exclude_fl_20_30 LUNA	LUNA	accuracy
817	8.53011635865845	0.06755336024535	best_acc_m_exclude_fl_20_30 LUNA	LUNA	accuracy
818	8.63011635865845	0.0810570392609499	best_acc_m_exclude_fl_20_30 LUNA	LUNA	accuracy
819	8.73011635865845	0.094555077209812	best_acc_m_exclude_fl_20_30 LUNA	LUNA	accuracy
820	8.83011635865845	0.108045602055102	best_acc_m_exclude_fl_20_30 LUNA	LUNA	accuracy
821	8.93011635865845	0.121526711406178	best_acc_m_exclude_fl_20_30 LUNA	LUNA	accuracy
822	9.03011635865845	0.134996107022679	best_acc_m_exclude_fl_20_30 LUNA	LUNA	accuracy
823	9.13011635865845	0.14845113456183	best_acc_m_exclude_fl_20_30 LUNA	LUNA	accuracy
824	9.23011635865845	0.161888951106515	best_acc_m_exclude_fl_20_30 LUNA	LUNA	accuracy
825	9.33011635865845	0.175306521155793	best_acc_m_exclude_fl_20_30 LUNA	LUNA	accuracy
826	9.43011635865845	0.188700742374696	best_acc_m_exclude_fl_20_30 LUNA	LUNA	accuracy
827	9.53011635865845	0.202068188789204	best_acc_m_exclude_fl_20_30 LUNA	LUNA	accuracy
828	9.63011635865845	0.215404955891323	best_acc_m_exclude_fl_20_30 LUNA	LUNA	accuracy
829	9.73011635865845	0.228707017102518	best_acc_m_exclude_fl_20_30 LUNA	LUNA	accuracy
830	9.83011635865845	0.241970211779626	best_acc_m_exclude_fl_20_30 LUNA	LUNA	accuracy
831	9.93011635865845	0.255190320381483	best_acc_m_exclude_fl_20_30 LUNA	LUNA	accuracy
832	10.0301163586585	0.268362988471203	best_acc_m_exclude_fl_20_30 LUNA	LUNA	accuracy
833	10.1301163586584	0.281483670479976	best_acc_m_exclude_fl_20_30 LUNA	LUNA	accuracy
834	10.2301163586584	0.294547705661941	best_acc_m_exclude_fl_20_30 LUNA	LUNA	accuracy
835	10.3301163586585	0.307550373851679	best_acc_m_exclude_fl_20_30 LUNA	LUNA	accuracy
836	10.4301163586585	0.320486918185392	best_acc_m_exclude_fl_20_30 LUNA	LUNA	accuracy
837	10.5301163586585	0.333352598913581	best_acc_m_exclude_fl_20_30 LUNA	LUNA	accuracy
838	10.6301163586584	0.346142733999094	best_acc_m_exclude_fl_20_30 LUNA	LUNA	accuracy
839	10.7301163586584	0.358852723067639	best_acc_m_exclude_fl_20_30 LUNA	LUNA	accuracy
840	10.8301163586585	0.371478042807694	best_acc_m_exclude_fl_20_30 LUNA	LUNA	accuracy
841	10.9301163586585	0.384014239949839	best_acc_m_exclude_fl_20_30 LUNA	LUNA	accuracy
842	11.0301163586585	0.396456959116125	best_acc_m_exclude_fl_20_30 LUNA	LUNA	accuracy
843	11.1301163586584	0.40880193539485	best_acc_m_exclude_fl_20_30 LUNA	LUNA	accuracy
844	11.2301163586584	0.421045036834151	best_acc_m_exclude_fl_20_30 LUNA	LUNA	accuracy
845	11.3301163586585	0.433182394373274	best_acc_m_exclude_fl_20_30 LUNA	LUNA	accuracy
846	11.4301163586585	0.445210386506324	best_acc_m_exclude_fl_20_30 LUNA	LUNA	accuracy
847	11.5301163586585	0.457125616790481	best_acc_m_exclude_fl_20_30 LUNA	LUNA	accuracy
848	11.6301163586584	0.468925161108721	best_acc_m_exclude_fl_20_30 LUNA	LUNA	accuracy
849	11.7301163586584	0.480606400390135	best_acc_m_exclude_fl_20_30 LUNA	LUNA	accuracy
850	11.8301163586585	0.492166993154402	best_acc_m_exclude_fl_20_30 LUNA	LUNA	accuracy
851	11.9301163586585	0.503605008213924	best_acc_m_exclude_fl_20_30 LUNA	LUNA	accuracy
852	12.0301163586585	0.514918783884523	best_acc_m_exclude_fl_20_30 LUNA	LUNA	accuracy
853	12.1301163586585	0.526106827217716	best_acc_m_exclude_fl_20_30 LUNA	LUNA	accuracy
854	12.2301163586584	0.537167827395219	best_acc_m_exclude_fl_20_30 LUNA	LUNA	accuracy
855	12.3301163586585	0.548100780819299	best_acc_m_exclude_fl_20_30 LUNA	LUNA	accuracy
856	12.4301163586585	0.558905002211027	best_acc_m_exclude_fl_20_30 LUNA	LUNA	accuracy
857	12.5301163586585	0.569580207980062	best_acc_m_exclude_fl_20_30 LUNA	LUNA	accuracy
858	12.6301163586585	0.580126549224618	best_acc_m_exclude_fl_20_30 LUNA	LUNA	accuracy
859	12.7301163586584	0.590544591242418	best_acc_m_exclude_fl_20_30 LUNA	LUNA	accuracy
860	12.8301163586585	0.6008351605461	best_acc_m_exclude_fl_20_30 LUNA	LUNA	accuracy
861	12.9301163586585	0.610999258303141	best_acc_m_exclude_fl_20_30 LUNA	LUNA	accuracy
862	13.0301163586585	0.621037928503888	best_acc_m_exclude_fl_20_30 LUNA	LUNA	accuracy
863	13.1301163586585	0.630952269401203	best_acc_m_exclude_fl_20_30 LUNA	LUNA	accuracy
864	13.2301163586584	0.640743518502967	best_acc_m_exclude_fl_20_30 LUNA	LUNA	accuracy
865	13.3301163586585	0.650413034889115	best_acc_m_exclude_fl_20_30 LUNA	LUNA	accuracy
866	13.4301163586585	0.65996226472864	best_acc_m_exclude_fl_20_30 LUNA	LUNA	accuracy
867	13.5301163586585	0.669392681027039	best_acc_m_exclude_fl_20_30 LUNA	LUNA	accuracy
868	13.6301163586585	0.678705756474428	best_acc_m_exclude_fl_20_30 LUNA	LUNA	accuracy
869	13.7301163586584	0.687902946437987	best_acc_m_exclude_fl_20_30 LUNA	LUNA	accuracy
870	13.8301163586585	0.696985635626422	best_acc_m_exclude_fl_20_30 LUNA	LUNA	accuracy
871	13.9301163586585	0.70595511454299	best_acc_m_exclude_fl_20_30 LUNA	LUNA	accuracy
872	14.0301163586585	0.714812587831001	best_acc_m_exclude_fl_20_30 LUNA	LUNA	accuracy
873	14.1301163586585	0.723559191207715	best_acc_m_exclude_fl_20_30 LUNA	LUNA	accuracy
874	14.2301163586584	0.732195966127566	best_acc_m_exclude_fl_20_30 LUNA	LUNA	accuracy
875	14.3301163586585	0.740723828798472	best_acc_m_exclude_fl_20_30 LUNA	LUNA	accuracy
876	14.4301163586585	0.749143557480825	best_acc_m_exclude_fl_20_30 LUNA	LUNA	accuracy
877	14.5301163586585	0.757455832545082	best_acc_m_exclude_fl_20_30 LUNA	LUNA	accuracy
878	14.6301163586585	0.765661214164923	best_acc_m_exclude_fl_20_30 LUNA	LUNA	accuracy
879	14.7301163586584	0.773760021362733	best_acc_m_exclude_fl_20_30 LUNA	LUNA	accuracy
880	14.8301163586585	0.781752286801194	best_acc_m_exclude_fl_20_30 LUNA	LUNA	accuracy
881	14.9301163586585	0.789637686764858	best_acc_m_exclude_fl_20_30 LUNA	LUNA	accuracy
882	15.0301163586585	0.797415621090359	best_acc_m_exclude_fl_20_30 LUNA	LUNA	accuracy
883	15.1301163586585	0.805085266095295	best_acc_m_exclude_fl_20_30 LUNA	LUNA	accuracy
884	15.2301163586584	0.812645628701208	best_acc_m_exclude_fl_20_30 LUNA	LUNA	accuracy
885	15.3301163586585	0.820095548624953	best_acc_m_exclude_fl_20_30 LUNA	LUNA	accuracy
886	15.4301163586585	0.827433671545469	best_acc_m_exclude_fl_20_30 LUNA	LUNA	accuracy
887	15.5301163586585	0.834658489278381	best_acc_m_exclude_fl_20_30 LUNA	LUNA	accuracy
888	15.6301163586585	0.841768297542213	best_acc_m_exclude_fl_20_30 LUNA	LUNA	accuracy
889	15.7301163586584	0.848761170776669	best_acc_m_exclude_fl_20_30 LUNA	LUNA	accuracy
890	15.8301163586585	0.855634898569536	best_acc_m_exclude_fl_20_30 LUNA	LUNA	accuracy
891	15.9301163586585	0.862387090163291	best_acc_m_exclude_fl_20_30 LUNA	LUNA	accuracy
892	16.0301163586585	0.869015179121978	best_acc_m_exclude_fl_20_30 LUNA	LUNA	accuracy
893	16.1301163586584	0.875516393708069	best_acc_m_exclude_fl_20_30 LUNA	LUNA	accuracy
894	16.2301163586584	0.881887795102425	best_acc_m_exclude_fl_20_30 LUNA	LUNA	accuracy
895	16.3301163586585	0.888126319206873	best_acc_m_exclude_fl_20_30 LUNA	LUNA	accuracy
896	16.4301163586585	0.894228807959766	best_acc_m_exclude_fl_20_30 LUNA	LUNA	accuracy
897	16.5301163586585	0.900192042964486	best_acc_m_exclude_fl_20_30 LUNA	LUNA	accuracy
898	16.6301163586584	0.9060126984806	best_acc_m_exclude_fl_20_30 LUNA	LUNA	accuracy
899	16.7301163586584	0.911687337831164	best_acc_m_exclude_fl_20_30 LUNA	LUNA	accuracy
900	16.8301163586585	0.917212476389177	best_acc_m_exclude_fl_20_30 LUNA	LUNA	accuracy
901	16.9301163586585	0.922584606342618	best_acc_m_exclude_fl_20_30 LUNA	LUNA	accuracy
902	17.0301163586585	0.927800211778795	best_acc_m_exclude_fl_20_30 LUNA	LUNA	accuracy
903	17.1301163586584	0.932855797673479	best_acc_m_exclude_fl_20_30 LUNA	LUNA	accuracy
904	17.2301163586584	0.937747939254216	best_acc_m_exclude_fl_20_30 LUNA	LUNA	accuracy
905	17.3301163586585	0.942473289119804	best_acc_m_exclude_fl_20_30 LUNA	LUNA	accuracy
906	17.4301163586585	0.947028554862272	best_acc_m_exclude_fl_20_30 LUNA	LUNA	accuracy
907	17.5301163586585	0.951410528898612	best_acc_m_exclude_fl_20_30 LUNA	LUNA	accuracy
908	17.6301163586585	0.955616113180555	best_acc_m_exclude_fl_20_30 LUNA	LUNA	accuracy
909	17.7301163586584	0.959642322323915	best_acc_m_exclude_fl_20_30 LUNA	LUNA	accuracy
910	17.8301163586585	0.963486325056465	best_acc_m_exclude_fl_20_30 LUNA	LUNA	accuracy
911	17.9301163586585	0.967145521493842	best_acc_m_exclude_fl_20_30 LUNA	LUNA	accuracy
912	18.0301163586585	0.970617567786816	best_acc_m_exclude_fl_20_30 LUNA	LUNA	accuracy
913	18.1301163586585	0.973900343233346	best_acc_m_exclude_fl_20_30 LUNA	LUNA	accuracy
914	18.2301163586584	0.976991888274497	best_acc_m_exclude_fl_20_30 LUNA	LUNA	accuracy
915	18.3301163586585	0.979890401221527	best_acc_m_exclude_fl_20_30 LUNA	LUNA	accuracy
916	18.4301163586585	0.982594372430039	best_acc_m_exclude_fl_20_30 LUNA	LUNA	accuracy
917	18.5301163586585	0.985102632816296	best_acc_m_exclude_fl_20_30 LUNA	LUNA	accuracy
918	18.6301163586585	0.987414433897463	best_acc_m_exclude_fl_20_30 LUNA	LUNA	accuracy
919	18.7301163586584	0.989529347554711	best_acc_m_exclude_fl_20_30 LUNA	LUNA	accuracy
920	18.8301163586585	0.991447125116476	best_acc_m_exclude_fl_20_30 LUNA	LUNA	accuracy
921	18.9301163586585	0.993167748924666	best_acc_m_exclude_fl_20_30 LUNA	LUNA	accuracy
922	19.0301163586585	0.994691773355887	best_acc_m_exclude_fl_20_30 LUNA	LUNA	accuracy
923	19.1301163586585	0.996020141111872	best_acc_m_exclude_fl_20_30 LUNA	LUNA	accuracy
924	19.2301163586584	0.997154134526995	best_acc_m_exclude_fl_20_30 LUNA	LUNA	accuracy
925	19.3301163586585	0.998095381213673	best_acc_m_exclude_fl_20_30 LUNA	LUNA	accuracy
926	19.4301163586585	0.99884585639017	best_acc_m_exclude_fl_20_30 LUNA	LUNA	accuracy
927	19.5301163586585	0.999408135090029	best_acc_m_exclude_fl_20_30 LUNA	LUNA	accuracy
928	19.6301163586585	0.999785382171476	best_acc_m_exclude_fl_20_30 LUNA	LUNA	accuracy
929	19.7301163586584	0.999981281718035	best_acc_m_exclude_fl_20_30 LUNA	LUNA	accuracy
930	19.8301163586585	1	best_acc_m_exclude_fl_20_30 LUNA	LUNA	accuracy
931	19.9301163586585	0.999846106839682	best_acc_m_exclude_fl_20_30 LUNA	LUNA	accuracy
932	20.0301163586585	0.99952445586261	best_acc_m_exclude_fl_20_30 LUNA	LUNA	accuracy
933	20.1301163586585	0.999040070800362	best_acc_m_exclude_fl_20_30 LUNA	LUNA	accuracy
934	20.2301163586584	0.998398144455906	best_acc_m_exclude_fl_20_30 LUNA	LUNA	accuracy
935	20.3301163586585	0.997604131773044	best_acc_m_exclude_fl_20_30 LUNA	LUNA	accuracy
936	20.4301163586585	0.996663628984764	best_acc_m_exclude_fl_20_30 LUNA	LUNA	accuracy
937	20.5301163586585	0.995582384741646	best_acc_m_exclude_fl_20_30 LUNA	LUNA	accuracy
938	20.6301163586585	0.994366336152539	best_acc_m_exclude_fl_20_30 LUNA	LUNA	accuracy
939	20.7301163586584	0.993021495828402	best_acc_m_exclude_fl_20_30 LUNA	LUNA	accuracy
940	20.8301163586585	0.991553893971342	best_acc_m_exclude_fl_20_30 LUNA	LUNA	accuracy
941	20.9301163586585	0.989969578724359	best_acc_m_exclude_fl_20_30 LUNA	LUNA	accuracy
942	21.0301163586585	0.988274599814627	best_acc_m_exclude_fl_20_30 LUNA	LUNA	accuracy
943	21.1301163586585	0.986474989119072	best_acc_m_exclude_fl_20_30 LUNA	LUNA	accuracy
944	21.2301163586584	0.98457673252102	best_acc_m_exclude_fl_20_30 LUNA	LUNA	accuracy
945	21.3301163586585	0.982585705329281	best_acc_m_exclude_fl_20_30 LUNA	LUNA	accuracy
946	21.4301163586585	0.980507627018916	best_acc_m_exclude_fl_20_30 LUNA	LUNA	accuracy
947	21.5301163586585	0.978348052853446	best_acc_m_exclude_fl_20_30 LUNA	LUNA	accuracy
948	21.6301163586585	0.976112250767006	best_acc_m_exclude_fl_20_30 LUNA	LUNA	accuracy
949	21.7301163586584	0.973805114143666	best_acc_m_exclude_fl_20_30 LUNA	LUNA	accuracy
950	21.8301163586585	0.971431305472404	best_acc_m_exclude_fl_20_30 LUNA	LUNA	accuracy
951	21.9301163586585	0.968995266599224	best_acc_m_exclude_fl_20_30 LUNA	LUNA	accuracy
952	22.0301163586585	0.96650107013754	best_acc_m_exclude_fl_20_30 LUNA	LUNA	accuracy
953	22.1301163586585	0.963952481984307	best_acc_m_exclude_fl_20_30 LUNA	LUNA	accuracy
954	22.2301163586584	0.961353058687184	best_acc_m_exclude_fl_20_30 LUNA	LUNA	accuracy
955	22.3301163586585	0.958706201471996	best_acc_m_exclude_fl_20_30 LUNA	LUNA	accuracy
956	22.4301163586585	0.956015108202329	best_acc_m_exclude_fl_20_30 LUNA	LUNA	accuracy
957	22.5301163586585	0.95328251700346	best_acc_m_exclude_fl_20_30 LUNA	LUNA	accuracy
958	22.6301163586585	0.950510620490145	best_acc_m_exclude_fl_20_30 LUNA	LUNA	accuracy
959	22.7301163586584	0.947701165981822	best_acc_m_exclude_fl_20_30 LUNA	LUNA	accuracy
960	22.8301163586585	0.94485558856387	best_acc_m_exclude_fl_20_30 LUNA	LUNA	accuracy
961	22.9301163586585	0.941975131067612	best_acc_m_exclude_fl_20_30 LUNA	LUNA	accuracy
962	23.0301163586585	0.939060799626775	best_acc_m_exclude_fl_20_30 LUNA	LUNA	accuracy
963	23.1301163586585	0.936113349366091	best_acc_m_exclude_fl_20_30 LUNA	LUNA	accuracy
964	23.2301163586584	0.933133293594248	best_acc_m_exclude_fl_20_30 LUNA	LUNA	accuracy
965	23.3301163586585	0.930120852625511	best_acc_m_exclude_fl_20_30 LUNA	LUNA	accuracy
966	23.4301163586585	0.927076079484656	best_acc_m_exclude_fl_20_30 LUNA	LUNA	accuracy
967	23.5301163586585	0.9239989597107	best_acc_m_exclude_fl_20_30 LUNA	LUNA	accuracy
968	23.6301163586585	0.920889369264785	best_acc_m_exclude_fl_20_30 LUNA	LUNA	accuracy
969	23.7301163586584	0.917746977530968	best_acc_m_exclude_fl_20_30 LUNA	LUNA	accuracy
970	23.8301163586585	0.914571271468222	best_acc_m_exclude_fl_20_30 LUNA	LUNA	accuracy
971	23.9301163586585	0.911361500376504	best_acc_m_exclude_fl_20_30 LUNA	LUNA	accuracy
972	24.0301163586585	0.9081167516618	best_acc_m_exclude_fl_20_30 LUNA	LUNA	accuracy
973	24.1301163586585	0.90483603522311	best_acc_m_exclude_fl_20_30 LUNA	LUNA	accuracy
974	24.2301163586584	0.901518328075165	best_acc_m_exclude_fl_20_30 LUNA	LUNA	accuracy
975	24.3301163586585	0.898162578598295	best_acc_m_exclude_fl_20_30 LUNA	LUNA	accuracy
976	24.4301163586585	0.89476768874098	best_acc_m_exclude_fl_20_30 LUNA	LUNA	accuracy
977	24.5301163586585	0.891332512520988	best_acc_m_exclude_fl_20_30 LUNA	LUNA	accuracy
978	24.6301163586585	0.887855898720138	best_acc_m_exclude_fl_20_30 LUNA	LUNA	accuracy
979	24.7301163586584	0.884336704105975	best_acc_m_exclude_fl_20_30 LUNA	LUNA	accuracy
980	24.8301163586585	0.880773810931728	best_acc_m_exclude_fl_20_30 LUNA	LUNA	accuracy
981	24.9301163586585	0.877166145250562	best_acc_m_exclude_fl_20_30 LUNA	LUNA	accuracy
982	25.0301163586585	0.873512693278377	best_acc_m_exclude_fl_20_30 LUNA	LUNA	accuracy
983	25.1301163586585	0.86981249638779	best_acc_m_exclude_fl_20_30 LUNA	LUNA	accuracy
984	25.2301163586584	0.866064621402817	best_acc_m_exclude_fl_20_30 LUNA	LUNA	accuracy
985	25.3301163586585	0.862268237359719	best_acc_m_exclude_fl_20_30 LUNA	LUNA	accuracy
986	25.4301163586585	0.858422580640145	best_acc_m_exclude_fl_20_30 LUNA	LUNA	accuracy
987	25.5301163586585	0.854526912910897	best_acc_m_exclude_fl_20_30 LUNA	LUNA	accuracy
988	25.6301163586585	0.850580591253112	best_acc_m_exclude_fl_20_30 LUNA	LUNA	accuracy
989	25.7301163586584	0.846583092444537	best_acc_m_exclude_fl_20_30 LUNA	LUNA	accuracy
990	25.8301163586585	0.842534036471122	best_acc_m_exclude_fl_20_30 LUNA	LUNA	accuracy
991	25.9301163586585	0.838433186989577	best_acc_m_exclude_fl_20_30 LUNA	LUNA	accuracy
992	26.0301163586585	0.834280451977406	best_acc_m_exclude_fl_20_30 LUNA	LUNA	accuracy
993	26.1301163586585	0.830075769841973	best_acc_m_exclude_fl_20_30 LUNA	LUNA	accuracy
994	26.2301163586584	0.825819134985852	best_acc_m_exclude_fl_20_30 LUNA	LUNA	accuracy
995	26.3301163586585	0.821510719379632	best_acc_m_exclude_fl_20_30 LUNA	LUNA	accuracy
996	26.4301163586585	0.817151013969762	best_acc_m_exclude_fl_20_30 LUNA	LUNA	accuracy
997	26.5301163586585	0.812740918364499	best_acc_m_exclude_fl_20_30 LUNA	LUNA	accuracy
998	26.6301163586585	0.808281482114471	best_acc_m_exclude_fl_20_30 LUNA	LUNA	accuracy
999	26.7301163586584	0.80377379450229	best_acc_m_exclude_fl_20_30 LUNA	LUNA	accuracy
1000	26.8301163586585	0.799219026865651	best_acc_m_exclude_fl_20_30 LUNA	LUNA	accuracy
1001	26.9301163586585	0.794618422271419	best_acc_m_exclude_fl_20_30 LUNA	LUNA	accuracy
1002	27.0301163586585	0.789973286584637	best_acc_m_exclude_fl_20_30 LUNA	LUNA	accuracy
1003	27.1301163586585	0.78528502542081	best_acc_m_exclude_fl_20_30 LUNA	LUNA	accuracy
1004	27.2301163586585	0.780555257605658	best_acc_m_exclude_fl_20_30 LUNA	LUNA	accuracy
1005	27.3301163586585	0.775785762840769	best_acc_m_exclude_fl_20_30 LUNA	LUNA	accuracy
1006	27.4301163586585	0.770978430518377	best_acc_m_exclude_fl_20_30 LUNA	LUNA	accuracy
1007	27.5301163586585	0.766135216360168	best_acc_m_exclude_fl_20_30 LUNA	LUNA	accuracy
1008	27.6301163586585	0.761258233948299	best_acc_m_exclude_fl_20_30 LUNA	LUNA	accuracy
1009	27.7301163586585	0.756349717550834	best_acc_m_exclude_fl_20_30 LUNA	LUNA	accuracy
1010	27.8301163586585	0.751411919600159	best_acc_m_exclude_fl_20_30 LUNA	LUNA	accuracy
1011	27.9301163586585	0.746447125419459	best_acc_m_exclude_fl_20_30 LUNA	LUNA	accuracy
1012	28.0301163586585	0.741457636571407	best_acc_m_exclude_fl_20_30 LUNA	LUNA	accuracy
1013	28.1301163586585	0.736445755507899	best_acc_m_exclude_fl_20_30 LUNA	LUNA	accuracy
1014	28.2301163586585	0.731413795535812	best_acc_m_exclude_fl_20_30 LUNA	LUNA	accuracy
1015	28.3301163586585	0.726364078278172	best_acc_m_exclude_fl_20_30 LUNA	LUNA	accuracy
1016	28.4301163586585	0.72129892431789	best_acc_m_exclude_fl_20_30 LUNA	LUNA	accuracy
1017	28.5301163586585	0.716220636144378	best_acc_m_exclude_fl_20_30 LUNA	LUNA	accuracy
1018	28.6301163586585	0.711131487538297	best_acc_m_exclude_fl_20_30 LUNA	LUNA	accuracy
1019	28.7301163586585	0.706033707243109	best_acc_m_exclude_fl_20_30 LUNA	LUNA	accuracy
1020	28.8301163586585	0.700929480602958	best_acc_m_exclude_fl_20_30 LUNA	LUNA	accuracy
1021	28.9301163586585	0.695820865156935	best_acc_m_exclude_fl_20_30 LUNA	LUNA	accuracy
1022	29.0301163586585	0.690709772747288	best_acc_m_exclude_fl_20_30 LUNA	LUNA	accuracy
1023	29.1301163586585	0.685598072072732	best_acc_m_exclude_fl_20_30 LUNA	LUNA	accuracy
1024	29.2301163586585	0.6804875174837	best_acc_m_exclude_fl_20_30 LUNA	LUNA	accuracy
1025	29.3301163586585	0.675379729983749	best_acc_m_exclude_fl_20_30 LUNA	LUNA	accuracy
1026	29.4301163586585	0.670276294122027	best_acc_m_exclude_fl_20_30 LUNA	LUNA	accuracy
1027	29.5301163586585	0.665178715366019	best_acc_m_exclude_fl_20_30 LUNA	LUNA	accuracy
1028	29.6301163586585	0.66008846401549	best_acc_m_exclude_fl_20_30 LUNA	LUNA	accuracy
1029	29.7301163586585	0.6550069728604	best_acc_m_exclude_fl_20_30 LUNA	LUNA	accuracy
1030	29.8301163586585	0.649935559417456	best_acc_m_exclude_fl_20_30 LUNA	LUNA	accuracy
1031	29.9301163586585	0.644875419663095	best_acc_m_exclude_fl_20_30 LUNA	LUNA	accuracy
1032	30.0301163586585	0.639827640665766	best_acc_m_exclude_fl_20_30 LUNA	LUNA	accuracy
1033	30.1301163586585	0.634793130837851	best_acc_m_exclude_fl_20_30 LUNA	LUNA	accuracy
1034	30.2301163586585	0.629772653203671	best_acc_m_exclude_fl_20_30 LUNA	LUNA	accuracy
1035	30.3301163586585	0.62476674749656	best_acc_m_exclude_fl_20_30 LUNA	LUNA	accuracy
1036	30.4301163586585	0.619775860611583	best_acc_m_exclude_fl_20_30 LUNA	LUNA	accuracy
1037	30.5301163586585	0.614800437706344	best_acc_m_exclude_fl_20_30 LUNA	LUNA	accuracy
1038	30.6301163586585	0.609840923938454	best_acc_m_exclude_fl_20_30 LUNA	LUNA	accuracy
1039	30.7301163586585	0.604897759652423	best_acc_m_exclude_fl_20_30 LUNA	LUNA	accuracy
1040	30.8301163586585	0.599971286471754	best_acc_m_exclude_fl_20_30 LUNA	LUNA	accuracy
1041	30.9301163586585	0.595061751955167	best_acc_m_exclude_fl_20_30 LUNA	LUNA	accuracy
1042	31.0301163586585	0.590169322619533	best_acc_m_exclude_fl_20_30 LUNA	LUNA	accuracy
1043	31.1301163586585	0.5852940189315	best_acc_m_exclude_fl_20_30 LUNA	LUNA	accuracy
1044	31.2301163586585	0.58043572184246	best_acc_m_exclude_fl_20_30 LUNA	LUNA	accuracy
1045	31.3301163586585	0.575594281532087	best_acc_m_exclude_fl_20_30 LUNA	LUNA	accuracy
1046	31.4301163586585	0.570769548180052	best_acc_m_exclude_fl_20_30 LUNA	LUNA	accuracy
1047	31.5301163586585	0.56596137196602	best_acc_m_exclude_fl_20_30 LUNA	LUNA	accuracy
1048	31.6301163586585	0.561169603002019	best_acc_m_exclude_fl_20_30 LUNA	LUNA	accuracy
1049	31.7301163586585	0.556394050793823	best_acc_m_exclude_fl_20_30 LUNA	LUNA	accuracy
1050	31.8301163586585	0.551634402505342	best_acc_m_exclude_fl_20_30 LUNA	LUNA	accuracy
1051	31.9301163586585	0.546890228064903	best_acc_m_exclude_fl_20_30 LUNA	LUNA	accuracy
1052	32.0301163586584	0.542161052079324	best_acc_m_exclude_fl_20_30 LUNA	LUNA	accuracy
1053	32.1301163586585	0.537446398920986	best_acc_m_exclude_fl_20_30 LUNA	LUNA	accuracy
1054	32.2301163586584	0.532745792962258	best_acc_m_exclude_fl_20_30 LUNA	LUNA	accuracy
1055	32.3301163586585	0.52805875857552	best_acc_m_exclude_fl_20_30 LUNA	LUNA	accuracy
1056	32.4301163586585	0.523384820133155	best_acc_m_exclude_fl_20_30 LUNA	LUNA	accuracy
1057	32.5301163586584	0.518723502007536	best_acc_m_exclude_fl_20_30 LUNA	LUNA	accuracy
1058	32.6301163586585	0.514074317217951	best_acc_m_exclude_fl_20_30 LUNA	LUNA	accuracy
1059	32.7301163586584	0.509436731950815	best_acc_m_exclude_fl_20_30 LUNA	LUNA	accuracy
1060	32.8301163586585	0.504810200318106	best_acc_m_exclude_fl_20_30 LUNA	LUNA	accuracy
1061	32.9301163586585	0.500194176431804	best_acc_m_exclude_fl_20_30 LUNA	LUNA	accuracy
1062	33.0301163586584	0.495588114403887	best_acc_m_exclude_fl_20_30 LUNA	LUNA	accuracy
1063	33.1301163586585	0.490991468346311	best_acc_m_exclude_fl_20_30 LUNA	LUNA	accuracy
1064	33.2301163586584	0.486403692371069	best_acc_m_exclude_fl_20_30 LUNA	LUNA	accuracy
1065	33.3301163586585	0.481824240590124	best_acc_m_exclude_fl_20_30 LUNA	LUNA	accuracy
1066	33.4301163586585	0.477252567115461	best_acc_m_exclude_fl_20_30 LUNA	LUNA	accuracy
1067	33.5301163586584	0.47268812605905	best_acc_m_exclude_fl_20_30 LUNA	LUNA	accuracy
1068	33.6301163586585	0.468130371851629	best_acc_m_exclude_fl_20_30 LUNA	LUNA	accuracy
1069	33.7301163586584	0.463578794822759	best_acc_m_exclude_fl_20_30 LUNA	LUNA	accuracy
1070	33.8301163586585	0.459032953629954	best_acc_m_exclude_fl_20_30 LUNA	LUNA	accuracy
1071	33.9301163586585	0.454492414590217	best_acc_m_exclude_fl_20_30 LUNA	LUNA	accuracy
1072	34.0301163586584	0.449956744020558	best_acc_m_exclude_fl_20_30 LUNA	LUNA	accuracy
1073	34.1301163586585	0.445425508237989	best_acc_m_exclude_fl_20_30 LUNA	LUNA	accuracy
1074	34.2301163586584	0.440898273559511	best_acc_m_exclude_fl_20_30 LUNA	LUNA	accuracy
1075	34.3301163586585	0.436374606302129	best_acc_m_exclude_fl_20_30 LUNA	LUNA	accuracy
1076	34.4301163586585	0.43185407278284	best_acc_m_exclude_fl_20_30 LUNA	LUNA	accuracy
1077	34.5301163586584	0.42733623931867	best_acc_m_exclude_fl_20_30 LUNA	LUNA	accuracy
1078	34.6301163586585	0.422820672226603	best_acc_m_exclude_fl_20_30 LUNA	LUNA	accuracy
1079	34.7301163586584	0.418306937823673	best_acc_m_exclude_fl_20_30 LUNA	LUNA	accuracy
1080	34.8301163586585	0.413794602426848	best_acc_m_exclude_fl_20_30 LUNA	LUNA	accuracy
1081	34.9301163586585	0.409283232353174	best_acc_m_exclude_fl_20_30 LUNA	LUNA	accuracy
1082	35.0301163586584	0.404772393919626	best_acc_m_exclude_fl_20_30 LUNA	LUNA	accuracy
1083	8.03011635865845	0	DMS.PC_20_30 LUNA	LUNA	accuracy
1084	8.13011635865845	0.0116432977352483	DMS.PC_20_30 LUNA	LUNA	accuracy
1085	8.23011635865845	0.0232862861604315	DMS.PC_20_30 LUNA	LUNA	accuracy
1086	8.33011635865845	0.0349286559653214	DMS.PC_20_30 LUNA	LUNA	accuracy
1087	8.43011635865845	0.0465700529702147	DMS.PC_20_30 LUNA	LUNA	accuracy
1088	8.53011635865845	0.0582098423550524	DMS.PC_20_30 LUNA	LUNA	accuracy
1089	8.63011635865845	0.0698470055756533	DMS.PC_20_30 LUNA	LUNA	accuracy
1090	8.73011635865845	0.0814803218349148	DMS.PC_20_30 LUNA	LUNA	accuracy
1091	8.83011635865845	0.0931085261094076	DMS.PC_20_30 LUNA	LUNA	accuracy
1092	8.93011635865845	0.104730334022467	DMS.PC_20_30 LUNA	LUNA	accuracy
1093	9.03011635865845	0.116344209176955	DMS.PC_20_30 LUNA	LUNA	accuracy
1094	9.13011635865845	0.127948389075381	DMS.PC_20_30 LUNA	LUNA	accuracy
1095	9.23011635865845	0.139540980410032	DMS.PC_20_30 LUNA	LUNA	accuracy
1096	9.33011635865845	0.151119891679027	DMS.PC_20_30 LUNA	LUNA	accuracy
1097	9.43011635865845	0.16268296514291	DMS.PC_20_30 LUNA	LUNA	accuracy
1098	9.53011635865845	0.174227913561024	DMS.PC_20_30 LUNA	LUNA	accuracy
1099	9.63011635865845	0.185752275676671	DMS.PC_20_30 LUNA	LUNA	accuracy
1100	9.73011635865845	0.197253558471823	DMS.PC_20_30 LUNA	LUNA	accuracy
1101	9.83011635865845	0.208729236072309	DMS.PC_20_30 LUNA	LUNA	accuracy
1102	9.93011635865845	0.220176758988935	DMS.PC_20_30 LUNA	LUNA	accuracy
1103	10.0301163586585	0.231593533792248	DMS.PC_20_30 LUNA	LUNA	accuracy
1104	10.1301163586584	0.24297691607313	DMS.PC_20_30 LUNA	LUNA	accuracy
1105	10.2301163586584	0.254324233165386	DMS.PC_20_30 LUNA	LUNA	accuracy
1106	10.3301163586585	0.265632816195109	DMS.PC_20_30 LUNA	LUNA	accuracy
1107	10.4301163586585	0.276900018116093	DMS.PC_20_30 LUNA	LUNA	accuracy
1108	10.5301163586585	0.288123242659274	DMS.PC_20_30 LUNA	LUNA	accuracy
1109	10.6301163586584	0.299299984414158	DMS.PC_20_30 LUNA	LUNA	accuracy
1110	10.7301163586584	0.31042786370966	DMS.PC_20_30 LUNA	LUNA	accuracy
1111	10.8301163586585	0.321504609461649	DMS.PC_20_30 LUNA	LUNA	accuracy
1112	10.9301163586585	0.332527993649731	DMS.PC_20_30 LUNA	LUNA	accuracy
1113	11.0301163586585	0.343495874526948	DMS.PC_20_30 LUNA	LUNA	accuracy
1114	11.1301163586584	0.354406193914742	DMS.PC_20_30 LUNA	LUNA	accuracy
1115	11.2301163586584	0.36525699651252	DMS.PC_20_30 LUNA	LUNA	accuracy
1116	11.3301163586585	0.376046507014017	DMS.PC_20_30 LUNA	LUNA	accuracy
1117	11.4301163586585	0.386773145552742	DMS.PC_20_30 LUNA	LUNA	accuracy
1118	11.5301163586585	0.397435510501738	DMS.PC_20_30 LUNA	LUNA	accuracy
1119	11.6301163586584	0.408032564329458	DMS.PC_20_30 LUNA	LUNA	accuracy
1120	11.7301163586584	0.418563468459209	DMS.PC_20_30 LUNA	LUNA	accuracy
1121	11.8301163586585	0.42902754330572	DMS.PC_20_30 LUNA	LUNA	accuracy
1122	11.9301163586585	0.439424325544545	DMS.PC_20_30 LUNA	LUNA	accuracy
1123	12.0301163586585	0.449753477295459	DMS.PC_20_30 LUNA	LUNA	accuracy
1124	12.1301163586585	0.460014736344819	DMS.PC_20_30 LUNA	LUNA	accuracy
1125	12.2301163586584	0.470207951365694	DMS.PC_20_30 LUNA	LUNA	accuracy
1126	12.3301163586585	0.480333155867959	DMS.PC_20_30 LUNA	LUNA	accuracy
1127	12.4301163586585	0.490390561470277	DMS.PC_20_30 LUNA	LUNA	accuracy
1128	12.5301163586585	0.500380565802988	DMS.PC_20_30 LUNA	LUNA	accuracy
1129	12.6301163586585	0.510303754897829	DMS.PC_20_30 LUNA	LUNA	accuracy
1130	12.7301163586584	0.520160878351237	DMS.PC_20_30 LUNA	LUNA	accuracy
1131	12.8301163586585	0.529952779946266	DMS.PC_20_30 LUNA	LUNA	accuracy
1132	12.9301163586585	0.539680348878502	DMS.PC_20_30 LUNA	LUNA	accuracy
1133	13.0301163586585	0.549344483327281	DMS.PC_20_30 LUNA	LUNA	accuracy
1134	13.1301163586585	0.558946074109564	DMS.PC_20_30 LUNA	LUNA	accuracy
1135	13.2301163586584	0.568485975110569	DMS.PC_20_30 LUNA	LUNA	accuracy
1136	13.3301163586585	0.577964973832691	DMS.PC_20_30 LUNA	LUNA	accuracy
1137	13.4301163586585	0.587383765178649	DMS.PC_20_30 LUNA	LUNA	accuracy
1138	13.5301163586585	0.596743008972747	DMS.PC_20_30 LUNA	LUNA	accuracy
1139	13.6301163586585	0.606043335488024	DMS.PC_20_30 LUNA	LUNA	accuracy
1140	13.7301163586584	0.615285148453874	DMS.PC_20_30 LUNA	LUNA	accuracy
1141	13.8301163586585	0.624468459241898	DMS.PC_20_30 LUNA	LUNA	accuracy
1142	13.9301163586585	0.633592963553416	DMS.PC_20_30 LUNA	LUNA	accuracy
1143	14.0301163586585	0.642658210153101	DMS.PC_20_30 LUNA	LUNA	accuracy
1144	14.1301163586585	0.651663626971524	DMS.PC_20_30 LUNA	LUNA	accuracy
1145	14.2301163586584	0.660608433778702	DMS.PC_20_30 LUNA	LUNA	accuracy
1146	14.3301163586585	0.669491630809814	DMS.PC_20_30 LUNA	LUNA	accuracy
1147	14.4301163586585	0.678311998052447	DMS.PC_20_30 LUNA	LUNA	accuracy
1148	14.5301163586585	0.687068192188387	DMS.PC_20_30 LUNA	LUNA	accuracy
1149	14.6301163586585	0.695758692428059	DMS.PC_20_30 LUNA	LUNA	accuracy
1150	14.7301163586584	0.704381605672467	DMS.PC_20_30 LUNA	LUNA	accuracy
1151	14.8301163586585	0.71293462443568	DMS.PC_20_30 LUNA	LUNA	accuracy
1152	14.9301163586585	0.721414987163855	DMS.PC_20_30 LUNA	LUNA	accuracy
1153	15.0301163586585	0.729819599668451	DMS.PC_20_30 LUNA	LUNA	accuracy
1154	15.1301163586585	0.738145094452093	DMS.PC_20_30 LUNA	LUNA	accuracy
1155	15.2301163586584	0.746387913011089	DMS.PC_20_30 LUNA	LUNA	accuracy
1156	15.3301163586585	0.754544359270757	DMS.PC_20_30 LUNA	LUNA	accuracy
1157	15.4301163586585	0.762610561171874	DMS.PC_20_30 LUNA	LUNA	accuracy
1158	15.5301163586585	0.770582521260147	DMS.PC_20_30 LUNA	LUNA	accuracy
1159	15.6301163586585	0.778456116644804	DMS.PC_20_30 LUNA	LUNA	accuracy
1160	15.7301163586584	0.78622707815849	DMS.PC_20_30 LUNA	LUNA	accuracy
1161	15.8301163586585	0.793890986107425	DMS.PC_20_30 LUNA	LUNA	accuracy
1162	15.9301163586585	0.801443348220983	DMS.PC_20_30 LUNA	LUNA	accuracy
1163	16.0301163586585	0.80887962776519	DMS.PC_20_30 LUNA	LUNA	accuracy
1164	16.1301163586584	0.816195262330888	DMS.PC_20_30 LUNA	LUNA	accuracy
1165	16.2301163586584	0.8233857051242	DMS.PC_20_30 LUNA	LUNA	accuracy
1166	16.3301163586585	0.830446451239336	DMS.PC_20_30 LUNA	LUNA	accuracy
1167	16.4301163586585	0.837373057138994	DMS.PC_20_30 LUNA	LUNA	accuracy
1168	16.5301163586585	0.844161169061105	DMS.PC_20_30 LUNA	LUNA	accuracy
1169	16.6301163586584	0.850806640975845	DMS.PC_20_30 LUNA	LUNA	accuracy
1170	16.7301163586584	0.857305564415284	DMS.PC_20_30 LUNA	LUNA	accuracy
1171	16.8301163586585	0.863654162103295	DMS.PC_20_30 LUNA	LUNA	accuracy
1172	16.9301163586585	0.869848836143618	DMS.PC_20_30 LUNA	LUNA	accuracy
1173	17.0301163586585	0.87588639593614	DMS.PC_20_30 LUNA	LUNA	accuracy
1174	17.1301163586584	0.881764186584097	DMS.PC_20_30 LUNA	LUNA	accuracy
1175	17.2301163586584	0.887480171233738	DMS.PC_20_30 LUNA	LUNA	accuracy
1176	17.3301163586585	0.893032772504672	DMS.PC_20_30 LUNA	LUNA	accuracy
1177	17.4301163586585	0.898420638411322	DMS.PC_20_30 LUNA	LUNA	accuracy
1178	17.5301163586585	0.903642722543398	DMS.PC_20_30 LUNA	LUNA	accuracy
1179	17.6301163586585	0.908698282536245	DMS.PC_20_30 LUNA	LUNA	accuracy
1180	17.7301163586584	0.91358682659951	DMS.PC_20_30 LUNA	LUNA	accuracy
1181	17.8301163586585	0.918308170007605	DMS.PC_20_30 LUNA	LUNA	accuracy
1182	17.9301163586585	0.922862448217496	DMS.PC_20_30 LUNA	LUNA	accuracy
1183	18.0301163586585	0.927250204158893	DMS.PC_20_30 LUNA	LUNA	accuracy
1184	18.1301163586585	0.93147237003834	DMS.PC_20_30 LUNA	LUNA	accuracy
1185	18.2301163586584	0.93553012957274	DMS.PC_20_30 LUNA	LUNA	accuracy
1186	18.3301163586585	0.939424886645564	DMS.PC_20_30 LUNA	LUNA	accuracy
1187	18.4301163586585	0.943158375355371	DMS.PC_20_30 LUNA	LUNA	accuracy
1188	18.5301163586585	0.946732678470901	DMS.PC_20_30 LUNA	LUNA	accuracy
1189	18.6301163586585	0.950150311802226	DMS.PC_20_30 LUNA	LUNA	accuracy
1190	18.7301163586584	0.95341409983327	DMS.PC_20_30 LUNA	LUNA	accuracy
1191	18.8301163586585	0.956527020083152	DMS.PC_20_30 LUNA	LUNA	accuracy
1192	18.9301163586585	0.959492212581317	DMS.PC_20_30 LUNA	LUNA	accuracy
1193	19.0301163586585	0.962313186071073	DMS.PC_20_30 LUNA	LUNA	accuracy
1194	19.1301163586585	0.964993675450363	DMS.PC_20_30 LUNA	LUNA	accuracy
1195	19.2301163586584	0.967537574028388	DMS.PC_20_30 LUNA	LUNA	accuracy
1196	19.3301163586585	0.969948911395917	DMS.PC_20_30 LUNA	LUNA	accuracy
1197	19.4301163586585	0.972231800038919	DMS.PC_20_30 LUNA	LUNA	accuracy
1198	19.5301163586585	0.974390474365024	DMS.PC_20_30 LUNA	LUNA	accuracy
1199	19.6301163586585	0.976429243758285	DMS.PC_20_30 LUNA	LUNA	accuracy
1200	19.7301163586584	0.978352445057954	DMS.PC_20_30 LUNA	LUNA	accuracy
1201	19.8301163586585	0.980164401372211	DMS.PC_20_30 LUNA	LUNA	accuracy
1202	19.9301163586585	0.981869394719788	DMS.PC_20_30 LUNA	LUNA	accuracy
1203	20.0301163586585	0.98347165944433	DMS.PC_20_30 LUNA	LUNA	accuracy
1204	20.1301163586585	0.984975390824141	DMS.PC_20_30 LUNA	LUNA	accuracy
1205	20.2301163586584	0.986384712874553	DMS.PC_20_30 LUNA	LUNA	accuracy
1206	20.3301163586585	0.987703608554	DMS.PC_20_30 LUNA	LUNA	accuracy
1207	20.4301163586585	0.988935949587473	DMS.PC_20_30 LUNA	LUNA	accuracy
1208	20.5301163586585	0.990085434985727	DMS.PC_20_30 LUNA	LUNA	accuracy
1209	20.6301163586585	0.991155494597473	DMS.PC_20_30 LUNA	LUNA	accuracy
1210	20.7301163586584	0.992149428830548	DMS.PC_20_30 LUNA	LUNA	accuracy
1211	20.8301163586585	0.993070480440893	DMS.PC_20_30 LUNA	LUNA	accuracy
1212	20.9301163586585	0.993921750053369	DMS.PC_20_30 LUNA	LUNA	accuracy
1213	21.0301163586585	0.994706167731623	DMS.PC_20_30 LUNA	LUNA	accuracy
1214	21.1301163586585	0.995426585276511	DMS.PC_20_30 LUNA	LUNA	accuracy
1215	21.2301163586584	0.996085768884262	DMS.PC_20_30 LUNA	LUNA	accuracy
1216	21.3301163586585	0.996686314879533	DMS.PC_20_30 LUNA	LUNA	accuracy
1217	21.4301163586585	0.997230605691748	DMS.PC_20_30 LUNA	LUNA	accuracy
1218	21.5301163586585	0.997720841420581	DMS.PC_20_30 LUNA	LUNA	accuracy
1219	21.6301163586585	0.99815900088777	DMS.PC_20_30 LUNA	LUNA	accuracy
1220	21.7301163586584	0.998546787916605	DMS.PC_20_30 LUNA	LUNA	accuracy
1221	21.8301163586585	0.998885753303769	DMS.PC_20_30 LUNA	LUNA	accuracy
1222	21.9301163586585	0.99917734354831	DMS.PC_20_30 LUNA	LUNA	accuracy
1223	22.0301163586585	0.99942286713812	DMS.PC_20_30 LUNA	LUNA	accuracy
1224	22.1301163586585	0.999623527927742	DMS.PC_20_30 LUNA	LUNA	accuracy
1225	22.2301163586584	0.999780467609834	DMS.PC_20_30 LUNA	LUNA	accuracy
1226	22.3301163586585	0.999894805871593	DMS.PC_20_30 LUNA	LUNA	accuracy
1227	22.4301163586585	0.999967635051611	DMS.PC_20_30 LUNA	LUNA	accuracy
1228	22.5301163586585	1	DMS.PC_20_30 LUNA	LUNA	accuracy
1229	22.6301163586585	0.999992901167217	DMS.PC_20_30 LUNA	LUNA	accuracy
1230	22.7301163586584	0.999947314399881	DMS.PC_20_30 LUNA	LUNA	accuracy
1231	22.8301163586585	0.999864207941268	DMS.PC_20_30 LUNA	LUNA	accuracy
1232	22.9301163586585	0.99974455280599	DMS.PC_20_30 LUNA	LUNA	accuracy
1233	23.0301163586585	0.9995893297486	DMS.PC_20_30 LUNA	LUNA	accuracy
1234	23.1301163586585	0.999399535215038	DMS.PC_20_30 LUNA	LUNA	accuracy
1235	23.2301163586584	0.999176193642199	DMS.PC_20_30 LUNA	LUNA	accuracy
1236	23.3301163586585	0.998920371621226	DMS.PC_20_30 LUNA	LUNA	accuracy
1237	23.4301163586585	0.998633163182509	DMS.PC_20_30 LUNA	LUNA	accuracy
1238	23.5301163586585	0.998315675626617	DMS.PC_20_30 LUNA	LUNA	accuracy
1239	23.6301163586585	0.997969044103848	DMS.PC_20_30 LUNA	LUNA	accuracy
1240	23.7301163586584	0.997594458324398	DMS.PC_20_30 LUNA	LUNA	accuracy
1241	23.8301163586585	0.997193164959251	DMS.PC_20_30 LUNA	LUNA	accuracy
1242	23.9301163586585	0.996766498343496	DMS.PC_20_30 LUNA	LUNA	accuracy
1243	24.0301163586585	0.996315868513524	DMS.PC_20_30 LUNA	LUNA	accuracy
1244	24.1301163586585	0.99584271921367	DMS.PC_20_30 LUNA	LUNA	accuracy
1245	24.2301163586584	0.995348510404949	DMS.PC_20_30 LUNA	LUNA	accuracy
1246	24.3301163586585	0.994834719271127	DMS.PC_20_30 LUNA	LUNA	accuracy
1247	24.4301163586585	0.994302861283182	DMS.PC_20_30 LUNA	LUNA	accuracy
1248	24.5301163586585	0.99375449679405	DMS.PC_20_30 LUNA	LUNA	accuracy
1249	24.6301163586585	0.993191196422738	DMS.PC_20_30 LUNA	LUNA	accuracy
1250	24.7301163586584	0.992614546010557	DMS.PC_20_30 LUNA	LUNA	accuracy
1251	24.8301163586585	0.992026141541071	DMS.PC_20_30 LUNA	LUNA	accuracy
1252	24.9301163586585	0.991427588806199	DMS.PC_20_30 LUNA	LUNA	accuracy
1253	25.0301163586585	0.990820497401849	DMS.PC_20_30 LUNA	LUNA	accuracy
1254	25.1301163586585	0.99020647608957	DMS.PC_20_30 LUNA	LUNA	accuracy
1255	25.2301163586584	0.989587130645759	DMS.PC_20_30 LUNA	LUNA	accuracy
1256	25.3301163586585	0.988964049757718	DMS.PC_20_30 LUNA	LUNA	accuracy
1257	25.4301163586585	0.98833881007472	DMS.PC_20_30 LUNA	LUNA	accuracy
1258	25.5301163586585	0.987712982037187	DMS.PC_20_30 LUNA	LUNA	accuracy
1259	25.6301163586585	0.987088110629612	DMS.PC_20_30 LUNA	LUNA	accuracy
1260	25.7301163586584	0.986465706496105	DMS.PC_20_30 LUNA	LUNA	accuracy
1261	25.8301163586585	0.985847235507669	DMS.PC_20_30 LUNA	LUNA	accuracy
1262	25.9301163586585	0.985234115739359	DMS.PC_20_30 LUNA	LUNA	accuracy
1263	26.0301163586585	0.98462771454331	DMS.PC_20_30 LUNA	LUNA	accuracy
1264	26.1301163586585	0.98402938842887	DMS.PC_20_30 LUNA	LUNA	accuracy
1265	26.2301163586584	0.983440470950448	DMS.PC_20_30 LUNA	LUNA	accuracy
1266	26.3301163586585	0.982862221124107	DMS.PC_20_30 LUNA	LUNA	accuracy
1267	26.4301163586585	0.982295757151571	DMS.PC_20_30 LUNA	LUNA	accuracy
1268	26.5301163586585	0.981742010978085	DMS.PC_20_30 LUNA	LUNA	accuracy
1269	26.6301163586585	0.981201844652118	DMS.PC_20_30 LUNA	LUNA	accuracy
1270	26.7301163586584	0.980676099737173	DMS.PC_20_30 LUNA	LUNA	accuracy
1271	26.8301163586585	0.980165574682588	DMS.PC_20_30 LUNA	LUNA	accuracy
1272	26.9301163586585	0.979671027653633	DMS.PC_20_30 LUNA	LUNA	accuracy
1273	27.0301163586585	0.979193180623067	DMS.PC_20_30 LUNA	LUNA	accuracy
1274	27.1301163586585	0.978732692271567	DMS.PC_20_30 LUNA	LUNA	accuracy
1275	27.2301163586585	0.978290080894708	DMS.PC_20_30 LUNA	LUNA	accuracy
1276	27.3301163586585	0.977865753612292	DMS.PC_20_30 LUNA	LUNA	accuracy
1277	27.4301163586585	0.977460035999265	DMS.PC_20_30 LUNA	LUNA	accuracy
1278	27.5301163586585	0.977073210748429	DMS.PC_20_30 LUNA	LUNA	accuracy
1279	27.6301163586585	0.976705466668589	DMS.PC_20_30 LUNA	LUNA	accuracy
1280	27.7301163586585	0.976356892851446	DMS.PC_20_30 LUNA	LUNA	accuracy
1281	27.8301163586585	0.976027564664384	DMS.PC_20_30 LUNA	LUNA	accuracy
1282	27.9301163586585	0.975717557474792	DMS.PC_20_30 LUNA	LUNA	accuracy
1283	28.0301163586585	0.975426946650059	DMS.PC_20_30 LUNA	LUNA	accuracy
1284	28.1301163586585	0.975155805050589	DMS.PC_20_30 LUNA	LUNA	accuracy
1285	28.2301163586585	0.97490417039793	DMS.PC_20_30 LUNA	LUNA	accuracy
1286	28.3301163586585	0.974672043608987	DMS.PC_20_30 LUNA	LUNA	accuracy
1287	28.4301163586585	0.974459371403038	DMS.PC_20_30 LUNA	LUNA	accuracy
1288	28.5301163586585	0.974266013124346	DMS.PC_20_30 LUNA	LUNA	accuracy
1289	28.6301163586585	0.974091750201322	DMS.PC_20_30 LUNA	LUNA	accuracy
1290	28.7301163586585	0.973936297452989	DMS.PC_20_30 LUNA	LUNA	accuracy
1291	28.8301163586585	0.973799323562764	DMS.PC_20_30 LUNA	LUNA	accuracy
1292	28.9301163586585	0.973680407472541	DMS.PC_20_30 LUNA	LUNA	accuracy
1293	29.0301163586585	0.973579037604802	DMS.PC_20_30 LUNA	LUNA	accuracy
1294	29.1301163586585	0.973494682075127	DMS.PC_20_30 LUNA	LUNA	accuracy
1295	29.2301163586585	0.973426787865077	DMS.PC_20_30 LUNA	LUNA	accuracy
1296	29.3301163586585	0.973374797565988	DMS.PC_20_30 LUNA	LUNA	accuracy
1297	29.4301163586585	0.973338152257725	DMS.PC_20_30 LUNA	LUNA	accuracy
1298	29.5301163586585	0.973316281976065	DMS.PC_20_30 LUNA	LUNA	accuracy
1299	29.6301163586585	0.973308611853244	DMS.PC_20_30 LUNA	LUNA	accuracy
1300	29.7301163586585	0.973314565722452	DMS.PC_20_30 LUNA	LUNA	accuracy
1301	29.8301163586585	0.973333564214581	DMS.PC_20_30 LUNA	LUNA	accuracy
1302	29.9301163586585	0.973365028073511	DMS.PC_20_30 LUNA	LUNA	accuracy
1303	30.0301163586585	0.973408381745488	DMS.PC_20_30 LUNA	LUNA	accuracy
1304	30.1301163586585	0.97346306000167	DMS.PC_20_30 LUNA	LUNA	accuracy
1305	30.2301163586585	0.973528509406356	DMS.PC_20_30 LUNA	LUNA	accuracy
1306	30.3301163586585	0.973604200312866	DMS.PC_20_30 LUNA	LUNA	accuracy
1307	30.4301163586585	0.973689613418805	DMS.PC_20_30 LUNA	LUNA	accuracy
1308	30.5301163586585	0.973784229619523	DMS.PC_20_30 LUNA	LUNA	accuracy
1309	30.6301163586585	0.973887529810373	DMS.PC_20_30 LUNA	LUNA	accuracy
1310	30.7301163586585	0.97399899596436	DMS.PC_20_30 LUNA	LUNA	accuracy
1311	30.8301163586585	0.974118132158102	DMS.PC_20_30 LUNA	LUNA	accuracy
1312	30.9301163586585	0.974244463605887	DMS.PC_20_30 LUNA	LUNA	accuracy
1313	31.0301163586585	0.974377537437318	DMS.PC_20_30 LUNA	LUNA	accuracy
1314	31.1301163586585	0.974516931102952	DMS.PC_20_30 LUNA	LUNA	accuracy
1315	31.2301163586585	0.974662224398893	DMS.PC_20_30 LUNA	LUNA	accuracy
1316	31.3301163586585	0.974812997121253	DMS.PC_20_30 LUNA	LUNA	accuracy
1317	31.4301163586585	0.974968829066131	DMS.PC_20_30 LUNA	LUNA	accuracy
1318	31.5301163586585	0.975129300029643	DMS.PC_20_30 LUNA	LUNA	accuracy
1319	31.6301163586585	0.975293989841388	DMS.PC_20_30 LUNA	LUNA	accuracy
1320	31.7301163586585	0.975462498440994	DMS.PC_20_30 LUNA	LUNA	accuracy
1321	31.8301163586585	0.975634487188474	DMS.PC_20_30 LUNA	LUNA	accuracy
1322	31.9301163586585	0.97580968179563	DMS.PC_20_30 LUNA	LUNA	accuracy
1323	32.0301163586584	0.975987833298295	DMS.PC_20_30 LUNA	LUNA	accuracy
1324	32.1301163586585	0.976168692863326	DMS.PC_20_30 LUNA	LUNA	accuracy
1325	32.2301163586584	0.976352011657556	DMS.PC_20_30 LUNA	LUNA	accuracy
1326	32.3301163586585	0.976537540847837	DMS.PC_20_30 LUNA	LUNA	accuracy
1327	32.4301163586585	0.976725031601004	DMS.PC_20_30 LUNA	LUNA	accuracy
1328	32.5301163586584	0.976914235083907	DMS.PC_20_30 LUNA	LUNA	accuracy
1329	32.6301163586585	0.977104920669433	DMS.PC_20_30 LUNA	LUNA	accuracy
1330	32.7301163586584	0.977296932832751	DMS.PC_20_30 LUNA	LUNA	accuracy
1331	32.8301163586585	0.977490135411827	DMS.PC_20_30 LUNA	LUNA	accuracy
1332	32.9301163586585	0.977684392244648	DMS.PC_20_30 LUNA	LUNA	accuracy
1333	33.0301163586584	0.977879567169194	DMS.PC_20_30 LUNA	LUNA	accuracy
1334	33.1301163586585	0.978075524023454	DMS.PC_20_30 LUNA	LUNA	accuracy
1335	33.2301163586584	0.978272126645409	DMS.PC_20_30 LUNA	LUNA	accuracy
1336	33.3301163586585	0.978469238873045	DMS.PC_20_30 LUNA	LUNA	accuracy
1337	33.4301163586585	0.978666724544348	DMS.PC_20_30 LUNA	LUNA	accuracy
1338	33.5301163586584	0.9788644474973	DMS.PC_20_30 LUNA	LUNA	accuracy
1339	8.03011635865845	0	Mix_CRR_20_30 LUNA	LUNA	accuracy
1340	8.13011635865845	0.0141392757251121	Mix_CRR_20_30 LUNA	LUNA	accuracy
1341	8.23011635865845	0.0282777541896243	Mix_CRR_20_30 LUNA	LUNA	accuracy
1342	8.33011635865845	0.0424146381325041	Mix_CRR_20_30 LUNA	LUNA	accuracy
1343	8.43011635865845	0.0565490145509718	Mix_CRR_20_30 LUNA	LUNA	accuracy
1344	8.53011635865845	0.0706792464237452	Mix_CRR_20_30 LUNA	LUNA	accuracy
1345	8.63011635865845	0.0848027065395618	Mix_CRR_20_30 LUNA	LUNA	accuracy
1346	8.73011635865845	0.0989162455570486	Mix_CRR_20_30 LUNA	LUNA	accuracy
1347	8.83011635865845	0.113016599942426	Mix_CRR_20_30 LUNA	LUNA	accuracy
1348	8.93011635865845	0.127100456049345	Mix_CRR_20_30 LUNA	LUNA	accuracy
1349	9.03011635865845	0.141163847571995	Mix_CRR_20_30 LUNA	LUNA	accuracy
1350	9.13011635865845	0.15520222251484	Mix_CRR_20_30 LUNA	LUNA	accuracy
1351	9.23011635865845	0.169210689020629	Mix_CRR_20_30 LUNA	LUNA	accuracy
1352	9.33011635865845	0.183183839563192	Mix_CRR_20_30 LUNA	LUNA	accuracy
1353	9.43011635865845	0.197116089018851	Mix_CRR_20_30 LUNA	LUNA	accuracy
1354	9.53011635865845	0.211001366602449	Mix_CRR_20_30 LUNA	LUNA	accuracy
1355	9.63011635865845	0.224832889440525	Mix_CRR_20_30 LUNA	LUNA	accuracy
1356	9.73011635865845	0.238603698407002	Mix_CRR_20_30 LUNA	LUNA	accuracy
1357	9.83011635865845	0.252306650784431	Mix_CRR_20_30 LUNA	LUNA	accuracy
1358	9.93011635865845	0.265934527762053	Mix_CRR_20_30 LUNA	LUNA	accuracy
1359	10.0301163586585	0.279479957370541	Mix_CRR_20_30 LUNA	LUNA	accuracy
1360	10.1301163586584	0.292935374016389	Mix_CRR_20_30 LUNA	LUNA	accuracy
1361	10.2301163586584	0.306293107865883	Mix_CRR_20_30 LUNA	LUNA	accuracy
1362	10.3301163586585	0.31954547368928	Mix_CRR_20_30 LUNA	LUNA	accuracy
1363	10.4301163586585	0.332684837036044	Mix_CRR_20_30 LUNA	LUNA	accuracy
1364	10.5301163586585	0.345703737034236	Mix_CRR_20_30 LUNA	LUNA	accuracy
1365	10.6301163586584	0.358594975202999	Mix_CRR_20_30 LUNA	LUNA	accuracy
1366	10.7301163586584	0.371351634781932	Mix_CRR_20_30 LUNA	LUNA	accuracy
1367	10.8301163586585	0.383967057146023	Mix_CRR_20_30 LUNA	LUNA	accuracy
1368	10.9301163586585	0.396434753659847	Mix_CRR_20_30 LUNA	LUNA	accuracy
1369	11.0301163586585	0.408748451944103	Mix_CRR_20_30 LUNA	LUNA	accuracy
1370	11.1301163586584	0.42090207125375	Mix_CRR_20_30 LUNA	LUNA	accuracy
1371	11.2301163586584	0.432889798307867	Mix_CRR_20_30 LUNA	LUNA	accuracy
1372	11.3301163586585	0.444706336509695	Mix_CRR_20_30 LUNA	LUNA	accuracy
1373	11.4301163586585	0.456346865950116	Mix_CRR_20_30 LUNA	LUNA	accuracy
1374	11.5301163586585	0.467806986770749	Mix_CRR_20_30 LUNA	LUNA	accuracy
1375	11.6301163586584	0.479083166209191	Mix_CRR_20_30 LUNA	LUNA	accuracy
1376	11.7301163586584	0.490172424664429	Mix_CRR_20_30 LUNA	LUNA	accuracy
1377	11.8301163586585	0.501072273204113	Mix_CRR_20_30 LUNA	LUNA	accuracy
1378	11.9301163586585	0.511780939309403	Mix_CRR_20_30 LUNA	LUNA	accuracy
1379	12.0301163586585	0.522297115281113	Mix_CRR_20_30 LUNA	LUNA	accuracy
1380	12.1301163586585	0.532619780054783	Mix_CRR_20_30 LUNA	LUNA	accuracy
1381	12.2301163586584	0.542748216273998	Mix_CRR_20_30 LUNA	LUNA	accuracy
1382	12.3301163586585	0.552682183521409	Mix_CRR_20_30 LUNA	LUNA	accuracy
1383	12.4301163586585	0.562421875087349	Mix_CRR_20_30 LUNA	LUNA	accuracy
1384	12.5301163586585	0.571968116282228	Mix_CRR_20_30 LUNA	LUNA	accuracy
1385	12.6301163586585	0.58132242659928	Mix_CRR_20_30 LUNA	LUNA	accuracy
1386	12.7301163586584	0.590487003653669	Mix_CRR_20_30 LUNA	LUNA	accuracy
1387	12.8301163586585	0.599464518146792	Mix_CRR_20_30 LUNA	LUNA	accuracy
1388	12.9301163586585	0.608257925403227	Mix_CRR_20_30 LUNA	LUNA	accuracy
1389	13.0301163586585	0.616870247743532	Mix_CRR_20_30 LUNA	LUNA	accuracy
1390	13.1301163586585	0.62530459327913	Mix_CRR_20_30 LUNA	LUNA	accuracy
1391	13.2301163586584	0.63356429228106	Mix_CRR_20_30 LUNA	LUNA	accuracy
1392	13.3301163586585	0.641652873750375	Mix_CRR_20_30 LUNA	LUNA	accuracy
1393	13.4301163586585	0.649574016524761	Mix_CRR_20_30 LUNA	LUNA	accuracy
1394	13.5301163586585	0.657331446774451	Mix_CRR_20_30 LUNA	LUNA	accuracy
1395	13.6301163586585	0.664928896879747	Mix_CRR_20_30 LUNA	LUNA	accuracy
1396	13.7301163586584	0.672370133249997	Mix_CRR_20_30 LUNA	LUNA	accuracy
1397	13.8301163586585	0.679658937882087	Mix_CRR_20_30 LUNA	LUNA	accuracy
1398	13.9301163586585	0.686799061891978	Mix_CRR_20_30 LUNA	LUNA	accuracy
1399	14.0301163586585	0.693794209104664	Mix_CRR_20_30 LUNA	LUNA	accuracy
1400	14.1301163586585	0.70064803851492	Mix_CRR_20_30 LUNA	LUNA	accuracy
1401	14.2301163586584	0.707364144150484	Mix_CRR_20_30 LUNA	LUNA	accuracy
1402	14.3301163586585	0.713946032427105	Mix_CRR_20_30 LUNA	LUNA	accuracy
1403	14.4301163586585	0.720397113582259	Mix_CRR_20_30 LUNA	LUNA	accuracy
1404	14.5301163586585	0.726720730613178	Mix_CRR_20_30 LUNA	LUNA	accuracy
1405	14.6301163586585	0.732920147179532	Mix_CRR_20_30 LUNA	LUNA	accuracy
1406	14.7301163586584	0.738998471943039	Mix_CRR_20_30 LUNA	LUNA	accuracy
1407	14.8301163586585	0.7449586370892	Mix_CRR_20_30 LUNA	LUNA	accuracy
1408	14.9301163586585	0.750803363819935	Mix_CRR_20_30 LUNA	LUNA	accuracy
1409	15.0301163586585	0.756535216988422	Mix_CRR_20_30 LUNA	LUNA	accuracy
1410	15.1301163586585	0.762156642965446	Mix_CRR_20_30 LUNA	LUNA	accuracy
1411	15.2301163586584	0.767670002754066	Mix_CRR_20_30 LUNA	LUNA	accuracy
1412	15.3301163586585	0.773077580572579	Mix_CRR_20_30 LUNA	LUNA	accuracy
1413	15.4301163586585	0.778381576832584	Mix_CRR_20_30 LUNA	LUNA	accuracy
1414	15.5301163586585	0.783584130821271	Mix_CRR_20_30 LUNA	LUNA	accuracy
1415	15.6301163586585	0.788687311629778	Mix_CRR_20_30 LUNA	LUNA	accuracy
1416	15.7301163586584	0.793693116392795	Mix_CRR_20_30 LUNA	LUNA	accuracy
1417	15.8301163586585	0.798603458826861	Mix_CRR_20_30 LUNA	LUNA	accuracy
1418	15.9301163586585	0.803420204229078	Mix_CRR_20_30 LUNA	LUNA	accuracy
1419	16.0301163586585	0.808145178761216	Mix_CRR_20_30 LUNA	LUNA	accuracy
1420	16.1301163586584	0.81278016747771	Mix_CRR_20_30 LUNA	LUNA	accuracy
1421	16.2301163586584	0.817326926997374	Mix_CRR_20_30 LUNA	LUNA	accuracy
1422	16.3301163586585	0.821787195639671	Mix_CRR_20_30 LUNA	LUNA	accuracy
1423	16.4301163586585	0.826162699811551	Mix_CRR_20_30 LUNA	LUNA	accuracy
1424	16.5301163586585	0.830455157947375	Mix_CRR_20_30 LUNA	LUNA	accuracy
1425	16.6301163586584	0.834666277484789	Mix_CRR_20_30 LUNA	LUNA	accuracy
1426	16.7301163586584	0.838797754694897	Mix_CRR_20_30 LUNA	LUNA	accuracy
1427	16.8301163586585	0.842851279614874	Mix_CRR_20_30 LUNA	LUNA	accuracy
1428	16.9301163586585	0.846828534525183	Mix_CRR_20_30 LUNA	LUNA	accuracy
1429	17.0301163586585	0.850731184263371	Mix_CRR_20_30 LUNA	LUNA	accuracy
1430	17.1301163586584	0.854560868230848	Mix_CRR_20_30 LUNA	LUNA	accuracy
1431	17.2301163586584	0.858319188497094	Mix_CRR_20_30 LUNA	LUNA	accuracy
1432	17.3301163586585	0.862007712299069	Mix_CRR_20_30 LUNA	LUNA	accuracy
1433	17.4301163586585	0.865627985215163	Mix_CRR_20_30 LUNA	LUNA	accuracy
1434	17.5301163586585	0.86918152129251	Mix_CRR_20_30 LUNA	LUNA	accuracy
1435	17.6301163586585	0.872669794548647	Mix_CRR_20_30 LUNA	LUNA	accuracy
1436	17.7301163586584	0.876094238170067	Mix_CRR_20_30 LUNA	LUNA	accuracy
1437	17.8301163586585	0.8794562297293	Mix_CRR_20_30 LUNA	LUNA	accuracy
1438	17.9301163586585	0.882757063479538	Mix_CRR_20_30 LUNA	LUNA	accuracy
1439	18.0301163586585	0.885997941806662	Mix_CRR_20_30 LUNA	LUNA	accuracy
1440	18.1301163586585	0.889179987383818	Mix_CRR_20_30 LUNA	LUNA	accuracy
1441	18.2301163586584	0.89230426591166	Mix_CRR_20_30 LUNA	LUNA	accuracy
1442	18.3301163586585	0.895371788110128	Mix_CRR_20_30 LUNA	LUNA	accuracy
1443	18.4301163586585	0.898383464923325	Mix_CRR_20_30 LUNA	LUNA	accuracy
1444	18.5301163586585	0.901340093128632	Mix_CRR_20_30 LUNA	LUNA	accuracy
1445	18.6301163586585	0.904242332751051	Mix_CRR_20_30 LUNA	LUNA	accuracy
1446	18.7301163586584	0.907090742074751	Mix_CRR_20_30 LUNA	LUNA	accuracy
1447	18.8301163586585	0.909885824832907	Mix_CRR_20_30 LUNA	LUNA	accuracy
1448	18.9301163586585	0.912628019964766	Mix_CRR_20_30 LUNA	LUNA	accuracy
1449	19.0301163586585	0.915317611983565	Mix_CRR_20_30 LUNA	LUNA	accuracy
1450	19.1301163586585	0.917954785639497	Mix_CRR_20_30 LUNA	LUNA	accuracy
1451	19.2301163586584	0.920539647646817	Mix_CRR_20_30 LUNA	LUNA	accuracy
1452	19.3301163586585	0.923072231220095	Mix_CRR_20_30 LUNA	LUNA	accuracy
1453	19.4301163586585	0.925552507751412	Mix_CRR_20_30 LUNA	LUNA	accuracy
1454	19.5301163586585	0.927980355243507	Mix_CRR_20_30 LUNA	LUNA	accuracy
1455	19.6301163586585	0.930355576615243	Mix_CRR_20_30 LUNA	LUNA	accuracy
1456	19.7301163586584	0.932677926241696	Mix_CRR_20_30 LUNA	LUNA	accuracy
1457	19.8301163586585	0.934947131185748	Mix_CRR_20_30 LUNA	LUNA	accuracy
1458	19.9301163586585	0.937162913013818	Mix_CRR_20_30 LUNA	LUNA	accuracy
1459	20.0301163586585	0.939325001357992	Mix_CRR_20_30 LUNA	LUNA	accuracy
1460	20.1301163586585	0.941433140129534	Mix_CRR_20_30 LUNA	LUNA	accuracy
1461	20.2301163586584	0.943487104846754	Mix_CRR_20_30 LUNA	LUNA	accuracy
1462	20.3301163586585	0.945486733006227	Mix_CRR_20_30 LUNA	LUNA	accuracy
1463	20.4301163586585	0.947431910356203	Mix_CRR_20_30 LUNA	LUNA	accuracy
1464	20.5301163586585	0.949322602715421	Mix_CRR_20_30 LUNA	LUNA	accuracy
1465	20.6301163586585	0.951158906241255	Mix_CRR_20_30 LUNA	LUNA	accuracy
1466	20.7301163586584	0.952940981520326	Mix_CRR_20_30 LUNA	LUNA	accuracy
1467	20.8301163586585	0.954669023763722	Mix_CRR_20_30 LUNA	LUNA	accuracy
1468	20.9301163586585	0.95634334335401	Mix_CRR_20_30 LUNA	LUNA	accuracy
1469	21.0301163586585	0.957964389287354	Mix_CRR_20_30 LUNA	LUNA	accuracy
1470	21.1301163586585	0.959532675166267	Mix_CRR_20_30 LUNA	LUNA	accuracy
1471	21.2301163586584	0.961048787273664	Mix_CRR_20_30 LUNA	LUNA	accuracy
1472	21.3301163586585	0.962513437677645	Mix_CRR_20_30 LUNA	LUNA	accuracy
1473	21.4301163586585	0.963927477189655	Mix_CRR_20_30 LUNA	LUNA	accuracy
1474	21.5301163586585	0.965291873752346	Mix_CRR_20_30 LUNA	LUNA	accuracy
1475	21.6301163586585	0.966607754066389	Mix_CRR_20_30 LUNA	LUNA	accuracy
1476	21.7301163586584	0.967876424275367	Mix_CRR_20_30 LUNA	LUNA	accuracy
1477	21.8301163586585	0.969099286370013	Mix_CRR_20_30 LUNA	LUNA	accuracy
1478	21.9301163586585	0.970277808989288	Mix_CRR_20_30 LUNA	LUNA	accuracy
1479	22.0301163586585	0.971413557588447	Mix_CRR_20_30 LUNA	LUNA	accuracy
1480	22.1301163586585	0.972508161800704	Mix_CRR_20_30 LUNA	LUNA	accuracy
1481	22.2301163586584	0.973563286147586	Mix_CRR_20_30 LUNA	LUNA	accuracy
1482	22.3301163586585	0.974580612105744	Mix_CRR_20_30 LUNA	LUNA	accuracy
1483	22.4301163586585	0.975561832837784	Mix_CRR_20_30 LUNA	LUNA	accuracy
1484	22.5301163586585	0.976508648592421	Mix_CRR_20_30 LUNA	LUNA	accuracy
1485	22.6301163586585	0.977422751863352	Mix_CRR_20_30 LUNA	LUNA	accuracy
1486	22.7301163586584	0.978305811329319	Mix_CRR_20_30 LUNA	LUNA	accuracy
1487	22.8301163586585	0.979159467613102	Mix_CRR_20_30 LUNA	LUNA	accuracy
1488	22.9301163586585	0.979985335491007	Mix_CRR_20_30 LUNA	LUNA	accuracy
1489	23.0301163586585	0.980784986478238	Mix_CRR_20_30 LUNA	LUNA	accuracy
1490	23.1301163586585	0.981559938058206	Mix_CRR_20_30 LUNA	LUNA	accuracy
1491	23.2301163586584	0.982311642770082	Mix_CRR_20_30 LUNA	LUNA	accuracy
1492	23.3301163586585	0.983041462441019	Mix_CRR_20_30 LUNA	LUNA	accuracy
1493	23.4301163586585	0.983750701585191	Mix_CRR_20_30 LUNA	LUNA	accuracy
1494	23.5301163586585	0.984440637753291	Mix_CRR_20_30 LUNA	LUNA	accuracy
1495	23.6301163586585	0.985112492154192	Mix_CRR_20_30 LUNA	LUNA	accuracy
1496	23.7301163586584	0.985767375334294	Mix_CRR_20_30 LUNA	LUNA	accuracy
1497	23.8301163586585	0.986406279126539	Mix_CRR_20_30 LUNA	LUNA	accuracy
1498	23.9301163586585	0.987030009126603	Mix_CRR_20_30 LUNA	LUNA	accuracy
1499	24.0301163586585	0.987639204784589	Mix_CRR_20_30 LUNA	LUNA	accuracy
1500	24.1301163586585	0.988234429078278	Mix_CRR_20_30 LUNA	LUNA	accuracy
1501	24.2301163586584	0.98881620546834	Mix_CRR_20_30 LUNA	LUNA	accuracy
1502	24.3301163586585	0.989385011864588	Mix_CRR_20_30 LUNA	LUNA	accuracy
1503	24.4301163586585	0.989941212499807	Mix_CRR_20_30 LUNA	LUNA	accuracy
1504	24.5301163586585	0.990485033127658	Mix_CRR_20_30 LUNA	LUNA	accuracy
1505	24.6301163586585	0.991016662310004	Mix_CRR_20_30 LUNA	LUNA	accuracy
1506	24.7301163586584	0.991536208731128	Mix_CRR_20_30 LUNA	LUNA	accuracy
1507	24.8301163586585	0.992043686085182	Mix_CRR_20_30 LUNA	LUNA	accuracy
1508	24.9301163586585	0.992539013347588	Mix_CRR_20_30 LUNA	LUNA	accuracy
1509	25.0301163586585	0.993022022869005	Mix_CRR_20_30 LUNA	LUNA	accuracy
1510	25.1301163586585	0.993492483901291	Mix_CRR_20_30 LUNA	LUNA	accuracy
1511	25.2301163586584	0.993950145689376	Mix_CRR_20_30 LUNA	LUNA	accuracy
1512	25.3301163586585	0.994394694604898	Mix_CRR_20_30 LUNA	LUNA	accuracy
1513	25.4301163586585	0.994825778057454	Mix_CRR_20_30 LUNA	LUNA	accuracy
1514	25.5301163586585	0.995243033784686	Mix_CRR_20_30 LUNA	LUNA	accuracy
1515	25.6301163586585	0.995646068666606	Mix_CRR_20_30 LUNA	LUNA	accuracy
1516	25.7301163586584	0.996034456978918	Mix_CRR_20_30 LUNA	LUNA	accuracy
1517	25.8301163586585	0.996407742826151	Mix_CRR_20_30 LUNA	LUNA	accuracy
1518	25.9301163586585	0.996765446425299	Mix_CRR_20_30 LUNA	LUNA	accuracy
1519	26.0301163586585	0.997107069737113	Mix_CRR_20_30 LUNA	LUNA	accuracy
1520	26.1301163586585	0.997432111161717	Mix_CRR_20_30 LUNA	LUNA	accuracy
1521	26.2301163586584	0.99774006798377	Mix_CRR_20_30 LUNA	LUNA	accuracy
1522	26.3301163586585	0.998030436706931	Mix_CRR_20_30 LUNA	LUNA	accuracy
1523	26.4301163586585	0.998302722894051	Mix_CRR_20_30 LUNA	LUNA	accuracy
1524	26.5301163586585	0.99855645208469	Mix_CRR_20_30 LUNA	LUNA	accuracy
1525	26.6301163586585	0.998791159281796	Mix_CRR_20_30 LUNA	LUNA	accuracy
1526	26.7301163586584	0.999006384403313	Mix_CRR_20_30 LUNA	LUNA	accuracy
1527	26.8301163586585	0.999201678477163	Mix_CRR_20_30 LUNA	LUNA	accuracy
1528	26.9301163586585	0.999376604999561	Mix_CRR_20_30 LUNA	LUNA	accuracy
1529	27.0301163586585	0.999530739311764	Mix_CRR_20_30 LUNA	LUNA	accuracy
1530	27.1301163586585	0.999663681034354	Mix_CRR_20_30 LUNA	LUNA	accuracy
1531	27.2301163586585	0.999775086166389	Mix_CRR_20_30 LUNA	LUNA	accuracy
1532	27.3301163586585	0.99986465766026	Mix_CRR_20_30 LUNA	LUNA	accuracy
1533	27.4301163586585	0.999932135128922	Mix_CRR_20_30 LUNA	LUNA	accuracy
1534	27.5301163586585	0.999977283857406	Mix_CRR_20_30 LUNA	LUNA	accuracy
1535	27.6301163586585	0.99999994065502	Mix_CRR_20_30 LUNA	LUNA	accuracy
1536	27.7301163586585	1	Mix_CRR_20_30 LUNA	LUNA	accuracy
1537	27.8301163586585	0.999977366388145	Mix_CRR_20_30 LUNA	LUNA	accuracy
1538	27.9301163586585	0.999931968550926	Mix_CRR_20_30 LUNA	LUNA	accuracy
1539	28.0301163586585	0.999863747185938	Mix_CRR_20_30 LUNA	LUNA	accuracy
1540	28.1301163586585	0.999772644618241	Mix_CRR_20_30 LUNA	LUNA	accuracy
1541	28.2301163586585	0.999658624798866	Mix_CRR_20_30 LUNA	LUNA	accuracy
1542	28.3301163586585	0.999521674629995	Mix_CRR_20_30 LUNA	LUNA	accuracy
1543	28.4301163586585	0.999361816088726	Mix_CRR_20_30 LUNA	LUNA	accuracy
1544	28.5301163586585	0.999179129128454	Mix_CRR_20_30 LUNA	LUNA	accuracy
1545	28.6301163586585	0.998973746433443	Mix_CRR_20_30 LUNA	LUNA	accuracy
1546	28.7301163586585	0.998745847355946	Mix_CRR_20_30 LUNA	LUNA	accuracy
1547	28.8301163586585	0.998495644453267	Mix_CRR_20_30 LUNA	LUNA	accuracy
1548	28.9301163586585	0.998223417905636	Mix_CRR_20_30 LUNA	LUNA	accuracy
1549	29.0301163586585	0.997929517233998	Mix_CRR_20_30 LUNA	LUNA	accuracy
1550	29.1301163586585	0.997614308411436	Mix_CRR_20_30 LUNA	LUNA	accuracy
1551	29.2301163586585	0.997278189098977	Mix_CRR_20_30 LUNA	LUNA	accuracy
1552	29.3301163586585	0.996921590556078	Mix_CRR_20_30 LUNA	LUNA	accuracy
1553	29.4301163586585	0.996544951892409	Mix_CRR_20_30 LUNA	LUNA	accuracy
1554	29.5301163586585	0.996148724608208	Mix_CRR_20_30 LUNA	LUNA	accuracy
1555	29.6301163586585	0.995733365707769	Mix_CRR_20_30 LUNA	LUNA	accuracy
1556	29.7301163586585	0.995299335467654	Mix_CRR_20_30 LUNA	LUNA	accuracy
1557	29.8301163586585	0.994847103705625	Mix_CRR_20_30 LUNA	LUNA	accuracy
1558	29.9301163586585	0.994377148027352	Mix_CRR_20_30 LUNA	LUNA	accuracy
1559	30.0301163586585	0.993889950704063	Mix_CRR_20_30 LUNA	LUNA	accuracy
1560	30.1301163586585	0.993385998954944	Mix_CRR_20_30 LUNA	LUNA	accuracy
1561	30.2301163586585	0.992865781911934	Mix_CRR_20_30 LUNA	LUNA	accuracy
1562	30.3301163586585	0.992329788143227	Mix_CRR_20_30 LUNA	LUNA	accuracy
1563	30.4301163586585	0.991778505706491	Mix_CRR_20_30 LUNA	LUNA	accuracy
1564	30.5301163586585	0.991212422647297	Mix_CRR_20_30 LUNA	LUNA	accuracy
1565	30.6301163586585	0.990632027011221	Mix_CRR_20_30 LUNA	LUNA	accuracy
1566	30.7301163586585	0.990037806504303	Mix_CRR_20_30 LUNA	LUNA	accuracy
1567	30.8301163586585	0.989430241868012	Mix_CRR_20_30 LUNA	LUNA	accuracy
1568	30.9301163586585	0.988809807166173	Mix_CRR_20_30 LUNA	LUNA	accuracy
1569	31.0301163586585	0.988176968696388	Mix_CRR_20_30 LUNA	LUNA	accuracy
1570	31.1301163586585	0.98753217798882	Mix_CRR_20_30 LUNA	LUNA	accuracy
1571	31.2301163586585	0.986875870778764	Mix_CRR_20_30 LUNA	LUNA	accuracy
1572	31.3301163586585	0.986208479284992	Mix_CRR_20_30 LUNA	LUNA	accuracy
1573	31.4301163586585	0.98553043572627	Mix_CRR_20_30 LUNA	LUNA	accuracy
1574	31.5301163586585	0.984842172321353	Mix_CRR_20_30 LUNA	LUNA	accuracy
1575	31.6301163586585	0.984144121274537	Mix_CRR_20_30 LUNA	LUNA	accuracy
1576	31.7301163586585	0.983436706096619	Mix_CRR_20_30 LUNA	LUNA	accuracy
1577	31.8301163586585	0.982720323663867	Mix_CRR_20_30 LUNA	LUNA	accuracy
1578	31.9301163586585	0.981995342407111	Mix_CRR_20_30 LUNA	LUNA	accuracy
1579	32.0301163586584	0.981262119523039	Mix_CRR_20_30 LUNA	LUNA	accuracy
1580	32.1301163586585	0.980521012150252	Mix_CRR_20_30 LUNA	LUNA	accuracy
1581	32.2301163586584	0.979772377427322	Mix_CRR_20_30 LUNA	LUNA	accuracy
1582	32.3301163586585	0.979016572492845	Mix_CRR_20_30 LUNA	LUNA	accuracy
1583	32.4301163586585	0.978253954485405	Mix_CRR_20_30 LUNA	LUNA	accuracy
1584	32.5301163586584	0.977484880543592	Mix_CRR_20_30 LUNA	LUNA	accuracy
1585	32.6301163586585	0.976709698302934	Mix_CRR_20_30 LUNA	LUNA	accuracy
1586	32.7301163586584	0.975928716197684	Mix_CRR_20_30 LUNA	LUNA	accuracy
1587	32.8301163586585	0.975142232555225	Mix_CRR_20_30 LUNA	LUNA	accuracy
1588	32.9301163586585	0.974350545702985	Mix_CRR_20_30 LUNA	LUNA	accuracy
1589	33.0301163586584	0.973553953968325	Mix_CRR_20_30 LUNA	LUNA	accuracy
1590	33.1301163586585	0.972752755678653	Mix_CRR_20_30 LUNA	LUNA	accuracy
1591	33.2301163586584	0.97194724916136	Mix_CRR_20_30 LUNA	LUNA	accuracy
1592	33.3301163586585	0.971137732743832	Mix_CRR_20_30 LUNA	LUNA	accuracy
1593	33.4301163586585	0.970324504753479	Mix_CRR_20_30 LUNA	LUNA	accuracy
1594	33.5301163586584	0.969507863517671	Mix_CRR_20_30 LUNA	LUNA	accuracy
1595	33.6301163586585	0.968688107083825	Mix_CRR_20_30 LUNA	LUNA	accuracy
1596	33.7301163586584	0.967865501968133	Mix_CRR_20_30 LUNA	LUNA	accuracy
1597	33.8301163586585	0.967040254671817	Mix_CRR_20_30 LUNA	LUNA	accuracy
1598	33.9301163586585	0.966212564968505	Mix_CRR_20_30 LUNA	LUNA	accuracy
1599	34.0301163586584	0.965382632631839	Mix_CRR_20_30 LUNA	LUNA	accuracy
1600	34.1301163586585	0.964550657435438	Mix_CRR_20_30 LUNA	LUNA	accuracy
1601	34.2301163586584	0.963716839152948	Mix_CRR_20_30 LUNA	LUNA	accuracy
1602	34.3301163586585	0.962881377557993	Mix_CRR_20_30 LUNA	LUNA	accuracy
1603	34.4301163586585	0.962044472424216	Mix_CRR_20_30 LUNA	LUNA	accuracy
1604	34.5301163586584	0.96120632352523	Mix_CRR_20_30 LUNA	LUNA	accuracy
1605	34.6301163586585	0.960367130634673	Mix_CRR_20_30 LUNA	LUNA	accuracy
1606	34.7301163586584	0.959527093526202	Mix_CRR_20_30 LUNA	LUNA	accuracy
1607	34.8301163586585	0.958686411973417	Mix_CRR_20_30 LUNA	LUNA	accuracy
1608	34.9301163586585	0.957845285749951	Mix_CRR_20_30 LUNA	LUNA	accuracy
1609	35.0301163586584	0.95700391462945	Mix_CRR_20_30 LUNA	LUNA	accuracy
1610	8.03011635865845	0	nfixbreak_fl_20_30 LUNA	LUNA	accuracy
1611	8.13011635865845	0.00852581482879948	nfixbreak_fl_20_30 LUNA	LUNA	accuracy
1612	8.23011635865845	0.0170515085114999	nfixbreak_fl_20_30 LUNA	LUNA	accuracy
1613	8.33011635865845	0.0255769599019304	nfixbreak_fl_20_30 LUNA	LUNA	accuracy
1614	8.43011635865845	0.0341020277471647	nfixbreak_fl_20_30 LUNA	LUNA	accuracy
1615	8.53011635865845	0.0426264426912698	nfixbreak_fl_20_30 LUNA	LUNA	accuracy
1616	8.63011635865845	0.0511497550361958	nfixbreak_fl_20_30 LUNA	LUNA	accuracy
1617	8.73011635865845	0.0596714153308471	nfixbreak_fl_20_30 LUNA	LUNA	accuracy
1618	8.83011635865845	0.0681908519121914	nfixbreak_fl_20_30 LUNA	LUNA	accuracy
1619	8.93011635865845	0.0767074810042667	nfixbreak_fl_20_30 LUNA	LUNA	accuracy
1620	9.03011635865845	0.0852205598291005	nfixbreak_fl_20_30 LUNA	LUNA	accuracy
1621	9.13011635865845	0.0937292008072148	nfixbreak_fl_20_30 LUNA	LUNA	accuracy
1622	9.23011635865845	0.102232419283302	nfixbreak_fl_20_30 LUNA	LUNA	accuracy
1623	9.33011635865845	0.110729074551957	nfixbreak_fl_20_30 LUNA	LUNA	accuracy
1624	9.43011635865845	0.119217967997185	nfixbreak_fl_20_30 LUNA	LUNA	accuracy
1625	9.53011635865845	0.127697705933419	nfixbreak_fl_20_30 LUNA	LUNA	accuracy
1626	9.63011635865845	0.136166597619848	nfixbreak_fl_20_30 LUNA	LUNA	accuracy
1627	9.73011635865845	0.144622868355705	nfixbreak_fl_20_30 LUNA	LUNA	accuracy
1628	9.83011635865845	0.15306463598338	nfixbreak_fl_20_30 LUNA	LUNA	accuracy
1629	9.93011635865845	0.161489963921194	nfixbreak_fl_20_30 LUNA	LUNA	accuracy
1630	10.0301163586585	0.169896757353495	nfixbreak_fl_20_30 LUNA	LUNA	accuracy
1631	10.1301163586584	0.178282656323671	nfixbreak_fl_20_30 LUNA	LUNA	accuracy
1632	10.2301163586584	0.186645068633301	nfixbreak_fl_20_30 LUNA	LUNA	accuracy
1633	10.3301163586585	0.194981203423622	nfixbreak_fl_20_30 LUNA	LUNA	accuracy
1634	10.4301163586585	0.203288075480847	nfixbreak_fl_20_30 LUNA	LUNA	accuracy
1635	10.5301163586585	0.211562469288179	nfixbreak_fl_20_30 LUNA	LUNA	accuracy
1636	10.6301163586584	0.219800917696426	nfixbreak_fl_20_30 LUNA	LUNA	accuracy
1637	10.7301163586584	0.227999777341281	nfixbreak_fl_20_30 LUNA	LUNA	accuracy
1638	10.8301163586585	0.236155278804797	nfixbreak_fl_20_30 LUNA	LUNA	accuracy
1639	10.9301163586585	0.244263594924699	nfixbreak_fl_20_30 LUNA	LUNA	accuracy
1640	11.0301163586585	0.252320844758068	nfixbreak_fl_20_30 LUNA	LUNA	accuracy
1641	11.1301163586584	0.260323111719881	nfixbreak_fl_20_30 LUNA	LUNA	accuracy
1642	11.2301163586584	0.268266451915507	nfixbreak_fl_20_30 LUNA	LUNA	accuracy
1643	11.3301163586585	0.276146889780963	nfixbreak_fl_20_30 LUNA	LUNA	accuracy
1644	11.4301163586585	0.283960438786801	nfixbreak_fl_20_30 LUNA	LUNA	accuracy
1645	11.5301163586585	0.291703129678334	nfixbreak_fl_20_30 LUNA	LUNA	accuracy
1646	11.6301163586584	0.299371060335695	nfixbreak_fl_20_30 LUNA	LUNA	accuracy
1647	11.7301163586584	0.306960387886273	nfixbreak_fl_20_30 LUNA	LUNA	accuracy
1648	11.8301163586585	0.314467355085853	nfixbreak_fl_20_30 LUNA	LUNA	accuracy
1649	11.9301163586585	0.321888355286479	nfixbreak_fl_20_30 LUNA	LUNA	accuracy
1650	12.0301163586585	0.329219897994186	nfixbreak_fl_20_30 LUNA	LUNA	accuracy
1651	12.1301163586585	0.336458579727379	nfixbreak_fl_20_30 LUNA	LUNA	accuracy
1652	12.2301163586584	0.343601112173622	nfixbreak_fl_20_30 LUNA	LUNA	accuracy
1653	12.3301163586585	0.35064442553033	nfixbreak_fl_20_30 LUNA	LUNA	accuracy
1654	12.4301163586585	0.357585704378438	nfixbreak_fl_20_30 LUNA	LUNA	accuracy
1655	12.5301163586585	0.364422502551868	nfixbreak_fl_20_30 LUNA	LUNA	accuracy
1656	12.6301163586585	0.37115282229706	nfixbreak_fl_20_30 LUNA	LUNA	accuracy
1657	12.7301163586584	0.377775158682504	nfixbreak_fl_20_30 LUNA	LUNA	accuracy
1658	12.8301163586585	0.384288399838621	nfixbreak_fl_20_30 LUNA	LUNA	accuracy
1659	12.9301163586585	0.390691697076045	nfixbreak_fl_20_30 LUNA	LUNA	accuracy
1660	13.0301163586585	0.396984270310905	nfixbreak_fl_20_30 LUNA	LUNA	accuracy
1661	13.1301163586585	0.403165462291891	nfixbreak_fl_20_30 LUNA	LUNA	accuracy
1662	13.2301163586584	0.409234963558002	nfixbreak_fl_20_30 LUNA	LUNA	accuracy
1663	13.3301163586585	0.415192828458312	nfixbreak_fl_20_30 LUNA	LUNA	accuracy
1664	13.4301163586585	0.421039449719352	nfixbreak_fl_20_30 LUNA	LUNA	accuracy
1665	13.5301163586585	0.426775335531169	nfixbreak_fl_20_30 LUNA	LUNA	accuracy
1666	13.6301163586585	0.432401042387618	nfixbreak_fl_20_30 LUNA	LUNA	accuracy
1667	13.7301163586584	0.437917513975168	nfixbreak_fl_20_30 LUNA	LUNA	accuracy
1668	13.8301163586585	0.443326349219916	nfixbreak_fl_20_30 LUNA	LUNA	accuracy
1669	13.9301163586585	0.448629614998564	nfixbreak_fl_20_30 LUNA	LUNA	accuracy
1670	14.0301163586585	0.453829638506254	nfixbreak_fl_20_30 LUNA	LUNA	accuracy
1671	14.1301163586585	0.45892887940676	nfixbreak_fl_20_30 LUNA	LUNA	accuracy
1672	14.2301163586584	0.463929922199932	nfixbreak_fl_20_30 LUNA	LUNA	accuracy
1673	14.3301163586585	0.468835460472725	nfixbreak_fl_20_30 LUNA	LUNA	accuracy
1674	14.4301163586585	0.473648277194229	nfixbreak_fl_20_30 LUNA	LUNA	accuracy
1675	14.5301163586585	0.478371195180784	nfixbreak_fl_20_30 LUNA	LUNA	accuracy
1676	14.6301163586585	0.483007050628865	nfixbreak_fl_20_30 LUNA	LUNA	accuracy
1677	14.7301163586584	0.487558674173838	nfixbreak_fl_20_30 LUNA	LUNA	accuracy
1678	14.8301163586585	0.492028845138574	nfixbreak_fl_20_30 LUNA	LUNA	accuracy
1679	14.9301163586585	0.496420235061603	nfixbreak_fl_20_30 LUNA	LUNA	accuracy
1680	15.0301163586585	0.500735399923228	nfixbreak_fl_20_30 LUNA	LUNA	accuracy
1681	15.1301163586585	0.504976771463423	nfixbreak_fl_20_30 LUNA	LUNA	accuracy
1682	15.2301163586584	0.50914667152759	nfixbreak_fl_20_30 LUNA	LUNA	accuracy
1683	15.3301163586585	0.513247288796847	nfixbreak_fl_20_30 LUNA	LUNA	accuracy
1684	15.4301163586585	0.517280640826991	nfixbreak_fl_20_30 LUNA	LUNA	accuracy
1685	15.5301163586585	0.521248593274125	nfixbreak_fl_20_30 LUNA	LUNA	accuracy
1686	15.6301163586585	0.525152795077511	nfixbreak_fl_20_30 LUNA	LUNA	accuracy
1687	15.7301163586584	0.528994628700719	nfixbreak_fl_20_30 LUNA	LUNA	accuracy
1688	15.8301163586585	0.532775105178184	nfixbreak_fl_20_30 LUNA	LUNA	accuracy
1689	15.9301163586585	0.536494986094536	nfixbreak_fl_20_30 LUNA	LUNA	accuracy
1690	16.0301163586585	0.540154762010852	nfixbreak_fl_20_30 LUNA	LUNA	accuracy
1691	16.1301163586584	0.543754588528847	nfixbreak_fl_20_30 LUNA	LUNA	accuracy
1692	16.2301163586584	0.547294325769589	nfixbreak_fl_20_30 LUNA	LUNA	accuracy
1693	16.3301163586585	0.550773594811094	nfixbreak_fl_20_30 LUNA	LUNA	accuracy
1694	16.4301163586585	0.554191817210747	nfixbreak_fl_20_30 LUNA	LUNA	accuracy
1695	16.5301163586585	0.557548234318248	nfixbreak_fl_20_30 LUNA	LUNA	accuracy
1696	16.6301163586584	0.560841779692545	nfixbreak_fl_20_30 LUNA	LUNA	accuracy
1697	16.7301163586584	0.564071053539881	nfixbreak_fl_20_30 LUNA	LUNA	accuracy
1698	16.8301163586585	0.567234482289397	nfixbreak_fl_20_30 LUNA	LUNA	accuracy
1699	16.9301163586585	0.570330345260739	nfixbreak_fl_20_30 LUNA	LUNA	accuracy
1700	17.0301163586585	0.573356706184988	nfixbreak_fl_20_30 LUNA	LUNA	accuracy
1701	17.1301163586584	0.576311417133723	nfixbreak_fl_20_30 LUNA	LUNA	accuracy
1702	17.2301163586584	0.57919216851559	nfixbreak_fl_20_30 LUNA	LUNA	accuracy
1703	17.3301163586585	0.58199655410287	nfixbreak_fl_20_30 LUNA	LUNA	accuracy
1704	17.4301163586585	0.584722147907028	nfixbreak_fl_20_30 LUNA	LUNA	accuracy
1705	17.5301163586585	0.587366533034205	nfixbreak_fl_20_30 LUNA	LUNA	accuracy
1706	17.6301163586585	0.589927327834506	nfixbreak_fl_20_30 LUNA	LUNA	accuracy
1707	17.7301163586584	0.592402205351577	nfixbreak_fl_20_30 LUNA	LUNA	accuracy
1708	17.8301163586585	0.594788936237496	nfixbreak_fl_20_30 LUNA	LUNA	accuracy
1709	17.9301163586585	0.597085455798809	nfixbreak_fl_20_30 LUNA	LUNA	accuracy
1710	18.0301163586585	0.599289898593231	nfixbreak_fl_20_30 LUNA	LUNA	accuracy
1711	18.1301163586585	0.601400582511911	nfixbreak_fl_20_30 LUNA	LUNA	accuracy
1712	18.2301163586584	0.603415965396301	nfixbreak_fl_20_30 LUNA	LUNA	accuracy
1713	18.3301163586585	0.60533464713387	nfixbreak_fl_20_30 LUNA	LUNA	accuracy
1714	18.4301163586585	0.607155496988292	nfixbreak_fl_20_30 LUNA	LUNA	accuracy
1715	18.5301163586585	0.608877699470386	nfixbreak_fl_20_30 LUNA	LUNA	accuracy
1716	18.6301163586585	0.610500794813	nfixbreak_fl_20_30 LUNA	LUNA	accuracy
1717	18.7301163586584	0.612024558885457	nfixbreak_fl_20_30 LUNA	LUNA	accuracy
1718	18.8301163586585	0.613448896717937	nfixbreak_fl_20_30 LUNA	LUNA	accuracy
1719	18.9301163586585	0.614773926786342	nfixbreak_fl_20_30 LUNA	LUNA	accuracy
1720	19.0301163586585	0.61600029798904	nfixbreak_fl_20_30 LUNA	LUNA	accuracy
1721	19.1301163586585	0.617129015941488	nfixbreak_fl_20_30 LUNA	LUNA	accuracy
1722	19.2301163586584	0.618161391599708	nfixbreak_fl_20_30 LUNA	LUNA	accuracy
1723	19.3301163586585	0.61909904185403	nfixbreak_fl_20_30 LUNA	LUNA	accuracy
1724	19.4301163586585	0.61994388190278	nfixbreak_fl_20_30 LUNA	LUNA	accuracy
1725	19.5301163586585	0.620698331041523	nfixbreak_fl_20_30 LUNA	LUNA	accuracy
1726	19.6301163586585	0.621365290913289	nfixbreak_fl_20_30 LUNA	LUNA	accuracy
1727	19.7301163586584	0.62194807404156	nfixbreak_fl_20_30 LUNA	LUNA	accuracy
1728	19.8301163586585	0.622450360979876	nfixbreak_fl_20_30 LUNA	LUNA	accuracy
1729	19.9301163586585	0.622876127567566	nfixbreak_fl_20_30 LUNA	LUNA	accuracy
1730	20.0301163586585	0.623229548936392	nfixbreak_fl_20_30 LUNA	LUNA	accuracy
1731	20.1301163586585	0.623514913347632	nfixbreak_fl_20_30 LUNA	LUNA	accuracy
1732	20.2301163586584	0.623736610758435	nfixbreak_fl_20_30 LUNA	LUNA	accuracy
1733	20.3301163586585	0.623899181183566	nfixbreak_fl_20_30 LUNA	LUNA	accuracy
1734	20.4301163586585	0.624007237522306	nfixbreak_fl_20_30 LUNA	LUNA	accuracy
1735	20.5301163586585	0.624065457249187	nfixbreak_fl_20_30 LUNA	LUNA	accuracy
1736	20.6301163586585	0.624078582990045	nfixbreak_fl_20_30 LUNA	LUNA	accuracy
1737	20.7301163586584	0.62405137808058	nfixbreak_fl_20_30 LUNA	LUNA	accuracy
1738	20.8301163586585	0.62398860282921	nfixbreak_fl_20_30 LUNA	LUNA	accuracy
1739	20.9301163586585	0.623894987436605	nfixbreak_fl_20_30 LUNA	LUNA	accuracy
1740	21.0301163586585	0.623775213614228	nfixbreak_fl_20_30 LUNA	LUNA	accuracy
1741	21.1301163586585	0.623633928460134	nfixbreak_fl_20_30 LUNA	LUNA	accuracy
1742	21.2301163586584	0.623475726725802	nfixbreak_fl_20_30 LUNA	LUNA	accuracy
1743	21.3301163586585	0.623305097758153	nfixbreak_fl_20_30 LUNA	LUNA	accuracy
1744	21.4301163586585	0.623126399329526	nfixbreak_fl_20_30 LUNA	LUNA	accuracy
1745	21.5301163586585	0.622943864029137	nfixbreak_fl_20_30 LUNA	LUNA	accuracy
1746	21.6301163586585	0.622761527956002	nfixbreak_fl_20_30 LUNA	LUNA	accuracy
1747	21.7301163586584	0.622583185224946	nfixbreak_fl_20_30 LUNA	LUNA	accuracy
1748	21.8301163586585	0.62241248860474	nfixbreak_fl_20_30 LUNA	LUNA	accuracy
1749	21.9301163586585	0.622252969482286	nfixbreak_fl_20_30 LUNA	LUNA	accuracy
1750	22.0301163586585	0.622107964330974	nfixbreak_fl_20_30 LUNA	LUNA	accuracy
1751	22.1301163586585	0.621980656831834	nfixbreak_fl_20_30 LUNA	LUNA	accuracy
1752	22.2301163586584	0.62187413134431	nfixbreak_fl_20_30 LUNA	LUNA	accuracy
1753	22.3301163586585	0.621791403407268	nfixbreak_fl_20_30 LUNA	LUNA	accuracy
1754	22.4301163586585	0.62173540391854	nfixbreak_fl_20_30 LUNA	LUNA	accuracy
1755	22.5301163586585	0.621708881959109	nfixbreak_fl_20_30 LUNA	LUNA	accuracy
1756	22.6301163586585	0.621714378231275	nfixbreak_fl_20_30 LUNA	LUNA	accuracy
1757	22.7301163586584	0.621754270705905	nfixbreak_fl_20_30 LUNA	LUNA	accuracy
1758	22.8301163586585	0.621830827514563	nfixbreak_fl_20_30 LUNA	LUNA	accuracy
1759	22.9301163586585	0.621946251852883	nfixbreak_fl_20_30 LUNA	LUNA	accuracy
1760	23.0301163586585	0.622102669865574	nfixbreak_fl_20_30 LUNA	LUNA	accuracy
1761	23.1301163586585	0.622302127514314	nfixbreak_fl_20_30 LUNA	LUNA	accuracy
1762	23.2301163586584	0.622546594984249	nfixbreak_fl_20_30 LUNA	LUNA	accuracy
1763	23.3301163586585	0.622837951149011	nfixbreak_fl_20_30 LUNA	LUNA	accuracy
1764	23.4301163586585	0.623178022601263	nfixbreak_fl_20_30 LUNA	LUNA	accuracy
1765	23.5301163586585	0.623568614511214	nfixbreak_fl_20_30 LUNA	LUNA	accuracy
1766	23.6301163586585	0.624011494660227	nfixbreak_fl_20_30 LUNA	LUNA	accuracy
1767	23.7301163586584	0.624508359103315	nfixbreak_fl_20_30 LUNA	LUNA	accuracy
1768	23.8301163586585	0.625060832883366	nfixbreak_fl_20_30 LUNA	LUNA	accuracy
1769	23.9301163586585	0.625670432715542	nfixbreak_fl_20_30 LUNA	LUNA	accuracy
1770	24.0301163586585	0.626338580715735	nfixbreak_fl_20_30 LUNA	LUNA	accuracy
1771	24.1301163586585	0.627066655615828	nfixbreak_fl_20_30 LUNA	LUNA	accuracy
1772	24.2301163586584	0.627856013410679	nfixbreak_fl_20_30 LUNA	LUNA	accuracy
1773	24.3301163586585	0.628707982966385	nfixbreak_fl_20_30 LUNA	LUNA	accuracy
1774	24.4301163586585	0.629623821300021	nfixbreak_fl_20_30 LUNA	LUNA	accuracy
1775	24.5301163586585	0.630604696145928	nfixbreak_fl_20_30 LUNA	LUNA	accuracy
1776	24.6301163586585	0.631651749155557	nfixbreak_fl_20_30 LUNA	LUNA	accuracy
1777	24.7301163586584	0.632766060192052	nfixbreak_fl_20_30 LUNA	LUNA	accuracy
1778	24.8301163586585	0.633948629637505	nfixbreak_fl_20_30 LUNA	LUNA	accuracy
1779	24.9301163586585	0.635200371078334	nfixbreak_fl_20_30 LUNA	LUNA	accuracy
1780	25.0301163586585	0.636522109623136	nfixbreak_fl_20_30 LUNA	LUNA	accuracy
1781	25.1301163586585	0.637914600473743	nfixbreak_fl_20_30 LUNA	LUNA	accuracy
1782	25.2301163586584	0.639378572382293	nfixbreak_fl_20_30 LUNA	LUNA	accuracy
1783	25.3301163586585	0.640914658754475	nfixbreak_fl_20_30 LUNA	LUNA	accuracy
1784	25.4301163586585	0.642523431570003	nfixbreak_fl_20_30 LUNA	LUNA	accuracy
1785	25.5301163586585	0.644205442280838	nfixbreak_fl_20_30 LUNA	LUNA	accuracy
1786	25.6301163586585	0.645961167536955	nfixbreak_fl_20_30 LUNA	LUNA	accuracy
1787	25.7301163586584	0.647790992587911	nfixbreak_fl_20_30 LUNA	LUNA	accuracy
1788	25.8301163586585	0.649695196453409	nfixbreak_fl_20_30 LUNA	LUNA	accuracy
1789	25.9301163586585	0.65167395342939	nfixbreak_fl_20_30 LUNA	LUNA	accuracy
1790	26.0301163586585	0.65372733405447	nfixbreak_fl_20_30 LUNA	LUNA	accuracy
1791	26.1301163586585	0.655855387043054	nfixbreak_fl_20_30 LUNA	LUNA	accuracy
1792	26.2301163586584	0.658058121593781	nfixbreak_fl_20_30 LUNA	LUNA	accuracy
1793	26.3301163586585	0.660335421590477	nfixbreak_fl_20_30 LUNA	LUNA	accuracy
1794	26.4301163586585	0.662686945391568	nfixbreak_fl_20_30 LUNA	LUNA	accuracy
1795	26.5301163586585	0.665112061673911	nfixbreak_fl_20_30 LUNA	LUNA	accuracy
1796	26.6301163586585	0.667610032553052	nfixbreak_fl_20_30 LUNA	LUNA	accuracy
1797	26.7301163586584	0.670180091358781	nfixbreak_fl_20_30 LUNA	LUNA	accuracy
1798	26.8301163586585	0.67282141172576	nfixbreak_fl_20_30 LUNA	LUNA	accuracy
1799	26.9301163586585	0.675533114115576	nfixbreak_fl_20_30 LUNA	LUNA	accuracy
1800	27.0301163586585	0.678314272059146	nfixbreak_fl_20_30 LUNA	LUNA	accuracy
1801	27.1301163586585	0.681163881992611	nfixbreak_fl_20_30 LUNA	LUNA	accuracy
1802	27.2301163586585	0.684080773203278	nfixbreak_fl_20_30 LUNA	LUNA	accuracy
1803	27.3301163586585	0.687063646365752	nfixbreak_fl_20_30 LUNA	LUNA	accuracy
1804	27.4301163586585	0.690111111690759	nfixbreak_fl_20_30 LUNA	LUNA	accuracy
1805	27.5301163586585	0.693221722423801	nfixbreak_fl_20_30 LUNA	LUNA	accuracy
1806	27.6301163586585	0.696393889289531	nfixbreak_fl_20_30 LUNA	LUNA	accuracy
1807	27.7301163586585	0.69962591198345	nfixbreak_fl_20_30 LUNA	LUNA	accuracy
1808	27.8301163586585	0.70291607253455	nfixbreak_fl_20_30 LUNA	LUNA	accuracy
1809	27.9301163586585	0.706262616580353	nfixbreak_fl_20_30 LUNA	LUNA	accuracy
1810	28.0301163586585	0.709663771790478	nfixbreak_fl_20_30 LUNA	LUNA	accuracy
1811	28.1301163586585	0.713117764127255	nfixbreak_fl_20_30 LUNA	LUNA	accuracy
1812	28.2301163586585	0.716622797403107	nfixbreak_fl_20_30 LUNA	LUNA	accuracy
1813	28.3301163586585	0.720177053694093	nfixbreak_fl_20_30 LUNA	LUNA	accuracy
1814	28.4301163586585	0.723778689458452	nfixbreak_fl_20_30 LUNA	LUNA	accuracy
1815	28.5301163586585	0.72742582787449	nfixbreak_fl_20_30 LUNA	LUNA	accuracy
1816	28.6301163586585	0.731116568656063	nfixbreak_fl_20_30 LUNA	LUNA	accuracy
1817	28.7301163586585	0.734849001698395	nfixbreak_fl_20_30 LUNA	LUNA	accuracy
1818	28.8301163586585	0.738621216302452	nfixbreak_fl_20_30 LUNA	LUNA	accuracy
1819	28.9301163586585	0.742431322875251	nfixbreak_fl_20_30 LUNA	LUNA	accuracy
1820	29.0301163586585	0.746277461827997	nfixbreak_fl_20_30 LUNA	LUNA	accuracy
1821	29.1301163586585	0.750157785645369	nfixbreak_fl_20_30 LUNA	LUNA	accuracy
1822	29.2301163586585	0.754070488230745	nfixbreak_fl_20_30 LUNA	LUNA	accuracy
1823	29.3301163586585	0.758013814521186	nfixbreak_fl_20_30 LUNA	LUNA	accuracy
1824	29.4301163586585	0.761986024530346	nfixbreak_fl_20_30 LUNA	LUNA	accuracy
1825	29.5301163586585	0.765985414940143	nfixbreak_fl_20_30 LUNA	LUNA	accuracy
1826	29.6301163586585	0.770010298744507	nfixbreak_fl_20_30 LUNA	LUNA	accuracy
1827	29.7301163586585	0.774059008769448	nfixbreak_fl_20_30 LUNA	LUNA	accuracy
1828	29.8301163586585	0.778129939314149	nfixbreak_fl_20_30 LUNA	LUNA	accuracy
1829	29.9301163586585	0.782221551832225	nfixbreak_fl_20_30 LUNA	LUNA	accuracy
1830	30.0301163586585	0.786332370485329	nfixbreak_fl_20_30 LUNA	LUNA	accuracy
1831	30.1301163586585	0.790461025378952	nfixbreak_fl_20_30 LUNA	LUNA	accuracy
1832	30.2301163586585	0.794606235424472	nfixbreak_fl_20_30 LUNA	LUNA	accuracy
1833	30.3301163586585	0.798766860370035	nfixbreak_fl_20_30 LUNA	LUNA	accuracy
1834	30.4301163586585	0.802941818885073	nfixbreak_fl_20_30 LUNA	LUNA	accuracy
1835	30.5301163586585	0.807130030745079	nfixbreak_fl_20_30 LUNA	LUNA	accuracy
1836	30.6301163586585	0.811330415725548	nfixbreak_fl_20_30 LUNA	LUNA	accuracy
1837	30.7301163586585	0.815541897139114	nfixbreak_fl_20_30 LUNA	LUNA	accuracy
1838	30.8301163586585	0.819763470848217	nfixbreak_fl_20_30 LUNA	LUNA	accuracy
1839	30.9301163586585	0.823994201919185	nfixbreak_fl_20_30 LUNA	LUNA	accuracy
1840	31.0301163586585	0.82823321871294	nfixbreak_fl_20_30 LUNA	LUNA	accuracy
1841	31.1301163586585	0.832479765132323	nfixbreak_fl_20_30 LUNA	LUNA	accuracy
1842	31.2301163586585	0.836733198721505	nfixbreak_fl_20_30 LUNA	LUNA	accuracy
1843	31.3301163586585	0.840992902153115	nfixbreak_fl_20_30 LUNA	LUNA	accuracy
1844	31.4301163586585	0.84525825809979	nfixbreak_fl_20_30 LUNA	LUNA	accuracy
1845	31.5301163586585	0.849528649234163	nfixbreak_fl_20_30 LUNA	LUNA	accuracy
1846	31.6301163586585	0.853803458298144	nfixbreak_fl_20_30 LUNA	LUNA	accuracy
1847	31.7301163586585	0.858082109616337	nfixbreak_fl_20_30 LUNA	LUNA	accuracy
1848	31.8301163586585	0.862364153735323	nfixbreak_fl_20_30 LUNA	LUNA	accuracy
1849	31.9301163586585	0.866649268356225	nfixbreak_fl_20_30 LUNA	LUNA	accuracy
1850	32.0301163586584	0.870937180840236	nfixbreak_fl_20_30 LUNA	LUNA	accuracy
1851	32.1301163586585	0.875227618805438	nfixbreak_fl_20_30 LUNA	LUNA	accuracy
1852	32.2301163586584	0.879520309869901	nfixbreak_fl_20_30 LUNA	LUNA	accuracy
1853	32.3301163586585	0.883814981651695	nfixbreak_fl_20_30 LUNA	LUNA	accuracy
1854	32.4301163586585	0.888111361768902	nfixbreak_fl_20_30 LUNA	LUNA	accuracy
1855	32.5301163586584	0.892409177839601	nfixbreak_fl_20_30 LUNA	LUNA	accuracy
1856	32.6301163586585	0.896708183657264	nfixbreak_fl_20_30 LUNA	LUNA	accuracy
1857	32.7301163586584	0.901008240992261	nfixbreak_fl_20_30 LUNA	LUNA	accuracy
1858	32.8301163586585	0.905309239453448	nfixbreak_fl_20_30 LUNA	LUNA	accuracy
1859	32.9301163586585	0.909611068649726	nfixbreak_fl_20_30 LUNA	LUNA	accuracy
1860	33.0301163586584	0.913913618189977	nfixbreak_fl_20_30 LUNA	LUNA	accuracy
1861	33.1301163586585	0.918216777683092	nfixbreak_fl_20_30 LUNA	LUNA	accuracy
1862	33.2301163586584	0.922520436737966	nfixbreak_fl_20_30 LUNA	LUNA	accuracy
1863	33.3301163586585	0.926824484963492	nfixbreak_fl_20_30 LUNA	LUNA	accuracy
1864	33.4301163586585	0.931128811968546	nfixbreak_fl_20_30 LUNA	LUNA	accuracy
1865	33.5301163586584	0.935433307362041	nfixbreak_fl_20_30 LUNA	LUNA	accuracy
1866	33.6301163586585	0.939737861071168	nfixbreak_fl_20_30 LUNA	LUNA	accuracy
1867	33.7301163586584	0.94404239887142	nfixbreak_fl_20_30 LUNA	LUNA	accuracy
1868	33.8301163586585	0.948346914770058	nfixbreak_fl_20_30 LUNA	LUNA	accuracy
1869	33.9301163586585	0.95265141042305	nfixbreak_fl_20_30 LUNA	LUNA	accuracy
1870	34.0301163586584	0.956955887486364	nfixbreak_fl_20_30 LUNA	LUNA	accuracy
1871	34.1301163586585	0.961260347615967	nfixbreak_fl_20_30 LUNA	LUNA	accuracy
1872	34.2301163586584	0.965564792467827	nfixbreak_fl_20_30 LUNA	LUNA	accuracy
1873	34.3301163586585	0.969869223697906	nfixbreak_fl_20_30 LUNA	LUNA	accuracy
1874	34.4301163586585	0.974173642962183	nfixbreak_fl_20_30 LUNA	LUNA	accuracy
1875	34.5301163586584	0.978478051916615	nfixbreak_fl_20_30 LUNA	LUNA	accuracy
1876	34.6301163586585	0.982782452217169	nfixbreak_fl_20_30 LUNA	LUNA	accuracy
1877	34.7301163586584	0.987086845519818	nfixbreak_fl_20_30 LUNA	LUNA	accuracy
1878	34.8301163586585	0.99139123348053	nfixbreak_fl_20_30 LUNA	LUNA	accuracy
1879	34.9301163586585	0.995695617755266	nfixbreak_fl_20_30 LUNA	LUNA	accuracy
1880	35.0301163586584	1	nfixbreak_fl_20_30 LUNA	LUNA	accuracy
1881	8.03011635865845	0	SOC.Problems.solved.in.minimum.moves_20_30 LUNA	LUNA	accuracy
1882	8.13011635865845	0.0104324029382682	SOC.Problems.solved.in.minimum.moves_20_30 LUNA	LUNA	accuracy
1883	8.23011635865845	0.020865107727029	SOC.Problems.solved.in.minimum.moves_20_30 LUNA	LUNA	accuracy
1884	8.33011635865845	0.031298416216942	SOC.Problems.solved.in.minimum.moves_20_30 LUNA	LUNA	accuracy
1885	8.43011635865845	0.0417326734395583	SOC.Problems.solved.in.minimum.moves_20_30 LUNA	LUNA	accuracy
1886	8.53011635865845	0.0521684936918956	SOC.Problems.solved.in.minimum.moves_20_30 LUNA	LUNA	accuracy
1887	8.63011635865845	0.0626068575882216	SOC.Problems.solved.in.minimum.moves_20_30 LUNA	LUNA	accuracy
1888	8.73011635865845	0.0730489369632335	SOC.Problems.solved.in.minimum.moves_20_30 LUNA	LUNA	accuracy
1889	8.83011635865845	0.0834959453054748	SOC.Problems.solved.in.minimum.moves_20_30 LUNA	LUNA	accuracy
1890	8.93011635865845	0.0939491131242492	SOC.Problems.solved.in.minimum.moves_20_30 LUNA	LUNA	accuracy
1891	9.03011635865845	0.10440989185796	SOC.Problems.solved.in.minimum.moves_20_30 LUNA	LUNA	accuracy
1892	9.13011635865845	0.114879929883497	SOC.Problems.solved.in.minimum.moves_20_30 LUNA	LUNA	accuracy
1893	9.23011635865845	0.125360966946912	SOC.Problems.solved.in.minimum.moves_20_30 LUNA	LUNA	accuracy
1894	9.33011635865845	0.135854833410941	SOC.Problems.solved.in.minimum.moves_20_30 LUNA	LUNA	accuracy
1895	9.43011635865845	0.146363391036418	SOC.Problems.solved.in.minimum.moves_20_30 LUNA	LUNA	accuracy
1896	9.53011635865845	0.156888579108873	SOC.Problems.solved.in.minimum.moves_20_30 LUNA	LUNA	accuracy
1897	9.63011635865845	0.167432434812657	SOC.Problems.solved.in.minimum.moves_20_30 LUNA	LUNA	accuracy
1898	9.73011635865845	0.177997010884382	SOC.Problems.solved.in.minimum.moves_20_30 LUNA	LUNA	accuracy
1899	9.83011635865845	0.188584364481688	SOC.Problems.solved.in.minimum.moves_20_30 LUNA	LUNA	accuracy
1900	9.93011635865845	0.199196548677248	SOC.Problems.solved.in.minimum.moves_20_30 LUNA	LUNA	accuracy
1901	10.0301163586585	0.209835577510494	SOC.Problems.solved.in.minimum.moves_20_30 LUNA	LUNA	accuracy
1902	10.1301163586584	0.22050335570398	SOC.Problems.solved.in.minimum.moves_20_30 LUNA	LUNA	accuracy
1903	10.2301163586584	0.231201636086439	SOC.Problems.solved.in.minimum.moves_20_30 LUNA	LUNA	accuracy
1904	10.3301163586585	0.241932000573925	SOC.Problems.solved.in.minimum.moves_20_30 LUNA	LUNA	accuracy
1905	10.4301163586585	0.252695868959234	SOC.Problems.solved.in.minimum.moves_20_30 LUNA	LUNA	accuracy
1906	10.5301163586585	0.2634944285425	SOC.Problems.solved.in.minimum.moves_20_30 LUNA	LUNA	accuracy
1907	10.6301163586584	0.274328493394067	SOC.Problems.solved.in.minimum.moves_20_30 LUNA	LUNA	accuracy
1908	10.7301163586584	0.285198494257104	SOC.Problems.solved.in.minimum.moves_20_30 LUNA	LUNA	accuracy
1909	10.8301163586585	0.296104558754992	SOC.Problems.solved.in.minimum.moves_20_30 LUNA	LUNA	accuracy
1910	10.9301163586585	0.307046704386585	SOC.Problems.solved.in.minimum.moves_20_30 LUNA	LUNA	accuracy
1911	11.0301163586585	0.318024740916216	SOC.Problems.solved.in.minimum.moves_20_30 LUNA	LUNA	accuracy
1912	11.1301163586584	0.329038282580446	SOC.Problems.solved.in.minimum.moves_20_30 LUNA	LUNA	accuracy
1913	11.2301163586584	0.340086711976036	SOC.Problems.solved.in.minimum.moves_20_30 LUNA	LUNA	accuracy
1914	11.3301163586585	0.351169014150718	SOC.Problems.solved.in.minimum.moves_20_30 LUNA	LUNA	accuracy
1915	11.4301163586585	0.362283748370304	SOC.Problems.solved.in.minimum.moves_20_30 LUNA	LUNA	accuracy
1916	11.5301163586585	0.373429128612832	SOC.Problems.solved.in.minimum.moves_20_30 LUNA	LUNA	accuracy
1917	11.6301163586584	0.384602685826103	SOC.Problems.solved.in.minimum.moves_20_30 LUNA	LUNA	accuracy
1918	11.7301163586584	0.395801542195189	SOC.Problems.solved.in.minimum.moves_20_30 LUNA	LUNA	accuracy
1919	11.8301163586585	0.407022482324838	SOC.Problems.solved.in.minimum.moves_20_30 LUNA	LUNA	accuracy
1920	11.9301163586585	0.418261830735529	SOC.Problems.solved.in.minimum.moves_20_30 LUNA	LUNA	accuracy
1921	12.0301163586585	0.429515643509748	SOC.Problems.solved.in.minimum.moves_20_30 LUNA	LUNA	accuracy
1922	12.1301163586585	0.440779812740348	SOC.Problems.solved.in.minimum.moves_20_30 LUNA	LUNA	accuracy
1923	12.2301163586584	0.452049984650391	SOC.Problems.solved.in.minimum.moves_20_30 LUNA	LUNA	accuracy
1924	12.3301163586585	0.463321387318267	SOC.Problems.solved.in.minimum.moves_20_30 LUNA	LUNA	accuracy
1925	12.4301163586585	0.474588834437497	SOC.Problems.solved.in.minimum.moves_20_30 LUNA	LUNA	accuracy
1926	12.5301163586585	0.485846685035593	SOC.Problems.solved.in.minimum.moves_20_30 LUNA	LUNA	accuracy
1927	12.6301163586585	0.49708881045209	SOC.Problems.solved.in.minimum.moves_20_30 LUNA	LUNA	accuracy
1928	12.7301163586584	0.508308654587197	SOC.Problems.solved.in.minimum.moves_20_30 LUNA	LUNA	accuracy
1929	12.8301163586585	0.519499400784275	SOC.Problems.solved.in.minimum.moves_20_30 LUNA	LUNA	accuracy
1930	12.9301163586585	0.530654062996459	SOC.Problems.solved.in.minimum.moves_20_30 LUNA	LUNA	accuracy
1931	13.0301163586585	0.541765612002253	SOC.Problems.solved.in.minimum.moves_20_30 LUNA	LUNA	accuracy
1932	13.1301163586585	0.552826978061184	SOC.Problems.solved.in.minimum.moves_20_30 LUNA	LUNA	accuracy
1933	13.2301163586584	0.56383100137142	SOC.Problems.solved.in.minimum.moves_20_30 LUNA	LUNA	accuracy
1934	13.3301163586585	0.574770469578403	SOC.Problems.solved.in.minimum.moves_20_30 LUNA	LUNA	accuracy
1935	13.4301163586585	0.585638165563003	SOC.Problems.solved.in.minimum.moves_20_30 LUNA	LUNA	accuracy
1936	13.5301163586585	0.596426875332789	SOC.Problems.solved.in.minimum.moves_20_30 LUNA	LUNA	accuracy
1937	13.6301163586585	0.607129407950307	SOC.Problems.solved.in.minimum.moves_20_30 LUNA	LUNA	accuracy
1938	13.7301163586584	0.617738758935759	SOC.Problems.solved.in.minimum.moves_20_30 LUNA	LUNA	accuracy
1939	13.8301163586585	0.628248275316925	SOC.Problems.solved.in.minimum.moves_20_30 LUNA	LUNA	accuracy
1940	13.9301163586585	0.638651608574269	SOC.Problems.solved.in.minimum.moves_20_30 LUNA	LUNA	accuracy
1941	14.0301163586585	0.648942562321354	SOC.Problems.solved.in.minimum.moves_20_30 LUNA	LUNA	accuracy
1942	14.1301163586585	0.659115076295219	SOC.Problems.solved.in.minimum.moves_20_30 LUNA	LUNA	accuracy
1943	14.2301163586584	0.669163333752682	SOC.Problems.solved.in.minimum.moves_20_30 LUNA	LUNA	accuracy
1944	14.3301163586585	0.679081786262327	SOC.Problems.solved.in.minimum.moves_20_30 LUNA	LUNA	accuracy
1945	14.4301163586585	0.688865162756236	SOC.Problems.solved.in.minimum.moves_20_30 LUNA	LUNA	accuracy
1946	14.5301163586585	0.698508352234077	SOC.Problems.solved.in.minimum.moves_20_30 LUNA	LUNA	accuracy
1947	14.6301163586585	0.708006487701562	SOC.Problems.solved.in.minimum.moves_20_30 LUNA	LUNA	accuracy
1948	14.7301163586584	0.71735522604164	SOC.Problems.solved.in.minimum.moves_20_30 LUNA	LUNA	accuracy
1949	14.8301163586585	0.726550828698427	SOC.Problems.solved.in.minimum.moves_20_30 LUNA	LUNA	accuracy
1950	14.9301163586585	0.735590241029481	SOC.Problems.solved.in.minimum.moves_20_30 LUNA	LUNA	accuracy
1951	15.0301163586585	0.744470929455936	SOC.Problems.solved.in.minimum.moves_20_30 LUNA	LUNA	accuracy
1952	15.1301163586585	0.753190810099246	SOC.Problems.solved.in.minimum.moves_20_30 LUNA	LUNA	accuracy
1953	15.2301163586584	0.761748125403955	SOC.Problems.solved.in.minimum.moves_20_30 LUNA	LUNA	accuracy
1954	15.3301163586585	0.770141372435699	SOC.Problems.solved.in.minimum.moves_20_30 LUNA	LUNA	accuracy
1955	15.4301163586585	0.778369393938783	SOC.Problems.solved.in.minimum.moves_20_30 LUNA	LUNA	accuracy
1956	15.5301163586585	0.786431296542888	SOC.Problems.solved.in.minimum.moves_20_30 LUNA	LUNA	accuracy
1957	15.6301163586585	0.794326487432861	SOC.Problems.solved.in.minimum.moves_20_30 LUNA	LUNA	accuracy
1958	15.7301163586584	0.802054769651513	SOC.Problems.solved.in.minimum.moves_20_30 LUNA	LUNA	accuracy
1959	15.8301163586585	0.809616419879287	SOC.Problems.solved.in.minimum.moves_20_30 LUNA	LUNA	accuracy
1960	15.9301163586585	0.817011992509219	SOC.Problems.solved.in.minimum.moves_20_30 LUNA	LUNA	accuracy
1961	16.0301163586585	0.824242344424678	SOC.Problems.solved.in.minimum.moves_20_30 LUNA	LUNA	accuracy
1962	16.1301163586584	0.831308682618226	SOC.Problems.solved.in.minimum.moves_20_30 LUNA	LUNA	accuracy
1963	16.2301163586584	0.838212491549666	SOC.Problems.solved.in.minimum.moves_20_30 LUNA	LUNA	accuracy
1964	16.3301163586585	0.844955458023465	SOC.Problems.solved.in.minimum.moves_20_30 LUNA	LUNA	accuracy
1965	16.4301163586585	0.851539418989292	SOC.Problems.solved.in.minimum.moves_20_30 LUNA	LUNA	accuracy
1966	16.5301163586585	0.857966324706005	SOC.Problems.solved.in.minimum.moves_20_30 LUNA	LUNA	accuracy
1967	16.6301163586584	0.864238281884594	SOC.Problems.solved.in.minimum.moves_20_30 LUNA	LUNA	accuracy
1968	16.7301163586584	0.87035752425467	SOC.Problems.solved.in.minimum.moves_20_30 LUNA	LUNA	accuracy
1969	16.8301163586585	0.8763263242368	SOC.Problems.solved.in.minimum.moves_20_30 LUNA	LUNA	accuracy
1970	16.9301163586585	0.882146962778617	SOC.Problems.solved.in.minimum.moves_20_30 LUNA	LUNA	accuracy
1971	17.0301163586585	0.88782168935932	SOC.Problems.solved.in.minimum.moves_20_30 LUNA	LUNA	accuracy
1972	17.1301163586584	0.893352667198876	SOC.Problems.solved.in.minimum.moves_20_30 LUNA	LUNA	accuracy
1973	17.2301163586584	0.898741895959396	SOC.Problems.solved.in.minimum.moves_20_30 LUNA	LUNA	accuracy
1974	17.3301163586585	0.903991231840248	SOC.Problems.solved.in.minimum.moves_20_30 LUNA	LUNA	accuracy
1975	17.4301163586585	0.909102440707285	SOC.Problems.solved.in.minimum.moves_20_30 LUNA	LUNA	accuracy
1976	17.5301163586585	0.914077145500205	SOC.Problems.solved.in.minimum.moves_20_30 LUNA	LUNA	accuracy
1977	17.6301163586585	0.918916813762438	SOC.Problems.solved.in.minimum.moves_20_30 LUNA	LUNA	accuracy
1978	17.7301163586584	0.923622771528641	SOC.Problems.solved.in.minimum.moves_20_30 LUNA	LUNA	accuracy
1979	17.8301163586585	0.928196156326825	SOC.Problems.solved.in.minimum.moves_20_30 LUNA	LUNA	accuracy
1980	17.9301163586585	0.932637896702007	SOC.Problems.solved.in.minimum.moves_20_30 LUNA	LUNA	accuracy
1981	18.0301163586585	0.936948636423196	SOC.Problems.solved.in.minimum.moves_20_30 LUNA	LUNA	accuracy
1982	18.1301163586585	0.941128736990913	SOC.Problems.solved.in.minimum.moves_20_30 LUNA	LUNA	accuracy
1983	18.2301163586584	0.945178366775901	SOC.Problems.solved.in.minimum.moves_20_30 LUNA	LUNA	accuracy
1984	18.3301163586585	0.949097516547373	SOC.Problems.solved.in.minimum.moves_20_30 LUNA	LUNA	accuracy
1985	18.4301163586585	0.952885898304004	SOC.Problems.solved.in.minimum.moves_20_30 LUNA	LUNA	accuracy
1986	18.5301163586585	0.956542919114696	SOC.Problems.solved.in.minimum.moves_20_30 LUNA	LUNA	accuracy
1987	18.6301163586585	0.960067591901324	SOC.Problems.solved.in.minimum.moves_20_30 LUNA	LUNA	accuracy
1988	18.7301163586584	0.963458641868139	SOC.Problems.solved.in.minimum.moves_20_30 LUNA	LUNA	accuracy
1989	18.8301163586585	0.966714648077768	SOC.Problems.solved.in.minimum.moves_20_30 LUNA	LUNA	accuracy
1990	18.9301163586585	0.969834056557316	SOC.Problems.solved.in.minimum.moves_20_30 LUNA	LUNA	accuracy
1991	19.0301163586585	0.972814958750534	SOC.Problems.solved.in.minimum.moves_20_30 LUNA	LUNA	accuracy
1992	19.1301163586585	0.975655209161151	SOC.Problems.solved.in.minimum.moves_20_30 LUNA	LUNA	accuracy
1993	19.2301163586584	0.978352491071609	SOC.Problems.solved.in.minimum.moves_20_30 LUNA	LUNA	accuracy
1994	19.3301163586585	0.980904338966962	SOC.Problems.solved.in.minimum.moves_20_30 LUNA	LUNA	accuracy
1995	19.4301163586585	0.983308197717978	SOC.Problems.solved.in.minimum.moves_20_30 LUNA	LUNA	accuracy
1996	19.5301163586585	0.985561384492253	SOC.Problems.solved.in.minimum.moves_20_30 LUNA	LUNA	accuracy
1997	19.6301163586585	0.987661148849019	SOC.Problems.solved.in.minimum.moves_20_30 LUNA	LUNA	accuracy
1998	19.7301163586584	0.989604737682412	SOC.Problems.solved.in.minimum.moves_20_30 LUNA	LUNA	accuracy
1999	19.8301163586585	0.991389454081836	SOC.Problems.solved.in.minimum.moves_20_30 LUNA	LUNA	accuracy
[truncated: 7,365 more rows]
