# Supplementary material for: A canonical trajectory of executive function maturation from adolescence to adulthood
Source: Nat Commun. 2023 Oct 30;14:6922. doi: 10.1038/s41467-023-42540-8 (PMC10616171; doi:10.1038/s41467-023-42540-8)
Supplement: Supplementary file 4 — Source Data [file 41467_2023_42540_MOESM4_ESM.zip › SupportingData/Sup7L.csv]

	groupbytype	loadinglabel	dataset
1	ANTI_lat	-.44	Luna baseline
2	ANTI_lat	.82	Luna baseline
3	ANTI_lat	-.01	Luna baseline
4	ANTI_acc	.89	Luna baseline
5	ANTI_acc	-.04	Luna baseline
6	ANTI_acc	.39	Luna baseline
7	MGS_acc	.36	Luna baseline
8	MGS_acc	.02	Luna baseline
9	MGS_acc	.15	Luna baseline
10	DMS_lat	-.26	Luna baseline
11	DMS_lat	.08	Luna baseline
12	DMS_lat	.08	Luna baseline
13	DMS_acc	.33	Luna baseline
14	DMS_acc	0	Luna baseline
15	DMS_acc	.33	Luna baseline
16	MGS_lat	.23	Luna baseline
17	MGS_lat	-.53	Luna baseline
18	MGS_lat	-.16	Luna baseline
19	MIX_lat	-.47	Luna baseline
20	MIX_lat	.65	Luna baseline
21	MIX_lat	.06	Luna baseline
22	MIX_acc	.76	Luna baseline
23	MIX_acc	.3	Luna baseline
24	MIX_acc	.08	Luna baseline
25	FIX_acc	.38	Luna baseline
26	FIX_acc	.18	Luna baseline
27	FIX_acc	.17	Luna baseline
28	SOC_lat	.12	Luna baseline
29	SOC_lat	.03	Luna baseline
30	SOC_lat	.43	Luna baseline
31	SOC_acc	.4	Luna baseline
32	SOC_acc	.01	Luna baseline
33	SOC_acc	.8	Luna baseline
34	SSP_acc	.44	Luna baseline
35	SSP_acc	-.16	Luna baseline
36	SSP_acc	.22	Luna baseline
37	ANTI_lat	-.86	Luna longitudinal
38	ANTI_lat	.51	Luna longitudinal
39	ANTI_lat	0	Luna longitudinal
40	ANTI_acc	.72	Luna longitudinal
41	ANTI_acc	.01	Luna longitudinal
42	ANTI_acc	.62	Luna longitudinal
43	MGS_acc	.22	Luna longitudinal
44	MGS_acc	.04	Luna longitudinal
45	MGS_acc	.2	Luna longitudinal
46	DMS_lat	-.35	Luna longitudinal
47	DMS_lat	0	Luna longitudinal
48	DMS_lat	.23	Luna longitudinal
49	DMS_acc	.23	Luna longitudinal
50	DMS_acc	.06	Luna longitudinal
51	DMS_acc	.38	Luna longitudinal
52	MGS_lat	.08	Luna longitudinal
53	MGS_lat	-.5	Luna longitudinal
54	MGS_lat	-.24	Luna longitudinal
55	MIX_lat	-.65	Luna longitudinal
56	MIX_lat	.29	Luna longitudinal
57	MIX_lat	.06	Luna longitudinal
58	MIX_acc	.42	Luna longitudinal
59	MIX_acc	.35	Luna longitudinal
60	MIX_acc	-.01	Luna longitudinal
61	FIX_acc	.25	Luna longitudinal
62	FIX_acc	.15	Luna longitudinal
63	FIX_acc	.18	Luna longitudinal
64	SOC_lat	-.08	Luna longitudinal
65	SOC_lat	-.05	Luna longitudinal
66	SOC_lat	.06	Luna longitudinal
67	SOC_acc	.36	Luna longitudinal
68	SOC_acc	-.11	Luna longitudinal
69	SOC_acc	.08	Luna longitudinal
70	SSP_acc	.33	Luna longitudinal
71	SSP_acc	.01	Luna longitudinal
72	SSP_acc	.17	Luna longitudinal
73	PCET_acc	.1	NCANDA baseline
74	PCET_acc	.38	NCANDA baseline
75	PCET_acc	.1	NCANDA baseline
76	PCET_lat	-.53	NCANDA baseline
77	PCET_lat	0	NCANDA baseline
78	PCET_lat	-.2	NCANDA baseline
79	PNBK_acc	.28	NCANDA baseline
80	PNBK_acc	.07	NCANDA baseline
81	PNBK_acc	.27	NCANDA baseline
82	PNBK_lat	-.55	NCANDA baseline
83	PNBK_lat	.01	NCANDA baseline
84	PNBK_lat	.36	NCANDA baseline
85	PCTP_acc	.82	NCANDA baseline
86	PCTP_acc	.57	NCANDA baseline
87	PCTP_acc	.01	NCANDA baseline
88	PCTP_lat	-.63	NCANDA baseline
89	PCTP_lat	.27	NCANDA baseline
90	PCTP_lat	.08	NCANDA baseline
91	STRP_lat	.11	NCANDA baseline
92	STRP_lat	-.54	NCANDA baseline
93	STRP_lat	-.17	NCANDA baseline
94	PCET_acc	.44	NCANDA longitudinal
95	PCET_acc	-.33	NCANDA longitudinal
96	PCET_acc	.05	NCANDA longitudinal
97	PCET_lat	.36	NCANDA longitudinal
98	PCET_lat	.02	NCANDA longitudinal
99	PCET_lat	-.42	NCANDA longitudinal
100	PNBK_acc	.22	NCANDA longitudinal
101	PNBK_acc	-.09	NCANDA longitudinal
102	PNBK_acc	-.01	NCANDA longitudinal
103	PNBK_lat	-.05	NCANDA longitudinal
104	PNBK_lat	.01	NCANDA longitudinal
105	PNBK_lat	.72	NCANDA longitudinal
106	PCTP_acc	-.01	NCANDA longitudinal
107	PCTP_acc	.67	NCANDA longitudinal
108	PCTP_acc	.42	NCANDA longitudinal
109	PCTP_lat	-.02	NCANDA longitudinal
110	PCTP_lat	.41	NCANDA longitudinal
111	PCTP_lat	-.06	NCANDA longitudinal
112	STRP_lat	.2	NCANDA longitudinal
113	STRP_lat	-.38	NCANDA longitudinal
114	STRP_lat	-.02	NCANDA longitudinal
115	CWI_lat	-.8	NKI
116	CWI_lat	.03	NKI
117	CWI_lat	-.22	NKI
118	DFL_acc	.67	NKI
119	DFL_acc	.09	NKI
120	DFL_acc	.31	NKI
121	PCET_acc	.36	NKI
122	PCET_acc	0	NKI
123	PCET_acc	.43	NKI
124	PCET_lat	-.41	NKI
125	PCET_lat	.06	NKI
126	PCET_lat	-.25	NKI
127	PNBK_acc	.42	NKI
128	PNBK_acc	-.11	NKI
129	PNBK_acc	.24	NKI
130	PNBK_lat	-.57	NKI
131	PNBK_lat	.82	NKI
132	PNBK_lat	0	NKI
133	PCTP_acc	.51	NKI
134	PCTP_acc	.21	NKI
135	PCTP_acc	-.02	NKI
136	PCTP_lat	-.7	NKI
137	PCTP_lat	.11	NKI
138	PCTP_lat	.2	NKI
139	TMT_lat	-.76	NKI
140	TMT_lat	-.03	NKI
141	TMT_lat	-.32	NKI
142	TOW_acc	.34	NKI
143	TOW_acc	0	NKI
144	TOW_acc	.37	NKI
145	LNB_acc	.5	PNC
146	LNB_acc	-.01	PNC
147	LNB_acc	.28	PNC
148	LNB_lat	-.51	PNC
149	LNB_lat	.84	PNC
150	LNB_lat	0	PNC
151	PCET_acc	.3	PNC
152	PCET_acc	.02	PNC
153	PCET_acc	.52	PNC
154	PCET_lat	-.23	PNC
155	PCET_lat	.07	PNC
156	PCET_lat	-.28	PNC
157	PCTP_acc	.64	PNC
158	PCTP_acc	.21	PNC
159	PCTP_acc	-.01	PNC
160	PCTP_lat	-.58	PNC
161	PCTP_lat	.3	PNC
162	PCTP_lat	-.02	PNC
