# Supplementary material for: A canonical trajectory of executive function maturation from adolescence to adulthood
Source: Nat Commun. 2023 Oct 30;14:6922. doi: 10.1038/s41467-023-42540-8 (PMC10616171; doi:10.1038/s41467-023-42540-8)
Supplement: Supplementary file 4 — Source Data [file 41467_2023_42540_MOESM4_ESM.zip › SupportingData/Sup6.csv]

	ML1propvarboot	agebinsfaclabel	agebin	dataset
1	0.252630217978777	(14.8,19]	17	Luna
2	0.181990257860816	(14.8,19]	17	Luna
3	0.25259456982073	(14.8,19]	17	Luna
4	0.212579854843088	(14.8,19]	17	Luna
5	0.281450372588646	(14.8,19]	17	Luna
6	0.255831143674707	(14.8,19]	17	Luna
7	0.232745121484351	(14.8,19]	17	Luna
8	0.239502770662161	(14.8,19]	17	Luna
9	0.161963696144751	(14.8,19]	17	Luna
10	0.161148519124486	(14.8,19]	17	Luna
11	0.217884873069592	(14.8,19]	17	Luna
12	0.166692356381355	(14.8,19]	17	Luna
13	0.218230733956707	(14.8,19]	17	Luna
14	0.258679886258379	(14.8,19]	17	Luna
15	0.214368140991369	(14.8,19]	17	Luna
16	0.192374562366436	(14.8,19]	17	Luna
17	0.193419224449545	(14.8,19]	17	Luna
18	0.238127626930074	(14.8,19]	17	Luna
19	0.266284405856353	(14.8,19]	17	Luna
20	0.160997261022463	(14.8,19]	17	Luna
21	0.151257333932394	(14.8,19]	17	Luna
22	0.21783621664649	(14.8,19]	17	Luna
23	0.204537803402208	(14.8,19]	17	Luna
24	0.187781570101659	(14.8,19]	17	Luna
25	0.214868196130554	(14.8,19]	17	Luna
26	0.202819961976886	(14.8,19]	17	Luna
27	0.222356854922197	(14.8,19]	17	Luna
28	0.201210608213214	(14.8,19]	17	Luna
29	0.230865106773272	(14.8,19]	17	Luna
30	0.202294172551642	(14.8,19]	17	Luna
31	0.186460691755152	(14.8,19]	17	Luna
32	0.199405971628197	(14.8,19]	17	Luna
33	0.224070402966415	(14.8,19]	17	Luna
34	0.255439954182556	(14.8,19]	17	Luna
35	0.214806219095503	(14.8,19]	17	Luna
36	0.174755926221242	(14.8,19]	17	Luna
37	0.232780743945558	(14.8,19]	17	Luna
38	0.236367755835575	(14.8,19]	17	Luna
39	0.192545747492358	(14.8,19]	17	Luna
40	0.28566622746067	(14.8,19]	17	Luna
41	0.259982769275846	(14.8,19]	17	Luna
42	0.238720494834834	(14.8,19]	17	Luna
43	0.226588764482909	(14.8,19]	17	Luna
44	0.166619964870447	(14.8,19]	17	Luna
45	0.233825339968388	(14.8,19]	17	Luna
46	0.207107077679965	(14.8,19]	17	Luna
47	0.191011343509141	(14.8,19]	17	Luna
48	0.191102432526606	(14.8,19]	17	Luna
49	0.184263820164918	(14.8,19]	17	Luna
50	0.176495690023473	(14.8,19]	17	Luna
51	0.174209952466725	(14.8,19]	17	Luna
52	0.219190150454656	(14.8,19]	17	Luna
53	0.175967867001497	(14.8,19]	17	Luna
54	0.191462356794492	(14.8,19]	17	Luna
55	0.163016648505611	(14.8,19]	17	Luna
56	0.192338338571794	(14.8,19]	17	Luna
57	0.224099256918572	(14.8,19]	17	Luna
58	0.167983351818987	(14.8,19]	17	Luna
59	0.236380184531771	(14.8,19]	17	Luna
60	0.202097696752841	(14.8,19]	17	Luna
61	0.166861947442506	(14.8,19]	17	Luna
62	0.208199732789715	(14.8,19]	17	Luna
63	0.2098282272414	(14.8,19]	17	Luna
64	0.285569641322485	(14.8,19]	17	Luna
65	0.223288509854025	(14.8,19]	17	Luna
66	0.195743046295648	(14.8,19]	17	Luna
67	0.222957171637492	(14.8,19]	17	Luna
68	0.295688666436904	(14.8,19]	17	Luna
69	0.201058883991457	(14.8,19]	17	Luna
70	0.174303537259077	(14.8,19]	17	Luna
71	0.247168480076143	(14.8,19]	17	Luna
72	0.169895914253546	(14.8,19]	17	Luna
73	0.240725687136816	(14.8,19]	17	Luna
74	0.215604323345346	(14.8,19]	17	Luna
75	0.206706298863881	(14.8,19]	17	Luna
76	0.24248593792694	(14.8,19]	17	Luna
77	0.219878411567048	(14.8,19]	17	Luna
78	0.161415961874688	(14.8,19]	17	Luna
79	0.231362905377079	(14.8,19]	17	Luna
80	0.247657448114043	(14.8,19]	17	Luna
81	0.256582355949369	(14.8,19]	17	Luna
82	0.1849496389365	(14.8,19]	17	Luna
83	0.253780712866796	(14.8,19]	17	Luna
84	0.176502484556359	(14.8,19]	17	Luna
85	0.193934364868542	(14.8,19]	17	Luna
86	0.190822978784882	(14.8,19]	17	Luna
87	0.202781020739252	(14.8,19]	17	Luna
88	0.177288237058316	(14.8,19]	17	Luna
89	0.247067619161044	(14.8,19]	17	Luna
90	0.215791400949669	(14.8,19]	17	Luna
91	0.300821127261814	(14.8,19]	17	Luna
92	0.206539071596583	(14.8,19]	17	Luna
93	0.176772867716139	(14.8,19]	17	Luna
94	0.260908628288159	(14.8,19]	17	Luna
95	0.190934114325884	(14.8,19]	17	Luna
96	0.187135625779666	(14.8,19]	17	Luna
97	0.184909433326325	(14.8,19]	17	Luna
98	0.181257212559011	(14.8,19]	17	Luna
99	0.157761233543883	(14.8,19]	17	Luna
100	0.194449381055077	(14.8,19]	17	Luna
101	0.281656381935725	(14.8,19]	17	Luna
102	0.302985482675638	(14.8,19]	17	Luna
103	0.240796046918851	(14.8,19]	17	Luna
104	0.210748886866662	(14.8,19]	17	Luna
105	0.307258607207863	(14.8,19]	17	Luna
106	0.196212702292858	(14.8,19]	17	Luna
107	0.24667088798556	(14.8,19]	17	Luna
108	0.232254813040055	(14.8,19]	17	Luna
109	0.209262120448409	(14.8,19]	17	Luna
110	0.22142770464746	(14.8,19]	17	Luna
111	0.213195083914765	(14.8,19]	17	Luna
112	0.215106404669678	(14.8,19]	17	Luna
113	0.170557353621402	(14.8,19]	17	Luna
114	0.181232044300777	(14.8,19]	17	Luna
115	0.188755416518012	(14.8,19]	17	Luna
116	0.255615633399046	(14.8,19]	17	Luna
117	0.258530802272028	(14.8,19]	17	Luna
118	0.256338966038176	(14.8,19]	17	Luna
119	0.205950855280727	(14.8,19]	17	Luna
120	0.196534314775678	(14.8,19]	17	Luna
121	0.196279221060658	(14.8,19]	17	Luna
122	0.259294389007861	(14.8,19]	17	Luna
123	0.186044028148679	(14.8,19]	17	Luna
124	0.266394507773666	(14.8,19]	17	Luna
125	0.203751302748724	(14.8,19]	17	Luna
126	0.230496588806432	(14.8,19]	17	Luna
127	0.144596335631061	(14.8,19]	17	Luna
128	0.235566842868302	(14.8,19]	17	Luna
129	0.23033865170052	(14.8,19]	17	Luna
130	0.209721824371342	(14.8,19]	17	Luna
131	0.308901343423575	(14.8,19]	17	Luna
132	0.191153393417187	(14.8,19]	17	Luna
133	0.17996368761519	(14.8,19]	17	Luna
134	0.234791987815504	(14.8,19]	17	Luna
135	0.144232223209554	(14.8,19]	17	Luna
136	0.248103883787895	(14.8,19]	17	Luna
137	0.163686810034009	(14.8,19]	17	Luna
138	0.195379506828953	(14.8,19]	17	Luna
139	0.21424153705665	(14.8,19]	17	Luna
140	0.186060005331076	(14.8,19]	17	Luna
141	0.22739754030606	(14.8,19]	17	Luna
142	0.176830455734147	(14.8,19]	17	Luna
143	0.182541899921457	(14.8,19]	17	Luna
144	0.195226625980113	(14.8,19]	17	Luna
145	0.173541828199183	(14.8,19]	17	Luna
146	0.190354442051602	(14.8,19]	17	Luna
147	0.239177101981034	(14.8,19]	17	Luna
148	0.294924902675135	(14.8,19]	17	Luna
149	0.252732656592571	(14.8,19]	17	Luna
150	0.177710316678879	(14.8,19]	17	Luna
151	0.304882679276632	(14.8,19]	17	Luna
152	0.230730785223116	(14.8,19]	17	Luna
153	0.234826228858071	(14.8,19]	17	Luna
154	0.196154338350276	(14.8,19]	17	Luna
155	0.229171611492641	(14.8,19]	17	Luna
156	0.22677921344746	(14.8,19]	17	Luna
157	0.165414561140202	(14.8,19]	17	Luna
158	0.217436816814526	(14.8,19]	17	Luna
159	0.262130479647359	(14.8,19]	17	Luna
160	0.170465802878671	(14.8,19]	17	Luna
161	0.235373619505642	(14.8,19]	17	Luna
162	0.218872869898387	(14.8,19]	17	Luna
163	0.169367171967234	(14.8,19]	17	Luna
164	0.238773629373979	(14.8,19]	17	Luna
165	0.204064510472422	(14.8,19]	17	Luna
166	0.288640412182873	(14.8,19]	17	Luna
167	0.186919331047505	(14.8,19]	17	Luna
168	0.109356816138641	(14.8,19]	17	Luna
169	0.200482469838091	(14.8,19]	17	Luna
170	0.232163484361191	(14.8,19]	17	Luna
171	0.196405491283193	(14.8,19]	17	Luna
172	0.213027009103302	(14.8,19]	17	Luna
173	0.204108438318382	(14.8,19]	17	Luna
174	0.250787870744223	(14.8,19]	17	Luna
175	0.169429426628955	(14.8,19]	17	Luna
176	0.201288368666991	(14.8,19]	17	Luna
177	0.124469181537425	(14.8,19]	17	Luna
178	0.215615058314958	(14.8,19]	17	Luna
179	0.141683965268997	(14.8,19]	17	Luna
180	0.224612432456242	(14.8,19]	17	Luna
181	0.168785391866547	(14.8,19]	17	Luna
182	0.179493943696047	(14.8,19]	17	Luna
183	0.205116528243463	(14.8,19]	17	Luna
184	0.218596278223355	(14.8,19]	17	Luna
185	0.22435828343574	(14.8,19]	17	Luna
186	0.219113104666475	(14.8,19]	17	Luna
187	0.225823985412246	(14.8,19]	17	Luna
188	0.166311382019313	(14.8,19]	17	Luna
189	0.199448064697905	(14.8,19]	17	Luna
190	0.164035812821648	(14.8,19]	17	Luna
191	0.257222941440063	(14.8,19]	17	Luna
192	0.21594882793761	(14.8,19]	17	Luna
193	0.266188284467624	(14.8,19]	17	Luna
194	0.265727080560268	(14.8,19]	17	Luna
195	0.245468181040742	(14.8,19]	17	Luna
196	0.249955890995312	(14.8,19]	17	Luna
197	0.277837963005814	(14.8,19]	17	Luna
198	0.209141124716971	(14.8,19]	17	Luna
199	0.175451680385297	(14.8,19]	17	Luna
200	0.306491199994389	(14.8,19]	17	Luna
201	0.169103922766662	(14.8,19]	17	Luna
202	0.23897985329912	(14.8,19]	17	Luna
203	0.202013948285282	(14.8,19]	17	Luna
204	0.210654128635747	(14.8,19]	17	Luna
205	0.270598433242329	(14.8,19]	17	Luna
206	0.255142357893509	(14.8,19]	17	Luna
207	0.251274810434044	(14.8,19]	17	Luna
208	0.192523927509174	(14.8,19]	17	Luna
209	0.225546323967663	(14.8,19]	17	Luna
210	0.222008819511216	(14.8,19]	17	Luna
211	0.194165965627906	(14.8,19]	17	Luna
212	0.175150177685506	(14.8,19]	17	Luna
213	0.277580645252538	(14.8,19]	17	Luna
214	0.200202532841665	(14.8,19]	17	Luna
215	0.189341740225455	(14.8,19]	17	Luna
216	0.239739577298288	(14.8,19]	17	Luna
217	0.162148307132139	(14.8,19]	17	Luna
218	0.239956644992168	(14.8,19]	17	Luna
219	0.222683096999774	(14.8,19]	17	Luna
220	0.271142568052539	(14.8,19]	17	Luna
221	0.202862291494512	(14.8,19]	17	Luna
222	0.226891387959675	(14.8,19]	17	Luna
223	0.177194020683504	(14.8,19]	17	Luna
224	0.238270486565311	(14.8,19]	17	Luna
225	0.213573564133454	(14.8,19]	17	Luna
226	0.191617873658341	(14.8,19]	17	Luna
227	0.199603927765757	(14.8,19]	17	Luna
228	0.236036632958248	(14.8,19]	17	Luna
229	0.208811797021407	(14.8,19]	17	Luna
230	0.231434744000349	(14.8,19]	17	Luna
231	0.277617668706907	(14.8,19]	17	Luna
232	0.232322318215064	(14.8,19]	17	Luna
233	0.19226285933408	(14.8,19]	17	Luna
234	0.194314016097901	(14.8,19]	17	Luna
235	0.265980082516627	(14.8,19]	17	Luna
236	0.27417683525255	(14.8,19]	17	Luna
237	0.228615372607575	(14.8,19]	17	Luna
238	0.213853709279464	(14.8,19]	17	Luna
239	0.206832570486049	(14.8,19]	17	Luna
240	0.252395465290664	(14.8,19]	17	Luna
241	0.189135823523795	(14.8,19]	17	Luna
242	0.221826493602564	(14.8,19]	17	Luna
243	0.218205238424865	(14.8,19]	17	Luna
244	0.195276645557967	(14.8,19]	17	Luna
245	0.243290554799473	(14.8,19]	17	Luna
246	0.157415115829109	(14.8,19]	17	Luna
247	0.204285091280364	(14.8,19]	17	Luna
248	0.233499454572771	(14.8,19]	17	Luna
249	0.196007571554848	(14.8,19]	17	Luna
250	0.167432265798422	(14.8,19]	17	Luna
251	0.167503876669063	(14.8,19]	17	Luna
252	0.246981714104938	(14.8,19]	17	Luna
253	0.192929664106209	(14.8,19]	17	Luna
254	0.187431204709308	(14.8,19]	17	Luna
255	0.255377445460228	(14.8,19]	17	Luna
256	0.219639722672205	(14.8,19]	17	Luna
257	0.19707189064833	(14.8,19]	17	Luna
258	0.301849846161755	(14.8,19]	17	Luna
259	0.262537473008559	(14.8,19]	17	Luna
260	0.216186562841663	(14.8,19]	17	Luna
261	0.21265260172469	(14.8,19]	17	Luna
262	0.210027066319312	(14.8,19]	17	Luna
263	0.206668650550234	(14.8,19]	17	Luna
264	0.243670353002946	(14.8,19]	17	Luna
265	0.201681791064669	(14.8,19]	17	Luna
266	0.21895665942048	(14.8,19]	17	Luna
267	0.1735740716525	(14.8,19]	17	Luna
268	0.255909785751084	(14.8,19]	17	Luna
269	0.230643767196825	(14.8,19]	17	Luna
270	0.223741935888953	(14.8,19]	17	Luna
271	0.177584215214622	(14.8,19]	17	Luna
272	0.244306715096848	(14.8,19]	17	Luna
273	0.190044719209567	(14.8,19]	17	Luna
274	0.224356618631376	(14.8,19]	17	Luna
275	0.132886201368278	(14.8,19]	17	Luna
276	0.188889192320689	(14.8,19]	17	Luna
277	0.213266853594677	(14.8,19]	17	Luna
278	0.189442045524565	(14.8,19]	17	Luna
279	0.175792900308361	(14.8,19]	17	Luna
280	0.246125718735266	(14.8,19]	17	Luna
281	0.209111582205072	(14.8,19]	17	Luna
282	0.238842255008682	(14.8,19]	17	Luna
283	0.217657312434113	(14.8,19]	17	Luna
284	0.221888506431258	(14.8,19]	17	Luna
285	0.271257778645176	(14.8,19]	17	Luna
286	0.237778585320707	(14.8,19]	17	Luna
287	0.24750745619673	(14.8,19]	17	Luna
288	0.187101265722006	(14.8,19]	17	Luna
289	0.186959605651085	(14.8,19]	17	Luna
290	0.201445935565786	(14.8,19]	17	Luna
291	0.165427274868924	(14.8,19]	17	Luna
292	0.176820935479246	(14.8,19]	17	Luna
293	0.196159208867947	(14.8,19]	17	Luna
294	0.235399933930884	(14.8,19]	17	Luna
295	0.213983802861223	(14.8,19]	17	Luna
296	0.313899282379066	(14.8,19]	17	Luna
297	0.286357465219832	(14.8,19]	17	Luna
298	0.193191034375012	(14.8,19]	17	Luna
299	0.220779927520499	(14.8,19]	17	Luna
300	0.194937386169892	(14.8,19]	17	Luna
301	0.228235959402648	(14.8,19]	17	Luna
302	0.176323447229433	(14.8,19]	17	Luna
303	0.22913953595062	(14.8,19]	17	Luna
304	0.209238244414427	(14.8,19]	17	Luna
305	0.219574927566691	(14.8,19]	17	Luna
306	0.213877014896128	(14.8,19]	17	Luna
307	0.227807474639842	(14.8,19]	17	Luna
308	0.175693556379505	(14.8,19]	17	Luna
309	0.240476187359371	(14.8,19]	17	Luna
310	0.15882158804034	(14.8,19]	17	Luna
311	0.188655660457924	(14.8,19]	17	Luna
312	0.185578858854185	(14.8,19]	17	Luna
313	0.209139743902688	(14.8,19]	17	Luna
314	0.256770427632369	(14.8,19]	17	Luna
315	0.231910763846362	(14.8,19]	17	Luna
316	0.169941524356916	(14.8,19]	17	Luna
317	0.205225861947571	(14.8,19]	17	Luna
318	0.227084134640949	(14.8,19]	17	Luna
319	0.220484994265226	(14.8,19]	17	Luna
320	0.21768839887219	(14.8,19]	17	Luna
321	0.235024936681462	(14.8,19]	17	Luna
322	0.202946590531626	(14.8,19]	17	Luna
323	0.17659292718794	(14.8,19]	17	Luna
324	0.315551821572208	(14.8,19]	17	Luna
325	0.211694506142121	(14.8,19]	17	Luna
326	0.21060743939191	(14.8,19]	17	Luna
327	0.236254115293822	(14.8,19]	17	Luna
328	0.260336830915062	(14.8,19]	17	Luna
329	0.209900986866054	(14.8,19]	17	Luna
330	0.185375192607008	(14.8,19]	17	Luna
331	0.22919372151009	(14.8,19]	17	Luna
332	0.24230650630734	(14.8,19]	17	Luna
333	0.23865603493197	(14.8,19]	17	Luna
334	0.231634271946328	(14.8,19]	17	Luna
335	0.234872355610332	(14.8,19]	17	Luna
336	0.242750536315326	(14.8,19]	17	Luna
337	0.208467599722615	(14.8,19]	17	Luna
338	0.178113481470748	(14.8,19]	17	Luna
339	0.207869313256985	(14.8,19]	17	Luna
340	0.199569449011685	(14.8,19]	17	Luna
341	0.22951191673263	(14.8,19]	17	Luna
342	0.211282091238941	(14.8,19]	17	Luna
343	0.22501256995451	(14.8,19]	17	Luna
344	0.183492106939348	(14.8,19]	17	Luna
345	0.296592202051277	(14.8,19]	17	Luna
346	0.193336596803581	(14.8,19]	17	Luna
347	0.19808738650076	(14.8,19]	17	Luna
348	0.244495723503589	(14.8,19]	17	Luna
349	0.183372404684697	(14.8,19]	17	Luna
350	0.229315238466277	(14.8,19]	17	Luna
351	0.220998267219876	(14.8,19]	17	Luna
352	0.236949706432522	(14.8,19]	17	Luna
353	0.25318947921128	(14.8,19]	17	Luna
354	0.20455980748901	(14.8,19]	17	Luna
355	0.213010092289141	(14.8,19]	17	Luna
356	0.279906069574254	(14.8,19]	17	Luna
357	0.195122012116541	(14.8,19]	17	Luna
358	0.16544105911277	(14.8,19]	17	Luna
359	0.121058251630957	(14.8,19]	17	Luna
360	0.223053756541069	(14.8,19]	17	Luna
361	0.236832212661169	(14.8,19]	17	Luna
362	0.198523447100067	(14.8,19]	17	Luna
363	0.237031389509186	(14.8,19]	17	Luna
364	0.182992083715185	(14.8,19]	17	Luna
365	0.21091901813394	(14.8,19]	17	Luna
366	0.19919301853786	(14.8,19]	17	Luna
367	0.231306558183201	(14.8,19]	17	Luna
368	0.179761690529859	(14.8,19]	17	Luna
369	0.247801646353644	(14.8,19]	17	Luna
370	0.159673465097538	(14.8,19]	17	Luna
371	0.221560660731002	(14.8,19]	17	Luna
372	0.199391726806024	(14.8,19]	17	Luna
373	0.19319019037048	(14.8,19]	17	Luna
374	0.243715016831614	(14.8,19]	17	Luna
375	0.160426899862305	(14.8,19]	17	Luna
376	0.170217952772719	(14.8,19]	17	Luna
377	0.267761021978347	(14.8,19]	17	Luna
378	0.167775682051166	(14.8,19]	17	Luna
379	0.210236081656401	(14.8,19]	17	Luna
380	0.177265126222142	(14.8,19]	17	Luna
381	0.218790538925409	(14.8,19]	17	Luna
382	0.229816065944913	(14.8,19]	17	Luna
383	0.190727900292339	(14.8,19]	17	Luna
384	0.184107642501643	(14.8,19]	17	Luna
385	0.215593418369335	(14.8,19]	17	Luna
386	0.214654940291216	(14.8,19]	17	Luna
387	0.220527762457995	(14.8,19]	17	Luna
388	0.223298183625648	(14.8,19]	17	Luna
389	0.252590314081687	(14.8,19]	17	Luna
390	0.16468479677817	(14.8,19]	17	Luna
391	0.205357484040021	(14.8,19]	17	Luna
392	0.230180287094082	(14.8,19]	17	Luna
393	0.199659774481452	(14.8,19]	17	Luna
394	0.272411814797556	(14.8,19]	17	Luna
395	0.159597431543315	(14.8,19]	17	Luna
396	0.165485307609219	(14.8,19]	17	Luna
397	0.275867272226596	(14.8,19]	17	Luna
398	0.244247296529073	(14.8,19]	17	Luna
399	0.145103742895603	(14.8,19]	17	Luna
400	0.285809410094148	(14.8,19]	17	Luna
401	0.215090595096723	(14.8,19]	17	Luna
402	0.189976824479102	(14.8,19]	17	Luna
403	0.164678927514096	(14.8,19]	17	Luna
404	0.22172921644611	(14.8,19]	17	Luna
405	0.233468436051459	(14.8,19]	17	Luna
406	0.190644019191724	(14.8,19]	17	Luna
407	0.207415034792127	(14.8,19]	17	Luna
408	0.160781624223123	(14.8,19]	17	Luna
409	0.161324569469166	(14.8,19]	17	Luna
410	0.197114517600654	(14.8,19]	17	Luna
411	0.206911331049148	(14.8,19]	17	Luna
412	0.169111587750741	(14.8,19]	17	Luna
413	0.165836219296928	(14.8,19]	17	Luna
414	0.176401914133202	(14.8,19]	17	Luna
415	0.177972420093849	(14.8,19]	17	Luna
416	0.180380352697673	(14.8,19]	17	Luna
417	0.167724196532494	(14.8,19]	17	Luna
418	0.239292236385271	(14.8,19]	17	Luna
419	0.258956750173469	(14.8,19]	17	Luna
420	0.200584713553806	(14.8,19]	17	Luna
421	0.256044112140414	(14.8,19]	17	Luna
422	0.256056167723161	(14.8,19]	17	Luna
423	0.200823724544755	(14.8,19]	17	Luna
424	0.187148407504975	(14.8,19]	17	Luna
425	0.252665311985803	(14.8,19]	17	Luna
426	0.213032479737022	(14.8,19]	17	Luna
427	0.200596599452949	(14.8,19]	17	Luna
428	0.229533865645238	(14.8,19]	17	Luna
429	0.230642345219787	(14.8,19]	17	Luna
430	0.24890275895502	(14.8,19]	17	Luna
431	0.235397488364933	(14.8,19]	17	Luna
432	0.240533054665732	(14.8,19]	17	Luna
433	0.127056769119584	(14.8,19]	17	Luna
434	0.218867965209862	(14.8,19]	17	Luna
435	0.215091620234325	(14.8,19]	17	Luna
436	0.223432145222342	(14.8,19]	17	Luna
437	0.160016118378259	(14.8,19]	17	Luna
438	0.201754107119236	(14.8,19]	17	Luna
439	0.234490746228015	(14.8,19]	17	Luna
440	0.222379941024703	(14.8,19]	17	Luna
441	0.17567227048477	(14.8,19]	17	Luna
442	0.183672726163754	(14.8,19]	17	Luna
443	0.200827889469694	(14.8,19]	17	Luna
444	0.214717628259396	(14.8,19]	17	Luna
445	0.171958622716762	(14.8,19]	17	Luna
446	0.129277347413907	(14.8,19]	17	Luna
447	0.256747720056267	(14.8,19]	17	Luna
448	0.210042786810476	(14.8,19]	17	Luna
449	0.234334429272444	(14.8,19]	17	Luna
450	0.186719134854686	(14.8,19]	17	Luna
451	0.190319867309774	(14.8,19]	17	Luna
452	0.248893199068255	(14.8,19]	17	Luna
453	0.194755920822745	(14.8,19]	17	Luna
454	0.247274803747326	(14.8,19]	17	Luna
455	0.213876671490475	(14.8,19]	17	Luna
456	0.205229420516087	(14.8,19]	17	Luna
457	0.212786273610657	(14.8,19]	17	Luna
458	0.259470604552847	(14.8,19]	17	Luna
459	0.218161939171187	(14.8,19]	17	Luna
460	0.330827368309464	(14.8,19]	17	Luna
461	0.185518132242549	(14.8,19]	17	Luna
462	0.295105546964922	(14.8,19]	17	Luna
463	0.140307041775997	(14.8,19]	17	Luna
464	0.192725419598743	(14.8,19]	17	Luna
465	0.233232982247563	(14.8,19]	17	Luna
466	0.183562049644028	(14.8,19]	17	Luna
467	0.18682477577273	(14.8,19]	17	Luna
468	0.231291428580836	(14.8,19]	17	Luna
469	0.19150153758414	(14.8,19]	17	Luna
470	0.256555603032867	(14.8,19]	17	Luna
471	0.228023711735831	(14.8,19]	17	Luna
472	0.197943446718285	(14.8,19]	17	Luna
473	0.245578808945385	(14.8,19]	17	Luna
474	0.175425002590581	(14.8,19]	17	Luna
475	0.236604801458359	(14.8,19]	17	Luna
476	0.215582054710984	(14.8,19]	17	Luna
477	0.172320405207421	(14.8,19]	17	Luna
478	0.170344305519905	(14.8,19]	17	Luna
479	0.187129217297666	(14.8,19]	17	Luna
480	0.218563716579062	(14.8,19]	17	Luna
481	0.297269946632792	(14.8,19]	17	Luna
482	0.196160765550874	(14.8,19]	17	Luna
483	0.288098629692425	(14.8,19]	17	Luna
484	0.196542099452072	(14.8,19]	17	Luna
485	0.26586120668018	(14.8,19]	17	Luna
486	0.22822001277906	(14.8,19]	17	Luna
487	0.196390455341397	(14.8,19]	17	Luna
488	0.215681882794659	(14.8,19]	17	Luna
489	0.214271288118028	(14.8,19]	17	Luna
490	0.231819340408093	(14.8,19]	17	Luna
491	0.223548075772113	(14.8,19]	17	Luna
492	0.223418830275343	(14.8,19]	17	Luna
493	0.210782679074451	(14.8,19]	17	Luna
494	0.218455590473212	(14.8,19]	17	Luna
495	0.192050205421776	(14.8,19]	17	Luna
496	0.230639074969856	(14.8,19]	17	Luna
497	0.215332706774628	(14.8,19]	17	Luna
498	0.198103352509432	(14.8,19]	17	Luna
499	0.231767592276698	(14.8,19]	17	Luna
500	0.21249686798223	(14.8,19]	17	Luna
501	0.245562965515259	(14.8,19]	17	Luna
502	0.224031925259223	(14.8,19]	17	Luna
503	0.207238613034756	(14.8,19]	17	Luna
504	0.195776386324082	(14.8,19]	17	Luna
505	0.154560471945253	(14.8,19]	17	Luna
506	0.221907814670883	(14.8,19]	17	Luna
507	0.227954024088396	(14.8,19]	17	Luna
508	0.182011426833478	(14.8,19]	17	Luna
509	0.181920750474823	(14.8,19]	17	Luna
510	0.222809136752327	(14.8,19]	17	Luna
511	0.201670102969166	(14.8,19]	17	Luna
512	0.218687867940722	(14.8,19]	17	Luna
513	0.214177637681709	(14.8,19]	17	Luna
514	0.252753191027006	(14.8,19]	17	Luna
515	0.208089943773342	(14.8,19]	17	Luna
516	0.218358328663609	(14.8,19]	17	Luna
517	0.192005716721162	(14.8,19]	17	Luna
518	0.203998813920947	(14.8,19]	17	Luna
519	0.18769530989348	(14.8,19]	17	Luna
520	0.178366499356855	(14.8,19]	17	Luna
521	0.240166208625308	(14.8,19]	17	Luna
522	0.187741720699802	(14.8,19]	17	Luna
523	0.196162294365527	(14.8,19]	17	Luna
524	0.224142958449449	(14.8,19]	17	Luna
525	0.198532517572018	(14.8,19]	17	Luna
526	0.192368099312938	(14.8,19]	17	Luna
527	0.178022836620004	(14.8,19]	17	Luna
528	0.234855270892561	(14.8,19]	17	Luna
529	0.229591598923933	(14.8,19]	17	Luna
530	0.27209962327101	(14.8,19]	17	Luna
531	0.219375282666892	(14.8,19]	17	Luna
532	0.203958937189809	(14.8,19]	17	Luna
533	0.256913130268562	(14.8,19]	17	Luna
534	0.220837198762901	(14.8,19]	17	Luna
535	0.249660868004121	(14.8,19]	17	Luna
536	0.203746300201445	(14.8,19]	17	Luna
537	0.225926143999002	(14.8,19]	17	Luna
538	0.136826693531756	(14.8,19]	17	Luna
539	0.241669888340974	(14.8,19]	17	Luna
540	0.197088575139882	(14.8,19]	17	Luna
541	0.186060578901632	(14.8,19]	17	Luna
542	0.196600537545126	(14.8,19]	17	Luna
543	0.201539788911667	(14.8,19]	17	Luna
544	0.205424674058991	(14.8,19]	17	Luna
545	0.188718760124099	(14.8,19]	17	Luna
546	0.178641346857321	(14.8,19]	17	Luna
547	0.198364014797266	(14.8,19]	17	Luna
548	0.186569676122659	(14.8,19]	17	Luna
549	0.197834545269053	(14.8,19]	17	Luna
550	0.203494127850787	(14.8,19]	17	Luna
551	0.181369825832827	(14.8,19]	17	Luna
552	0.23239130903308	(14.8,19]	17	Luna
553	0.20939937754224	(14.8,19]	17	Luna
554	0.174143248693953	(14.8,19]	17	Luna
555	0.225473325245094	(14.8,19]	17	Luna
556	0.201850403275542	(14.8,19]	17	Luna
557	0.174499253277561	(14.8,19]	17	Luna
558	0.227074925953012	(14.8,19]	17	Luna
559	0.210169684533885	(14.8,19]	17	Luna
560	0.174636380099895	(14.8,19]	17	Luna
561	0.200275427669845	(14.8,19]	17	Luna
562	0.260868164782463	(14.8,19]	17	Luna
563	0.19492919701432	(14.8,19]	17	Luna
564	0.223280402480444	(14.8,19]	17	Luna
565	0.170309747486811	(14.8,19]	17	Luna
566	0.235642680623899	(14.8,19]	17	Luna
567	0.190569290117578	(14.8,19]	17	Luna
568	0.257220861308539	(14.8,19]	17	Luna
569	0.199689007459523	(14.8,19]	17	Luna
570	0.251322431938124	(14.8,19]	17	Luna
571	0.205510792535775	(14.8,19]	17	Luna
572	0.235221761910326	(14.8,19]	17	Luna
573	0.199704566141401	(14.8,19]	17	Luna
574	0.245566857935424	(14.8,19]	17	Luna
575	0.217967293541976	(14.8,19]	17	Luna
576	0.219904138197966	(14.8,19]	17	Luna
577	0.240269697012092	(14.8,19]	17	Luna
578	0.234447847154942	(14.8,19]	17	Luna
579	0.20472146326797	(14.8,19]	17	Luna
580	0.174486237389653	(14.8,19]	17	Luna
581	0.187935582667355	(14.8,19]	17	Luna
582	0.241901052295609	(14.8,19]	17	Luna
583	0.145159636077808	(14.8,19]	17	Luna
584	0.211131725490676	(14.8,19]	17	Luna
585	0.190984713497925	(14.8,19]	17	Luna
586	0.177774190869902	(14.8,19]	17	Luna
587	0.182073371576438	(14.8,19]	17	Luna
588	0.218298517349579	(14.8,19]	17	Luna
589	0.251320129180412	(14.8,19]	17	Luna
590	0.202888592301463	(14.8,19]	17	Luna
591	0.237612842463583	(14.8,19]	17	Luna
592	0.209403453754794	(14.8,19]	17	Luna
593	0.277203151443906	(14.8,19]	17	Luna
594	0.279822573277489	(14.8,19]	17	Luna
595	0.275027576544508	(14.8,19]	17	Luna
596	0.240802107670828	(14.8,19]	17	Luna
597	0.268011329416766	(14.8,19]	17	Luna
598	0.207215535654912	(14.8,19]	17	Luna
599	0.222789037051735	(14.8,19]	17	Luna
600	0.262837831006182	(14.8,19]	17	Luna
601	0.184094457854113	(14.8,19]	17	Luna
602	0.18676900272814	(14.8,19]	17	Luna
603	0.185134094549339	(14.8,19]	17	Luna
604	0.146780789430752	(14.8,19]	17	Luna
605	0.288656791493156	(14.8,19]	17	Luna
606	0.14702015969071	(14.8,19]	17	Luna
607	0.231919175959217	(14.8,19]	17	Luna
608	0.18437452674881	(14.8,19]	17	Luna
609	0.171525810890275	(14.8,19]	17	Luna
610	0.233007247733534	(14.8,19]	17	Luna
611	0.170626937135165	(14.8,19]	17	Luna
612	0.210593300385516	(14.8,19]	17	Luna
613	0.186572995170493	(14.8,19]	17	Luna
614	0.155770741314065	(14.8,19]	17	Luna
615	0.224269103369642	(14.8,19]	17	Luna
616	0.240558607450049	(14.8,19]	17	Luna
617	0.188830622954486	(14.8,19]	17	Luna
618	0.272775820280975	(14.8,19]	17	Luna
619	0.163979240044044	(14.8,19]	17	Luna
620	0.221501544416639	(14.8,19]	17	Luna
621	0.210294561304426	(14.8,19]	17	Luna
622	0.204195774219571	(14.8,19]	17	Luna
623	0.245143541407294	(14.8,19]	17	Luna
624	0.214449839430551	(14.8,19]	17	Luna
625	0.212360641927508	(14.8,19]	17	Luna
626	0.211138751722106	(14.8,19]	17	Luna
627	0.187361662000688	(14.8,19]	17	Luna
628	0.152905850855266	(14.8,19]	17	Luna
629	0.180009242734416	(14.8,19]	17	Luna
630	0.216910112210239	(14.8,19]	17	Luna
631	0.258245282917164	(14.8,19]	17	Luna
632	0.211976470581627	(14.8,19]	17	Luna
633	0.199899118278207	(14.8,19]	17	Luna
634	0.18504994205965	(14.8,19]	17	Luna
635	0.182189219769105	(14.8,19]	17	Luna
636	0.212606380218776	(14.8,19]	17	Luna
637	0.222200093880733	(14.8,19]	17	Luna
638	0.191777111373904	(14.8,19]	17	Luna
639	0.236169441296846	(14.8,19]	17	Luna
640	0.162460909998539	(14.8,19]	17	Luna
641	0.203163362675602	(14.8,19]	17	Luna
642	0.20369957591676	(14.8,19]	17	Luna
643	0.214807381426317	(14.8,19]	17	Luna
644	0.207067397564851	(14.8,19]	17	Luna
645	0.220000371745095	(14.8,19]	17	Luna
646	0.231020365536168	(14.8,19]	17	Luna
647	0.216237560535511	(14.8,19]	17	Luna
648	0.210833411448899	(14.8,19]	17	Luna
649	0.201541752969855	(14.8,19]	17	Luna
650	0.175165681449924	(14.8,19]	17	Luna
651	0.228087879634887	(14.8,19]	17	Luna
652	0.206583553187878	(14.8,19]	17	Luna
653	0.227103703825932	(14.8,19]	17	Luna
654	0.176536599041105	(14.8,19]	17	Luna
655	0.242041988243852	(14.8,19]	17	Luna
656	0.23970381658047	(14.8,19]	17	Luna
657	0.220762111860051	(14.8,19]	17	Luna
658	0.286079065064818	(14.8,19]	17	Luna
659	0.288180224722672	(14.8,19]	17	Luna
660	0.185819238807893	(14.8,19]	17	Luna
661	0.164197859951944	(14.8,19]	17	Luna
662	0.191992576888413	(14.8,19]	17	Luna
663	0.223916675723954	(14.8,19]	17	Luna
664	0.185058880415317	(14.8,19]	17	Luna
665	0.195471902172926	(14.8,19]	17	Luna
666	0.260722410619324	(14.8,19]	17	Luna
667	0.201081692846765	(14.8,19]	17	Luna
668	0.274032351796267	(14.8,19]	17	Luna
669	0.225525327363899	(14.8,19]	17	Luna
670	0.183257866179158	(14.8,19]	17	Luna
671	0.203086719593635	(14.8,19]	17	Luna
672	0.242488842915608	(14.8,19]	17	Luna
673	0.224427321767251	(14.8,19]	17	Luna
674	0.177912509196493	(14.8,19]	17	Luna
675	0.159072342658901	(14.8,19]	17	Luna
676	0.221572897931975	(14.8,19]	17	Luna
677	0.221700645595644	(14.8,19]	17	Luna
678	0.202748383480682	(14.8,19]	17	Luna
679	0.180248763102037	(14.8,19]	17	Luna
680	0.250924962171602	(14.8,19]	17	Luna
681	0.234552205806195	(14.8,19]	17	Luna
682	0.210963015579929	(14.8,19]	17	Luna
683	0.207170940719734	(14.8,19]	17	Luna
684	0.225390723736769	(14.8,19]	17	Luna
685	0.165104434005297	(14.8,19]	17	Luna
686	0.169827031766504	(14.8,19]	17	Luna
687	0.220690336652119	(14.8,19]	17	Luna
688	0.185901009240468	(14.8,19]	17	Luna
689	0.195773367699226	(14.8,19]	17	Luna
690	0.203807287020145	(14.8,19]	17	Luna
691	0.242638170469214	(14.8,19]	17	Luna
692	0.203885797046344	(14.8,19]	17	Luna
693	0.181777344549958	(14.8,19]	17	Luna
694	0.162590951682172	(14.8,19]	17	Luna
695	0.214812071826822	(14.8,19]	17	Luna
696	0.224172727766365	(14.8,19]	17	Luna
697	0.195912553435981	(14.8,19]	17	Luna
698	0.259246239358388	(14.8,19]	17	Luna
699	0.249322964307184	(14.8,19]	17	Luna
700	0.184679494550406	(14.8,19]	17	Luna
701	0.180431415534406	(14.8,19]	17	Luna
702	0.180954374307987	(14.8,19]	17	Luna
703	0.24054943004936	(14.8,19]	17	Luna
704	0.245324363362222	(14.8,19]	17	Luna
705	0.292099140419244	(14.8,19]	17	Luna
706	0.222460657808118	(14.8,19]	17	Luna
707	0.273656258073687	(14.8,19]	17	Luna
708	0.246611817936744	(14.8,19]	17	Luna
709	0.234780931333292	(14.8,19]	17	Luna
710	0.198692813256962	(14.8,19]	17	Luna
711	0.288397613026906	(14.8,19]	17	Luna
712	0.185240131330391	(14.8,19]	17	Luna
713	0.222571381818622	(14.8,19]	17	Luna
714	0.193203233276408	(14.8,19]	17	Luna
715	0.187123822612786	(14.8,19]	17	Luna
716	0.221097777280827	(14.8,19]	17	Luna
717	0.192644756726936	(14.8,19]	17	Luna
718	0.218329312074386	(14.8,19]	17	Luna
719	0.294647259868182	(14.8,19]	17	Luna
720	0.26537149145468	(14.8,19]	17	Luna
721	0.197756929817895	(14.8,19]	17	Luna
722	0.152518765329612	(14.8,19]	17	Luna
723	0.226679241752689	(14.8,19]	17	Luna
724	0.216328669588306	(14.8,19]	17	Luna
725	0.224012658677245	(14.8,19]	17	Luna
726	0.188464215489072	(14.8,19]	17	Luna
727	0.182053330043216	(14.8,19]	17	Luna
728	0.228324029525195	(14.8,19]	17	Luna
729	0.161930177642407	(14.8,19]	17	Luna
730	0.216436772783626	(14.8,19]	17	Luna
731	0.202693093949481	(14.8,19]	17	Luna
732	0.225926854613363	(14.8,19]	17	Luna
733	0.210806473388893	(14.8,19]	17	Luna
734	0.146409322389195	(14.8,19]	17	Luna
735	0.224626754543278	(14.8,19]	17	Luna
736	0.204895875309257	(14.8,19]	17	Luna
737	0.236173012115157	(14.8,19]	17	Luna
738	0.220595448622947	(14.8,19]	17	Luna
739	0.219993887708438	(14.8,19]	17	Luna
740	0.224748481294377	(14.8,19]	17	Luna
741	0.23645467638953	(14.8,19]	17	Luna
742	0.194319290724404	(14.8,19]	17	Luna
743	0.193872560625273	(14.8,19]	17	Luna
744	0.193750235963289	(14.8,19]	17	Luna
745	0.168224855870638	(14.8,19]	17	Luna
746	0.219070263541289	(14.8,19]	17	Luna
747	0.213205428462794	(14.8,19]	17	Luna
748	0.20266335518517	(14.8,19]	17	Luna
749	0.168740022400402	(14.8,19]	17	Luna
750	0.248544302828706	(14.8,19]	17	Luna
751	0.162189503000054	(14.8,19]	17	Luna
752	0.206733434083496	(14.8,19]	17	Luna
753	0.185745773979483	(14.8,19]	17	Luna
754	0.246406895577409	(14.8,19]	17	Luna
755	0.194292559257009	(14.8,19]	17	Luna
756	0.198785337181922	(14.8,19]	17	Luna
757	0.219006254275342	(14.8,19]	17	Luna
758	0.214424843509298	(14.8,19]	17	Luna
759	0.264745666822439	(14.8,19]	17	Luna
760	0.178846732274981	(14.8,19]	17	Luna
761	0.192276378784612	(14.8,19]	17	Luna
762	0.220442329862244	(14.8,19]	17	Luna
763	0.225988481825142	(14.8,19]	17	Luna
764	0.178455325754369	(14.8,19]	17	Luna
765	0.198311405341068	(14.8,19]	17	Luna
766	0.216697282549344	(14.8,19]	17	Luna
767	0.175019149716754	(14.8,19]	17	Luna
768	0.24157351325607	(14.8,19]	17	Luna
769	0.151723540123224	(14.8,19]	17	Luna
770	0.20210227848362	(14.8,19]	17	Luna
771	0.14936079322681	(14.8,19]	17	Luna
772	0.174613156055301	(14.8,19]	17	Luna
773	0.211477118974451	(14.8,19]	17	Luna
774	0.264187292336885	(14.8,19]	17	Luna
775	0.204212415021767	(14.8,19]	17	Luna
776	0.251839955128814	(14.8,19]	17	Luna
777	0.163918001128753	(14.8,19]	17	Luna
778	0.215055388536855	(14.8,19]	17	Luna
779	0.233351247429344	(14.8,19]	17	Luna
780	0.176257045643601	(14.8,19]	17	Luna
781	0.22254025731948	(14.8,19]	17	Luna
782	0.245171660587862	(14.8,19]	17	Luna
783	0.159580359728904	(14.8,19]	17	Luna
784	0.239153727121509	(14.8,19]	17	Luna
785	0.210557171582442	(14.8,19]	17	Luna
786	0.19329607336784	(14.8,19]	17	Luna
787	0.232402250427012	(14.8,19]	17	Luna
788	0.252079330015731	(14.8,19]	17	Luna
789	0.319705599618626	(14.8,19]	17	Luna
790	0.14089984530882	(14.8,19]	17	Luna
791	0.300922741117843	(14.8,19]	17	Luna
792	0.20447452606944	(14.8,19]	17	Luna
793	0.210289445420108	(14.8,19]	17	Luna
794	0.233916234247274	(14.8,19]	17	Luna
795	0.241120370986821	(14.8,19]	17	Luna
796	0.20767323542589	(14.8,19]	17	Luna
797	0.247856456627042	(14.8,19]	17	Luna
798	0.228614781979109	(14.8,19]	17	Luna
799	0.153297859098757	(14.8,19]	17	Luna
800	0.255430929314203	(14.8,19]	17	Luna
801	0.208870510439947	(14.8,19]	17	Luna
802	0.194168795197289	(14.8,19]	17	Luna
803	0.201629018481945	(14.8,19]	17	Luna
804	0.136178132867849	(14.8,19]	17	Luna
805	0.253473548473721	(14.8,19]	17	Luna
806	0.247865588922127	(14.8,19]	17	Luna
807	0.189162015109925	(14.8,19]	17	Luna
808	0.152341396848133	(14.8,19]	17	Luna
809	0.187226995813667	(14.8,19]	17	Luna
810	0.225829162676093	(14.8,19]	17	Luna
811	0.149106297676033	(14.8,19]	17	Luna
812	0.209390002452444	(14.8,19]	17	Luna
813	0.222949241969014	(14.8,19]	17	Luna
814	0.155636747950389	(14.8,19]	17	Luna
815	0.262053102908254	(14.8,19]	17	Luna
816	0.186712367369468	(14.8,19]	17	Luna
817	0.19987063848927	(14.8,19]	17	Luna
818	0.226074441817771	(14.8,19]	17	Luna
819	0.214198701602691	(14.8,19]	17	Luna
820	0.242847523551519	(14.8,19]	17	Luna
821	0.244927643593507	(14.8,19]	17	Luna
822	0.204143802315045	(14.8,19]	17	Luna
823	0.258237577547496	(14.8,19]	17	Luna
824	0.228760861753978	(14.8,19]	17	Luna
825	0.247239910223699	(14.8,19]	17	Luna
826	0.212263570709869	(14.8,19]	17	Luna
827	0.214050149022726	(14.8,19]	17	Luna
828	0.21572118364489	(14.8,19]	17	Luna
829	0.244379634807064	(14.8,19]	17	Luna
830	0.193704351915245	(14.8,19]	17	Luna
831	0.217224171234719	(14.8,19]	17	Luna
832	0.24756681729558	(14.8,19]	17	Luna
833	0.213421881341011	(14.8,19]	17	Luna
834	0.246047009506161	(14.8,19]	17	Luna
835	0.197322758845094	(14.8,19]	17	Luna
836	0.264557082155152	(14.8,19]	17	Luna
837	0.215107225824459	(14.8,19]	17	Luna
838	0.226658498069258	(14.8,19]	17	Luna
839	0.240849241044388	(14.8,19]	17	Luna
840	0.256490039333648	(14.8,19]	17	Luna
841	0.266966834481275	(14.8,19]	17	Luna
842	0.217965789175918	(14.8,19]	17	Luna
843	0.215527166569125	(14.8,19]	17	Luna
844	0.223086876766472	(14.8,19]	17	Luna
845	0.204202413302679	(14.8,19]	17	Luna
846	0.174618766089532	(14.8,19]	17	Luna
847	0.199292929265923	(14.8,19]	17	Luna
848	0.194149940429288	(14.8,19]	17	Luna
849	0.221948349598951	(14.8,19]	17	Luna
850	0.213346349819438	(14.8,19]	17	Luna
851	0.313349584315169	(14.8,19]	17	Luna
852	0.136350813218053	(14.8,19]	17	Luna
853	0.23662182640569	(14.8,19]	17	Luna
854	0.232331781597325	(14.8,19]	17	Luna
855	0.275831537157904	(14.8,19]	17	Luna
856	0.22189340503413	(14.8,19]	17	Luna
857	0.251212035246818	(14.8,19]	17	Luna
858	0.231922102581003	(14.8,19]	17	Luna
859	0.227645242766774	(14.8,19]	17	Luna
860	0.176584292299657	(14.8,19]	17	Luna
861	0.208537306035852	(14.8,19]	17	Luna
862	0.195329389989583	(14.8,19]	17	Luna
863	0.205074347457177	(14.8,19]	17	Luna
864	0.260398348345998	(14.8,19]	17	Luna
865	0.18374633529864	(14.8,19]	17	Luna
866	0.206515975140213	(14.8,19]	17	Luna
867	0.228981524958501	(14.8,19]	17	Luna
868	0.214520306615005	(14.8,19]	17	Luna
869	0.205103406588719	(14.8,19]	17	Luna
870	0.268175476505076	(14.8,19]	17	Luna
871	0.208858176410278	(14.8,19]	17	Luna
872	0.209765019102441	(14.8,19]	17	Luna
873	0.192787837182209	(14.8,19]	17	Luna
874	0.241041694975522	(14.8,19]	17	Luna
875	0.204101227528203	(14.8,19]	17	Luna
876	0.216168420104571	(14.8,19]	17	Luna
877	0.184134330499492	(14.8,19]	17	Luna
878	0.245443807024625	(14.8,19]	17	Luna
879	0.190305449403675	(14.8,19]	17	Luna
880	0.162771641771841	(14.8,19]	17	Luna
881	0.166794836265236	(14.8,19]	17	Luna
882	0.193674345994829	(14.8,19]	17	Luna
883	0.289455529405815	(14.8,19]	17	Luna
884	0.179354410794051	(14.8,19]	17	Luna
885	0.278769605590016	(14.8,19]	17	Luna
886	0.227738363064072	(14.8,19]	17	Luna
887	0.174485293615542	(14.8,19]	17	Luna
888	0.206885502055279	(14.8,19]	17	Luna
889	0.185423849654643	(14.8,19]	17	Luna
890	0.165792874603297	(14.8,19]	17	Luna
891	0.271328189881786	(14.8,19]	17	Luna
892	0.230292253884998	(14.8,19]	17	Luna
893	0.183932833298359	(14.8,19]	17	Luna
894	0.296476936037777	(14.8,19]	17	Luna
895	0.201370412258056	(14.8,19]	17	Luna
896	0.21929290688691	(14.8,19]	17	Luna
897	0.250829001570704	(14.8,19]	17	Luna
898	0.190869490493216	(14.8,19]	17	Luna
899	0.192425699470791	(14.8,19]	17	Luna
900	0.205328958303605	(14.8,19]	17	Luna
901	0.20574414463801	(14.8,19]	17	Luna
902	0.157131722006887	(14.8,19]	17	Luna
903	0.20840951947009	(14.8,19]	17	Luna
904	0.201531502089365	(14.8,19]	17	Luna
905	0.211912087715019	(14.8,19]	17	Luna
906	0.184796230556426	(14.8,19]	17	Luna
907	0.220090908551015	(14.8,19]	17	Luna
908	0.258829751358255	(14.8,19]	17	Luna
909	0.172049109447485	(14.8,19]	17	Luna
910	0.277381748527655	(14.8,19]	17	Luna
911	0.230031894747931	(14.8,19]	17	Luna
912	0.218744302945993	(14.8,19]	17	Luna
913	0.19853676333765	(14.8,19]	17	Luna
914	0.249491434275993	(14.8,19]	17	Luna
915	0.200157509028334	(14.8,19]	17	Luna
916	0.216980729441708	(14.8,19]	17	Luna
917	0.185375501255887	(14.8,19]	17	Luna
918	0.141421750349483	(14.8,19]	17	Luna
919	0.187730366551578	(14.8,19]	17	Luna
920	0.165077258431233	(14.8,19]	17	Luna
921	0.172105992768329	(14.8,19]	17	Luna
922	0.182460357309347	(14.8,19]	17	Luna
923	0.219971869792853	(14.8,19]	17	Luna
924	0.168523149149351	(14.8,19]	17	Luna
925	0.234810833993592	(14.8,19]	17	Luna
926	0.19873369768147	(14.8,19]	17	Luna
927	0.203034618643104	(14.8,19]	17	Luna
928	0.235042651268122	(14.8,19]	17	Luna
929	0.274681531118864	(14.8,19]	17	Luna
930	0.221848801499323	(14.8,19]	17	Luna
931	0.245724296660868	(14.8,19]	17	Luna
932	0.167517578550993	(14.8,19]	17	Luna
933	0.234715623694727	(14.8,19]	17	Luna
934	0.184861833831242	(14.8,19]	17	Luna
935	0.211461597190247	(14.8,19]	17	Luna
936	0.200104776561748	(14.8,19]	17	Luna
937	0.255985689590854	(14.8,19]	17	Luna
938	0.170635974432726	(14.8,19]	17	Luna
939	0.221321017481298	(14.8,19]	17	Luna
940	0.27695950933327	(14.8,19]	17	Luna
941	0.215786273504176	(14.8,19]	17	Luna
942	0.191420055241537	(14.8,19]	17	Luna
943	0.172477632774616	(14.8,19]	17	Luna
944	0.191012603592494	(14.8,19]	17	Luna
945	0.216385471608101	(14.8,19]	17	Luna
946	0.200040288242394	(14.8,19]	17	Luna
947	0.228852377641845	(14.8,19]	17	Luna
948	0.208114164671125	(14.8,19]	17	Luna
949	0.186980854503486	(14.8,19]	17	Luna
950	0.231909321962179	(14.8,19]	17	Luna
951	0.22927361541263	(14.8,19]	17	Luna
952	0.233212333261466	(14.8,19]	17	Luna
953	0.205242519695073	(14.8,19]	17	Luna
954	0.190561482248596	(14.8,19]	17	Luna
955	0.23202137563119	(14.8,19]	17	Luna
956	0.18221043142803	(14.8,19]	17	Luna
957	0.228567574759365	(14.8,19]	17	Luna
958	0.219875234322198	(14.8,19]	17	Luna
959	0.18907239849354	(14.8,19]	17	Luna
960	0.214658864920623	(14.8,19]	17	Luna
961	0.177535393429122	(14.8,19]	17	Luna
962	0.21169031389796	(14.8,19]	17	Luna
963	0.165174999595232	(14.8,19]	17	Luna
964	0.166052810366339	(14.8,19]	17	Luna
965	0.205396318842547	(14.8,19]	17	Luna
966	0.173708912159082	(14.8,19]	17	Luna
967	0.203198324732507	(14.8,19]	17	Luna
968	0.202486278170793	(14.8,19]	17	Luna
969	0.186017602429626	(14.8,19]	17	Luna
970	0.202874418862674	(14.8,19]	17	Luna
971	0.183975076544227	(14.8,19]	17	Luna
972	0.209508334914816	(14.8,19]	17	Luna
973	0.18949298416993	(14.8,19]	17	Luna
974	0.2018352854135	(14.8,19]	17	Luna
975	0.171272768760055	(14.8,19]	17	Luna
976	0.260052228527021	(14.8,19]	17	Luna
977	0.172687318166108	(14.8,19]	17	Luna
978	0.21920754915047	(14.8,19]	17	Luna
979	0.231853597723414	(14.8,19]	17	Luna
980	0.19014580143864	(14.8,19]	17	Luna
981	0.185130050740213	(14.8,19]	17	Luna
982	0.181858876167332	(14.8,19]	17	Luna
983	0.186711298488983	(14.8,19]	17	Luna
984	0.241232503202837	(14.8,19]	17	Luna
985	0.16959012141277	(14.8,19]	17	Luna
986	0.224249908034424	(14.8,19]	17	Luna
987	0.223785587959768	(14.8,19]	17	Luna
988	0.186918095566624	(14.8,19]	17	Luna
989	0.221619656535743	(14.8,19]	17	Luna
990	0.217829755073145	(14.8,19]	17	Luna
991	0.241028223600164	(14.8,19]	17	Luna
992	0.231764622306536	(14.8,19]	17	Luna
993	0.259661334465572	(14.8,19]	17	Luna
994	0.174613950699643	(14.8,19]	17	Luna
995	0.233725663930477	(14.8,19]	17	Luna
996	0.2401801146048	(14.8,19]	17	Luna
997	0.220540627610589	(14.8,19]	17	Luna
998	0.212116558214292	(14.8,19]	17	Luna
999	0.167979433866573	(14.8,19]	17	Luna
1000	0.254560355970742	(14.8,19]	17	Luna
1001	0.247454003024521	(19,35.1]	25.5	Luna
1002	0.13357811300556	(19,35.1]	25.5	Luna
1003	0.267550601162389	(19,35.1]	25.5	Luna
1004	0.26207078702966	(19,35.1]	25.5	Luna
1005	0.240363178737835	(19,35.1]	25.5	Luna
1006	0.197350017331609	(19,35.1]	25.5	Luna
1007	0.312128954549083	(19,35.1]	25.5	Luna
1008	0.18962908623364	(19,35.1]	25.5	Luna
1009	0.260951309297287	(19,35.1]	25.5	Luna
1010	0.262339247741161	(19,35.1]	25.5	Luna
1011	0.216083126205197	(19,35.1]	25.5	Luna
1012	0.24969749909991	(19,35.1]	25.5	Luna
1013	0.174971105773703	(19,35.1]	25.5	Luna
1014	0.202336248714715	(19,35.1]	25.5	Luna
1015	0.297618152760058	(19,35.1]	25.5	Luna
1016	0.227515799589863	(19,35.1]	25.5	Luna
1017	0.186504372684046	(19,35.1]	25.5	Luna
1018	0.194618769683942	(19,35.1]	25.5	Luna
1019	0.246282627732726	(19,35.1]	25.5	Luna
1020	0.238994241577432	(19,35.1]	25.5	Luna
1021	0.217144154471755	(19,35.1]	25.5	Luna
1022	0.135576553979576	(19,35.1]	25.5	Luna
1023	0.248771885787355	(19,35.1]	25.5	Luna
1024	0.203388336182459	(19,35.1]	25.5	Luna
1025	0.244048034494926	(19,35.1]	25.5	Luna
1026	0.322324564784673	(19,35.1]	25.5	Luna
1027	0.231502300272678	(19,35.1]	25.5	Luna
1028	0.248686437997028	(19,35.1]	25.5	Luna
1029	0.221825041706227	(19,35.1]	25.5	Luna
1030	0.143493956921221	(19,35.1]	25.5	Luna
1031	0.152297692704244	(19,35.1]	25.5	Luna
1032	0.265416295852808	(19,35.1]	25.5	Luna
1033	0.194618429053222	(19,35.1]	25.5	Luna
1034	0.229983752677698	(19,35.1]	25.5	Luna
1035	0.239821103400286	(19,35.1]	25.5	Luna
1036	0.248817802787294	(19,35.1]	25.5	Luna
1037	0.175557671165724	(19,35.1]	25.5	Luna
1038	0.245798699700577	(19,35.1]	25.5	Luna
1039	0.182732488962562	(19,35.1]	25.5	Luna
1040	0.304713929685663	(19,35.1]	25.5	Luna
1041	0.148258371412735	(19,35.1]	25.5	Luna
1042	0.25479952917337	(19,35.1]	25.5	Luna
1043	0.202093586477285	(19,35.1]	25.5	Luna
1044	0.18364480346259	(19,35.1]	25.5	Luna
1045	0.222604919549096	(19,35.1]	25.5	Luna
1046	0.210284951739224	(19,35.1]	25.5	Luna
1047	0.269471144531564	(19,35.1]	25.5	Luna
1048	0.250549924451282	(19,35.1]	25.5	Luna
1049	0.155092372401305	(19,35.1]	25.5	Luna
1050	0.211726758644794	(19,35.1]	25.5	Luna
1051	0.208737967564241	(19,35.1]	25.5	Luna
1052	0.224375263824731	(19,35.1]	25.5	Luna
1053	0.210147797511228	(19,35.1]	25.5	Luna
1054	0.248477560926645	(19,35.1]	25.5	Luna
1055	0.258521933349246	(19,35.1]	25.5	Luna
1056	0.24459034092983	(19,35.1]	25.5	Luna
1057	0.166298868080041	(19,35.1]	25.5	Luna
1058	0.174974912277786	(19,35.1]	25.5	Luna
1059	0.199634349149509	(19,35.1]	25.5	Luna
1060	0.212849023281666	(19,35.1]	25.5	Luna
1061	0.209523285047164	(19,35.1]	25.5	Luna
1062	0.280371227774148	(19,35.1]	25.5	Luna
1063	0.201375246996116	(19,35.1]	25.5	Luna
1064	0.187581955622745	(19,35.1]	25.5	Luna
1065	0.270007597635374	(19,35.1]	25.5	Luna
1066	0.212262717700675	(19,35.1]	25.5	Luna
1067	0.300564210902978	(19,35.1]	25.5	Luna
1068	0.241576548255898	(19,35.1]	25.5	Luna
1069	0.228217941811363	(19,35.1]	25.5	Luna
1070	0.277776615627017	(19,35.1]	25.5	Luna
1071	0.274659681994046	(19,35.1]	25.5	Luna
1072	0.232176117788227	(19,35.1]	25.5	Luna
1073	0.233777354112985	(19,35.1]	25.5	Luna
1074	0.23707253378867	(19,35.1]	25.5	Luna
1075	0.22731143782589	(19,35.1]	25.5	Luna
1076	0.228525351421982	(19,35.1]	25.5	Luna
1077	0.26085308348864	(19,35.1]	25.5	Luna
1078	0.261454010701782	(19,35.1]	25.5	Luna
1079	0.220299552822209	(19,35.1]	25.5	Luna
1080	0.252368412464624	(19,35.1]	25.5	Luna
1081	0.258691932711552	(19,35.1]	25.5	Luna
1082	0.276026655850265	(19,35.1]	25.5	Luna
1083	0.221209955416931	(19,35.1]	25.5	Luna
1084	0.167541614894431	(19,35.1]	25.5	Luna
1085	0.305033904962473	(19,35.1]	25.5	Luna
1086	0.243656056494863	(19,35.1]	25.5	Luna
1087	0.199114129744196	(19,35.1]	25.5	Luna
1088	0.287892742822276	(19,35.1]	25.5	Luna
1089	0.212068857375255	(19,35.1]	25.5	Luna
1090	0.216052400632477	(19,35.1]	25.5	Luna
1091	0.29812567381176	(19,35.1]	25.5	Luna
1092	0.298011254356321	(19,35.1]	25.5	Luna
1093	0.230444196614986	(19,35.1]	25.5	Luna
1094	0.271780281801948	(19,35.1]	25.5	Luna
1095	0.304504148339565	(19,35.1]	25.5	Luna
1096	0.24641104292578	(19,35.1]	25.5	Luna
1097	0.203110140890305	(19,35.1]	25.5	Luna
1098	0.288948940098329	(19,35.1]	25.5	Luna
1099	0.205390385573114	(19,35.1]	25.5	Luna
1100	0.289863524548654	(19,35.1]	25.5	Luna
1101	0.284122075186598	(19,35.1]	25.5	Luna
1102	0.298520371655835	(19,35.1]	25.5	Luna
1103	0.223470929583864	(19,35.1]	25.5	Luna
1104	0.247437343900207	(19,35.1]	25.5	Luna
1105	0.251290669885584	(19,35.1]	25.5	Luna
1106	0.31796382179831	(19,35.1]	25.5	Luna
1107	0.232771318465378	(19,35.1]	25.5	Luna
1108	0.251312097970683	(19,35.1]	25.5	Luna
1109	0.222366653284297	(19,35.1]	25.5	Luna
1110	0.256801944888925	(19,35.1]	25.5	Luna
1111	0.269550284001219	(19,35.1]	25.5	Luna
1112	0.245748865558318	(19,35.1]	25.5	Luna
1113	0.270803948214862	(19,35.1]	25.5	Luna
1114	0.292807209124266	(19,35.1]	25.5	Luna
1115	0.247638964027359	(19,35.1]	25.5	Luna
1116	0.238323964161103	(19,35.1]	25.5	Luna
1117	0.213455813340853	(19,35.1]	25.5	Luna
1118	0.204956462809338	(19,35.1]	25.5	Luna
1119	0.172305065356348	(19,35.1]	25.5	Luna
1120	0.242221697869282	(19,35.1]	25.5	Luna
1121	0.350915287082754	(19,35.1]	25.5	Luna
1122	0.264848443973061	(19,35.1]	25.5	Luna
1123	0.183223341898861	(19,35.1]	25.5	Luna
1124	0.245171146502122	(19,35.1]	25.5	Luna
1125	0.188690816265567	(19,35.1]	25.5	Luna
1126	0.234995946529079	(19,35.1]	25.5	Luna
1127	0.251252319299342	(19,35.1]	25.5	Luna
1128	0.240596220574233	(19,35.1]	25.5	Luna
1129	0.182187607566016	(19,35.1]	25.5	Luna
1130	0.200617934358592	(19,35.1]	25.5	Luna
1131	0.24683132675214	(19,35.1]	25.5	Luna
1132	0.178203545163592	(19,35.1]	25.5	Luna
1133	0.190301781622039	(19,35.1]	25.5	Luna
1134	0.245910626670758	(19,35.1]	25.5	Luna
1135	0.246061758051672	(19,35.1]	25.5	Luna
1136	0.286710148998806	(19,35.1]	25.5	Luna
1137	0.223867739856176	(19,35.1]	25.5	Luna
1138	0.245259517911724	(19,35.1]	25.5	Luna
1139	0.241191317784224	(19,35.1]	25.5	Luna
1140	0.221379576366149	(19,35.1]	25.5	Luna
1141	0.22575618208731	(19,35.1]	25.5	Luna
1142	0.215833331865556	(19,35.1]	25.5	Luna
1143	0.27922174234011	(19,35.1]	25.5	Luna
1144	0.257898761893076	(19,35.1]	25.5	Luna
1145	0.182921119995907	(19,35.1]	25.5	Luna
1146	0.225760031409828	(19,35.1]	25.5	Luna
1147	0.230854406808602	(19,35.1]	25.5	Luna
1148	0.246924334773038	(19,35.1]	25.5	Luna
1149	0.27063478948091	(19,35.1]	25.5	Luna
1150	0.234420306779894	(19,35.1]	25.5	Luna
1151	0.272449487405591	(19,35.1]	25.5	Luna
1152	0.177646160783546	(19,35.1]	25.5	Luna
1153	0.206102945982094	(19,35.1]	25.5	Luna
1154	0.257070010814542	(19,35.1]	25.5	Luna
1155	0.203836491750032	(19,35.1]	25.5	Luna
1156	0.247735332404867	(19,35.1]	25.5	Luna
1157	0.220469785133595	(19,35.1]	25.5	Luna
1158	0.197416386554266	(19,35.1]	25.5	Luna
1159	0.21073553695488	(19,35.1]	25.5	Luna
1160	0.210193386217891	(19,35.1]	25.5	Luna
1161	0.170909992922452	(19,35.1]	25.5	Luna
1162	0.209561391464825	(19,35.1]	25.5	Luna
1163	0.211679448452399	(19,35.1]	25.5	Luna
1164	0.297700218704055	(19,35.1]	25.5	Luna
1165	0.173232619668744	(19,35.1]	25.5	Luna
1166	0.278131854775237	(19,35.1]	25.5	Luna
1167	0.173488164784675	(19,35.1]	25.5	Luna
1168	0.203208596244345	(19,35.1]	25.5	Luna
1169	0.189977038967649	(19,35.1]	25.5	Luna
1170	0.244282071941674	(19,35.1]	25.5	Luna
1171	0.207437570624926	(19,35.1]	25.5	Luna
1172	0.2776629417702	(19,35.1]	25.5	Luna
1173	0.210484367775638	(19,35.1]	25.5	Luna
1174	0.246973099187396	(19,35.1]	25.5	Luna
1175	0.208444848289099	(19,35.1]	25.5	Luna
1176	0.274293635267019	(19,35.1]	25.5	Luna
1177	0.259285503547774	(19,35.1]	25.5	Luna
1178	0.190833568881988	(19,35.1]	25.5	Luna
1179	0.238380794587306	(19,35.1]	25.5	Luna
1180	0.207951174768145	(19,35.1]	25.5	Luna
1181	0.234234103734636	(19,35.1]	25.5	Luna
1182	0.209478246500722	(19,35.1]	25.5	Luna
1183	0.17603679757371	(19,35.1]	25.5	Luna
1184	0.273214291297863	(19,35.1]	25.5	Luna
1185	0.204207072690463	(19,35.1]	25.5	Luna
1186	0.256059391076565	(19,35.1]	25.5	Luna
1187	0.249288023320253	(19,35.1]	25.5	Luna
1188	0.270056732056662	(19,35.1]	25.5	Luna
1189	0.211885995323087	(19,35.1]	25.5	Luna
1190	0.212075844434984	(19,35.1]	25.5	Luna
1191	0.223333152250413	(19,35.1]	25.5	Luna
1192	0.230040821153446	(19,35.1]	25.5	Luna
1193	0.175664495411091	(19,35.1]	25.5	Luna
1194	0.244894651539182	(19,35.1]	25.5	Luna
1195	0.200091469114368	(19,35.1]	25.5	Luna
1196	0.222580160470718	(19,35.1]	25.5	Luna
1197	0.26167625637874	(19,35.1]	25.5	Luna
1198	0.117266928166511	(19,35.1]	25.5	Luna
1199	0.233617168943759	(19,35.1]	25.5	Luna
1200	0.247178770973046	(19,35.1]	25.5	Luna
1201	0.248038688405493	(19,35.1]	25.5	Luna
1202	0.244719848450598	(19,35.1]	25.5	Luna
1203	0.264521472188918	(19,35.1]	25.5	Luna
1204	0.25553555409522	(19,35.1]	25.5	Luna
1205	0.345625488894125	(19,35.1]	25.5	Luna
1206	0.224804139015228	(19,35.1]	25.5	Luna
1207	0.193139420073283	(19,35.1]	25.5	Luna
1208	0.278894248935389	(19,35.1]	25.5	Luna
1209	0.243304250067437	(19,35.1]	25.5	Luna
1210	0.206021406227037	(19,35.1]	25.5	Luna
1211	0.209241516361886	(19,35.1]	25.5	Luna
1212	0.288309967420113	(19,35.1]	25.5	Luna
1213	0.260073462366836	(19,35.1]	25.5	Luna
1214	0.269542880857802	(19,35.1]	25.5	Luna
1215	0.287568961037019	(19,35.1]	25.5	Luna
1216	0.227745219112147	(19,35.1]	25.5	Luna
1217	0.287776148047424	(19,35.1]	25.5	Luna
1218	0.321886177627044	(19,35.1]	25.5	Luna
1219	0.212377555394126	(19,35.1]	25.5	Luna
1220	0.250894989864921	(19,35.1]	25.5	Luna
1221	0.27127069633219	(19,35.1]	25.5	Luna
1222	0.184356564320395	(19,35.1]	25.5	Luna
1223	0.195586177484842	(19,35.1]	25.5	Luna
1224	0.289536860894615	(19,35.1]	25.5	Luna
1225	0.33711943827371	(19,35.1]	25.5	Luna
1226	0.212406681093471	(19,35.1]	25.5	Luna
1227	0.235039739629744	(19,35.1]	25.5	Luna
1228	0.250622302892241	(19,35.1]	25.5	Luna
1229	0.309126515101101	(19,35.1]	25.5	Luna
1230	0.275937548060707	(19,35.1]	25.5	Luna
1231	0.251584580194989	(19,35.1]	25.5	Luna
1232	0.202603347670842	(19,35.1]	25.5	Luna
1233	0.219732879282377	(19,35.1]	25.5	Luna
1234	0.295541673427255	(19,35.1]	25.5	Luna
1235	0.221587185180305	(19,35.1]	25.5	Luna
1236	0.226223341052798	(19,35.1]	25.5	Luna
1237	0.278961190134972	(19,35.1]	25.5	Luna
1238	0.246473759732492	(19,35.1]	25.5	Luna
1239	0.162351502410416	(19,35.1]	25.5	Luna
1240	0.203124669768795	(19,35.1]	25.5	Luna
1241	0.268087639623745	(19,35.1]	25.5	Luna
1242	0.173126530841477	(19,35.1]	25.5	Luna
1243	0.205667767544464	(19,35.1]	25.5	Luna
1244	0.212043102819679	(19,35.1]	25.5	Luna
1245	0.209173795562269	(19,35.1]	25.5	Luna
1246	0.152737907436078	(19,35.1]	25.5	Luna
1247	0.217921769763854	(19,35.1]	25.5	Luna
1248	0.267235798091361	(19,35.1]	25.5	Luna
1249	0.134261820774606	(19,35.1]	25.5	Luna
1250	0.166270503692286	(19,35.1]	25.5	Luna
1251	0.20628383564466	(19,35.1]	25.5	Luna
1252	0.193691829808834	(19,35.1]	25.5	Luna
1253	0.293599017578249	(19,35.1]	25.5	Luna
1254	0.246195894602429	(19,35.1]	25.5	Luna
1255	0.221923491224526	(19,35.1]	25.5	Luna
1256	0.185069547882934	(19,35.1]	25.5	Luna
1257	0.201656700632216	(19,35.1]	25.5	Luna
1258	0.236991735604682	(19,35.1]	25.5	Luna
1259	0.138025066244356	(19,35.1]	25.5	Luna
1260	0.21632296570379	(19,35.1]	25.5	Luna
1261	0.21723430183767	(19,35.1]	25.5	Luna
1262	0.239985259670577	(19,35.1]	25.5	Luna
1263	0.227826803341036	(19,35.1]	25.5	Luna
1264	0.188759555757883	(19,35.1]	25.5	Luna
1265	0.324786070137791	(19,35.1]	25.5	Luna
1266	0.241439228611935	(19,35.1]	25.5	Luna
1267	0.309497411223912	(19,35.1]	25.5	Luna
1268	0.252522749244547	(19,35.1]	25.5	Luna
1269	0.209298519826504	(19,35.1]	25.5	Luna
1270	0.215731567333268	(19,35.1]	25.5	Luna
1271	0.209421411077734	(19,35.1]	25.5	Luna
1272	0.208452123143866	(19,35.1]	25.5	Luna
1273	0.215308963974871	(19,35.1]	25.5	Luna
1274	0.280334564714643	(19,35.1]	25.5	Luna
1275	0.304962905803022	(19,35.1]	25.5	Luna
1276	0.254687299325107	(19,35.1]	25.5	Luna
1277	0.211915254945537	(19,35.1]	25.5	Luna
1278	0.214554778078556	(19,35.1]	25.5	Luna
1279	0.198290823004859	(19,35.1]	25.5	Luna
1280	0.160995948822386	(19,35.1]	25.5	Luna
1281	0.221468399340379	(19,35.1]	25.5	Luna
1282	0.258274265976336	(19,35.1]	25.5	Luna
1283	0.202595787437872	(19,35.1]	25.5	Luna
1284	0.238394776199066	(19,35.1]	25.5	Luna
1285	0.265007655915207	(19,35.1]	25.5	Luna
1286	0.213459964036029	(19,35.1]	25.5	Luna
1287	0.284452400639291	(19,35.1]	25.5	Luna
1288	0.210887770765796	(19,35.1]	25.5	Luna
1289	0.263470098461832	(19,35.1]	25.5	Luna
1290	0.227959577540146	(19,35.1]	25.5	Luna
1291	0.308660588152307	(19,35.1]	25.5	Luna
1292	0.236157537617127	(19,35.1]	25.5	Luna
1293	0.223904849136297	(19,35.1]	25.5	Luna
1294	0.203134370542044	(19,35.1]	25.5	Luna
1295	0.22050962644196	(19,35.1]	25.5	Luna
1296	0.211060281223988	(19,35.1]	25.5	Luna
1297	0.28500050505481	(19,35.1]	25.5	Luna
1298	0.247621759096396	(19,35.1]	25.5	Luna
1299	0.253077973877981	(19,35.1]	25.5	Luna
1300	0.271819491502276	(19,35.1]	25.5	Luna
1301	0.279147049543433	(19,35.1]	25.5	Luna
1302	0.25221305008238	(19,35.1]	25.5	Luna
1303	0.227608666452068	(19,35.1]	25.5	Luna
1304	0.264145242341554	(19,35.1]	25.5	Luna
1305	0.159604811833226	(19,35.1]	25.5	Luna
1306	0.253737537920656	(19,35.1]	25.5	Luna
1307	0.251035206352655	(19,35.1]	25.5	Luna
1308	0.327578111856612	(19,35.1]	25.5	Luna
1309	0.18791773335377	(19,35.1]	25.5	Luna
1310	0.234242625772027	(19,35.1]	25.5	Luna
1311	0.179436380345719	(19,35.1]	25.5	Luna
1312	0.184032282148095	(19,35.1]	25.5	Luna
1313	0.267978892245511	(19,35.1]	25.5	Luna
1314	0.210734291375651	(19,35.1]	25.5	Luna
1315	0.154638518859905	(19,35.1]	25.5	Luna
1316	0.196795583271632	(19,35.1]	25.5	Luna
1317	0.162490867158713	(19,35.1]	25.5	Luna
1318	0.210014759516532	(19,35.1]	25.5	Luna
1319	0.228095139234822	(19,35.1]	25.5	Luna
1320	0.268290055950055	(19,35.1]	25.5	Luna
1321	0.186307351049819	(19,35.1]	25.5	Luna
1322	0.215597024326502	(19,35.1]	25.5	Luna
1323	0.198566616688657	(19,35.1]	25.5	Luna
1324	0.244111817276394	(19,35.1]	25.5	Luna
1325	0.22056556396908	(19,35.1]	25.5	Luna
1326	0.203602629687055	(19,35.1]	25.5	Luna
1327	0.31101832509836	(19,35.1]	25.5	Luna
1328	0.154058755240417	(19,35.1]	25.5	Luna
1329	0.237750548753971	(19,35.1]	25.5	Luna
1330	0.274704418891183	(19,35.1]	25.5	Luna
1331	0.149879096310982	(19,35.1]	25.5	Luna
1332	0.245403505396446	(19,35.1]	25.5	Luna
1333	0.220488952440976	(19,35.1]	25.5	Luna
1334	0.264768891940314	(19,35.1]	25.5	Luna
1335	0.150081175656258	(19,35.1]	25.5	Luna
1336	0.248471656642329	(19,35.1]	25.5	Luna
1337	0.285883752908802	(19,35.1]	25.5	Luna
1338	0.20894430322596	(19,35.1]	25.5	Luna
1339	0.214478175751989	(19,35.1]	25.5	Luna
1340	0.217687682845205	(19,35.1]	25.5	Luna
1341	0.236542409048989	(19,35.1]	25.5	Luna
1342	0.251516540539973	(19,35.1]	25.5	Luna
1343	0.188056546483168	(19,35.1]	25.5	Luna
1344	0.194199094854935	(19,35.1]	25.5	Luna
1345	0.239303161170845	(19,35.1]	25.5	Luna
1346	0.212023543235593	(19,35.1]	25.5	Luna
1347	0.271809342426193	(19,35.1]	25.5	Luna
1348	0.262178372883024	(19,35.1]	25.5	Luna
1349	0.269610671259525	(19,35.1]	25.5	Luna
1350	0.265479366176555	(19,35.1]	25.5	Luna
1351	0.210644188498566	(19,35.1]	25.5	Luna
1352	0.217577527307362	(19,35.1]	25.5	Luna
1353	0.139645008631461	(19,35.1]	25.5	Luna
1354	0.260255457449451	(19,35.1]	25.5	Luna
1355	0.165931124365108	(19,35.1]	25.5	Luna
1356	0.190096969599158	(19,35.1]	25.5	Luna
1357	0.258718859696724	(19,35.1]	25.5	Luna
1358	0.256340960503692	(19,35.1]	25.5	Luna
1359	0.167066963745376	(19,35.1]	25.5	Luna
1360	0.21971147851421	(19,35.1]	25.5	Luna
1361	0.245569389428783	(19,35.1]	25.5	Luna
1362	0.24554029085593	(19,35.1]	25.5	Luna
1363	0.193280589224621	(19,35.1]	25.5	Luna
1364	0.219950637778005	(19,35.1]	25.5	Luna
1365	0.226032221650214	(19,35.1]	25.5	Luna
1366	0.238091763569013	(19,35.1]	25.5	Luna
1367	0.263619841886568	(19,35.1]	25.5	Luna
1368	0.248263091042081	(19,35.1]	25.5	Luna
1369	0.234367972153197	(19,35.1]	25.5	Luna
1370	0.185216496449044	(19,35.1]	25.5	Luna
1371	0.234761350268901	(19,35.1]	25.5	Luna
1372	0.211346808832169	(19,35.1]	25.5	Luna
1373	0.28961269626344	(19,35.1]	25.5	Luna
1374	0.278326520872618	(19,35.1]	25.5	Luna
1375	0.132782873876774	(19,35.1]	25.5	Luna
1376	0.32355131529038	(19,35.1]	25.5	Luna
1377	0.247221968554827	(19,35.1]	25.5	Luna
1378	0.212836731122909	(19,35.1]	25.5	Luna
1379	0.193825544361306	(19,35.1]	25.5	Luna
1380	0.191296960826717	(19,35.1]	25.5	Luna
1381	0.245132715275462	(19,35.1]	25.5	Luna
1382	0.22008968329763	(19,35.1]	25.5	Luna
1383	0.227790823527866	(19,35.1]	25.5	Luna
1384	0.313259282771523	(19,35.1]	25.5	Luna
1385	0.276503397519295	(19,35.1]	25.5	Luna
1386	0.259783944512922	(19,35.1]	25.5	Luna
1387	0.236354275975212	(19,35.1]	25.5	Luna
1388	0.269894445857625	(19,35.1]	25.5	Luna
1389	0.232250202399011	(19,35.1]	25.5	Luna
1390	0.214415726951435	(19,35.1]	25.5	Luna
1391	0.197843228728878	(19,35.1]	25.5	Luna
1392	0.221312195267277	(19,35.1]	25.5	Luna
1393	0.186338052247455	(19,35.1]	25.5	Luna
1394	0.226918032775898	(19,35.1]	25.5	Luna
1395	0.190673976218001	(19,35.1]	25.5	Luna
1396	0.204770680860212	(19,35.1]	25.5	Luna
1397	0.204169324376494	(19,35.1]	25.5	Luna
1398	0.266455020720114	(19,35.1]	25.5	Luna
1399	0.211956412297334	(19,35.1]	25.5	Luna
1400	0.214423151623363	(19,35.1]	25.5	Luna
1401	0.277473029531675	(19,35.1]	25.5	Luna
1402	0.217010174434889	(19,35.1]	25.5	Luna
1403	0.265015839091196	(19,35.1]	25.5	Luna
1404	0.251399536236227	(19,35.1]	25.5	Luna
1405	0.211511958704161	(19,35.1]	25.5	Luna
1406	0.164686093285056	(19,35.1]	25.5	Luna
1407	0.218172464873597	(19,35.1]	25.5	Luna
1408	0.272934517623795	(19,35.1]	25.5	Luna
1409	0.313244332240174	(19,35.1]	25.5	Luna
1410	0.215433654945394	(19,35.1]	25.5	Luna
1411	0.280318159710831	(19,35.1]	25.5	Luna
1412	0.216335011203085	(19,35.1]	25.5	Luna
1413	0.178048087951383	(19,35.1]	25.5	Luna
1414	0.239156412998508	(19,35.1]	25.5	Luna
1415	0.278874955205839	(19,35.1]	25.5	Luna
1416	0.147807373390147	(19,35.1]	25.5	Luna
1417	0.251922991591144	(19,35.1]	25.5	Luna
1418	0.183191031096842	(19,35.1]	25.5	Luna
1419	0.233608877346488	(19,35.1]	25.5	Luna
1420	0.246737450292189	(19,35.1]	25.5	Luna
1421	0.205176764839924	(19,35.1]	25.5	Luna
1422	0.152575759640115	(19,35.1]	25.5	Luna
1423	0.270430284571028	(19,35.1]	25.5	Luna
1424	0.18833110143853	(19,35.1]	25.5	Luna
1425	0.279980765983769	(19,35.1]	25.5	Luna
1426	0.259064019363176	(19,35.1]	25.5	Luna
1427	0.255041021337513	(19,35.1]	25.5	Luna
1428	0.340878468854454	(19,35.1]	25.5	Luna
1429	0.245801099279935	(19,35.1]	25.5	Luna
1430	0.12184119189535	(19,35.1]	25.5	Luna
1431	0.256627244114571	(19,35.1]	25.5	Luna
1432	0.217990218830401	(19,35.1]	25.5	Luna
1433	0.292139643234857	(19,35.1]	25.5	Luna
1434	0.261450425053522	(19,35.1]	25.5	Luna
1435	0.272788215466123	(19,35.1]	25.5	Luna
1436	0.267378265687631	(19,35.1]	25.5	Luna
1437	0.276031282225097	(19,35.1]	25.5	Luna
1438	0.237656149558829	(19,35.1]	25.5	Luna
1439	0.203817638963218	(19,35.1]	25.5	Luna
1440	0.269321836732026	(19,35.1]	25.5	Luna
1441	0.172730020698323	(19,35.1]	25.5	Luna
1442	0.290832834709005	(19,35.1]	25.5	Luna
1443	0.366360349258075	(19,35.1]	25.5	Luna
1444	0.217648298359324	(19,35.1]	25.5	Luna
1445	0.256947294018029	(19,35.1]	25.5	Luna
1446	0.221214271191257	(19,35.1]	25.5	Luna
1447	0.263344080745983	(19,35.1]	25.5	Luna
1448	0.211700273679836	(19,35.1]	25.5	Luna
1449	0.152164135348811	(19,35.1]	25.5	Luna
1450	0.241006289109915	(19,35.1]	25.5	Luna
1451	0.264889731773535	(19,35.1]	25.5	Luna
1452	0.221131564280448	(19,35.1]	25.5	Luna
1453	0.175124091748116	(19,35.1]	25.5	Luna
1454	0.189339160392305	(19,35.1]	25.5	Luna
1455	0.210306810112977	(19,35.1]	25.5	Luna
1456	0.273354055817398	(19,35.1]	25.5	Luna
1457	0.239462829713855	(19,35.1]	25.5	Luna
1458	0.220031269181042	(19,35.1]	25.5	Luna
1459	0.196675325412219	(19,35.1]	25.5	Luna
1460	0.280942978660136	(19,35.1]	25.5	Luna
1461	0.211913950300726	(19,35.1]	25.5	Luna
1462	0.168277050116297	(19,35.1]	25.5	Luna
1463	0.203673982734422	(19,35.1]	25.5	Luna
1464	0.214851799841153	(19,35.1]	25.5	Luna
1465	0.223317299449928	(19,35.1]	25.5	Luna
1466	0.144857917968464	(19,35.1]	25.5	Luna
1467	0.186571248197907	(19,35.1]	25.5	Luna
1468	0.211977651761422	(19,35.1]	25.5	Luna
1469	0.259447125855062	(19,35.1]	25.5	Luna
1470	0.270461241556558	(19,35.1]	25.5	Luna
1471	0.291739135884426	(19,35.1]	25.5	Luna
1472	0.198790285368913	(19,35.1]	25.5	Luna
1473	0.193484131577504	(19,35.1]	25.5	Luna
1474	0.166427887950962	(19,35.1]	25.5	Luna
1475	0.219048615122484	(19,35.1]	25.5	Luna
1476	0.27720255736556	(19,35.1]	25.5	Luna
1477	0.234880436619931	(19,35.1]	25.5	Luna
1478	0.194219951920758	(19,35.1]	25.5	Luna
1479	0.232954067080169	(19,35.1]	25.5	Luna
1480	0.188589770841498	(19,35.1]	25.5	Luna
1481	0.170126725950431	(19,35.1]	25.5	Luna
1482	0.215792027014582	(19,35.1]	25.5	Luna
1483	0.199590538429793	(19,35.1]	25.5	Luna
1484	0.222474181051756	(19,35.1]	25.5	Luna
1485	0.226329879813693	(19,35.1]	25.5	Luna
1486	0.283020353792088	(19,35.1]	25.5	Luna
1487	0.274918586572417	(19,35.1]	25.5	Luna
1488	0.2295346865798	(19,35.1]	25.5	Luna
1489	0.166787191110103	(19,35.1]	25.5	Luna
1490	0.212609590418685	(19,35.1]	25.5	Luna
1491	0.191772266355047	(19,35.1]	25.5	Luna
1492	0.300848660530102	(19,35.1]	25.5	Luna
1493	0.237489037409192	(19,35.1]	25.5	Luna
1494	0.29341401840409	(19,35.1]	25.5	Luna
1495	0.198497912411541	(19,35.1]	25.5	Luna
1496	0.261613794772731	(19,35.1]	25.5	Luna
1497	0.238472733638639	(19,35.1]	25.5	Luna
1498	0.154147402279498	(19,35.1]	25.5	Luna
1499	0.18000819594004	(19,35.1]	25.5	Luna
1500	0.173491094217506	(19,35.1]	25.5	Luna
1501	0.25804535671773	(19,35.1]	25.5	Luna
1502	0.277431242602518	(19,35.1]	25.5	Luna
1503	0.265609163897948	(19,35.1]	25.5	Luna
1504	0.240508138314581	(19,35.1]	25.5	Luna
1505	0.231494423497481	(19,35.1]	25.5	Luna
1506	0.218469825741264	(19,35.1]	25.5	Luna
1507	0.184391856409584	(19,35.1]	25.5	Luna
1508	0.202476927094894	(19,35.1]	25.5	Luna
1509	0.185551786631514	(19,35.1]	25.5	Luna
1510	0.241125766272497	(19,35.1]	25.5	Luna
1511	0.267668957030973	(19,35.1]	25.5	Luna
1512	0.223017407480596	(19,35.1]	25.5	Luna
1513	0.213336257249996	(19,35.1]	25.5	Luna
1514	0.229078535291708	(19,35.1]	25.5	Luna
1515	0.272549944190878	(19,35.1]	25.5	Luna
1516	0.136597696991939	(19,35.1]	25.5	Luna
1517	0.208421319907463	(19,35.1]	25.5	Luna
1518	0.201131974071953	(19,35.1]	25.5	Luna
1519	0.310607527142782	(19,35.1]	25.5	Luna
1520	0.254424722079791	(19,35.1]	25.5	Luna
1521	0.243208010463383	(19,35.1]	25.5	Luna
1522	0.228264325033286	(19,35.1]	25.5	Luna
1523	0.265939386235752	(19,35.1]	25.5	Luna
1524	0.213799429342558	(19,35.1]	25.5	Luna
1525	0.196474838703248	(19,35.1]	25.5	Luna
1526	0.238759597122313	(19,35.1]	25.5	Luna
1527	0.199562048177275	(19,35.1]	25.5	Luna
1528	0.232847417778134	(19,35.1]	25.5	Luna
1529	0.260628791888482	(19,35.1]	25.5	Luna
1530	0.225259640718339	(19,35.1]	25.5	Luna
1531	0.267409949611598	(19,35.1]	25.5	Luna
1532	0.230705359061095	(19,35.1]	25.5	Luna
1533	0.337068910109201	(19,35.1]	25.5	Luna
1534	0.248253143877196	(19,35.1]	25.5	Luna
1535	0.264475284175598	(19,35.1]	25.5	Luna
1536	0.19354573924525	(19,35.1]	25.5	Luna
1537	0.23969129992207	(19,35.1]	25.5	Luna
1538	0.232967035624366	(19,35.1]	25.5	Luna
1539	0.255989031528635	(19,35.1]	25.5	Luna
1540	0.268851788020783	(19,35.1]	25.5	Luna
1541	0.270951700822181	(19,35.1]	25.5	Luna
1542	0.222698681924808	(19,35.1]	25.5	Luna
1543	0.193467400052794	(19,35.1]	25.5	Luna
1544	0.257610485844067	(19,35.1]	25.5	Luna
1545	0.188014392071867	(19,35.1]	25.5	Luna
1546	0.228157429776505	(19,35.1]	25.5	Luna
1547	0.2598238730475	(19,35.1]	25.5	Luna
1548	0.264542823014605	(19,35.1]	25.5	Luna
1549	0.275051521316583	(19,35.1]	25.5	Luna
1550	0.162154742590444	(19,35.1]	25.5	Luna
1551	0.300137649925962	(19,35.1]	25.5	Luna
1552	0.247504652614332	(19,35.1]	25.5	Luna
1553	0.238280736002895	(19,35.1]	25.5	Luna
1554	0.158073738852217	(19,35.1]	25.5	Luna
1555	0.216909341046395	(19,35.1]	25.5	Luna
1556	0.264970638061131	(19,35.1]	25.5	Luna
1557	0.195027172919207	(19,35.1]	25.5	Luna
1558	0.119887480382341	(19,35.1]	25.5	Luna
1559	0.206403345224289	(19,35.1]	25.5	Luna
1560	0.241078022865359	(19,35.1]	25.5	Luna
1561	0.272621934147422	(19,35.1]	25.5	Luna
1562	0.220931002226473	(19,35.1]	25.5	Luna
1563	0.225913201782446	(19,35.1]	25.5	Luna
1564	0.264422007326358	(19,35.1]	25.5	Luna
1565	0.262590006603458	(19,35.1]	25.5	Luna
1566	0.228790513523483	(19,35.1]	25.5	Luna
1567	0.216504456386314	(19,35.1]	25.5	Luna
1568	0.203501133721932	(19,35.1]	25.5	Luna
1569	0.248896994758725	(19,35.1]	25.5	Luna
1570	0.237094292809101	(19,35.1]	25.5	Luna
1571	0.245247383261783	(19,35.1]	25.5	Luna
1572	0.240649586162161	(19,35.1]	25.5	Luna
1573	0.173366631333381	(19,35.1]	25.5	Luna
1574	0.236378469700122	(19,35.1]	25.5	Luna
1575	0.205250837909004	(19,35.1]	25.5	Luna
1576	0.205372544530539	(19,35.1]	25.5	Luna
1577	0.189354448786688	(19,35.1]	25.5	Luna
1578	0.190872650672219	(19,35.1]	25.5	Luna
1579	0.159490047826739	(19,35.1]	25.5	Luna
1580	0.20450262757745	(19,35.1]	25.5	Luna
1581	0.278656240966361	(19,35.1]	25.5	Luna
1582	0.204910317140775	(19,35.1]	25.5	Luna
1583	0.208038620123364	(19,35.1]	25.5	Luna
1584	0.257931674669814	(19,35.1]	25.5	Luna
1585	0.205254007196258	(19,35.1]	25.5	Luna
1586	0.256448196930641	(19,35.1]	25.5	Luna
1587	0.20256445048452	(19,35.1]	25.5	Luna
1588	0.19004912780488	(19,35.1]	25.5	Luna
1589	0.194819011384547	(19,35.1]	25.5	Luna
1590	0.191135881290475	(19,35.1]	25.5	Luna
1591	0.192029052578617	(19,35.1]	25.5	Luna
1592	0.255307867273537	(19,35.1]	25.5	Luna
1593	0.223366047188268	(19,35.1]	25.5	Luna
1594	0.266430786374491	(19,35.1]	25.5	Luna
1595	0.234693888255223	(19,35.1]	25.5	Luna
1596	0.243661610169501	(19,35.1]	25.5	Luna
1597	0.222922359648371	(19,35.1]	25.5	Luna
1598	0.225907780700468	(19,35.1]	25.5	Luna
1599	0.230294277453023	(19,35.1]	25.5	Luna
1600	0.233404427014233	(19,35.1]	25.5	Luna
1601	0.242376873540306	(19,35.1]	25.5	Luna
1602	0.181707528356782	(19,35.1]	25.5	Luna
1603	0.251156913867442	(19,35.1]	25.5	Luna
1604	0.2382888605863	(19,35.1]	25.5	Luna
1605	0.254658812476077	(19,35.1]	25.5	Luna
1606	0.23181556255578	(19,35.1]	25.5	Luna
1607	0.223881803596637	(19,35.1]	25.5	Luna
1608	0.230802920155402	(19,35.1]	25.5	Luna
1609	0.221100224809721	(19,35.1]	25.5	Luna
1610	0.177956367238743	(19,35.1]	25.5	Luna
1611	0.22662789074873	(19,35.1]	25.5	Luna
1612	0.189222826660603	(19,35.1]	25.5	Luna
1613	0.296868446153618	(19,35.1]	25.5	Luna
1614	0.168061152851303	(19,35.1]	25.5	Luna
1615	0.296313983376836	(19,35.1]	25.5	Luna
1616	0.273564503654529	(19,35.1]	25.5	Luna
1617	0.237729627075327	(19,35.1]	25.5	Luna
1618	0.224470740560234	(19,35.1]	25.5	Luna
1619	0.269976648566522	(19,35.1]	25.5	Luna
1620	0.24899112516321	(19,35.1]	25.5	Luna
1621	0.21817893043131	(19,35.1]	25.5	Luna
1622	0.193315257658831	(19,35.1]	25.5	Luna
1623	0.238996420703418	(19,35.1]	25.5	Luna
1624	0.250926479542429	(19,35.1]	25.5	Luna
1625	0.232435340352736	(19,35.1]	25.5	Luna
1626	0.261895447562322	(19,35.1]	25.5	Luna
1627	0.243584531725127	(19,35.1]	25.5	Luna
1628	0.181773778656047	(19,35.1]	25.5	Luna
1629	0.255592162476146	(19,35.1]	25.5	Luna
1630	0.240471106615673	(19,35.1]	25.5	Luna
1631	0.231860540248786	(19,35.1]	25.5	Luna
1632	0.209553849017489	(19,35.1]	25.5	Luna
1633	0.283016150884726	(19,35.1]	25.5	Luna
1634	0.254925355712826	(19,35.1]	25.5	Luna
1635	0.231277626364265	(19,35.1]	25.5	Luna
1636	0.174108689628519	(19,35.1]	25.5	Luna
1637	0.134618424131063	(19,35.1]	25.5	Luna
1638	0.248222099964848	(19,35.1]	25.5	Luna
1639	0.231704967816925	(19,35.1]	25.5	Luna
1640	0.182712255401274	(19,35.1]	25.5	Luna
1641	0.264673327706685	(19,35.1]	25.5	Luna
1642	0.2561126158829	(19,35.1]	25.5	Luna
1643	0.264601403856417	(19,35.1]	25.5	Luna
1644	0.242943744028874	(19,35.1]	25.5	Luna
1645	0.156480217135838	(19,35.1]	25.5	Luna
1646	0.177464717478671	(19,35.1]	25.5	Luna
1647	0.199722929423116	(19,35.1]	25.5	Luna
1648	0.246024478707402	(19,35.1]	25.5	Luna
1649	0.222722321551723	(19,35.1]	25.5	Luna
1650	0.187328164547752	(19,35.1]	25.5	Luna
1651	0.259611987033997	(19,35.1]	25.5	Luna
1652	0.276301566575244	(19,35.1]	25.5	Luna
1653	0.240138258160081	(19,35.1]	25.5	Luna
1654	0.264985936188338	(19,35.1]	25.5	Luna
1655	0.236763466579143	(19,35.1]	25.5	Luna
1656	0.225568024739773	(19,35.1]	25.5	Luna
1657	0.24891411166958	(19,35.1]	25.5	Luna
1658	0.149713630435204	(19,35.1]	25.5	Luna
1659	0.257646777543603	(19,35.1]	25.5	Luna
1660	0.288935108599227	(19,35.1]	25.5	Luna
1661	0.281784825237361	(19,35.1]	25.5	Luna
1662	0.215835669309647	(19,35.1]	25.5	Luna
1663	0.169114189431893	(19,35.1]	25.5	Luna
1664	0.226805257432603	(19,35.1]	25.5	Luna
1665	0.172012355309662	(19,35.1]	25.5	Luna
1666	0.250706980698262	(19,35.1]	25.5	Luna
1667	0.254618906233524	(19,35.1]	25.5	Luna
1668	0.200078287116302	(19,35.1]	25.5	Luna
1669	0.211569098501474	(19,35.1]	25.5	Luna
1670	0.250009297882049	(19,35.1]	25.5	Luna
1671	0.21620213386727	(19,35.1]	25.5	Luna
1672	0.257461765099389	(19,35.1]	25.5	Luna
1673	0.270900969555724	(19,35.1]	25.5	Luna
1674	0.176094929367591	(19,35.1]	25.5	Luna
1675	0.291066771906653	(19,35.1]	25.5	Luna
1676	0.212450828847418	(19,35.1]	25.5	Luna
1677	0.280225419881996	(19,35.1]	25.5	Luna
1678	0.241706142948446	(19,35.1]	25.5	Luna
1679	0.243807738128219	(19,35.1]	25.5	Luna
1680	0.167771275368833	(19,35.1]	25.5	Luna
1681	0.261998621057535	(19,35.1]	25.5	Luna
1682	0.218980213512937	(19,35.1]	25.5	Luna
1683	0.269225194016716	(19,35.1]	25.5	Luna
1684	0.217023962915263	(19,35.1]	25.5	Luna
1685	0.240206523223479	(19,35.1]	25.5	Luna
1686	0.17409265349123	(19,35.1]	25.5	Luna
1687	0.270570196303425	(19,35.1]	25.5	Luna
1688	0.205386430096724	(19,35.1]	25.5	Luna
1689	0.233749033949413	(19,35.1]	25.5	Luna
1690	0.242647648358322	(19,35.1]	25.5	Luna
1691	0.20508244376357	(19,35.1]	25.5	Luna
1692	0.287381550778966	(19,35.1]	25.5	Luna
1693	0.283635794149213	(19,35.1]	25.5	Luna
1694	0.209685183412574	(19,35.1]	25.5	Luna
1695	0.267011666059701	(19,35.1]	25.5	Luna
1696	0.306227082938363	(19,35.1]	25.5	Luna
1697	0.18942834051688	(19,35.1]	25.5	Luna
1698	0.197513989039046	(19,35.1]	25.5	Luna
1699	0.218644293824958	(19,35.1]	25.5	Luna
1700	0.222306579597318	(19,35.1]	25.5	Luna
1701	0.2994113197645	(19,35.1]	25.5	Luna
1702	0.290044086015716	(19,35.1]	25.5	Luna
1703	0.193963533265099	(19,35.1]	25.5	Luna
1704	0.291513277603613	(19,35.1]	25.5	Luna
1705	0.252455868453172	(19,35.1]	25.5	Luna
1706	0.290130813606818	(19,35.1]	25.5	Luna
1707	0.223729264764826	(19,35.1]	25.5	Luna
1708	0.269050147678083	(19,35.1]	25.5	Luna
1709	0.27990588689621	(19,35.1]	25.5	Luna
1710	0.277711675663032	(19,35.1]	25.5	Luna
1711	0.252385306764957	(19,35.1]	25.5	Luna
1712	0.284303276912074	(19,35.1]	25.5	Luna
1713	0.229770951527405	(19,35.1]	25.5	Luna
1714	0.204394397644117	(19,35.1]	25.5	Luna
1715	0.214647902277081	(19,35.1]	25.5	Luna
1716	0.259489774453326	(19,35.1]	25.5	Luna
1717	0.274190425666536	(19,35.1]	25.5	Luna
1718	0.258132272527509	(19,35.1]	25.5	Luna
1719	0.297473174054064	(19,35.1]	25.5	Luna
1720	0.216110082215613	(19,35.1]	25.5	Luna
1721	0.251578908569177	(19,35.1]	25.5	Luna
1722	0.238913359372353	(19,35.1]	25.5	Luna
1723	0.241983807933506	(19,35.1]	25.5	Luna
1724	0.280557638853779	(19,35.1]	25.5	Luna
1725	0.22721261924409	(19,35.1]	25.5	Luna
1726	0.224248058717383	(19,35.1]	25.5	Luna
1727	0.272137956132247	(19,35.1]	25.5	Luna
1728	0.183645428120345	(19,35.1]	25.5	Luna
1729	0.236280734885472	(19,35.1]	25.5	Luna
1730	0.219662196127275	(19,35.1]	25.5	Luna
1731	0.21447762743128	(19,35.1]	25.5	Luna
1732	0.216399121933156	(19,35.1]	25.5	Luna
1733	0.230875297358196	(19,35.1]	25.5	Luna
1734	0.197586316534446	(19,35.1]	25.5	Luna
1735	0.202237274290124	(19,35.1]	25.5	Luna
1736	0.281449903246404	(19,35.1]	25.5	Luna
1737	0.252219498653409	(19,35.1]	25.5	Luna
1738	0.216779561687867	(19,35.1]	25.5	Luna
1739	0.171696665463393	(19,35.1]	25.5	Luna
1740	0.139994244139028	(19,35.1]	25.5	Luna
1741	0.160464534563957	(19,35.1]	25.5	Luna
1742	0.2689798648025	(19,35.1]	25.5	Luna
1743	0.259861669030197	(19,35.1]	25.5	Luna
1744	0.193224731051934	(19,35.1]	25.5	Luna
1745	0.246969386353042	(19,35.1]	25.5	Luna
1746	0.203294450911098	(19,35.1]	25.5	Luna
1747	0.193383227205434	(19,35.1]	25.5	Luna
1748	0.161580477709747	(19,35.1]	25.5	Luna
1749	0.225396801760403	(19,35.1]	25.5	Luna
1750	0.222747971030087	(19,35.1]	25.5	Luna
1751	0.25021078622151	(19,35.1]	25.5	Luna
1752	0.191215075021786	(19,35.1]	25.5	Luna
1753	0.252451425464483	(19,35.1]	25.5	Luna
1754	0.223850555116166	(19,35.1]	25.5	Luna
1755	0.259834405184095	(19,35.1]	25.5	Luna
1756	0.237101429787581	(19,35.1]	25.5	Luna
1757	0.228717265159896	(19,35.1]	25.5	Luna
1758	0.226785707567665	(19,35.1]	25.5	Luna
1759	0.224774429199929	(19,35.1]	25.5	Luna
1760	0.282106839173215	(19,35.1]	25.5	Luna
1761	0.218024001088973	(19,35.1]	25.5	Luna
1762	0.256193111455337	(19,35.1]	25.5	Luna
1763	0.262223608586204	(19,35.1]	25.5	Luna
1764	0.242696426780438	(19,35.1]	25.5	Luna
1765	0.154182180396175	(19,35.1]	25.5	Luna
1766	0.202972642979959	(19,35.1]	25.5	Luna
1767	0.272391808992651	(19,35.1]	25.5	Luna
1768	0.29452400275764	(19,35.1]	25.5	Luna
1769	0.270750410479246	(19,35.1]	25.5	Luna
1770	0.269806341222399	(19,35.1]	25.5	Luna
1771	0.224351162940671	(19,35.1]	25.5	Luna
1772	0.200152924468219	(19,35.1]	25.5	Luna
1773	0.219982648903266	(19,35.1]	25.5	Luna
1774	0.210518505520156	(19,35.1]	25.5	Luna
1775	0.265661551517439	(19,35.1]	25.5	Luna
1776	0.287700811071789	(19,35.1]	25.5	Luna
1777	0.167845483018304	(19,35.1]	25.5	Luna
1778	0.1858783246806	(19,35.1]	25.5	Luna
1779	0.167352229859059	(19,35.1]	25.5	Luna
1780	0.203733936857868	(19,35.1]	25.5	Luna
1781	0.262627546429488	(19,35.1]	25.5	Luna
1782	0.2049473020234	(19,35.1]	25.5	Luna
1783	0.263730006719901	(19,35.1]	25.5	Luna
1784	0.292104722094327	(19,35.1]	25.5	Luna
1785	0.290388182902761	(19,35.1]	25.5	Luna
1786	0.263668107542522	(19,35.1]	25.5	Luna
1787	0.205096754998025	(19,35.1]	25.5	Luna
1788	0.241839007133022	(19,35.1]	25.5	Luna
1789	0.247341634506565	(19,35.1]	25.5	Luna
1790	0.258310233473487	(19,35.1]	25.5	Luna
1791	0.211253042831794	(19,35.1]	25.5	Luna
1792	0.21404528006091	(19,35.1]	25.5	Luna
1793	0.255925655559763	(19,35.1]	25.5	Luna
1794	0.197349145688974	(19,35.1]	25.5	Luna
1795	0.197134757853507	(19,35.1]	25.5	Luna
1796	0.236654847523568	(19,35.1]	25.5	Luna
1797	0.291941057645529	(19,35.1]	25.5	Luna
1798	0.212062193048459	(19,35.1]	25.5	Luna
1799	0.216233724355204	(19,35.1]	25.5	Luna
1800	0.210223449208019	(19,35.1]	25.5	Luna
1801	0.188096437455315	(19,35.1]	25.5	Luna
1802	0.234477316931418	(19,35.1]	25.5	Luna
1803	0.203896933837205	(19,35.1]	25.5	Luna
1804	0.224963866456565	(19,35.1]	25.5	Luna
1805	0.250265175825956	(19,35.1]	25.5	Luna
1806	0.212466225542323	(19,35.1]	25.5	Luna
1807	0.206555944610321	(19,35.1]	25.5	Luna
1808	0.166059679999086	(19,35.1]	25.5	Luna
1809	0.261777616057197	(19,35.1]	25.5	Luna
1810	0.165591708605426	(19,35.1]	25.5	Luna
1811	0.231623275671153	(19,35.1]	25.5	Luna
1812	0.18834692783524	(19,35.1]	25.5	Luna
1813	0.162704882327039	(19,35.1]	25.5	Luna
1814	0.202014805649271	(19,35.1]	25.5	Luna
1815	0.200418067444503	(19,35.1]	25.5	Luna
1816	0.240433343608402	(19,35.1]	25.5	Luna
1817	0.2435146487225	(19,35.1]	25.5	Luna
1818	0.206250045899554	(19,35.1]	25.5	Luna
1819	0.311497748364168	(19,35.1]	25.5	Luna
1820	0.1691258491014	(19,35.1]	25.5	Luna
1821	0.18837336904977	(19,35.1]	25.5	Luna
1822	0.292594340990911	(19,35.1]	25.5	Luna
1823	0.186375511184705	(19,35.1]	25.5	Luna
1824	0.195101520051518	(19,35.1]	25.5	Luna
1825	0.276123354083873	(19,35.1]	25.5	Luna
1826	0.199107459795574	(19,35.1]	25.5	Luna
1827	0.227400960901921	(19,35.1]	25.5	Luna
1828	0.235405616221514	(19,35.1]	25.5	Luna
1829	0.243677835099812	(19,35.1]	25.5	Luna
1830	0.279236017323251	(19,35.1]	25.5	Luna
1831	0.226706476872466	(19,35.1]	25.5	Luna
1832	0.250562580598717	(19,35.1]	25.5	Luna
1833	0.204808572607055	(19,35.1]	25.5	Luna
1834	0.176105603311543	(19,35.1]	25.5	Luna
1835	0.216761435274517	(19,35.1]	25.5	Luna
1836	0.272677023312436	(19,35.1]	25.5	Luna
1837	0.23711017531826	(19,35.1]	25.5	Luna
1838	0.210154381931245	(19,35.1]	25.5	Luna
1839	0.343481419186149	(19,35.1]	25.5	Luna
1840	0.274380917987206	(19,35.1]	25.5	Luna
1841	0.266842273459488	(19,35.1]	25.5	Luna
1842	0.233639645282248	(19,35.1]	25.5	Luna
1843	0.174570459949819	(19,35.1]	25.5	Luna
1844	0.160347138894798	(19,35.1]	25.5	Luna
1845	0.268988496468161	(19,35.1]	25.5	Luna
1846	0.222209473850641	(19,35.1]	25.5	Luna
1847	0.20943309628284	(19,35.1]	25.5	Luna
1848	0.218001314679574	(19,35.1]	25.5	Luna
1849	0.184616931082366	(19,35.1]	25.5	Luna
1850	0.249827455361541	(19,35.1]	25.5	Luna
1851	0.260141885344107	(19,35.1]	25.5	Luna
1852	0.239828319443122	(19,35.1]	25.5	Luna
1853	0.195026618830961	(19,35.1]	25.5	Luna
1854	0.203874112324054	(19,35.1]	25.5	Luna
1855	0.19499794637167	(19,35.1]	25.5	Luna
1856	0.255349900727505	(19,35.1]	25.5	Luna
1857	0.225145625580905	(19,35.1]	25.5	Luna
1858	0.256810072261858	(19,35.1]	25.5	Luna
1859	0.177669076498868	(19,35.1]	25.5	Luna
1860	0.281150777497671	(19,35.1]	25.5	Luna
1861	0.216111585255933	(19,35.1]	25.5	Luna
1862	0.187879480515929	(19,35.1]	25.5	Luna
1863	0.221936050707549	(19,35.1]	25.5	Luna
1864	0.252991558998421	(19,35.1]	25.5	Luna
1865	0.220867666491996	(19,35.1]	25.5	Luna
1866	0.199019600863885	(19,35.1]	25.5	Luna
1867	0.222044992679652	(19,35.1]	25.5	Luna
1868	0.248985919373122	(19,35.1]	25.5	Luna
1869	0.18779031135435	(19,35.1]	25.5	Luna
1870	0.230438062770847	(19,35.1]	25.5	Luna
1871	0.171031497671272	(19,35.1]	25.5	Luna
1872	0.273052148934758	(19,35.1]	25.5	Luna
1873	0.246829231147624	(19,35.1]	25.5	Luna
1874	0.133371840098955	(19,35.1]	25.5	Luna
1875	0.2292531223893	(19,35.1]	25.5	Luna
1876	0.257523914192367	(19,35.1]	25.5	Luna
1877	0.216434206143616	(19,35.1]	25.5	Luna
1878	0.214064127439286	(19,35.1]	25.5	Luna
1879	0.221492221090523	(19,35.1]	25.5	Luna
1880	0.178868550759568	(19,35.1]	25.5	Luna
1881	0.247234359201057	(19,35.1]	25.5	Luna
1882	0.237940687586875	(19,35.1]	25.5	Luna
1883	0.233684579654167	(19,35.1]	25.5	Luna
1884	0.223354605187751	(19,35.1]	25.5	Luna
1885	0.178454646071115	(19,35.1]	25.5	Luna
1886	0.226830560722154	(19,35.1]	25.5	Luna
1887	0.259209752546784	(19,35.1]	25.5	Luna
1888	0.229176986083983	(19,35.1]	25.5	Luna
1889	0.18246799799969	(19,35.1]	25.5	Luna
1890	0.215329194668091	(19,35.1]	25.5	Luna
1891	0.260631790153683	(19,35.1]	25.5	Luna
1892	0.271874901584347	(19,35.1]	25.5	Luna
1893	0.22006625255682	(19,35.1]	25.5	Luna
1894	0.178772376794832	(19,35.1]	25.5	Luna
1895	0.230148544804228	(19,35.1]	25.5	Luna
1896	0.162835323112372	(19,35.1]	25.5	Luna
1897	0.23767643509894	(19,35.1]	25.5	Luna
1898	0.209442888246633	(19,35.1]	25.5	Luna
1899	0.228223012401362	(19,35.1]	25.5	Luna
1900	0.166917655265639	(19,35.1]	25.5	Luna
1901	0.18851554714379	(19,35.1]	25.5	Luna
1902	0.229684839680688	(19,35.1]	25.5	Luna
1903	0.234844583679308	(19,35.1]	25.5	Luna
1904	0.279721259091286	(19,35.1]	25.5	Luna
1905	0.327633176006348	(19,35.1]	25.5	Luna
1906	0.239316506669789	(19,35.1]	25.5	Luna
1907	0.199849991642494	(19,35.1]	25.5	Luna
1908	0.261445957270565	(19,35.1]	25.5	Luna
1909	0.2687953027831	(19,35.1]	25.5	Luna
1910	0.234917985925646	(19,35.1]	25.5	Luna
1911	0.310253212550869	(19,35.1]	25.5	Luna
1912	0.237166319422464	(19,35.1]	25.5	Luna
1913	0.239050390443788	(19,35.1]	25.5	Luna
1914	0.221678409306677	(19,35.1]	25.5	Luna
1915	0.241148191450342	(19,35.1]	25.5	Luna
1916	0.236159601628599	(19,35.1]	25.5	Luna
1917	0.195416866863296	(19,35.1]	25.5	Luna
1918	0.187465703145265	(19,35.1]	25.5	Luna
1919	0.182281439751435	(19,35.1]	25.5	Luna
1920	0.188178387670562	(19,35.1]	25.5	Luna
1921	0.22544739062566	(19,35.1]	25.5	Luna
1922	0.245531645866335	(19,35.1]	25.5	Luna
1923	0.246129315156464	(19,35.1]	25.5	Luna
1924	0.243946075710679	(19,35.1]	25.5	Luna
1925	0.227141913792361	(19,35.1]	25.5	Luna
1926	0.240897009763195	(19,35.1]	25.5	Luna
1927	0.198829848020332	(19,35.1]	25.5	Luna
1928	0.268377249074066	(19,35.1]	25.5	Luna
1929	0.215807922943016	(19,35.1]	25.5	Luna
1930	0.197630591204539	(19,35.1]	25.5	Luna
1931	0.205341524628183	(19,35.1]	25.5	Luna
1932	0.262903309731996	(19,35.1]	25.5	Luna
1933	0.223199198225434	(19,35.1]	25.5	Luna
1934	0.23843115646012	(19,35.1]	25.5	Luna
1935	0.253417775218818	(19,35.1]	25.5	Luna
1936	0.264670971018249	(19,35.1]	25.5	Luna
1937	0.226267680278583	(19,35.1]	25.5	Luna
1938	0.250818011376673	(19,35.1]	25.5	Luna
1939	0.194690116000175	(19,35.1]	25.5	Luna
1940	0.284722608337961	(19,35.1]	25.5	Luna
1941	0.290266947235121	(19,35.1]	25.5	Luna
1942	0.251159686052825	(19,35.1]	25.5	Luna
1943	0.230126471002295	(19,35.1]	25.5	Luna
1944	0.193819524551439	(19,35.1]	25.5	Luna
1945	0.24666469243566	(19,35.1]	25.5	Luna
1946	0.226227564541139	(19,35.1]	25.5	Luna
1947	0.204876640359604	(19,35.1]	25.5	Luna
1948	0.228975783430804	(19,35.1]	25.5	Luna
1949	0.235008424294162	(19,35.1]	25.5	Luna
1950	0.238471734728283	(19,35.1]	25.5	Luna
1951	0.20598112867406	(19,35.1]	25.5	Luna
1952	0.222465523479843	(19,35.1]	25.5	Luna
1953	0.132098102095653	(19,35.1]	25.5	Luna
1954	0.221137813344019	(19,35.1]	25.5	Luna
1955	0.198043532814314	(19,35.1]	25.5	Luna
1956	0.208220313757317	(19,35.1]	25.5	Luna
1957	0.260291450962385	(19,35.1]	25.5	Luna
1958	0.259493877001803	(19,35.1]	25.5	Luna
1959	0.239724055022581	(19,35.1]	25.5	Luna
1960	0.222086563556359	(19,35.1]	25.5	Luna
1961	0.225651682554392	(19,35.1]	25.5	Luna
1962	0.176863585646692	(19,35.1]	25.5	Luna
1963	0.200490698071006	(19,35.1]	25.5	Luna
1964	0.157684160500842	(19,35.1]	25.5	Luna
1965	0.188784148227796	(19,35.1]	25.5	Luna
1966	0.228730139971164	(19,35.1]	25.5	Luna
1967	0.230106915422215	(19,35.1]	25.5	Luna
1968	0.24258361228663	(19,35.1]	25.5	Luna
1969	0.160777132473745	(19,35.1]	25.5	Luna
1970	0.219582139710723	(19,35.1]	25.5	Luna
1971	0.301471390504302	(19,35.1]	25.5	Luna
1972	0.251381494992389	(19,35.1]	25.5	Luna
1973	0.209531399458765	(19,35.1]	25.5	Luna
1974	0.19319412123073	(19,35.1]	25.5	Luna
1975	0.217436514438218	(19,35.1]	25.5	Luna
1976	0.236228717378089	(19,35.1]	25.5	Luna
1977	0.180863803592355	(19,35.1]	25.5	Luna
1978	0.311066816713542	(19,35.1]	25.5	Luna
1979	0.209504221625946	(19,35.1]	25.5	Luna
1980	0.23813627680704	(19,35.1]	25.5	Luna
1981	0.161055314382856	(19,35.1]	25.5	Luna
1982	0.248391129393195	(19,35.1]	25.5	Luna
1983	0.214577999578372	(19,35.1]	25.5	Luna
1984	0.215306098486709	(19,35.1]	25.5	Luna
1985	0.251961956080204	(19,35.1]	25.5	Luna
1986	0.223503918360243	(19,35.1]	25.5	Luna
1987	0.197718873111079	(19,35.1]	25.5	Luna
1988	0.22344475583639	(19,35.1]	25.5	Luna
1989	0.229002599351165	(19,35.1]	25.5	Luna
1990	0.236899594552902	(19,35.1]	25.5	Luna
1991	0.247349252653354	(19,35.1]	25.5	Luna
1992	0.195787583463446	(19,35.1]	25.5	Luna
1993	0.249926467915554	(19,35.1]	25.5	Luna
1994	0.186617568224477	(19,35.1]	25.5	Luna
1995	0.184038775755092	(19,35.1]	25.5	Luna
1996	0.189112551865624	(19,35.1]	25.5	Luna
1997	0.208272689229847	(19,35.1]	25.5	Luna
1998	0.265430244247909	(19,35.1]	25.5	Luna
1999	0.211121579100897	(19,35.1]	25.5	Luna
[truncated: 14,001 more rows]
